# Supplementary material for: Comprehensive RNA-sequencing analysis of colorectal cancer in a Korean cohort
Source: Mol Cells. 2024 Feb 23;47(3):100033. doi: 10.1016/j.mocell.2024.100033 (PMC11004400; doi:10.1016/j.mocell.2024.100033)
Supplement: Supplementary file 1 — Supplementary Table 1 Clinical characteristics of the patients in the St. Mary's Hospital and Bundang Seoul National University Hospital cohort. [file mmc1.xlsx]

## Sheet: CMCBSN_clinical_230804_sorted
	IDs	NT	Patient_ID	Sex	age	T	N	M	Stage	MSI	KRAS	NRAS	BRAF	Survival	ob.data	fllow_date	Survival_date	Recur	Differentiation	Location	pathology
PM-PM-1003-N-A1	PM-PM-1003-N	N	PM-PM-1003	Male	68	3	1	0	III	MSS	MT	WT	ND	Alive	2017-12-26	2021-12-21	1456	Yes	MD	Sigmoid	Adenocarcinoma
PM-PM-1006-N-A1	PM-PM-1006-N	N	PM-PM-1006	Male	47	3	0	0	II	MSS	WT	WT	ND	Alive	2018-01-28	2021-08-26	1306	No	MD	Hepatic flexure	Adenocarcinoma
PM-PM-1007-N-A1	PM-PM-1007-N	N	PM-PM-1007	Female	75	3	2	0	III	MSS	MT	WT	ND	Dead	2018-01-13	2020-02-03	751	Yes	MD	Rectal	Adenocarcinoma
PM-PM-1008-N-A1	PM-PM-1008-N	N	PM-PM-1008	Female	74	3	1	0	III	MSS	WT	WT	ND	Alive	2018-01-12	2021-12-28	1446	Yes	MD	Sigmoid	Adenocarcinoma
PM-PM-1012-N-A1	PM-PM-1012-N	N	PM-PM-1012	Male	55	3	2	0	III	MSS	WT	WT	ND	Alive	2018-01-10	2021-08-05	1303	Yes	MD	Rectal	Adenocarcinoma
PM-PM-1013-N-A1	PM-PM-1013-N	N	PM-PM-1013	Female	67	3	0	0	II	MSI-L	MT	WT	ND	Alive	2018-01-25	2021-12-08	1413	Yes	MD	Rectal	Adenocarcinoma
PM-PM-1014-N-A1	PM-PM-1014-N	N	PM-PM-1014	Male	76	3	0	0	II	MSS	WT	WT	ND	Alive	2018-02-03	2021-11-01	1367	Yes	MD	Sigmoid	Adenocarcinoma
PM-PM-1022-N-A1	PM-PM-1022-N	N	PM-PM-1022	Female	81	3	0	0	II	MSI-H	WT	WT	ND	Alive	2018-02-20	2021-12-20	1399	Yes	MD(Bx)-->理쒖쥌 path mucinous ca.	Ascending	Adenocarcinoma
PM-PM-1023-N-A1	PM-PM-1023-N	N	PM-PM-1023	Male	60	3	0	0	II	MSS	MT	WT	ND	Alive	2018-02-06	2022-01-11	1435	No	MD	Sigmoid	Adenocarcinoma
PM-PM-1026-N-A1	PM-PM-1026-N	N	PM-PM-1026	Male	69	2	1	0	III	MSS	WT	WT	ND	Alive	2018-03-12	2022-01-24	1414	No	WD	Rectosigmoid	Adenocarcinoma
PM-PM-1027-N-A1	PM-PM-1027-N	N	PM-PM-1027	Female	45	3	0	0	II	MSS	WT	WT	ND	Alive	2018-03-12	2021-12-02	1361	Yes	WD	Rectal	Adenocarcinoma
PM-PM-1030-N-A1	PM-PM-1030-N	N	PM-PM-1030	Male	57	2	1	0	III	MSS	MT	WT	ND	Dead	2018-03-02	2022-04-14	1504	Yes	MD	Rectal	Adenocarcinoma
PM-PM-1032-N-A1	PM-PM-1032-N	N	PM-PM-1032	Female	67	3	1	0	III	MSS	WT	WT	ND	Alive	2018-03-06	2021-12-06	1371	No	MD	Descending	Adenocarcinoma
PM-PM-1033-N-A1	PM-PM-1033-N	N	PM-PM-1033	Male	57	3	1	0	III	MSS	MT	WT	ND	Alive	2018-03-19	2022-01-17	1400	Yes	MD	Rectal	Adenocarcinoma
PM-PM-1034-N-A1	PM-PM-1034-N	N	PM-PM-1034	Female	78	3	1	0	III	MSS	WT	WT	ND	Alive	2018-03-20	2021-11-18	1339	No	MD	Rectal	Adenocarcinoma
PM-PM-1035-N-A1	PM-PM-1035-N	N	PM-PM-1035	Male	41	3	1	1	IV	MSI-H	WT	WT	ND	Alive	2018-03-20	2021-11-22	1343		MD	Sigmoid	Adenocarcinoma
PM-PM-1036-N-A1	PM-PM-1036-N	N	PM-PM-1036	Female	66	3	1	0	III	MSI-L	MT	WT	ND	Alive	2018-03-30	2021-11-25	1336	No	MD	Rectal	Adenocarcinoma
PM-PM-1037-N-A1	PM-PM-1037-N	N	PM-PM-1037	Female	75	3	1	0	III	MSS	WT	WT	ND	Alive	2018-03-29	2022-03-31	1463	No	MD	Ascending	Adenocarcinoma
PM-PM-1041-N-A1	PM-PM-1041-N	N	PM-PM-1041	Female	63	3	0	0	II	MSS	MT	WT	ND	Alive	2018-04-05	2021-11-18	1323	No	MD	Ascending	Adenocarcinoma
PM-PM-1044-N-A1	PM-PM-1044-N	N	PM-PM-1044	Male	72	3	0	0	II	MSS	WT	ND	MT	Alive	2018-04-12	2021-12-20	1348	No	MD	Ascending	Adenocarcinoma
PM-PM-1046-N-A1	PM-PM-1046-N	N	PM-PM-1046	Male	62	3	2	1	IV	MSS	WT	MT	ND	Alive	2018-04-16	2020-02-03	658	Yes	PD	Sigmoid	Adenocarcinoma
PM-PM-1047-N-A1	PM-PM-1047-N	N	PM-PM-1047	Female	76	3	0	0	II	MSS	MT	WT	ND	Alive	2018-04-19	2021-08-16	1215	No	MD	Ascending	Adenocarcinoma
PM-PM-1048-N-A1	PM-PM-1048-N	N	PM-PM-1048	Male	67	3	0	0	II	MSI-L	WT	WT	ND	Alive	2018-04-19	2021-03-23	1069	Yes	MD	Ascending	Adenocarcinoma
PM-PM-1049-N-A1	PM-PM-1049-N	N	PM-PM-1049	Male	82	3	2	1	IV	MSS	WT	WT	ND	Alive	2018-04-26	2022-01-20	1365		MD	Mixed	Adenocarcinoma
PM-PM-1052-N-A1	PM-PM-1052-N	N	PM-PM-1052	Male	76	3	0	0	II	MSS	MT	WT	ND		2018-04-29	2019-09-19	508	No	MD	Descending	Adenocarcinoma
PM-PM-1055-N-A1	PM-PM-1055-N	N	PM-PM-1055	Male	76	3	2	1	IV	MSS	MT	WT	ND	Dead	2018-04-25	2018-08-31	128		MD	Ascending	Adenocarcinoma
PM-PM-1056-N-A1	PM-PM-1056-N	N	PM-PM-1056	Male	77	3	0	0	II	MSS	WT	WT	ND		2018-04-30	2019-03-12	316	No	MD	Sigmoid	Adenocarcinoma
PM-PM-1057-N-A1	PM-PM-1057-N	N	PM-PM-1057	Male	64	3	2	0	III	MSS	MT	WT	ND	Dead	2018-05-29	2021-03-29	1035	Yes		Rectal	Adenocarcinoma
PM-PM-1058-N-A1	PM-PM-1058-N	N	PM-PM-1058	Female	68	3	0	0	II	MSS	WT	WT	ND	Alive	2018-06-11	2021-07-29	1144	No	MD	Rectal	Adenocarcinoma
PM-PM-1059-N-A1	PM-PM-1059-N	N	PM-PM-1059	Female	75	3	1	0	III	MSS	MT	WT	ND		2018-06-07	2019-06-11	369	No	MD	Sigmoid	Adenocarcinoma
PM-PM-1060-N-A1	PM-PM-1060-N	N	PM-PM-1060	Male	79	3	1	0	III	MSS	MT	WT	ND	Alive	2018-05-30	2018-12-11	195	Yes	MD	Sigmoid	Adenocarcinoma
PM-PM-1061-N-A1	PM-PM-1061-N	N	PM-PM-1061	Male	56	3	0	0	II	MSS	MT	WT	ND	Alive	2018-06-15	2022-01-20	1315	No	WD	Rectal	Adenocarcinoma
PM-PM-1062-N-A1	PM-PM-1062-N	N	PM-PM-1062	Female	78	4	2	0	III	MSS	WT	WT	ND	Alive	2018-06-15	2021-11-04	1238	Yes	MD	Rectal	Adenocarcinoma
PM-PM-1064-N-A1	PM-PM-1064-N	N	PM-PM-1064	Male	57	4	2	1	IV	MSS	WT	WT	ND	Dead	2018-06-20	2021-11-20	1249		MD	Rectal	Adenocarcinoma
PM-PM-1065-N-A1	PM-PM-1065-N	N	PM-PM-1065	Male	57	3	1	0	III	MSS	WT	WT	ND	Dead	2018-06-20	2019-03-02	255	No	MD	Rectal	Adenocarcinoma
PM-PM-1066-N-A1	PM-PM-1066-N	N	PM-PM-1066	Female	71	3	1	0	III	MSS	WT	WT	ND	Dead	2018-06-19	2020-10-19	853	No	MD	Mixed	Adenocarcinoma
PM-PM-1067-N-A1	PM-PM-1067-N	N	PM-PM-1067	Male	78	4	0	0	II	MSS	WT	WT	ND	Alive	2018-06-22	2021-05-06	1049	Yes	MD	Descending	Adenocarcinoma
PM-PM-1068-N-A1	PM-PM-1068-N	N	PM-PM-1068	Male	65	3	0	0	II	MSS	MT	WT	ND	Alive	2018-06-26	2022-01-26	1310	Yes	MD	Rectosigmoid	Adenocarcinoma
PM-PM-1069-N-A1	PM-PM-1069-N	N	PM-PM-1069	Male	46	4	0	0	II	MSS	MT	WT	ND	Alive	2018-06-24	2018-07-26	32	Yes	MD	Mixed	Adenocarcinoma
PM-PM-1070-N-A1	PM-PM-1070-N	N	PM-PM-1070	Female	70	4	0	0	II	MSS	MT	WT	ND	Alive	2018-06-25	2022-02-21	1337	No	MD	Ascending	Adenocarcinoma
PM-PM-1072-N-A1	PM-PM-1072-N	N	PM-PM-1072	Male	85	3	1	0	III	MSS	MT	WT	ND		2018-07-03	2020-02-27	604	No	MD	Rectal	Adenocarcinoma
PM-PM-1073-N-A1	PM-PM-1073-N	N	PM-PM-1073	Male	72	3	0	0	II	MSS	WT	WT	ND	Alive	2018-07-08	2021-07-29	1117	No	MD	Rectal	Adenocarcinoma
PM-PM-1074-N-A1	PM-PM-1074-N	N	PM-PM-1074	Male	60	3	2	0	III	MSS	WT	WT	ND	Alive	2018-07-14	2022-01-20	1286	Yes	MD	Rectal	Adenocarcinoma
PM-PM-1075-N-A1	PM-PM-1075-N	N	PM-PM-1075	Male	62	4	2	1	IV	MSS	WT	WT	ND		2018-07-09	2019-11-04	483			Sigmoid	Adenocarcinoma
PM-PM-1077-N-A1	PM-PM-1077-N	N	PM-PM-1077	Female	44	3	0	1	IV	MSS	WT	WT	ND	Alive	2018-07-17	2022-01-13	1276		MD	Sigmoid	Adenocarcinoma
PM-PM-1078-N-A1	PM-PM-1078-N	N	PM-PM-1078	Male	83	4	2	0	III	MSS	WT	WT	ND	Alive	2018-07-23	2021-09-30	1165	No	MD	Transverse	Adenocarcinoma
PM-PM-1079-N-A1	PM-PM-1079-N	N	PM-PM-1079	Male	70	3	0	0	II	MSI-H	WT	WT	ND	Alive	2018-07-23	2021-11-25	1221	No	MD with PD	Transverse	Adenocarcinoma
PM-PM-1080-N-A1	PM-PM-1080-N	N	PM-PM-1080	Male	71	3	0	0	II	MSI-L	WT	WT	ND	Alive	2018-07-24	2021-08-23	1126	No	MD	Hepatic flexure	Adenocarcinoma
PM-PM-1081-N-A1	PM-PM-1081-N	N	PM-PM-1081	Female	78	3	2	0	III	MSS	MT	WT	ND	Alive	2018-07-30	2021-10-19	1177	No	MD	Descending	Adenocarcinoma
PM-PM-1083-N-A1	PM-PM-1083-N	N	PM-PM-1083	Female	76	3	0	0	II	MSS	WT	WT	ND	Alive	2018-07-31	2021-10-12	1169	No	WD	Rectal	Adenocarcinoma
PM-PM-1085-N-A1	PM-PM-1085-N	N	PM-PM-1085	Female	57	3	1	0	III	MSS	WT	WT	ND	Alive	2018-08-12	2021-12-16	1222	No	MD	Ascending	Adenocarcinoma
PM-PM-1086-N-A1	PM-PM-1086-N	N	PM-PM-1086	Male	63	3	1	1	IV	MSS	MT	WT	ND	Alive	2018-08-16	2019-11-18	459		MD	Ascending	Adenocarcinoma
PM-PM-1087-N-A1	PM-PM-1087-N	N	PM-PM-1087	Male	59	3	1	0	III	MSS	WT	WT	ND	Alive	2018-08-16	2021-12-28	1230	No	MD	Rectal	Adenocarcinoma
PM-PM-1091-N-A1	PM-PM-1091-N	N	PM-PM-1091	Female	67	3	0	0	II	MSS	WT	WT	ND	Alive	2018-08-24	2022-01-06	1231	No	MD	Sigmoid	Adenocarcinoma
PM-PM-1092-N-A1	PM-PM-1092-N	N	PM-PM-1092	Female	47	3	0	0	II	MSS	MT	WT	ND	Alive	2018-08-29	2021-09-30	1128	No	MD	Sigmoid	Adenocarcinoma
PM-PM-1093-N-A1	PM-PM-1093-N	N	PM-PM-1093	Male	58	3	0	0	II	MSS	WT	WT	ND	Alive	2018-09-10	2021-10-12	1128	No	MD	Rectal	Adenocarcinoma
PM-PM-1094-N-A1	PM-PM-1094-N	N	PM-PM-1094	Male	90	3	0	0	II	MSS	MT	WT	ND	Alive	2018-09-10	2020-12-16	828	Yes	MD	Ascending	Adenocarcinoma
PM-PM-1095-N-A1	PM-PM-1095-N	N	PM-PM-1095	Male	77	3	0	0	II	MSS	WT	WT	ND	Alive	2018-09-17	2021-10-07	1116	No	WD	Sigmoid	Adenocarcinoma
PM-PM-1096-N-A1	PM-PM-1096-N	N	PM-PM-1096	Male	79	3	0	1	IV	MSS	WT	WT	ND	Alive	2018-09-26	2021-12-02	1163		MD	Sigmoid	Adenocarcinoma
PM-PM-1097-N-A1	PM-PM-1097-N	N	PM-PM-1097	Female	50	3	0	0	II	MSS	MT	WT	ND	Alive	2018-09-18	2021-08-30	1077	Yes	MD	Splenic flexure	Adenocarcinoma
PM-PM-1099-N-A1	PM-PM-1099-N	N	PM-PM-1099	Female	83	3	2	0	III	MSS	WT	WT	ND	Alive	2018-10-14	2020-07-14	639	Yes	PD	Rectal	Adenocarcinoma
PM-PM-1100-N-A1	PM-PM-1100-N	N	PM-PM-1100	Male	88	3	0	0	II	MSS	WT	WT	ND	Alive	2018-10-23	2022-01-24	1189	Yes	MD	Hepatic flexure	Adenocarcinoma
PM-PM-1102-N-A1	PM-PM-1102-N	N	PM-PM-1102	Female	78	2	1	0	III	MSS	WT	WT	ND	Alive	2018-10-29	2022-01-04	1163	No	MD	Rectal	Adenocarcinoma
PM-PM-1105-N-A1	PM-PM-1105-N	N	PM-PM-1105	Female	45	3	1	0	III	MSS	WT	WT	ND	Alive	2018-11-08	2022-01-24	1173	No	WD	Sigmoid	Adenocarcinoma
PM-PM-1107-N-A1	PM-PM-1107-N	N	PM-PM-1107	Female	65	3	1	0	III	MSS	WT	WT	ND	Alive	2018-10-15	2022-02-10	1214	Yes	MD	Rectal	Adenocarcinoma
PM-PM-1109-N-A1	PM-PM-1109-N	N	PM-PM-1109	Female	32	4	2	0	III	MSS	MT	WT	ND	Alive	2018-10-14	2022-01-06	1180	No	MD	Splenic flexure	Adenocarcinoma
PM-PM-1110-N-A1	PM-PM-1110-N	N	PM-PM-1110	Male	73	3	0	0	II	MSS	MT	WT	ND	Alive	2018-10-21	2021-12-13	1149	No	MD	Rectal	Adenocarcinoma
PM-PM-1111-N-A1	PM-PM-1111-N	N	PM-PM-1111	Male	60	3	0	0	II	MSI-L	WT	WT	ND	Alive	2018-10-01	2021-12-21	1177	No	MD	Sigmoid	Adenocarcinoma
PM-PM-1113-N-A1	PM-PM-1113-N	N	PM-PM-1113	Male	68	3	0	0	II	MSS	MT	WT	ND	Alive	2018-01-09	2022-01-25	1477	No	MD	Sigmoid	Adenocarcinoma
PM-PM-1115-N-A1	PM-PM-1115-N	N	PM-PM-1115	Male	80	4	1	1	IV	MSS	MT	WT	ND	Alive	2018-12-26	2020-07-07	559		MD	Sigmoid	Adenocarcinoma
PM-PM-1124-N-A1	PM-PM-1124-N	N	PM-PM-1124	Male	85	3	1	1	IV	MSS	MT	WT	ND	Dead	2019-01-09	2020-03-10	426		MD	Sigmoid	Adenocarcinoma
PM-PM-1126-N-A1	PM-PM-1126-N	N	PM-PM-1126	Male	48	3	2	0	III	MSS	WT	WT	ND	Dead	2019-01-02	2021-09-29	1001	Yes		Transverse	Mucinous adenocarcinoma
PM-PM-1129-N-A1	PM-PM-1129-N	N	PM-PM-1129	Female	78	4	0	0	II	MSS	WT	WT	ND	Alive	2019-01-23	2022-01-18	1091	Yes	MD	Rectosigmoid	Adenocarcinoma
PM-PM-1134-N-A1	PM-PM-1134-N	N	PM-PM-1134	Male	71	4	2	0	IV	MSS	WT	WT	ND	Dead	2019-02-07	2020-04-01	419		MD	Ascending	Adenocarcinoma
PM-PM-1141-N-A1	PM-PM-1141-N	N	PM-PM-1141	Female	49	4	2	1	IV	MSS	WT	WT	ND	Dead	2019-02-21	2021-08-26	917		MD	Sigmoid	Adenocarcinoma
PM-PM-1142-N-A1	PM-PM-1142-N	N	PM-PM-1142	Male	66	3	2	1	IV	MSS	MT	WT	ND	Alive	2019-02-19	2021-09-16	940		MD	Sigmoid	Adenocarcinoma
PM-PM-1153-N-A1	PM-PM-1153-N	N	PM-PM-1153	Male	69	3	2	0	III	MSS	MT	WT	ND	Dead	2019-03-15	2022-06-02	1175	Yes	MD	Rectal	Adenocarcinoma
PM-PM-1156-N-A1	PM-PM-1156-N	N	PM-PM-1156	Male	66	4	2	0	III	MSS	WT	WT	ND	Alive	2019-04-12	2020-08-17	493	Yes		Ascending	Adenocarcinoma
PM-PM-1162-N-A1	PM-PM-1162-N	N	PM-PM-1162	Female	84	3	1	0	III	MSS	MT	WT	ND	Alive	2019-04-23	2021-08-26	856	Yes	MD	Rectal	Adenocarcinoma
PM-PB-1002-N-A1	PM-PB-1002-N	N	PM-PB-1002	Male	62	3	0	0	II	MSS	MT	WT	ND	Alive	2017-10-12	2022-11-30	1875	No	MD	Ascending	Adenocarcinoma
PM-PB-1026-N-A1	PM-PB-1026-N	N	PM-PB-1026	Male	59	3	0	0	II	MSS	WT	WT	ND	Alive	2018-01-02	2022-09-08	1710	No	PD	Sigmoid	Adenocarcinoma
PM-PB-1034-N-A1	PM-PB-1034-N	N	PM-PB-1034	Male	72	3	1	0	III	MSS	WT	WT	ND	Alive	2018-02-13	2023-05-08	1910	No	PD	Sigmoid	Adenocarcinoma
PM-PB-1041-N-A1	PM-PB-1041-N	N	PM-PB-1041	Female	33	3	2	1	IV	MSS	MT	WT	WT	Alive	2018-02-09	2020-08-19	922	No	MD	Rectal	Adenocarcinoma
PM-PB-1058-N-A1	PM-PB-1058-N	N	PM-PB-1058	Female	39	3	2	0	III	MSS	WT	WT	ND	Alive	2018-03-29	2023-04-14	1842	Yes	MD	Rectal	Adenocarcinoma
PM-PB-1059-N-A1	PM-PB-1059-N	N	PM-PB-1059	Male	63	3	0	0	III	MSI-H	MT	WT	ND	Alive	2018-04-10	2023-02-10	1767	No	MD	Transverse	Adenocarcinoma
PM-PB-1060-N-A1	PM-PB-1060-N	N	PM-PB-1060	Female	75	3	0	0	III	MSS	WT	WT	ND	Alive	2018-04-20	2023-03-07	1782	No	MD	Ascending	Adenocarcinoma
PM-PB-1061-N-A1	PM-PB-1061-N	N	PM-PB-1061	Male	54	3	0	0	III	MSS	MT	WT	ND	Alive	2018-04-24	2023-06-13	1876	Yes	MD	Cecum	Adenocarcinoma
PM-PB-1062-N-A1	PM-PB-1062-N	N	PM-PB-1062	Male	71	3	2	1	IV	MSS	WT	WT	WT	Alive	2018-04-13	2023-03-15	1797	No	MD	Sigmoid	Adenocarcinoma
PM-PB-1063-N-A1	PM-PB-1063-N	N	PM-PB-1063	Female	48	4	0	0	III	MSI-L	MT	WT	ND	Alive	2018-05-12	2022-09-05	1577	No	WD	Ascending	Adenocarcinoma
PM-PB-1064-N-A1	PM-PB-1064-N	N	PM-PB-1064	Female	65	3	2	0	III	MSS	WT	WT	ND	Alive	2018-05-17	2022-09-28	1595	No	MD	Rectal	Adenocarcinoma
PM-PB-1065-N-A1	PM-PB-1065-N	N	PM-PB-1065	Female	57	3	0	0	III	MSS	WT	WT	ND	Alive	2018-05-08	2023-01-18	1716	No	MD	Rectal	Adenocarcinoma
PM-PB-1066-N-A1	PM-PB-1066-N	N	PM-PB-1066	Male	77	3	0	0	III	MSI-L	MT	WT	ND	Alive	2018-05-14	2022-08-08	1547	No	WD	Ascending	Adenocarcinoma
PM-PB-1067-N-A1	PM-PB-1067-N	N	PM-PB-1067	Male	79	4	2	0	III	MSS	WT	WT	ND	Alive	2018-05-18	2020-08-06	811	Yes	MD	Sigmoid	Adenocarcinoma
PM-PB-1068-N-A1	PM-PB-1068-N	N	PM-PB-1068	Female	61	4	0	0	III	MSS	MT	WT	ND	Alive	2018-05-23	2022-07-20	1519	No	MD	Cecum	Adenocarcinoma
PM-PB-1069-N-A1	PM-PB-1069-N	N	PM-PB-1069	Female	49	3	0	0	III	MSS	WT	WT	ND	Alive	2018-06-19	2023-05-31	1807	No	MD	Sigmoid	Adenocarcinoma
PM-PB-1070-N-A1	PM-PB-1070-N	N	PM-PB-1070	Female	52	3	1	0	III	MSS	MT	WT	ND	Alive	2018-06-23	2021-07-09	1112	Yes	MD	Rectosigmoid	Adenocarcinoma
PM-PB-1071-N-A1	PM-PB-1071-N	N	PM-PB-1071	Male	82	4	1	0	III	MSS	WT	WT	ND	Alive	2018-06-15	2021-07-09	1120	Yes	MD	Rectosigmoid	Adenocarcinoma
PM-PB-1072-N-A1	PM-PB-1072-N	N	PM-PB-1072	Female	62	3	0	0	II	MSS	WT	WT	ND	Alive	2018-06-19	2021-04-29	1045	Yes	WD	Ascending	Adenocarcinoma
PM-PB-1074-N-A1	PM-PB-1074-N	N	PM-PB-1074	Male	58	4	1	0	III	MSS	MT	WT	ND	Alive	2018-06-22	2022-09-15	1546	No	MD	Rectosigmoid	Adenocarcinoma
PM-PB-1075-N-A1	PM-PB-1075-N	N	PM-PB-1075	Male	63	4	1	0	II	MSS	MT	WT	ND	Alive	2018-07-04	2023-05-15	1776	No	WD	Sigmoid	Adenocarcinoma
PM-PB-1076-N-A1	PM-PB-1076-N	N	PM-PB-1076	Male	76	3	1	0	III	MSS	WT	WT	ND	Alive	2018-06-26	2022-08-24	1520	No	MD	Sigmoid	Adenocarcinoma
PM-PB-1077-N-A1	PM-PB-1077-N	N	PM-PB-1077	Female	49	4	1	1	IV	MSS	MT	WT	WT	Alive	2018-06-25	2023-06-21	1822	Yes	MD	Rectosigmoid	Adenocarcinoma
PM-PB-1078-N-A1	PM-PB-1078-N	N	PM-PB-1078	Female	63	3	2	0	III	MSS	WT	WT	ND	Alive	2018-07-06	2022-06-20	1445	No	MD	Hepatic flexure	Adenocarcinoma
PM-PB-1081-N-A1	PM-PB-1081-N	N	PM-PB-1081	Male	74	4	1	0	III	MSS	WT	WT	ND	Dead	2018-07-06	2019-04-10	278	No	MD	Sigmoid	Adenocarcinoma
PM-PB-1082-N-A1	PM-PB-1082-N	N	PM-PB-1082	Female	62	3	2	0	III	MSS	WT	WT	ND	Alive	2018-07-16	2020-05-27	681	Yes	MD	Sigmoid	Adenocarcinoma
PM-PB-1083-N-A1	PM-PB-1083-N	N	PM-PB-1083	Male	69	3	2	0	III	MSS	MT	WT	ND	Alive	2018-07-05	2022-08-10	1497	No	MD	Rectosigmoid	Adenocarcinoma
PM-PB-1084-N-A1	PM-PB-1084-N	N	PM-PB-1084	Male	45	4	0	0	II	MSI-H	WT	WT	ND	Alive	2018-07-24	2022-08-29	1497	No	MD	Sigmoid	Adenocarcinoma
PM-PB-1085-N-A1	PM-PB-1085-N	N	PM-PB-1085	Male	23	3	2	1	IV	MSI-H	MT	WT	ND	Alive	2018-07-25	2023-03-23	1702	No	MD	Transverse	Adenocarcinoma
PM-PB-1086-N-A1	PM-PB-1086-N	N	PM-PB-1086	Female	59	4	0	0	II	MSS	MT	WT	ND	Alive	2018-08-07	2022-06-20	1413	No	MD	Rectal	Adenocarcinoma
PM-PB-1087-N-A1	PM-PB-1087-N	N	PM-PB-1087	Male	56	3	2	0	II	MSI-L	MT	WT	ND	Alive	2018-08-06	2022-01-26	1269	Yes	MD	Rectal	Adenocarcinoma
PM-PB-1088-N-A1	PM-PB-1088-N	N	PM-PB-1088	Male	75	3	0	0	II	MSS	WT	WT	ND	Alive	2018-08-05	2021-12-30	1243	No	WD	Ascending	Adenocarcinoma
PM-PB-1089-N-A1	PM-PB-1089-N	N	PM-PB-1089	Male	57	4	1	1	IV	MSS	WT	WT	WT	Alive	2018-02-01	2023-06-20	1965	No	MD	Sigmoid	Adenocarcinoma
PM-PB-1090-N-A1	PM-PB-1090-N	N	PM-PB-1090	Male	68	3	2	0	III	MSS	WT	WT	ND	Alive	2018-08-28	2022-11-14	1539	No	MD	Rectosigmoid	Adenocarcinoma
PM-PB-1091-N-A1	PM-PB-1091-N	N	PM-PB-1091	Male	37	3	1	0	III	MSS	MT	WT	ND	Dead	2018-08-22	2022-02-08	1266	Yes	MD	Rectosigmoid	Adenocarcinoma
PM-PB-1092-N-A1	PM-PB-1092-N	N	PM-PB-1092	Male	75	3	1	0	III	MSS	MT	WT	ND	Alive	2018-08-28	2022-11-23	1548	No	MD	Ascending	Adenocarcinoma
PM-PB-1093-N-A1	PM-PB-1093-N	N	PM-PB-1093	Male	85	3	0	0	III	MSS	WT	WT	ND	Alive	2018-08-16	2022-11-10	1547	No	WD	Transverse	Adenocarcinoma
PM-PB-1096-N-A1	PM-PB-1096-N	N	PM-PB-1096	Female	42	4	2	1	III	MSS	MT	WT	WT	Alive	2018-08-28	2023-05-23	1729	Yes	PD	Rectosigmoid	Adenocarcinoma
PM-PB-1098-N-A1	PM-PB-1098-N	N	PM-PB-1098	Male	72	3	2	0	III	MSS	WT	WT	ND	Alive	2018-09-06	2023-06-13	1741	Yes	MD	Rectal	Adenocarcinoma
PM-PB-1100-N-A1	PM-PB-1100-N	N	PM-PB-1100	Female	51	4	0	0	II	MSS	MT	WT	ND	Alive	2018-09-17	2022-06-27	1379	No		Descending	Adenocarcinoma
PM-PB-1101-N-A1	PM-PB-1101-N	N	PM-PB-1101	Male	59	3	2	1	IV	MSS	WT	WT	WT	Alive	2018-09-11	2023-05-17	1709	No	MD	Rectal	Adenocarcinoma
PM-PB-1102-N-A1	PM-PB-1102-N	N	PM-PB-1102	Male	51	3	2	0	III	MSI-L	WT	WT	ND	Alive	2018-09-13	2020-11-26	805	No	MD	Sigmoid	Adenocarcinoma
PM-PB-1103-N-A1	PM-PB-1103-N	N	PM-PB-1103	Male	50	3	1	1	IV	MSS	WT	WT	WT	Alive	2018-09-06	2023-03-28	1664	No	MD	Sigmoid	Adenocarcinoma
PM-PB-1104-N-A1	PM-PB-1104-N	N	PM-PB-1104	Male	64	3	2	1	IV	MSS	WT	WT	ND	Alive	2018-03-30	2023-07-06	1924	Yes	MD	Rectal	Adenocarcinoma
PM-PB-1105-N-A1	PM-PB-1105-N	N	PM-PB-1105	Male	59	3	1	0	II	MSS	WT	WT	ND	Alive	2018-09-17	2023-05-23	1709	No	MD	Sigmoid	Adenocarcinoma
PM-PB-1106-N-A1	PM-PB-1106-N	N	PM-PB-1106	Female	75	3	1	0	III	MSS	WT	WT	ND	Alive	2018-09-18	2022-05-18	1338	No	MD	Sigmoid	Adenocarcinoma
PM-PB-1107-N-A1	PM-PB-1107-N	N	PM-PB-1107	Female	46	3	2	0	III	MSS	WT	WT	ND	Alive	2018-10-05	2023-01-18	1566	No	MD	Ascending	Adenocarcinoma
PM-PB-1108-N-A1	PM-PB-1108-N	N	PM-PB-1108	Male	59	4	2	0	III	MSS	WT	WT	ND	Alive	2018-09-20	2022-11-04	1506	Yes	MD	Sigmoid	Adenocarcinoma
PM-PB-1109-N-A1	PM-PB-1109-N	N	PM-PB-1109	Male	68	3	0	0	II	MSS	WT	WT	ND	Alive	2018-10-16	2023-06-07	1695	No	MD	Descending	Adenocarcinoma
PM-PB-1110-N-A1	PM-PB-1110-N	N	PM-PB-1110	Male	70	3	1	0	III	MSI-H	MT	WT	ND	Alive	2018-10-10	2023-02-17	1591	No	MD	Rectosigmoid	Adenocarcinoma
PM-PB-1111-N-A1	PM-PB-1111-N	N	PM-PB-1111	Male	68	3	1	0	III	MSS	WT	WT	ND	Alive	2018-10-19	2023-05-02	1656	No	MD	Rectal	Adenocarcinoma
PM-PB-1112-N-A1	PM-PB-1112-N	N	PM-PB-1112	Male	75	3	2	0	II	MSS	MT	WT	ND	Alive	2018-10-17	2023-01-11	1547	No	MD	Rectal	Adenocarcinoma
PM-PB-1113-N-A1	PM-PB-1113-N	N	PM-PB-1113	Male	75	3	2	1	IV	MSI-L	WT	WT	ND	Alive	2018-10-10	2023-06-27	1721	No	MD	Rectal	Adenocarcinoma
PM-PB-1114-N-A1	PM-PB-1114-N	N	PM-PB-1114	Female	58	3	1	0	III	MSS	WT	WT	ND	Alive	2018-11-09	2022-10-21	1442	No	MD	Sigmoid	Adenocarcinoma
PM-PB-1115-N-A1	PM-PB-1115-N	N	PM-PB-1115	Male	55	3	0	0	III	MSS	MT	WT	ND	Alive	2018-11-13	2022-07-25	1350	No	MD	Sigmoid	Adenocarcinoma
PM-PB-1116-N-A1	PM-PB-1116-N	N	PM-PB-1116	Male	74	3	0	0	III	MSS	WT	WT	ND	Alive	2018-11-09	2022-07-13	1342	No	MD	Sigmoid	Adenocarcinoma
PM-PB-1117-N-A1	PM-PB-1117-N	N	PM-PB-1117	Female	35	3	0	0	III	MSS	WT	WT	ND	Alive	2018-11-09	2022-07-13	1342	No	MD	Descending	Adenocarcinoma
PM-PB-1118-N-A1	PM-PB-1118-N	N	PM-PB-1118	Male	70	3	2	0	III	MSI-H	WT	WT	ND	Alive	2018-11-05	2020-02-03	455	Yes	PD	Ascending	Adenocarcinoma
PM-PB-1119-N-A1	PM-PB-1119-N	N	PM-PB-1119	Male	57	3	2	0	III	MSS	WT	WT	ND	Alive	2018-11-20	2022-09-26	1406	No	PD	Rectal	Adenocarcinoma
PM-PB-1120-N-A1	PM-PB-1120-N	N	PM-PB-1120	Male	78	3	0	0	II	MSS	WT	WT	ND	Alive	2018-11-15	2023-01-16	1523	No	MD	Sigmoid	Adenocarcinoma
PM-PB-1121-N-A1	PM-PB-1121-N	N	PM-PB-1121	Female	68	3	0	0	III	MSS	WT	WT	ND	Alive	2018-11-15	2022-08-17	1371	No	MD	Hepatic flexure	Adenocarcinoma
PM-PB-1122-N-A1	PM-PB-1122-N	N	PM-PB-1122	Female	72	3	1	0	III	MSS	MT	WT	ND	Dead	2018-11-16	2020-03-24	494	Yes	MD	Ascending	Adenocarcinoma
PM-PB-1123-N-A1	PM-PB-1123-N	N	PM-PB-1123	Female	75	3	0	0	III	MSI-H	MT	WT	ND	Alive	2018-11-13	2022-10-19	1436	No	WD	Rectal	Adenocarcinoma
PM-PB-1124-N-A1	PM-PB-1124-N	N	PM-PB-1124	Male	77	3	1	0	III	MSI-L	MT	WT	ND	Alive	2018-11-16	2019-06-17	213	Yes	WD	Rectal	Adenocarcinoma
PM-PB-1125-N-A1	PM-PB-1125-N	N	PM-PB-1125	Male	52	4	1	0	III	MSI-L	WT	WT	ND	Alive	2018-12-07	2023-02-20	1536	No	MD	Rectosigmoid	Adenocarcinoma
PM-PB-1126-N-A1	PM-PB-1126-N	N	PM-PB-1126	Male	68	3	0	0	II	MSS	WT	WT	ND	Alive	2018-12-07	2023-02-22	1538	No	WD	Rectal	Adenocarcinoma
PM-PB-1127-N-A1	PM-PB-1127-N	N	PM-PB-1127	Male	66	4	1	0	III	MSS	WT	WT	ND	Alive	2018-12-31	2023-05-17	1598	No	MD	Sigmoid	Adenocarcinoma
PM-PB-1128-N-A1	PM-PB-1128-N	N	PM-PB-1128	Male	75	3	1	0	II	MSI-L	MT	WT	ND	Alive	2018-12-24	2023-03-08	1535	No	MD	Descending	Adenocarcinoma
PM-PB-1129-N-A1	PM-PB-1129-N	N	PM-PB-1129	Male	60	3	0	1	IV	MSS	MT	WT	ND	Alive	2018-10-08	2023-06-21	1717	No	MD	Sigmoid	Adenocarcinoma
PM-PB-1132-N-A1	PM-PB-1132-N	N	PM-PB-1132	Male	50	3	0	0	II	MSI-H	WT	WT	ND	Alive	2019-01-15	2023-03-13	1518	No	PD	Hepatic flexure	Adenocarcinoma
PM-PB-1139-N-A1	PM-PB-1139-N	N	PM-PB-1139	Female	75	3	1	0	III	MSS	WT	WT	ND	Alive	2019-02-14	2023-05-08	1544	No	MD	Rectosigmoid	Adenocarcinoma
PM-PB-1140-N-A1	PM-PB-1140-N	N	PM-PB-1140	Female	67	2	2	0	III	MSS	MT	WT	ND	Alive	2019-02-08	2023-05-08	1550	No	MD	Rectal	Adenocarcinoma
PM-PB-1141-N-A1	PM-PB-1141-N	N	PM-PB-1141	Female	56	3	1	0	II	MSS	MT	WT	ND	Alive	2019-02-19	2023-06-14	1576	No	MD	Ascending	Adenocarcinoma
PM-PB-1142-N-A1	PM-PB-1142-N	N	PM-PB-1142	Female	60	3	0	0	II	MSS	MT	WT	ND	Alive	2019-02-24	2023-04-24	1520	No	MD	Ascending	Adenocarcinoma
PM-PB-1143-N-A1	PM-PB-1143-N	N	PM-PB-1143	Male	58	3	0	0	III	MSS	MT	WT	ND	Alive	2019-02-25	2022-04-13	1143	No	MD	Sigmoid	Adenocarcinoma
PM-PB-1144-N-A1	PM-PB-1144-N	N	PM-PB-1144	Male	59	3	2	0	III	MSS	MT	WT	ND	Alive	2019-03-05	2023-03-15	1471	No	MD	Sigmoid	Adenocarcinoma
PM-PB-1145-N-A1	PM-PB-1145-N	N	PM-PB-1145	Female	57	2	1	0	III	MSS	MT	WT	ND	Alive	2019-02-28	2023-06-15	1568	Yes	MD	Rectal	Adenocarcinoma
PM-PB-1146-N-A1	PM-PB-1146-N	N	PM-PB-1146	Male	71	3	0	0	II	MSS	MT	WT	ND	Alive	2019-02-11	2021-02-01	721	Yes	MD	Rectosigmoid	Adenocarcinoma
PM-PB-1147-N-A1	PM-PB-1147-N	N	PM-PB-1147	Male	49	3	1	0	III	MSS	MT	WT	ND	Alive	2019-03-04	2023-01-16	1414	No	MD	Sigmoid	Adenocarcinoma
PM-PB-1148-N-A1	PM-PB-1148-N	N	PM-PB-1148	Male	77	3	2	0	III	MSS	MT	WT	ND	Alive	2019-02-28	2023-04-24	1516	No	MD	Rectal	Adenocarcinoma
PM-PB-1149-N-A1	PM-PB-1149-N	N	PM-PB-1149	Female	67	3	0	0	II	MSS	WT	MT	ND	Alive	2019-03-05	2022-08-10	1254	No	MD	Sigmoid	Adenocarcinoma
PM-PB-1150-N-A1	PM-PB-1150-N	N	PM-PB-1150	Male	51	3	2	0	III	MSS	WT	WT	ND	Alive	2019-03-10	2022-12-14	1375	No	MD	Sigmoid	Adenocarcinoma
PM-PB-1151-N-A1	PM-PB-1151-N	N	PM-PB-1151	Male	26	3	1	0	III	MSI-H	MT	WT	ND	Alive	2019-03-11	2023-06-19	1561	No	MD	Descending	Adenocarcinoma
PM-PB-1152-N-A1	PM-PB-1152-N	N	PM-PB-1152	Female	78	3	0	0	II	MSI-H	WT	WT	ND	Alive	2019-03-19	2023-05-31	1534	No	WD	Ascending	Adenocarcinoma
PM-PB-1153-N-A1	PM-PB-1153-N	N	PM-PB-1153	Female	73	3	0	0	III	MSI-H	WT	WT	ND	Alive	2019-03-22	2022-12-05	1354	No	MD	Sigmoid	Adenocarcinoma
PM-PB-1154-N-A1	PM-PB-1154-N	N	PM-PB-1154	Male	42	3	1	0	III	MSI-H	MT	WT	ND	Alive	2019-03-20	2023-05-15	1517	No	MD	Splenic flexure	Adenocarcinoma
PM-PB-1157-N-A1	PM-PB-1157-N	N	PM-PB-1157	Male	70	3	0	0	III	MSS	MT	WT	ND	Alive	2019-03-21	2023-02-02	1414	No	MD	Rectal	Adenocarcinoma
PM-PB-1158-N-A1	PM-PB-1158-N	N	PM-PB-1158	Female	74	3	0	0	III	MSS	WT	WT	ND	Alive	2019-04-10	2022-06-22	1169	No	WD	Transverse	Adenocarcinoma
PM-PB-1159-N-A1	PM-PB-1159-N	N	PM-PB-1159	Female	66	3	0	0	III	MSS	WT	WT	ND	Alive	2019-02-27	2023-02-02	1436	No	MD	Rectal	Adenocarcinoma
PM-PB-1160-N-A1	PM-PB-1160-N	N	PM-PB-1160	Male	61	3	1	0	II	MSS	WT	WT	ND	Alive	2019-04-02	2023-06-21	1541	No	MD	Sigmoid	Adenocarcinoma
PM-PM-1003-T-A1	PM-PM-1003-T	T	PM-PM-1003	Male	68	3	1	0	III	MSS	MT	WT	ND	Alive	2017-12-26	2021-12-21	1456	Yes	MD	Sigmoid	Adenocarcinoma
PM-PM-1006-T-A1	PM-PM-1006-T	T	PM-PM-1006	Male	47	3	0	0	II	MSS	WT	WT	ND	Alive	2018-01-28	2021-08-26	1306	No	MD	Hepatic flexure	Adenocarcinoma
PM-PM-1007-T-A1	PM-PM-1007-T	T	PM-PM-1007	Female	75	3	2	0	III	MSS	MT	WT	ND	Dead	2018-01-13	2020-02-03	751	Yes	MD	Rectal	Adenocarcinoma
PM-PM-1008-T-A1	PM-PM-1008-T	T	PM-PM-1008	Female	74	3	1	0	III	MSS	WT	WT	ND	Alive	2018-01-12	2021-12-28	1446	Yes	MD	Sigmoid	Adenocarcinoma
PM-PM-1012-T-A1	PM-PM-1012-T	T	PM-PM-1012	Male	55	3	2	0	III	MSS	WT	WT	ND	Alive	2018-01-10	2021-08-05	1303	Yes	MD	Rectal	Adenocarcinoma
PM-PM-1013-T-A1	PM-PM-1013-T	T	PM-PM-1013	Female	67	3	0	0	II	MSI-L	MT	WT	ND	Alive	2018-01-25	2021-12-08	1413	Yes	MD	Rectal	Adenocarcinoma
PM-PM-1014-T-A1	PM-PM-1014-T	T	PM-PM-1014	Male	76	3	0	0	II	MSS	WT	WT	ND	Alive	2018-02-03	2021-11-01	1367	Yes	MD	Sigmoid	Adenocarcinoma
PM-PM-1022-T-A1	PM-PM-1022-T	T	PM-PM-1022	Female	81	3	0	0	II	MSI-H	WT	WT	ND	Alive	2018-02-20	2021-12-20	1399	Yes	MD(Bx)-->理쒖쥌 path mucinous ca.	Ascending	Adenocarcinoma
PM-PM-1023-T-A1	PM-PM-1023-T	T	PM-PM-1023	Male	60	3	0	0	II	MSS	MT	WT	ND	Alive	2018-02-06	2022-01-11	1435	No	MD	Sigmoid	Adenocarcinoma
PM-PM-1024-T-A1	PM-PM-1024-T	T	PM-PM-1024	Female	86	3	0	0	II	MSS	MT	WT	ND	Alive	2018-02-05	2021-08-31	1303	No	MD	Splenic flexure	Adenocarcinoma
PM-PM-1026-T-A1	PM-PM-1026-T	T	PM-PM-1026	Male	69	2	1	0	III	MSS	WT	WT	ND	Alive	2018-03-12	2022-01-24	1414	No	WD	Rectosigmoid	Adenocarcinoma
PM-PM-1027-T-A1	PM-PM-1027-T	T	PM-PM-1027	Female	45	3	0	0	II	MSS	WT	WT	ND	Alive	2018-03-12	2021-12-02	1361	Yes	WD	Rectal	Adenocarcinoma
PM-PM-1030-T-A1	PM-PM-1030-T	T	PM-PM-1030	Male	57	2	1	0	III	MSS	MT	WT	ND	Dead	2018-03-02	2022-04-14	1504	Yes	MD	Rectal	Adenocarcinoma
PM-PM-1032-T-A1	PM-PM-1032-T	T	PM-PM-1032	Female	67	3	1	0	III	MSS	WT	WT	ND	Alive	2018-03-06	2021-12-06	1371	No	MD	Descending	Adenocarcinoma
PM-PM-1033-T-A1	PM-PM-1033-T	T	PM-PM-1033	Male	57	3	1	0	III	MSS	MT	WT	ND	Alive	2018-03-19	2022-01-17	1400	Yes	MD	Rectal	Adenocarcinoma
PM-PM-1034-T-A1	PM-PM-1034-T	T	PM-PM-1034	Female	78	3	1	0	III	MSS	WT	WT	ND	Alive	2018-03-20	2021-11-18	1339	No	MD	Rectal	Adenocarcinoma
PM-PM-1035-T-A1	PM-PM-1035-T	T	PM-PM-1035	Male	41	3	1	1	IV	MSI-H	WT	WT	ND	Alive	2018-03-20	2021-11-22	1343		MD	Sigmoid	Adenocarcinoma
PM-PM-1036-T-A1	PM-PM-1036-T	T	PM-PM-1036	Female	66	3	1	0	III	MSI-L	MT	WT	ND	Alive	2018-03-30	2021-11-25	1336	No	MD	Rectal	Adenocarcinoma
PM-PM-1037-T-A1	PM-PM-1037-T	T	PM-PM-1037	Female	75	3	1	0	III	MSS	WT	WT	ND	Alive	2018-03-29	2022-03-31	1463	No	MD	Ascending	Adenocarcinoma
PM-PM-1039-T-A1	PM-PM-1039-T	T	PM-PM-1039	Male	52	4	2	1	IV	MSS	WT	WT	ND	Alive	2018-03-29	2018-08-31	155		MD	Rectal	Adenocarcinoma
PM-PM-1041-T-A1	PM-PM-1041-T	T	PM-PM-1041	Female	63	3	0	0	II	MSS	MT	WT	ND	Alive	2018-04-05	2021-11-18	1323	No	MD	Ascending	Adenocarcinoma
PM-PM-1042-T-A1	PM-PM-1042-T	T	PM-PM-1042	Female	81	3	0	0	II	MSS	MT	WT	ND	Alive	2018-03-10	2019-03-14	369	Yes	WD	Rectosigmoid	Adenocarcinoma
PM-PM-1043-T-A1	PM-PM-1043-T	T	PM-PM-1043	Male	65	3	2	0	III	MSS	WT	WT	ND	Alive	2018-04-10	2021-08-23	1231	No	MD	Sigmoid	Adenocarcinoma
PM-PM-1044-T-A1	PM-PM-1044-T	T	PM-PM-1044	Male	72	3	0	0	II	MSS	WT	ND	MT	Alive	2018-04-12	2021-12-20	1348	No	MD	Ascending	Adenocarcinoma
PM-PM-1046-T-A1	PM-PM-1046-T	T	PM-PM-1046	Male	62	3	2	1	IV	MSS	WT	MT	ND	Alive	2018-04-16	2020-02-03	658	Yes	PD	Sigmoid	Adenocarcinoma
PM-PM-1047-T-A1	PM-PM-1047-T	T	PM-PM-1047	Female	76	3	0	0	II	MSS	MT	WT	ND	Alive	2018-04-19	2021-08-16	1215	No	MD	Ascending	Adenocarcinoma
PM-PM-1048-T-A1	PM-PM-1048-T	T	PM-PM-1048	Male	67	3	0	0	II	MSI-L	WT	WT	ND	Alive	2018-04-19	2021-03-23	1069	Yes	MD	Ascending	Adenocarcinoma
PM-PM-1049-T-A1	PM-PM-1049-T	T	PM-PM-1049	Male	82	3	2	1	IV	MSS	WT	WT	ND	Alive	2018-04-26	2022-01-20	1365		MD	Mixed	Adenocarcinoma
PM-PM-1053-T-A1	PM-PM-1053-T	T	PM-PM-1053	Male	69	3	2	0	III	MSI-L	MT	WT	ND	Dead	2018-05-17	2021-12-04	1297	Yes	MD	Rectal	Adenocarcinoma
PM-PM-1055-T-A1	PM-PM-1055-T	T	PM-PM-1055	Male	76	3	2	1	IV	MSS	MT	WT	ND	Dead	2018-04-25	2018-08-31	128		MD	Ascending	Adenocarcinoma
PM-PM-1056-T-A1	PM-PM-1056-T	T	PM-PM-1056	Male	77	3	0	0	II	MSS	WT	WT	ND		2018-04-30	2019-03-12	316	No	MD	Sigmoid	Adenocarcinoma
PM-PM-1057-T-A1	PM-PM-1057-T	T	PM-PM-1057	Male	64	3	2	0	III	MSS	MT	WT	ND	Dead	2018-05-29	2021-03-29	1035	Yes		Rectal	Adenocarcinoma
PM-PM-1058-T-A1	PM-PM-1058-T	T	PM-PM-1058	Female	68	3	0	0	II	MSS	WT	WT	ND	Alive	2018-06-11	2021-07-29	1144	No	MD	Rectal	Adenocarcinoma
PM-PM-1059-T-A1	PM-PM-1059-T	T	PM-PM-1059	Female	75	3	1	0	III	MSS	MT	WT	ND		2018-06-07	2019-06-11	369	No	MD	Sigmoid	Adenocarcinoma
PM-PM-1060-T-A1	PM-PM-1060-T	T	PM-PM-1060	Male	79	3	1	0	III	MSS	MT	WT	ND	Alive	2018-05-30	2018-12-11	195	Yes	MD	Sigmoid	Adenocarcinoma
PM-PM-1061-T-A1	PM-PM-1061-T	T	PM-PM-1061	Male	56	3	0	0	II	MSS	MT	WT	ND	Alive	2018-06-15	2022-01-20	1315	No	WD	Rectal	Adenocarcinoma
PM-PM-1062-T-A1	PM-PM-1062-T	T	PM-PM-1062	Female	78	4	2	0	III	MSS	WT	WT	ND	Alive	2018-06-15	2021-11-04	1238	Yes	MD	Rectal	Adenocarcinoma
PM-PM-1064-T-A1	PM-PM-1064-T	T	PM-PM-1064	Male	57	4	2	1	IV	MSS	WT	WT	ND	Dead	2018-06-20	2021-11-20	1249		MD	Rectal	Adenocarcinoma
PM-PM-1065-T-A1	PM-PM-1065-T	T	PM-PM-1065	Male	57	3	1	0	III	MSS	WT	WT	ND	Dead	2018-06-20	2019-03-02	255	No	MD	Rectal	Adenocarcinoma
PM-PM-1066-T-A1	PM-PM-1066-T	T	PM-PM-1066	Female	71	3	1	0	III	MSS	WT	WT	ND	Dead	2018-06-19	2020-10-19	853	No	MD	Mixed	Adenocarcinoma
PM-PM-1067-T-A1	PM-PM-1067-T	T	PM-PM-1067	Male	78	4	0	0	II	MSS	WT	WT	ND	Alive	2018-06-22	2021-05-06	1049	Yes	MD	Descending	Adenocarcinoma
PM-PM-1068-T-A1	PM-PM-1068-T	T	PM-PM-1068	Male	65	3	0	0	II	MSS	MT	WT	ND	Alive	2018-06-26	2022-01-26	1310	Yes	MD	Rectosigmoid	Adenocarcinoma
PM-PM-1069-T-A1	PM-PM-1069-T	T	PM-PM-1069	Male	46	4	0	0	II	MSS	MT	WT	ND	Alive	2018-06-24	2018-07-26	32	Yes	MD	Mixed	Adenocarcinoma
PM-PM-1070-T-A1	PM-PM-1070-T	T	PM-PM-1070	Female	70	4	0	0	II	MSS	MT	WT	ND	Alive	2018-06-25	2022-02-21	1337	No	MD	Ascending	Adenocarcinoma
PM-PM-1071-T-A1	PM-PM-1071-T	T	PM-PM-1071	Male	52	3	1	0	III	MSS	WT	WT	ND	Alive	2018-06-25	2022-01-17	1302	No	MD	Rectal	Adenocarcinoma
PM-PM-1072-T-A1	PM-PM-1072-T	T	PM-PM-1072	Male	85	3	1	0	III	MSS	MT	WT	ND		2018-07-03	2020-02-27	604	No	MD	Rectal	Adenocarcinoma
PM-PM-1073-T-A1	PM-PM-1073-T	T	PM-PM-1073	Male	72	3	0	0	II	MSS	WT	WT	ND	Alive	2018-07-08	2021-07-29	1117	No	MD	Rectal	Adenocarcinoma
PM-PM-1074-T-A1	PM-PM-1074-T	T	PM-PM-1074	Male	60	3	2	0	III	MSS	WT	WT	ND	Alive	2018-07-14	2022-01-20	1286	Yes	MD	Rectal	Adenocarcinoma
PM-PM-1075-T-A1	PM-PM-1075-T	T	PM-PM-1075	Male	62	4	2	1	IV	MSS	WT	WT	ND		2018-07-09	2019-11-04	483			Sigmoid	Adenocarcinoma
PM-PM-1078-T-A1	PM-PM-1078-T	T	PM-PM-1078	Male	83	4	2	0	III	MSS	WT	WT	ND	Alive	2018-07-23	2021-09-30	1165	No	MD	Transverse	Adenocarcinoma
PM-PM-1079-T-A1	PM-PM-1079-T	T	PM-PM-1079	Male	70	3	0	0	II	MSI-H	WT	WT	ND	Alive	2018-07-23	2021-11-25	1221	No	MD with PD	Transverse	Adenocarcinoma
PM-PM-1080-T-A1	PM-PM-1080-T	T	PM-PM-1080	Male	71	3	0	0	II	MSI-L	WT	WT	ND	Alive	2018-07-24	2021-08-23	1126	No	MD	Hepatic flexure	Adenocarcinoma
PM-PM-1081-T-A1	PM-PM-1081-T	T	PM-PM-1081	Female	78	3	2	0	III	MSS	MT	WT	ND	Alive	2018-07-30	2021-10-19	1177	No	MD	Descending	Adenocarcinoma
PM-PM-1083-T-A1	PM-PM-1083-T	T	PM-PM-1083	Female	76	3	0	0	II	MSS	WT	WT	ND	Alive	2018-07-31	2021-10-12	1169	No	WD	Rectal	Adenocarcinoma
PM-PM-1085-T-A1	PM-PM-1085-T	T	PM-PM-1085	Female	57	3	1	0	III	MSS	WT	WT	ND	Alive	2018-08-12	2021-12-16	1222	No	MD	Ascending	Adenocarcinoma
PM-PM-1086-T-A1	PM-PM-1086-T	T	PM-PM-1086	Male	63	3	1	1	IV	MSS	MT	WT	ND	Alive	2018-08-16	2019-11-18	459		MD	Ascending	Adenocarcinoma
PM-PM-1087-T-A1	PM-PM-1087-T	T	PM-PM-1087	Male	59	3	1	0	III	MSS	WT	WT	ND	Alive	2018-08-16	2021-12-28	1230	No	MD	Rectal	Adenocarcinoma
PM-PM-1091-T-A1	PM-PM-1091-T	T	PM-PM-1091	Female	67	3	0	0	II	MSS	WT	WT	ND	Alive	2018-08-24	2022-01-06	1231	No	MD	Sigmoid	Adenocarcinoma
PM-PM-1092-T-A1	PM-PM-1092-T	T	PM-PM-1092	Female	47	3	0	0	II	MSS	MT	WT	ND	Alive	2018-08-29	2021-09-30	1128	No	MD	Sigmoid	Adenocarcinoma
PM-PM-1093-T-A1	PM-PM-1093-T	T	PM-PM-1093	Male	58	3	0	0	II	MSS	WT	WT	ND	Alive	2018-09-10	2021-10-12	1128	No	MD	Rectal	Adenocarcinoma
PM-PM-1094-T-A1	PM-PM-1094-T	T	PM-PM-1094	Male	90	3	0	0	II	MSS	MT	WT	ND	Alive	2018-09-10	2020-12-16	828	Yes	MD	Ascending	Adenocarcinoma
PM-PM-1095-T-A1	PM-PM-1095-T	T	PM-PM-1095	Male	77	3	0	0	II	MSS	WT	WT	ND	Alive	2018-09-17	2021-10-07	1116	No	WD	Sigmoid	Adenocarcinoma
PM-PM-1096-T-A1	PM-PM-1096-T	T	PM-PM-1096	Male	79	3	0	1	IV	MSS	WT	WT	ND	Alive	2018-09-26	2021-12-02	1163		MD	Sigmoid	Adenocarcinoma
PM-PM-1097-T-A1	PM-PM-1097-T	T	PM-PM-1097	Female	50	3	0	0	II	MSS	MT	WT	ND	Alive	2018-09-18	2021-08-30	1077	Yes	MD	Splenic flexure	Adenocarcinoma
PM-PM-1099-T-A1	PM-PM-1099-T	T	PM-PM-1099	Female	83	3	2	0	III	MSS	WT	WT	ND	Alive	2018-10-14	2020-07-14	639	Yes	PD	Rectal	Adenocarcinoma
PM-PM-1100-T-A1	PM-PM-1100-T	T	PM-PM-1100	Male	88	3	0	0	II	MSS	WT	WT	ND	Alive	2018-10-23	2022-01-24	1189	Yes	MD	Hepatic flexure	Adenocarcinoma
PM-PM-1102-T-A1	PM-PM-1102-T	T	PM-PM-1102	Female	78	2	1	0	III	MSS	WT	WT	ND	Alive	2018-10-29	2022-01-04	1163	No	MD	Rectal	Adenocarcinoma
PM-PM-1105-T-A1	PM-PM-1105-T	T	PM-PM-1105	Female	45	3	1	0	III	MSS	WT	WT	ND	Alive	2018-11-08	2022-01-24	1173	No	WD	Sigmoid	Adenocarcinoma
PM-PM-1107-T-A1	PM-PM-1107-T	T	PM-PM-1107	Female	65	3	1	0	III	MSS	WT	WT	ND	Alive	2018-10-15	2022-02-10	1214	Yes	MD	Rectal	Adenocarcinoma
PM-PM-1109-T-A1	PM-PM-1109-T	T	PM-PM-1109	Female	32	4	2	0	III	MSS	MT	WT	ND	Alive	2018-10-14	2022-01-06	1180	No	MD	Splenic flexure	Adenocarcinoma
PM-PM-1110-T-A1	PM-PM-1110-T	T	PM-PM-1110	Male	73	3	0	0	II	MSS	MT	WT	ND	Alive	2018-10-21	2021-12-13	1149	No	MD	Rectal	Adenocarcinoma
PM-PM-1111-T-A1	PM-PM-1111-T	T	PM-PM-1111	Male	60	3	0	0	II	MSI-L	WT	WT	ND	Alive	2018-10-01	2021-12-21	1177	No	MD	Sigmoid	Adenocarcinoma
PM-PM-1113-T-A1	PM-PM-1113-T	T	PM-PM-1113	Male	68	3	0	0	II	MSS	MT	WT	ND	Alive	2018-01-09	2022-01-25	1477	No	MD	Sigmoid	Adenocarcinoma
PM-PM-1115-T-A1	PM-PM-1115-T	T	PM-PM-1115	Male	80	4	1	1	IV	MSS	MT	WT	ND	Alive	2018-12-26	2020-07-07	559		MD	Sigmoid	Adenocarcinoma
PM-PM-1124-T-A1	PM-PM-1124-T	T	PM-PM-1124	Male	85	3	1	1	IV	MSS	MT	WT	ND	Dead	2019-01-09	2020-03-10	426		MD	Sigmoid	Adenocarcinoma
PM-PM-1126-T-A1	PM-PM-1126-T	T	PM-PM-1126	Male	48	3	2	0	III	MSS	WT	WT	ND	Dead	2019-01-02	2021-09-29	1001	Yes		Transverse	Mucinous adenocarcinoma
PM-PM-1129-T-A1	PM-PM-1129-T	T	PM-PM-1129	Female	78	4	0	0	II	MSS	WT	WT	ND	Alive	2019-01-23	2022-01-18	1091	Yes	MD	Rectosigmoid	Adenocarcinoma
PM-PM-1134-T-A1	PM-PM-1134-T	T	PM-PM-1134	Male	71	4	2	0	IV	MSS	WT	WT	ND	Dead	2019-02-07	2020-04-01	419		MD	Ascending	Adenocarcinoma
PM-PM-1141-T-A1	PM-PM-1141-T	T	PM-PM-1141	Female	49	4	2	1	IV	MSS	WT	WT	ND	Dead	2019-02-21	2021-08-26	917		MD	Sigmoid	Adenocarcinoma
PM-PM-1142-T-A1	PM-PM-1142-T	T	PM-PM-1142	Male	66	3	2	1	IV	MSS	MT	WT	ND	Alive	2019-02-19	2021-09-16	940		MD	Sigmoid	Adenocarcinoma
PM-PM-1153-T-A1	PM-PM-1153-T	T	PM-PM-1153	Male	69	3	2	0	III	MSS	MT	WT	ND	Dead	2019-03-15	2022-06-02	1175	Yes	MD	Rectal	Adenocarcinoma
PM-PM-1156-T-A1	PM-PM-1156-T	T	PM-PM-1156	Male	66	4	2	0	III	MSS	WT	WT	ND	Alive	2019-04-12	2020-08-17	493	Yes		Ascending	Adenocarcinoma
PM-PM-1162-T-A1	PM-PM-1162-T	T	PM-PM-1162	Female	84	3	1	0	III	MSS	MT	WT	ND	Alive	2019-04-23	2021-08-26	856	Yes	MD	Rectal	Adenocarcinoma
PM-PB-1002-T-A1	PM-PB-1002-T	T	PM-PB-1002	Male	62	3	0	0	II	MSS	MT	WT	ND	Alive	2017-10-12	2022-11-30	1875	No	MD	Ascending	Adenocarcinoma
PM-PB-1009-T-A1	PM-PB-1009-T	T	PM-PB-1009	Female	59	4	2	1	IV	MSI-L	MT	WT	ND	Dead	2017-09-26	2020-02-25	882	No	MD	Rectal	Adenocarcinoma
PM-PB-1010-T-A1	PM-PB-1010-T	T	PM-PB-1010	Male	64	3	0	0	II	MSS	WT	WT	ND	Alive	2017-10-13	2023-06-14	2070	No	MD	Descending	Adenocarcinoma
PM-PB-1011-T-A1	PM-PB-1011-T	T	PM-PB-1011	Male	42	4	0	0	II	MSS	MT	WT	ND	Alive	2017-10-24	2022-07-11	1721	No	MD	Sigmoid	Adenocarcinoma
PM-PB-1012-T-A1	PM-PB-1012-T	T	PM-PB-1012	Female	75	3	0	0	II	MSI-H	WT	WT	ND	Dead	2017-10-30	2022-06-21	1695	No	MD	Descending	Adenocarcinoma
PM-PB-1013-T-A1	PM-PB-1013-T	T	PM-PB-1013	Female	44	4	2	1	IV	MSS	WT	WT	WT	Dead	2017-10-30	2020-07-01	975	No	MD	Cecum	Adenocarcinoma
PM-PB-1014-T-A1	PM-PB-1014-T	T	PM-PB-1014	Female	46	4	0	0	III	MSI-L	MT	WT	ND	Alive	2017-11-08	2022-06-17	1682	No	MD	Ascending	Adenocarcinoma
PM-PB-1015-T-A1	PM-PB-1015-T	T	PM-PB-1015	Male	75	3	0	0	III	MSS	MT	WT	ND	Alive	2017-11-10	2022-12-05	1851	No	MD	Sigmoid	Adenocarcinoma
PM-PB-1016-T-A1	PM-PB-1016-T	T	PM-PB-1016	Female	70	4	2	0	III	MSS	MT	WT	ND	Alive	2017-11-10	2022-08-10	1734	No	WD	Ascending	Adenocarcinoma
PM-PB-1021-T-A1	PM-PB-1021-T	T	PM-PB-1021	Female	68	4	2	1	IV	MSS	MT	WT	WT	Alive	2017-12-11	2019-07-08	574	No	MD	Ascending	Adenocarcinoma
PM-PB-1022-T-A1	PM-PB-1022-T	T	PM-PB-1022	Female	71	4	1	1	IV	MSS	MT	WT	WT	Alive	2017-12-08	2019-12-04	726	No	MD	Ascending	Adenocarcinoma
PM-PB-1023-T-A1	PM-PB-1023-T	T	PM-PB-1023	Female	30	3	2	0	III	MSS	WT	WT	ND	Alive	2017-12-05	2023-01-11	1863	No	MD	Sigmoid	Adenocarcinoma
PM-PB-1024-T-A1	PM-PB-1024-T	T	PM-PB-1024	Male	65	3	0	0	II	MSI-H	WT	WT	ND	Dead	2017-12-07	2020-08-05	972	Yes	MD	Sigmoid	Adenocarcinoma
PM-PB-1025-T-A1	PM-PB-1025-T	T	PM-PB-1025	Male	61	3	0	0	II	MSS	WT	WT	ND	Alive	2017-12-21	2022-08-24	1707	No	MD	Sigmoid	Adenocarcinoma
PM-PB-1026-T-A1	PM-PB-1026-T	T	PM-PB-1026	Male	59	3	0	0	II	MSS	WT	WT	ND	Alive	2018-01-02	2022-09-08	1710	No	PD	Sigmoid	Adenocarcinoma
PM-PB-1027-T-A1	PM-PB-1027-T	T	PM-PB-1027	Male	62	3	0	0	III	MSI-L	WT	WT	ND	Alive	2017-10-25	2022-09-16	1787	No	WD	Sigmoid	Adenocarcinoma
PM-PB-1028-T-A1	PM-PB-1028-T	T	PM-PB-1028	Male	70	3	1	0	III	MSS	WT	WT	ND	Alive	2018-01-04	2022-12-28	1819	No	MD	Sigmoid	Adenocarcinoma
PM-PB-1029-T-A1	PM-PB-1029-T	T	PM-PB-1029	Female	76	2	0	0	I	MSS	MT	WT	ND	Alive	2017-12-26	2022-11-09	1779	No	MD	Ascending	Adenocarcinoma
PM-PB-1030-T-A1	PM-PB-1030-T	T	PM-PB-1030	Female	80	2	0	0	I	MSS	WT	WT	ND	Alive	2017-12-19	2019-06-21	549	No	MD	Sigmoid	Adenocarcinoma
PM-PB-1031-T-A1	PM-PB-1031-T	T	PM-PB-1031	Male	55	3	0	0	III	MSS	WT	WT	ND	Alive	2018-01-18	2022-08-17	1672	No	WD	Sigmoid	Adenocarcinoma
PM-PB-1032-T-A1	PM-PB-1032-T	T	PM-PB-1032	Female	72	2	0	0	III	MSS	MT	WT	ND	Alive	2018-01-24	2020-08-24	943	No	MD	Ascending	Adenocarcinoma
PM-PB-1033-T-A1	PM-PB-1033-T	T	PM-PB-1033	Male	78	3	0	0	II	MSS	WT	WT	ND	Alive	2018-02-06	2023-01-20	1809	No	MD	Sigmoid	Adenocarcinoma
PM-PB-1034-T-A1	PM-PB-1034-T	T	PM-PB-1034	Male	72	3	1	0	III	MSS	WT	WT	ND	Alive	2018-02-13	2023-05-08	1910	No	PD	Sigmoid	Adenocarcinoma
PM-PB-1035-T-A1	PM-PB-1035-T	T	PM-PB-1035	Male	53	3	2	0	II	MSS	WT	WT	ND	Alive	2018-02-22	2023-01-25	1798	No	MD	Sigmoid	Adenocarcinoma
PM-PB-1036-T-A1	PM-PB-1036-T	T	PM-PB-1036	Female	60	4	2	0	II	MSS	WT	WT	ND	Alive	2018-02-13	2022-12-05	1756	No	MD	Rectosigmoid	Adenocarcinoma
PM-PB-1037-T-A1	PM-PB-1037-T	T	PM-PB-1037	Male	78	3	1	0	II	MSS	WT	WT	ND	Alive	2018-02-20	2023-06-22	1948	No	MD	Sigmoid	Adenocarcinoma
PM-PB-1040-T-A1	PM-PB-1040-T	T	PM-PB-1040	Male	62	4	2	0	III	MSS	WT	WT	ND	Alive	2018-02-22	2023-05-02	1895	No		Rectosigmoid	Adenocarcinoma
PM-PB-1041-T-A1	PM-PB-1041-T	T	PM-PB-1041	Female	33	3	2	1	IV	MSS	MT	WT	WT	Alive	2018-02-09	2020-08-19	922	No	MD	Rectal	Adenocarcinoma
PM-PB-1042-T-A1	PM-PB-1042-T	T	PM-PB-1042	Female	48	3	0	0	III	MSS	WT	WT	ND	Alive	2018-03-09	2022-11-16	1713	No	MD	Rectosigmoid	Adenocarcinoma
PM-PB-1043-T-A1	PM-PB-1043-T	T	PM-PB-1043	Male	61	4	1	1	IV	MSS	MT	WT	ND	Alive	2018-02-01	2020-05-04	823	No	MD	Ascending	Adenocarcinoma
PM-PB-1044-T-A1	PM-PB-1044-T	T	PM-PB-1044	Female	56	3	1	0	III	MSI-H	MT	WT	ND	Alive	2018-03-05	2023-04-17	1869	No	PD	Cecum	Adenocarcinoma
PM-PB-1045-T-A1	PM-PB-1045-T	T	PM-PB-1045	Male	76	4	1	1	IV	MSI-L	MT	WT	WT	Alive	2018-03-16	2019-12-13	637	No	MD	Sigmoid	Adenocarcinoma
PM-PB-1046-T-A1	PM-PB-1046-T	T	PM-PB-1046	Female	67	4	1	0	II	MSS	MT	WT	ND	Alive	2018-03-13	2023-06-19	1924	No	WD	Ascending	Adenocarcinoma
PM-PB-1047-T-A1	PM-PB-1047-T	T	PM-PB-1047	Male	78	2	0	0	II	MSS	MT	WT	ND	Alive	2018-03-27	2019-04-05	374	Yes	MD	Rectosigmoid	Adenocarcinoma
PM-PB-1048-T-A1	PM-PB-1048-T	T	PM-PB-1048	Female	66	3	1	0	II	MSS	WT	WT	ND	Alive	2018-03-27	2023-03-20	1819	No	MD	Sigmoid	Adenocarcinoma
PM-PB-1049-T-A1	PM-PB-1049-T	T	PM-PB-1049	Male	61	4	1	1	IV	MSS	WT	MT	WT	Dead	2018-03-19	2021-12-23	1375	Yes	MD	Rectosigmoid	Adenocarcinoma
PM-PB-1050-T-A1	PM-PB-1050-T	T	PM-PB-1050	Female	67	3	0	0	II	MSS	WT	WT	ND	Alive	2018-03-27	2022-12-19	1728	No	MD	Sigmoid	Adenocarcinoma
PM-PB-1051-T-A1	PM-PB-1051-T	T	PM-PB-1051	Male	46	3	2	1	IV	MSS	WT	WT	WT	Alive	2018-03-14	2022-02-08	1427	Yes	WD	Ascending	Adenocarcinoma
PM-PB-1052-T-A1	PM-PB-1052-T	T	PM-PB-1052	Male	75	3	0	0	II	MSS	WT	WT	ND	Alive	2018-04-03	2023-06-14	1898	No	PD	Sigmoid	Adenocarcinoma
PM-PB-1053-T-A1	PM-PB-1053-T	T	PM-PB-1053	Male	55	3	1	0	III	MSS	MT	WT	ND	Alive	2018-03-27	2023-05-12	1872	Yes	MD	Rectosigmoid	Adenocarcinoma
PM-PB-1054-T-A1	PM-PB-1054-T	T	PM-PB-1054	Male	64	4	1	1	IV	MSS	MT	WT	WT	Alive	2018-03-28	2019-12-18	630	No	WD	Splenic flexure	Adenocarcinoma
PM-PB-1055-T-A1	PM-PB-1055-T	T	PM-PB-1055	Male	48	3	1	0	III	MSS	WT	WT	ND	Alive	2018-04-02	2023-01-13	1747	Yes	MD	Sigmoid	Adenocarcinoma
PM-PB-1056-T-A1	PM-PB-1056-T	T	PM-PB-1056	Male	66	3	0	0	III	MSS	WT	WT	ND	Alive	2018-04-03	2022-12-12	1714	No	MD	Sigmoid	Adenocarcinoma
PM-PB-1058-T-A1	PM-PB-1058-T	T	PM-PB-1058	Female	39	3	2	0	III	MSS	WT	WT	ND	Alive	2018-03-29	2023-04-14	1842	Yes	MD	Rectal	Adenocarcinoma
PM-PB-1059-T-A1	PM-PB-1059-T	T	PM-PB-1059	Male	63	3	0	0	III	MSI-H	MT	WT	ND	Alive	2018-04-10	2023-02-10	1767	No	MD	Transverse	Adenocarcinoma
PM-PB-1060-T-A1	PM-PB-1060-T	T	PM-PB-1060	Female	75	3	0	0	III	MSS	WT	WT	ND	Alive	2018-04-20	2023-03-07	1782	No	MD	Ascending	Adenocarcinoma
PM-PB-1061-T-A1	PM-PB-1061-T	T	PM-PB-1061	Male	54	3	0	0	III	MSS	MT	WT	ND	Alive	2018-04-24	2023-06-13	1876	Yes	MD	Cecum	Adenocarcinoma
PM-PB-1062-T-A1	PM-PB-1062-T	T	PM-PB-1062	Male	71	3	2	1	IV	MSS	WT	WT	WT	Alive	2018-04-13	2023-03-15	1797	No	MD	Sigmoid	Adenocarcinoma
PM-PB-1063-T-A1	PM-PB-1063-T	T	PM-PB-1063	Female	48	4	0	0	III	MSI-L	MT	WT	ND	Alive	2018-05-12	2022-09-05	1577	No	WD	Ascending	Adenocarcinoma
PM-PB-1064-T-A1	PM-PB-1064-T	T	PM-PB-1064	Female	65	3	2	0	III	MSS	WT	WT	ND	Alive	2018-05-17	2022-09-28	1595	No	MD	Rectal	Adenocarcinoma
PM-PB-1065-T-A1	PM-PB-1065-T	T	PM-PB-1065	Female	57	3	0	0	III	MSS	WT	WT	ND	Alive	2018-05-08	2023-01-18	1716	No	MD	Rectal	Adenocarcinoma
PM-PB-1066-T-A1	PM-PB-1066-T	T	PM-PB-1066	Male	77	3	0	0	III	MSI-L	MT	WT	ND	Alive	2018-05-14	2022-08-08	1547	No	WD	Ascending	Adenocarcinoma
PM-PB-1067-T-A1	PM-PB-1067-T	T	PM-PB-1067	Male	79	4	2	0	III	MSS	WT	WT	ND	Alive	2018-05-18	2020-08-06	811	Yes	MD	Sigmoid	Adenocarcinoma
PM-PB-1068-T-A1	PM-PB-1068-T	T	PM-PB-1068	Female	61	4	0	0	III	MSS	MT	WT	ND	Alive	2018-05-23	2022-07-20	1519	No	MD	Cecum	Adenocarcinoma
PM-PB-1069-T-A1	PM-PB-1069-T	T	PM-PB-1069	Female	49	3	0	0	III	MSS	WT	WT	ND	Alive	2018-06-19	2023-05-31	1807	No	MD	Sigmoid	Adenocarcinoma
PM-PB-1070-T-A1	PM-PB-1070-T	T	PM-PB-1070	Female	52	3	1	0	III	MSS	MT	WT	ND	Alive	2018-06-23	2021-07-09	1112	Yes	MD	Rectosigmoid	Adenocarcinoma
PM-PB-1071-T-A1	PM-PB-1071-T	T	PM-PB-1071	Male	82	4	1	0	III	MSS	WT	WT	ND	Alive	2018-06-15	2021-07-09	1120	Yes	MD	Rectosigmoid	Adenocarcinoma
PM-PB-1072-T-A1	PM-PB-1072-T	T	PM-PB-1072	Female	62	3	0	0	II	MSS	WT	WT	ND	Alive	2018-06-19	2021-04-29	1045	Yes	WD	Ascending	Adenocarcinoma
PM-PB-1074-T-A1	PM-PB-1074-T	T	PM-PB-1074	Male	58	4	1	0	III	MSS	MT	WT	ND	Alive	2018-06-22	2022-09-15	1546	No	MD	Rectosigmoid	Adenocarcinoma
PM-PB-1075-T-A1	PM-PB-1075-T	T	PM-PB-1075	Male	63	4	1	0	II	MSS	MT	WT	ND	Alive	2018-07-04	2023-05-15	1776	No	WD	Sigmoid	Adenocarcinoma
PM-PB-1076-T-A1	PM-PB-1076-T	T	PM-PB-1076	Male	76	3	1	0	III	MSS	WT	WT	ND	Alive	2018-06-26	2022-08-24	1520	No	MD	Sigmoid	Adenocarcinoma
PM-PB-1077-T-A1	PM-PB-1077-T	T	PM-PB-1077	Female	49	4	1	1	IV	MSS	MT	WT	WT	Alive	2018-06-25	2023-06-21	1822	Yes	MD	Rectosigmoid	Adenocarcinoma
PM-PB-1078-T-A1	PM-PB-1078-T	T	PM-PB-1078	Female	63	3	2	0	III	MSS	WT	WT	ND	Alive	2018-07-06	2022-06-20	1445	No	MD	Hepatic flexure	Adenocarcinoma
PM-PB-1081-T-A1	PM-PB-1081-T	T	PM-PB-1081	Male	74	4	1	0	III	MSS	WT	WT	ND	Dead	2018-07-06	2019-04-10	278	No	MD	Sigmoid	Adenocarcinoma
PM-PB-1082-T-A1	PM-PB-1082-T	T	PM-PB-1082	Female	62	3	2	0	III	MSS	WT	WT	ND	Alive	2018-07-16	2020-05-27	681	Yes	MD	Sigmoid	Adenocarcinoma
PM-PB-1083-T-A1	PM-PB-1083-T	T	PM-PB-1083	Male	69	3	2	0	III	MSS	MT	WT	ND	Alive	2018-07-05	2022-08-10	1497	No	MD	Rectosigmoid	Adenocarcinoma
PM-PB-1084-T-A1	PM-PB-1084-T	T	PM-PB-1084	Male	45	4	0	0	II	MSI-H	WT	WT	ND	Alive	2018-07-24	2022-08-29	1497	No	MD	Sigmoid	Adenocarcinoma
PM-PB-1085-T-A1	PM-PB-1085-T	T	PM-PB-1085	Male	23	3	2	1	IV	MSI-H	MT	WT	ND	Alive	2018-07-25	2023-03-23	1702	No	MD	Transverse	Adenocarcinoma
PM-PB-1086-T-A1	PM-PB-1086-T	T	PM-PB-1086	Female	59	4	0	0	II	MSS	MT	WT	ND	Alive	2018-08-07	2022-06-20	1413	No	MD	Rectal	Adenocarcinoma
PM-PB-1087-T-A1	PM-PB-1087-T	T	PM-PB-1087	Male	56	3	2	0	II	MSI-L	MT	WT	ND	Alive	2018-08-06	2022-01-26	1269	Yes	MD	Rectal	Adenocarcinoma
PM-PB-1088-T-A1	PM-PB-1088-T	T	PM-PB-1088	Male	75	3	0	0	II	MSS	WT	WT	ND	Alive	2018-08-05	2021-12-30	1243	No	WD	Ascending	Adenocarcinoma
PM-PB-1089-T-A1	PM-PB-1089-T	T	PM-PB-1089	Male	57	4	1	1	IV	MSS	WT	WT	WT	Alive	2018-02-01	2023-06-20	1965	No	MD	Sigmoid	Adenocarcinoma
PM-PB-1090-T-A1	PM-PB-1090-T	T	PM-PB-1090	Male	68	3	2	0	III	MSS	WT	WT	ND	Alive	2018-08-28	2022-11-14	1539	No	MD	Rectosigmoid	Adenocarcinoma
PM-PB-1091-T-A1	PM-PB-1091-T	T	PM-PB-1091	Male	37	3	1	0	III	MSS	MT	WT	ND	Dead	2018-08-22	2022-02-08	1266	Yes	MD	Rectosigmoid	Adenocarcinoma
PM-PB-1092-T-A1	PM-PB-1092-T	T	PM-PB-1092	Male	75	3	1	0	III	MSS	MT	WT	ND	Alive	2018-08-28	2022-11-23	1548	No	MD	Ascending	Adenocarcinoma
PM-PB-1093-T-A1	PM-PB-1093-T	T	PM-PB-1093	Male	85	3	0	0	III	MSS	WT	WT	ND	Alive	2018-08-16	2022-11-10	1547	No	WD	Transverse	Adenocarcinoma
PM-PB-1096-T-A1	PM-PB-1096-T	T	PM-PB-1096	Female	42	4	2	1	III	MSS	MT	WT	WT	Alive	2018-08-28	2023-05-23	1729	Yes	PD	Rectosigmoid	Adenocarcinoma
PM-PB-1098-T-A1	PM-PB-1098-T	T	PM-PB-1098	Male	72	3	2	0	III	MSS	WT	WT	ND	Alive	2018-09-06	2023-06-13	1741	Yes	MD	Rectal	Adenocarcinoma
PM-PB-1100-T-A1	PM-PB-1100-T	T	PM-PB-1100	Female	51	4	0	0	II	MSS	MT	WT	ND	Alive	2018-09-17	2022-06-27	1379	No		Descending	Adenocarcinoma
PM-PB-1101-T-A1	PM-PB-1101-T	T	PM-PB-1101	Male	59	3	2	1	IV	MSS	WT	WT	WT	Alive	2018-09-11	2023-05-17	1709	No	MD	Rectal	Adenocarcinoma
PM-PB-1102-T-A1	PM-PB-1102-T	T	PM-PB-1102	Male	51	3	2	0	III	MSI-L	WT	WT	ND	Alive	2018-09-13	2020-11-26	805	No	MD	Sigmoid	Adenocarcinoma
PM-PB-1103-T-A1	PM-PB-1103-T	T	PM-PB-1103	Male	50	3	1	1	IV	MSS	WT	WT	WT	Alive	2018-09-06	2023-03-28	1664	No	MD	Sigmoid	Adenocarcinoma
PM-PB-1104-T-A1	PM-PB-1104-T	T	PM-PB-1104	Male	64	3	2	1	IV	MSS	WT	WT	ND	Alive	2018-03-30	2023-07-06	1924	Yes	MD	Rectal	Adenocarcinoma
PM-PB-1105-T-A1	PM-PB-1105-T	T	PM-PB-1105	Male	59	3	1	0	II	MSS	WT	WT	ND	Alive	2018-09-17	2023-05-23	1709	No	MD	Sigmoid	Adenocarcinoma
PM-PB-1106-T-A1	PM-PB-1106-T	T	PM-PB-1106	Female	75	3	1	0	III	MSS	WT	WT	ND	Alive	2018-09-18	2022-05-18	1338	No	MD	Sigmoid	Adenocarcinoma
PM-PB-1107-T-A1	PM-PB-1107-T	T	PM-PB-1107	Female	46	3	2	0	III	MSS	WT	WT	ND	Alive	2018-10-05	2023-01-18	1566	No	MD	Ascending	Adenocarcinoma
PM-PB-1108-T-A1	PM-PB-1108-T	T	PM-PB-1108	Male	59	4	2	0	III	MSS	WT	WT	ND	Alive	2018-09-20	2022-11-04	1506	Yes	MD	Sigmoid	Adenocarcinoma
PM-PB-1109-T-A1	PM-PB-1109-T	T	PM-PB-1109	Male	68	3	0	0	II	MSS	WT	WT	ND	Alive	2018-10-16	2023-06-07	1695	No	MD	Descending	Adenocarcinoma
PM-PB-1110-T-A1	PM-PB-1110-T	T	PM-PB-1110	Male	70	3	1	0	III	MSI-H	MT	WT	ND	Alive	2018-10-10	2023-02-17	1591	No	MD	Rectosigmoid	Adenocarcinoma
PM-PB-1111-T-A1	PM-PB-1111-T	T	PM-PB-1111	Male	68	3	1	0	III	MSS	WT	WT	ND	Alive	2018-10-19	2023-05-02	1656	No	MD	Rectal	Adenocarcinoma
PM-PB-1112-T-A1	PM-PB-1112-T	T	PM-PB-1112	Male	75	3	2	0	II	MSS	MT	WT	ND	Alive	2018-10-17	2023-01-11	1547	No	MD	Rectal	Adenocarcinoma
PM-PB-1113-T-A1	PM-PB-1113-T	T	PM-PB-1113	Male	75	3	2	1	IV	MSI-L	WT	WT	ND	Alive	2018-10-10	2023-06-27	1721	No	MD	Rectal	Adenocarcinoma
PM-PB-1114-T-A1	PM-PB-1114-T	T	PM-PB-1114	Female	58	3	1	0	III	MSS	WT	WT	ND	Alive	2018-11-09	2022-10-21	1442	No	MD	Sigmoid	Adenocarcinoma
PM-PB-1115-T-A1	PM-PB-1115-T	T	PM-PB-1115	Male	55	3	0	0	III	MSS	MT	WT	ND	Alive	2018-11-13	2022-07-25	1350	No	MD	Sigmoid	Adenocarcinoma
PM-PB-1116-T-A1	PM-PB-1116-T	T	PM-PB-1116	Male	74	3	0	0	III	MSS	WT	WT	ND	Alive	2018-11-09	2022-07-13	1342	No	MD	Sigmoid	Adenocarcinoma
PM-PB-1117-T-A1	PM-PB-1117-T	T	PM-PB-1117	Female	35	3	0	0	III	MSS	WT	WT	ND	Alive	2018-11-09	2022-07-13	1342	No	MD	Descending	Adenocarcinoma
PM-PB-1118-T-A1	PM-PB-1118-T	T	PM-PB-1118	Male	70	3	2	0	III	MSI-H	WT	WT	ND	Alive	2018-11-05	2020-02-03	455	Yes	PD	Ascending	Adenocarcinoma
PM-PB-1119-T-A1	PM-PB-1119-T	T	PM-PB-1119	Male	57	3	2	0	III	MSS	WT	WT	ND	Alive	2018-11-20	2022-09-26	1406	No	PD	Rectal	Adenocarcinoma
PM-PB-1120-T-A1	PM-PB-1120-T	T	PM-PB-1120	Male	78	3	0	0	II	MSS	WT	WT	ND	Alive	2018-11-15	2023-01-16	1523	No	MD	Sigmoid	Adenocarcinoma
PM-PB-1121-T-A1	PM-PB-1121-T	T	PM-PB-1121	Female	68	3	0	0	III	MSS	WT	WT	ND	Alive	2018-11-15	2022-08-17	1371	No	MD	Hepatic flexure	Adenocarcinoma
PM-PB-1122-T-A1	PM-PB-1122-T	T	PM-PB-1122	Female	72	3	1	0	III	MSS	MT	WT	ND	Dead	2018-11-16	2020-03-24	494	Yes	MD	Ascending	Adenocarcinoma
PM-PB-1123-T-A1	PM-PB-1123-T	T	PM-PB-1123	Female	75	3	0	0	III	MSI-H	MT	WT	ND	Alive	2018-11-13	2022-10-19	1436	No	WD	Rectal	Adenocarcinoma
PM-PB-1124-T-A1	PM-PB-1124-T	T	PM-PB-1124	Male	77	3	1	0	III	MSI-L	MT	WT	ND	Alive	2018-11-16	2019-06-17	213	Yes	WD	Rectal	Adenocarcinoma
PM-PB-1125-T-A1	PM-PB-1125-T	T	PM-PB-1125	Male	52	4	1	0	III	MSI-L	WT	WT	ND	Alive	2018-12-07	2023-02-20	1536	No	MD	Rectosigmoid	Adenocarcinoma
PM-PB-1126-T-A1	PM-PB-1126-T	T	PM-PB-1126	Male	68	3	0	0	II	MSS	WT	WT	ND	Alive	2018-12-07	2023-02-22	1538	No	WD	Rectal	Adenocarcinoma
PM-PB-1127-T-A1	PM-PB-1127-T	T	PM-PB-1127	Male	66	4	1	0	III	MSS	WT	WT	ND	Alive	2018-12-31	2023-05-17	1598	No	MD	Sigmoid	Adenocarcinoma
PM-PB-1128-T-A1	PM-PB-1128-T	T	PM-PB-1128	Male	75	3	1	0	II	MSI-L	MT	WT	ND	Alive	2018-12-24	2023-03-08	1535	No	MD	Descending	Adenocarcinoma
PM-PB-1129-T-A1	PM-PB-1129-T	T	PM-PB-1129	Male	60	3	0	1	IV	MSS	MT	WT	ND	Alive	2018-10-08	2023-06-21	1717	No	MD	Sigmoid	Adenocarcinoma
PM-PB-1132-T-A1	PM-PB-1132-T	T	PM-PB-1132	Male	50	3	0	0	II	MSI-H	WT	WT	ND	Alive	2019-01-15	2023-03-13	1518	No	PD	Hepatic flexure	Adenocarcinoma
PM-PB-1139-T-A1	PM-PB-1139-T	T	PM-PB-1139	Female	75	3	1	0	III	MSS	WT	WT	ND	Alive	2019-02-14	2023-05-08	1544	No	MD	Rectosigmoid	Adenocarcinoma
PM-PB-1140-T-A1	PM-PB-1140-T	T	PM-PB-1140	Female	67	2	2	0	III	MSS	MT	WT	ND	Alive	2019-02-08	2023-05-08	1550	No	MD	Rectal	Adenocarcinoma
PM-PB-1141-T-A1	PM-PB-1141-T	T	PM-PB-1141	Female	56	3	1	0	II	MSS	MT	WT	ND	Alive	2019-02-19	2023-06-14	1576	No	MD	Ascending	Adenocarcinoma
PM-PB-1142-T-A1	PM-PB-1142-T	T	PM-PB-1142	Female	60	3	0	0	II	MSS	MT	WT	ND	Alive	2019-02-24	2023-04-24	1520	No	MD	Ascending	Adenocarcinoma
PM-PB-1143-T-A1	PM-PB-1143-T	T	PM-PB-1143	Male	58	3	0	0	III	MSS	MT	WT	ND	Alive	2019-02-25	2022-04-13	1143	No	MD	Sigmoid	Adenocarcinoma
PM-PB-1144-T-A1	PM-PB-1144-T	T	PM-PB-1144	Male	59	3	2	0	III	MSS	MT	WT	ND	Alive	2019-03-05	2023-03-15	1471	No	MD	Sigmoid	Adenocarcinoma
PM-PB-1145-T-A1	PM-PB-1145-T	T	PM-PB-1145	Female	57	2	1	0	III	MSS	MT	WT	ND	Alive	2019-02-28	2023-06-15	1568	Yes	MD	Rectal	Adenocarcinoma
PM-PB-1146-T-A1	PM-PB-1146-T	T	PM-PB-1146	Male	71	3	0	0	II	MSS	MT	WT	ND	Alive	2019-02-11	2021-02-01	721	Yes	MD	Rectosigmoid	Adenocarcinoma
PM-PB-1147-T-A1	PM-PB-1147-T	T	PM-PB-1147	Male	49	3	1	0	III	MSS	MT	WT	ND	Alive	2019-03-04	2023-01-16	1414	No	MD	Sigmoid	Adenocarcinoma
PM-PB-1148-T-A1	PM-PB-1148-T	T	PM-PB-1148	Male	77	3	2	0	III	MSS	MT	WT	ND	Alive	2019-02-28	2023-04-24	1516	No	MD	Rectal	Adenocarcinoma
PM-PB-1149-T-A1	PM-PB-1149-T	T	PM-PB-1149	Female	67	3	0	0	II	MSS	WT	MT	ND	Alive	2019-03-05	2022-08-10	1254	No	MD	Sigmoid	Adenocarcinoma
PM-PB-1150-T-A1	PM-PB-1150-T	T	PM-PB-1150	Male	51	3	2	0	III	MSS	WT	WT	ND	Alive	2019-03-10	2022-12-14	1375	No	MD	Sigmoid	Adenocarcinoma
PM-PB-1151-T-A1	PM-PB-1151-T	T	PM-PB-1151	Male	26	3	1	0	III	MSI-H	MT	WT	ND	Alive	2019-03-11	2023-06-19	1561	No	MD	Descending	Adenocarcinoma
PM-PB-1152-T-A1	PM-PB-1152-T	T	PM-PB-1152	Female	78	3	0	0	II	MSI-H	WT	WT	ND	Alive	2019-03-19	2023-05-31	1534	No	WD	Ascending	Adenocarcinoma
PM-PB-1153-T-A1	PM-PB-1153-T	T	PM-PB-1153	Female	73	3	0	0	III	MSI-H	WT	WT	ND	Alive	2019-03-22	2022-12-05	1354	No	MD	Sigmoid	Adenocarcinoma
PM-PB-1154-T-A1	PM-PB-1154-T	T	PM-PB-1154	Male	42	3	1	0	III	MSI-H	MT	WT	ND	Alive	2019-03-20	2023-05-15	1517	No	MD	Splenic flexure	Adenocarcinoma
PM-PB-1157-T-A1	PM-PB-1157-T	T	PM-PB-1157	Male	70	3	0	0	III	MSS	MT	WT	ND	Alive	2019-03-21	2023-02-02	1414	No	MD	Rectal	Adenocarcinoma
PM-PB-1158-T-A1	PM-PB-1158-T	T	PM-PB-1158	Female	74	3	0	0	III	MSS	WT	WT	ND	Alive	2019-04-10	2022-06-22	1169	No	WD	Transverse	Adenocarcinoma
PM-PB-1159-T-A1	PM-PB-1159-T	T	PM-PB-1159	Female	66	3	0	0	III	MSS	WT	WT	ND	Alive	2019-02-27	2023-02-02	1436	No	MD	Rectal	Adenocarcinoma
PM-PB-1160-T-A1	PM-PB-1160-T	T	PM-PB-1160	Male	61	3	1	0	II	MSS	WT	WT	ND	Alive	2019-04-02	2023-06-21	1541	No	MD	Sigmoid	Adenocarcinoma
