# Supplementary material for: Comprehensive RNA-sequencing analysis of colorectal cancer in a Korean cohort
Source: Mol Cells. 2024 Feb 23;47(3):100033. doi: 10.1016/j.mocell.2024.100033 (PMC11004400; doi:10.1016/j.mocell.2024.100033)
Supplement: Supplementary file 2 — Supplementary Table 2 Quality metrics for RNA-Seq data of the St. Mary's Hospital and Bundang Seoul National University Hospital cohort. [file mmc2.xlsx]

## Sheet: Description
1. base per sequencing quality
2. mapping quality(brefore trimming)
3. mapping quality(after trimming)

## Sheet: base per sequencing quality
Sample	1	2	3	4	5	6	7	8	9	10	12	14	16	18	20	22	24	26	28	30	32	34	36	38	40	42	44	46	48	50	52	54	56	58	60	62	64	66	68	70	72	74	76	78	80	82	84	86	88
PM-PB-1002-N-A1_1	34.2265	34.2502	34.2832	34.2927	34.2815	39.0447	39.0748	39.0863	39.0972	39.0951	39.075	39.0747	39.0632	39.0466	39.0289	39.0191	39.0338	39.0073	38.9927	38.9952	38.9769	38.9695	38.9476	38.9519	38.9464	38.9428	38.9235	38.921	38.9118	38.9015	38.8883	38.8707	38.8628	38.8606	38.8635	38.8411	38.8297	38.8128	38.7873	38.7844	38.7837	38.758	38.7359	38.7356	38.7326	38.7314	38.7129	38.6917	38.6907
PM-PB-1002-N-A1_2	33.944	34.0155	34.025	34.0402	34.0068	38.5683	38.6417	38.6182	38.6874	38.7021	38.7136	38.7783	38.7599	38.766	38.7774	38.766	38.7776	38.7643	38.7637	38.7633	38.7508	38.7519	38.763	38.7594	38.7559	38.7386	38.6794	38.6312	38.6304	38.6229	38.6169	38.6057	38.6035	38.5875	38.5619	38.5464	38.5124	38.5185	38.5145	38.4972	38.4885	38.4701	38.4487	38.4326	38.4035	38.3606	38.3417	38.3047	38.2802
PM-PB-1002-T-A1_1	34.0766	34.1094	34.1139	34.1359	34.1464	38.7949	38.8369	38.8539	38.8215	38.8176	38.8063	38.8223	38.8162	38.8163	38.8079	38.7861	38.7926	38.7462	38.7205	38.7149	38.6911	38.6754	38.6443	38.6478	38.6479	38.6183	38.623	38.62	38.5987	38.5845	38.5609	38.5534	38.5382	38.5193	38.512	38.4981	38.4767	38.4602	38.46	38.424	38.4108	38.4122	38.3946	38.3697	38.3671	38.3709	38.2992	38.299	38.2819
PM-PB-1002-T-A1_2	33.7557	33.9418	33.8735	33.8358	33.9741	38.4666	38.431	38.4852	38.5387	38.525	38.5178	38.5171	38.5133	38.4945	38.4938	38.4759	38.4791	38.4818	38.4845	38.451	38.4619	38.4537	38.4441	38.4312	38.418	38.3898	38.3082	38.2676	38.2495	38.2329	38.2155	38.218	38.2086	38.1935	38.1704	38.1552	38.1441	38.1266	38.1128	38.109	38.0925	38.0675	38.0419	38.0381	37.9946	38.0074	37.9795	37.9453	37.9144
PM-PB-1009-T-A1_1	36.2314	36.2457	36.3216	36.4245	36.4782	36.4672	36.4196	36.46	36.4485	36.4996	36.4713	36.4695	36.4675	36.4599	36.4504	36.4234	36.3991	36.3482	36.3377	36.3351	36.3174	36.3011	36.2852	36.2754	36.2642	36.2417	36.2174	36.2224	36.2115	36.2093	36.1938	36.1657	36.1666	36.1567	36.1336	36.1385	36.1208	36.1126	36.1141	36.1091	36.0672	36.0529	36.0474	36.0376	36.0386	36.0301	36.0113	35.9857	35.9784
PM-PB-1009-T-A1_2	36.2933	36.0271	36.2303	36.3	36.3756	36.3642	36.3238	36.3876	36.3347	36.3673	36.3646	36.3558	36.3525	36.3604	36.3489	36.3396	36.3246	36.3044	36.3015	36.2938	36.2785	36.2731	36.269	36.2513	36.2475	36.2447	36.2324	36.2323	36.2186	36.1986	36.1906	36.1684	36.1526	36.166	36.1641	36.1531	36.1322	36.1061	36.1144	36.1136	36.0926	36.0878	36.0793	36.0749	36.0637	36.0407	36.0417	36.0317	36.0004
PM-PB-1010-T-A1_1	36.2915	36.2825	36.3397	36.4474	36.5082	36.494	36.4437	36.4872	36.4765	36.5257	36.494	36.4934	36.4944	36.4899	36.4834	36.4614	36.4433	36.402	36.3957	36.3896	36.3787	36.3704	36.3586	36.3502	36.3455	36.3198	36.3054	36.3127	36.3006	36.2968	36.2868	36.2635	36.2557	36.2458	36.2227	36.231	36.2219	36.214	36.2165	36.2082	36.1754	36.1598	36.1595	36.1506	36.1513	36.1461	36.1336	36.1188	36.1095
PM-PB-1010-T-A1_2	36.1208	35.8313	36.0604	36.1613	36.2538	36.2327	36.1844	36.2674	36.2334	36.2677	36.2633	36.2591	36.2591	36.2723	36.2552	36.2495	36.2286	36.2085	36.2038	36.1946	36.177	36.1679	36.1661	36.1527	36.1483	36.1435	36.1346	36.1293	36.1127	36.0915	36.0866	36.0622	36.037	36.0495	36.0481	36.0392	36.0151	35.9852	35.9938	35.9908	35.9697	35.9636	35.9586	35.9495	35.9338	35.909	35.9106	35.8967	35.8539
PM-PB-1011-T-A1_1	36.2558	36.2608	36.3216	36.4319	36.496	36.4792	36.4287	36.4735	36.4599	36.513	36.4822	36.4806	36.483	36.4775	36.4721	36.4508	36.4311	36.39	36.3839	36.3794	36.3686	36.3593	36.3455	36.3377	36.3337	36.3089	36.2988	36.307	36.2984	36.2943	36.2874	36.2609	36.2513	36.2409	36.2214	36.2316	36.2228	36.2146	36.2146	36.2104	36.1799	36.1648	36.1633	36.1544	36.1558	36.154	36.1401	36.1289	36.1168
PM-PB-1011-T-A1_2	36.3071	36.0395	36.2459	36.3085	36.3845	36.3711	36.3349	36.402	36.3577	36.3851	36.3865	36.3751	36.3718	36.3815	36.3655	36.3612	36.3451	36.3288	36.3242	36.3172	36.304	36.2971	36.2923	36.2767	36.2727	36.2702	36.2562	36.2548	36.2429	36.2253	36.22	36.2002	36.177	36.1924	36.1926	36.184	36.1621	36.137	36.1416	36.1364	36.1186	36.1146	36.1059	36.1043	36.094	36.0718	36.0733	36.0603	36.025
PM-PB-1012-T-A1_1	36.2689	36.2669	36.3259	36.4316	36.4946	36.4795	36.4267	36.4696	36.46	36.5104	36.4781	36.476	36.4781	36.4729	36.4653	36.4422	36.4231	36.3782	36.372	36.3682	36.3567	36.3492	36.3374	36.3266	36.3209	36.293	36.2819	36.2918	36.279	36.2752	36.2651	36.2407	36.238	36.2272	36.2028	36.2124	36.201	36.192	36.192	36.1851	36.156	36.1353	36.1331	36.1229	36.1245	36.1218	36.1084	36.0913	36.0796
PM-PB-1012-T-A1_2	36.043	35.7388	35.9917	36.1052	36.2081	36.1957	36.1261	36.2274	36.1934	36.2244	36.2222	36.2191	36.2161	36.229	36.2123	36.2092	36.1887	36.1649	36.1632	36.1534	36.1366	36.1245	36.1216	36.1054	36.1025	36.1011	36.0906	36.0793	36.0626	36.0414	36.0359	36.0109	35.9872	36.0044	36.0046	35.9934	35.9668	35.9365	35.9438	35.9383	35.9167	35.9103	35.9067	35.8972	35.8816	35.8555	35.857	35.8407	35.7972
PM-PB-1013-T-A1_1	36.2919	36.2962	36.3544	36.4565	36.5183	36.5032	36.4529	36.5008	36.4854	36.5345	36.5057	36.5022	36.5017	36.4988	36.4951	36.4728	36.4516	36.4104	36.406	36.4023	36.3912	36.3825	36.3691	36.3628	36.3632	36.3423	36.3274	36.3301	36.3165	36.3091	36.2994	36.2745	36.2697	36.2611	36.2391	36.2467	36.2365	36.2298	36.2308	36.2284	36.1979	36.1817	36.178	36.1711	36.1729	36.1697	36.1575	36.1442	36.1332
PM-PB-1013-T-A1_2	36.1391	35.8668	36.0917	36.1925	36.2853	36.2737	36.223	36.2992	36.2671	36.289	36.2885	36.2873	36.283	36.2953	36.2847	36.2768	36.2599	36.2445	36.2409	36.2341	36.2186	36.2091	36.2045	36.1899	36.1846	36.1833	36.1719	36.1684	36.154	36.1351	36.1296	36.1084	36.0869	36.1023	36.1028	36.0938	36.0714	36.0441	36.0516	36.046	36.0266	36.0202	36.0147	36.006	35.9951	35.9729	35.975	35.9602	35.9225
PM-PB-1014-T-A1_1	36.2608	36.2702	36.3299	36.4359	36.4931	36.4809	36.4327	36.4741	36.4629	36.5134	36.4825	36.4812	36.4812	36.4745	36.4643	36.439	36.416	36.3712	36.3597	36.3557	36.3416	36.3264	36.3132	36.3018	36.2875	36.2656	36.2472	36.2523	36.2428	36.2404	36.2231	36.1973	36.1967	36.1931	36.1619	36.1684	36.1493	36.1404	36.1402	36.1306	36.0904	36.078	36.0729	36.0688	36.0652	36.0567	36.0262	36.012	36.0048
PM-PB-1014-T-A1_2	36.2261	35.9504	36.156	36.2368	36.3199	36.3057	36.2665	36.3376	36.2759	36.3103	36.2988	36.2978	36.2942	36.3002	36.2868	36.2746	36.2593	36.239	36.2311	36.2251	36.2104	36.2022	36.1965	36.1758	36.1709	36.168	36.1519	36.1491	36.1352	36.1166	36.1087	36.0858	36.0654	36.0745	36.0725	36.0643	36.0413	36.0151	36.0213	36.0103	35.9911	35.9909	35.9793	35.9732	35.9641	35.9399	35.9422	35.9276	35.8861
PM-PB-1015-T-A1_1	36.2468	36.2508	36.3197	36.4247	36.4901	36.4755	36.4242	36.4717	36.4594	36.5095	36.4787	36.4759	36.4764	36.4722	36.462	36.4386	36.4162	36.3741	36.3655	36.3616	36.3482	36.3353	36.323	36.3105	36.3009	36.2751	36.2608	36.2685	36.25	36.2411	36.2163	36.1988	36.2039	36.2002	36.1746	36.1881	36.167	36.1567	36.1595	36.1555	36.1155	36.1109	36.105	36.0953	36.0915	36.0888	36.0591	36.0522	36.0419
PM-PB-1015-T-A1_2	36.2042	35.9272	36.1408	36.2178	36.3035	36.2865	36.2529	36.3215	36.2771	36.3052	36.3096	36.2952	36.2929	36.301	36.2857	36.2744	36.2573	36.2412	36.2363	36.2275	36.2121	36.2034	36.2001	36.1864	36.182	36.1745	36.162	36.1614	36.1457	36.1267	36.117	36.0967	36.0777	36.0868	36.0855	36.0773	36.0557	36.0269	36.0327	36.0219	36.0011	35.9983	35.9945	35.986	35.9731	35.9482	35.9512	35.9352	35.8984
PM-PB-1016-T-A1_1	36.2963	36.2983	36.3507	36.4538	36.5174	36.5011	36.4536	36.4951	36.4854	36.5308	36.5029	36.5005	36.5025	36.4964	36.4923	36.4708	36.4524	36.4137	36.408	36.4027	36.3911	36.3813	36.3718	36.3635	36.3616	36.3322	36.319	36.3267	36.3162	36.3141	36.3039	36.2795	36.2744	36.2658	36.2419	36.249	36.2375	36.2305	36.235	36.2277	36.1972	36.1754	36.1765	36.1702	36.1738	36.1693	36.1569	36.14	36.1321
PM-PB-1016-T-A1_2	36.2323	35.9793	36.1694	36.2425	36.3243	36.3088	36.2421	36.3198	36.2778	36.3003	36.3	36.2996	36.2951	36.3081	36.2939	36.2893	36.2732	36.2558	36.2519	36.2439	36.2297	36.2188	36.2118	36.1919	36.1896	36.1899	36.1763	36.1767	36.1655	36.1458	36.1414	36.1179	36.0918	36.1098	36.1081	36.0981	36.0733	36.0485	36.0569	36.0527	36.0316	36.0253	36.0154	36.0112	36.0027	35.9819	35.9841	35.9694	35.9297
PM-PB-1021-T-A1_1	36.4649	36.3263	36.4282	36.4886	36.5106	36.4738	36.4032	36.4756	36.4626	36.5313	36.4718	36.4753	36.4833	36.4693	36.4704	36.4578	36.4417	36.3921	36.3852	36.369	36.349	36.351	36.341	36.322	36.323	36.2992	36.2873	36.3055	36.2806	36.2746	36.2568	36.2475	36.2194	36.2238	36.1945	36.2047	36.1942	36.2064	36.1931	36.1614	36.1513	36.1368	36.1307	36.109	36.0985	36.0767	36.076	36.0657	36.0769
PM-PB-1021-T-A1_2	36.3435	36.1631	36.3243	36.3767	36.4269	36.3874	36.3244	36.4302	36.3934	36.4384	36.4181	36.404	36.4232	36.4213	36.4095	36.4079	36.3775	36.3679	36.3585	36.349	36.3427	36.3251	36.321	36.3148	36.3065	36.2953	36.2916	36.285	36.2748	36.2572	36.2513	36.2311	36.233	36.2305	36.1993	36.2165	36.1873	36.1723	36.161	36.1533	36.1208	36.1263	36.1394	36.1169	36.1206	36.1093	36.0644	36.0701	36.0468
PM-PB-1022-T-A1_1	36.2413	36.1535	36.2417	36.3444	36.3681	36.3444	36.2548	36.345	36.3202	36.4183	36.3733	36.369	36.3801	36.3698	36.3685	36.3511	36.331	36.2886	36.2781	36.2862	36.2555	36.2556	36.2504	36.23	36.2176	36.1984	36.1778	36.1935	36.1742	36.1783	36.1654	36.1675	36.154	36.1284	36.1122	36.1172	36.1067	36.1099	36.1039	36.0935	36.076	36.0623	36.0442	36.0549	36.0272	36.0022	35.9867	35.9925	36.0095
PM-PB-1022-T-A1_2	36.2328	35.9234	36.1448	36.1622	36.2557	36.2089	36.1678	36.2522	36.2463	36.2873	36.2608	36.2366	36.2581	36.2622	36.2478	36.2425	36.2114	36.2111	36.2013	36.1938	36.1856	36.1754	36.1539	36.1339	36.1377	36.122	36.1085	36.1022	36.0876	36.0952	36.0548	36.0392	36.035	36.0241	36.0112	36.0029	35.9826	35.9493	35.9422	35.9404	35.9378	35.8935	35.8788	35.896	35.8769	35.8773	35.8544	35.822	35.809
PM-PB-1023-T-A1_1	36.4751	36.3514	36.4943	36.5202	36.5265	36.5029	36.4467	36.5006	36.4956	36.5475	36.5043	36.5046	36.5048	36.4956	36.4993	36.4842	36.4663	36.4274	36.4181	36.4174	36.3925	36.3876	36.3838	36.3732	36.371	36.3497	36.3322	36.3385	36.3234	36.3206	36.306	36.3077	36.2909	36.2754	36.2641	36.2606	36.2528	36.2556	36.2427	36.2279	36.2278	36.2114	36.1998	36.1806	36.1913	36.1689	36.1235	36.1249	36.1369
PM-PB-1023-T-A1_2	36.312	36.1321	36.2808	36.3083	36.3626	36.3317	36.2962	36.3671	36.3719	36.3725	36.3681	36.3537	36.3517	36.3485	36.3484	36.3312	36.3268	36.3122	36.3012	36.2955	36.2763	36.2638	36.2511	36.2355	36.2218	36.2281	36.2078	36.2201	36.1916	36.1691	36.1641	36.1679	36.1408	36.1355	36.1323	36.098	36.0998	36.0702	36.0745	36.0345	36.0526	36.0125	36.0087	36.028	36.0067	35.9856	35.9773	35.9526	35.9404
PM-PB-1024-T-A1_1	36.2652	36.1698	36.2818	36.3717	36.401	36.3829	36.2918	36.3732	36.3562	36.4423	36.3941	36.3914	36.4036	36.394	36.393	36.3812	36.3614	36.3209	36.3098	36.3156	36.2866	36.2873	36.2815	36.2624	36.2576	36.2454	36.2189	36.2274	36.2103	36.2137	36.1967	36.2004	36.1842	36.1628	36.1482	36.1546	36.1425	36.1446	36.1431	36.1288	36.1161	36.1039	36.0829	36.0851	36.0613	36.0403	36.0203	36.016	36.0387
PM-PB-1024-T-A1_2	36.2045	35.9195	36.1253	36.1482	36.2305	36.1905	36.1198	36.2062	36.2116	36.2417	36.2224	36.2047	36.2274	36.2308	36.2215	36.2165	36.1887	36.1856	36.1758	36.1669	36.1579	36.1455	36.1225	36.1064	36.1103	36.0974	36.087	36.0823	36.066	36.0694	36.0324	36.0197	36.0132	36.0058	35.9936	35.9788	35.964	35.9318	35.9266	35.9229	35.9222	35.8765	35.8648	35.8797	35.8573	35.8541	35.8345	35.8043	35.7932
PM-PB-1025-T-A1_1	36.2125	36.2425	36.3184	36.4166	36.4681	36.4631	36.4137	36.4518	36.4418	36.4875	36.4633	36.4604	36.4591	36.4455	36.4345	36.4101	36.3785	36.317	36.3053	36.2979	36.2819	36.2589	36.2381	36.2269	36.21	36.1909	36.1623	36.163	36.1471	36.1358	36.1127	36.0787	36.0896	36.0752	36.0573	36.0479	36.0225	36.0157	36.0199	36.0154	35.9649	35.948	35.9529	35.934	35.9354	35.9079	35.8964	35.853	35.8555
PM-PB-1025-T-A1_2	36.3158	36.0506	36.2546	36.3207	36.3997	36.3882	36.3559	36.4131	36.3649	36.3982	36.3973	36.3762	36.3752	36.3762	36.3631	36.3528	36.3344	36.3113	36.3099	36.2996	36.2805	36.2787	36.2736	36.261	36.2494	36.2427	36.2301	36.2265	36.211	36.19	36.1815	36.1585	36.1472	36.1581	36.1514	36.1444	36.1222	36.0821	36.1007	36.0982	36.0731	36.0629	36.0571	36.046	36.0375	36.0021	35.9965	35.9941	35.9718
PM-PB-1026-N-A1_1	34.084	34.0212	34.0339	34.0547	34.0646	38.693	38.7703	38.7662	38.7661	38.7601	38.7496	38.735	38.716	38.7094	38.7087	38.6998	38.6876	38.6488	38.6306	38.6121	38.5849	38.5757	38.5559	38.5421	38.5322	38.5051	38.498	38.4803	38.4677	38.4665	38.4373	38.414	38.3932	38.3804	38.3575	38.3374	38.3237	38.3083	38.2842	38.2697	38.2485	38.2337	38.2109	38.197	38.177	38.1412	38.1165	38.0847	38.0697
PM-PB-1026-N-A1_2	33.1419	33.4667	33.4262	33.3699	33.343	37.7642	37.813	37.749	37.7338	37.7482	37.8136	37.8249	37.7968	37.8011	37.7985	37.7844	37.7857	37.7743	37.7182	37.7128	37.7027	37.6718	37.6681	37.6514	37.6246	37.5819	37.5165	37.4427	37.4157	37.3739	37.3519	37.3178	37.3	37.2716	37.2384	37.2014	37.1684	37.1561	37.1119	37.09	37.0422	36.9925	36.9818	36.9459	36.9137	36.8514	36.7994	36.7806	36.7227
PM-PB-1026-T-A1_1	34.1242	34.0965	34.0741	34.043	34.0733	38.6971	38.7774	38.7793	38.8001	38.7885	38.7771	38.7663	38.7494	38.7415	38.7416	38.7284	38.7185	38.6799	38.6636	38.647	38.6211	38.6161	38.5978	38.5807	38.567	38.5385	38.5333	38.5193	38.5106	38.5126	38.4872	38.4701	38.4507	38.4365	38.4169	38.3974	38.3839	38.3697	38.3469	38.3311	38.3187	38.3106	38.2897	38.2793	38.2599	38.2292	38.2076	38.1762	38.1586
PM-PB-1026-T-A1_2	33.753	33.8739	33.9627	33.9367	33.7757	38.1154	38.2856	38.0606	38.3005	38.4407	38.5286	38.5738	38.5461	38.5539	38.5482	38.5395	38.5464	38.5511	38.5181	38.5071	38.5029	38.4914	38.4845	38.4695	38.4559	38.4084	38.3361	38.2792	38.2681	38.2355	38.2288	38.208	38.2007	38.1829	38.167	38.1376	38.1244	38.1153	38.0834	38.0742	38.0354	37.9949	37.994	37.9755	37.9494	37.9064	37.8711	37.8531	37.8131
PM-PB-1027-T-A1_1	36.2495	36.2516	36.3133	36.4204	36.4804	36.4679	36.4166	36.4561	36.448	36.5001	36.4691	36.4671	36.4674	36.4614	36.453	36.4278	36.4062	36.3596	36.3513	36.3481	36.3338	36.3202	36.3079	36.2964	36.286	36.2597	36.2398	36.2501	36.2381	36.2396	36.2266	36.2017	36.1939	36.1871	36.1585	36.1676	36.1524	36.148	36.1515	36.145	36.1044	36.0917	36.0854	36.0812	36.081	36.0793	36.0549	36.039	36.0303
PM-PB-1027-T-A1_2	36.1283	35.8256	36.0686	36.1725	36.2667	36.2546	36.186	36.2751	36.2445	36.2646	36.2602	36.266	36.2691	36.2837	36.2671	36.2635	36.2443	36.2221	36.2176	36.2127	36.1955	36.1862	36.1857	36.1645	36.1636	36.1672	36.1547	36.1508	36.1342	36.1133	36.1055	36.0827	36.0584	36.0772	36.0772	36.0627	36.0412	36.0186	36.0212	36.0225	36.0045	35.9983	35.9855	35.9856	35.9729	35.9528	35.9563	35.94	35.8996
PM-PB-1028-T-A1_1	36.2889	36.2835	36.3396	36.444	36.5023	36.4877	36.438	36.4833	36.4695	36.5194	36.4907	36.4866	36.486	36.4801	36.4737	36.4509	36.4278	36.3788	36.3722	36.3702	36.3587	36.3456	36.3306	36.3217	36.3153	36.2913	36.2771	36.2849	36.2715	36.2624	36.2447	36.2244	36.2311	36.2216	36.2015	36.2073	36.1906	36.1822	36.186	36.1821	36.1501	36.1322	36.1305	36.12	36.1208	36.1141	36.1016	36.0814	36.0738
PM-PB-1028-T-A1_2	36.2258	35.9526	36.1656	36.2523	36.3375	36.3235	36.2945	36.3514	36.3167	36.337	36.3403	36.3294	36.3244	36.3328	36.3214	36.3128	36.2966	36.2791	36.276	36.2661	36.2519	36.244	36.239	36.2266	36.2203	36.215	36.2036	36.2019	36.1859	36.1667	36.162	36.1409	36.1233	36.1354	36.1328	36.1241	36.102	36.075	36.0842	36.0796	36.0569	36.0524	36.0491	36.0389	36.0259	36.002	36.003	35.9916	35.9568
PM-PB-1029-T-A1_1	36.281	36.2829	36.3435	36.4466	36.5062	36.4915	36.4464	36.4882	36.4753	36.525	36.4978	36.4975	36.498	36.4915	36.4867	36.4646	36.4426	36.3969	36.3901	36.3849	36.3743	36.3656	36.3513	36.3422	36.3389	36.3108	36.2963	36.3022	36.285	36.2787	36.2671	36.2443	36.2419	36.2302	36.2041	36.2082	36.1939	36.1907	36.1965	36.1877	36.1563	36.1289	36.1318	36.1249	36.1275	36.1205	36.1084	36.0861	36.0766
PM-PB-1029-T-A1_2	36.1828	35.9076	36.116	36.2069	36.2962	36.2823	36.2145	36.2976	36.254	36.2825	36.2806	36.2774	36.2707	36.2886	36.2743	36.2698	36.2558	36.2346	36.2304	36.2224	36.2066	36.1957	36.1901	36.1655	36.1647	36.1692	36.1505	36.1518	36.1366	36.1179	36.1095	36.0885	36.062	36.0836	36.0833	36.0687	36.0434	36.0178	36.0251	36.022	35.9995	35.9947	35.9748	35.9778	35.9699	35.9478	35.9512	35.934	35.8957
PM-PB-1030-T-A1_1	36.2852	36.2646	36.3392	36.4362	36.4974	36.4822	36.4308	36.4737	36.4588	36.5095	36.4773	36.4747	36.4769	36.4714	36.4648	36.4424	36.4232	36.3793	36.3729	36.3685	36.3568	36.347	36.3373	36.3256	36.3217	36.2982	36.2811	36.2895	36.2796	36.2714	36.2618	36.2372	36.2334	36.2205	36.2024	36.2083	36.1972	36.1871	36.1916	36.1852	36.155	36.1367	36.1341	36.1209	36.1221	36.1083	36.1067	36.0864	36.075
PM-PB-1030-T-A1_2	36.201	35.9039	36.1357	36.2256	36.3142	36.2951	36.2496	36.3225	36.2893	36.3121	36.3102	36.2986	36.2971	36.3059	36.288	36.2815	36.2632	36.2428	36.2371	36.2259	36.2113	36.2023	36.1981	36.1847	36.1778	36.1702	36.1595	36.1569	36.1439	36.1253	36.1203	36.0959	36.0779	36.0887	36.0857	36.0764	36.0506	36.0235	36.0321	36.0248	36.0037	35.9993	35.9966	35.9873	35.9749	35.9513	35.9503	35.9363	35.9004
PM-PB-1031-T-A1_1	36.2462	36.2559	36.3232	36.429	36.4924	36.476	36.4268	36.4736	36.4597	36.5071	36.4787	36.4757	36.4781	36.4724	36.4666	36.4426	36.4253	36.3824	36.3754	36.3701	36.3601	36.351	36.3409	36.3314	36.3261	36.3026	36.2866	36.2931	36.2839	36.2796	36.2658	36.2402	36.2327	36.2222	36.2002	36.2085	36.1989	36.1918	36.1984	36.1937	36.1594	36.1432	36.1372	36.1291	36.1301	36.1293	36.1129	36.0978	36.087
PM-PB-1031-T-A1_2	36.3045	36.0669	36.2542	36.3144	36.3823	36.3733	36.3181	36.3956	36.3409	36.3679	36.3588	36.3585	36.3552	36.365	36.3532	36.3471	36.333	36.3175	36.3123	36.3038	36.2909	36.2837	36.2785	36.2611	36.257	36.2566	36.2457	36.2467	36.2338	36.2169	36.2121	36.1914	36.1706	36.1847	36.1809	36.1739	36.1532	36.1295	36.1375	36.1343	36.1144	36.1091	36.1032	36.0968	36.0849	36.0667	36.0685	36.0551	36.0206
PM-PB-1032-T-A1_1	36.0819	36.0367	36.1092	36.2436	36.2984	36.2917	36.2124	36.285	36.2738	36.3621	36.331	36.3285	36.3276	36.3272	36.3241	36.296	36.2735	36.2235	36.2111	36.21	36.1916	36.1917	36.1852	36.1646	36.1711	36.1545	36.1323	36.1254	36.1042	36.0926	36.1099	36.1006	36.085	36.0621	36.0525	36.0326	36.0367	36.0202	36.0089	35.9976	35.984	36.0044	35.9832	35.9698	35.972	35.9531	35.9265	35.9225	35.9035
PM-PB-1032-T-A1_2	36.1164	35.8488	36.0406	36.106	36.2038	36.1557	36.1401	36.2186	36.2256	36.2435	36.2403	36.2355	36.237	36.2408	36.2426	36.2283	36.2155	36.202	36.193	36.1835	36.1733	36.1675	36.154	36.1302	36.1373	36.1191	36.1128	36.1043	36.101	36.0658	36.0755	36.0702	36.0426	36.0376	36.0224	36.0049	36.0023	35.9796	35.9663	35.9563	35.9711	35.9581	35.9075	35.929	35.9185	35.8898	35.8681	35.8735	35.8738
PM-PB-1033-T-A1_1	36.4575	36.372	36.4578	36.5068	36.5292	36.5005	36.4508	36.4992	36.4937	36.5526	36.5106	36.5107	36.5116	36.5053	36.4949	36.4806	36.4639	36.42	36.4117	36.4026	36.3916	36.3798	36.369	36.3559	36.3568	36.3227	36.3199	36.317	36.3096	36.2954	36.2968	36.2841	36.2568	36.258	36.2285	36.232	36.2168	36.2214	36.1981	36.1896	36.1811	36.1648	36.1643	36.1555	36.1413	36.1272	36.1213	36.105	36.1051
PM-PB-1033-T-A1_2	36.0237	35.7661	36.0144	36.109	36.1707	36.1259	36.1018	36.2088	36.1684	36.2161	36.2038	36.1966	36.2012	36.2082	36.2004	36.1904	36.1576	36.1419	36.1353	36.1222	36.1101	36.0978	36.0806	36.0724	36.067	36.0579	36.0467	36.0418	36.0338	36.0096	35.9927	35.974	35.9695	35.9722	35.945	35.9482	35.9237	35.9057	35.8953	35.8919	35.8483	35.8576	35.8639	35.8406	35.8474	35.8396	35.7891	35.7944	35.7656
PM-PB-1034-N-A1_1	34.1061	34.1298	34.1447	34.1565	34.187	38.7927	38.8373	38.822	38.8138	38.7788	38.778	38.7689	38.7515	38.7393	38.6656	38.6942	38.6792	38.5919	38.5902	38.579	38.5436	38.4885	38.4739	38.4838	38.4619	38.4628	38.4373	38.4147	38.3398	38.3411	38.3395	38.2585	38.2753	38.2834	38.2757	38.2163	38.1438	38.1495	38.1544	38.1152	38.0778	38.0457	37.9561	37.9611	37.9599	37.9292	37.9065	37.8673	37.814
PM-PB-1034-N-A1_2	33.6741	33.6963	33.702	33.6699	33.717	38.1682	38.2413	38.1925	38.2158	38.0964	38.1032	38.0904	38.0752	38.0539	38.0497	38.037	38.0201	37.9997	37.9619	37.9313	37.9023	37.8836	37.8557	37.8451	37.8006	37.7538	37.6687	37.6101	37.5638	37.5112	37.4688	37.4227	37.3963	37.3613	37.3259	37.2342	37.2029	37.1508	37.1028	37.0306	36.9377	36.9061	36.8335	36.7988	36.7581	36.6991	36.633	36.5337	36.4437
PM-PB-1034-T-A1_1	34.1386	34.1113	34.1295	34.15	34.1751	38.7684	38.8023	38.8182	38.8271	38.7961	38.7937	38.785	38.7745	38.7579	38.6811	38.7072	38.6939	38.6124	38.6175	38.6081	38.574	38.5167	38.5019	38.5117	38.4891	38.4887	38.4641	38.4464	38.3774	38.3803	38.3795	38.2972	38.3141	38.3219	38.3164	38.2549	38.1891	38.1856	38.1979	38.1601	38.123	38.0879	38.0011	38.0175	38.0083	37.98	37.9555	37.9212	37.8742
PM-PB-1034-T-A1_2	33.7935	33.8111	33.8558	33.8193	33.8061	38.2286	38.2764	38.1465	38.2297	38.1671	38.1858	38.1995	38.1901	38.1732	38.1737	38.1581	38.1527	38.1326	38.1025	38.0749	38.0521	38.0347	38.0138	37.9954	37.9574	37.921	37.8489	37.7972	37.754	37.7022	37.6658	37.6255	37.5953	37.5569	37.5238	37.4341	37.4117	37.3597	37.3053	37.2345	37.1533	37.1234	37.0419	37.0144	36.9759	36.9135	36.8605	36.764	36.6711
PM-PB-1035-T-A1_1	36.0939	36.0324	36.0824	36.2152	36.2737	36.2785	36.1999	36.2677	36.2548	36.3456	36.3082	36.3049	36.3038	36.3045	36.3026	36.2732	36.2511	36.1967	36.1848	36.1837	36.1653	36.1678	36.164	36.1426	36.1446	36.1208	36.0962	36.1034	36.0791	36.0701	36.0883	36.08	36.0613	36.0362	36.0225	35.9977	36.0081	36.0009	35.995	35.9865	35.9697	35.9878	35.9707	35.9641	35.9671	35.9489	35.9219	35.9169	35.9037
PM-PB-1035-T-A1_2	36.0866	35.7816	35.9865	36.0451	36.1487	36.1126	36.0448	36.1845	36.1483	36.1922	36.2146	36.195	36.1964	36.208	36.2016	36.1937	36.177	36.1687	36.157	36.1485	36.1386	36.1353	36.1242	36.1024	36.1176	36.1009	36.0906	36.0839	36.074	36.0389	36.0484	36.0449	36.0141	36.0142	36.003	35.9865	35.982	35.9599	35.9462	35.9385	35.9529	35.9417	35.8864	35.9155	35.9018	35.8745	35.8603	35.8623	35.8583
PM-PB-1036-T-A1_1	36.1129	36.0302	36.0779	36.2233	36.275	36.271	36.1959	36.2692	36.2545	36.3479	36.3162	36.3136	36.3106	36.3083	36.307	36.279	36.2561	36.2008	36.1895	36.1898	36.1733	36.1732	36.1648	36.1458	36.1497	36.1273	36.1096	36.1099	36.089	36.0822	36.1012	36.0928	36.0755	36.0582	36.047	36.0232	36.0291	36.0168	36.0043	35.994	35.9802	35.9958	35.9807	35.9727	35.9766	35.9621	35.933	35.9296	35.9094
PM-PB-1036-T-A1_2	36.1829	35.905	36.0818	36.1224	36.2106	36.1753	36.1426	36.2363	36.2194	36.2363	36.2569	36.239	36.229	36.2446	36.2364	36.2285	36.2158	36.2042	36.1947	36.187	36.1785	36.173	36.1608	36.1278	36.1407	36.1305	36.1126	36.1147	36.1026	36.0695	36.0805	36.0784	36.0412	36.0446	36.0345	36.0123	36.0069	35.9882	35.9704	35.9608	35.9776	35.9698	35.9024	35.9396	35.9284	35.902	35.8871	35.8877	35.8784
PM-PB-1037-T-A1_1	36.2124	36.1707	36.3037	36.3613	36.3747	36.3619	36.2716	36.3424	36.3337	36.4066	36.3743	36.3808	36.3654	36.3609	36.3551	36.3453	36.324	36.2757	36.2669	36.2512	36.2409	36.2418	36.2291	36.2039	36.1852	36.1709	36.1661	36.1545	36.164	36.1519	36.1532	36.1347	36.1111	36.1274	36.095	36.0771	36.0696	36.0757	36.0692	36.0557	36.0264	35.9987	36.0148	36.0031	35.9804	35.9753	35.9513	35.9463	35.9512
PM-PB-1037-T-A1_2	36.0331	35.8126	36.0237	36.0603	36.1308	36.0651	36.0341	36.1217	36.1446	36.1549	36.1202	36.143	36.1399	36.1243	36.1239	36.14	36.0945	36.0984	36.0817	36.0566	36.0576	36.0392	36.0262	35.9947	35.9994	35.9945	35.9899	35.9592	35.9813	35.9417	35.9227	35.9271	35.9056	35.8818	35.8917	35.8479	35.8063	35.8164	35.7757	35.7758	35.756	35.8163	35.722	35.7357	35.7534	35.692	35.6836	35.6919	35.6688
PM-PB-1040-T-A1_1	36.3096	36.3024	36.3715	36.4597	36.5102	36.4929	36.4497	36.4814	36.4754	36.5259	36.4927	36.4922	36.4879	36.4772	36.4678	36.4426	36.4103	36.3484	36.3425	36.3387	36.323	36.3067	36.2887	36.2781	36.2622	36.2211	36.2117	36.2309	36.1799	36.1798	36.1654	36.1434	36.1422	36.1313	36.0951	36.1098	36.0836	36.0765	36.0775	36.057	36.0312	35.9828	36.0087	36.0085	35.9959	35.9784	35.9704	35.9259	35.918
PM-PB-1040-T-A1_2	36.1303	35.8143	36.0445	36.1399	36.2352	36.2118	36.1626	36.2517	36.2107	36.2443	36.2343	36.2303	36.2225	36.2361	36.2194	36.209	36.1923	36.1644	36.1641	36.1536	36.1326	36.1277	36.1234	36.1043	36.0944	36.0947	36.0827	36.0788	36.0594	36.0394	36.0266	36.0101	35.991	36.0023	35.9946	35.9845	35.9618	35.9298	35.9444	35.9364	35.913	35.9061	35.8967	35.8825	35.8768	35.841	35.8418	35.8284	35.7886
PM-PB-1041-N-A1_1	27.8472	28.9261	30.4195	31.6654	32.1169	35.3771	35.938	36.5872	36.8515	36.961	37.0362	37.0327	37.0486	37.0381	37.0286	37.0213	37.0045	36.966	36.9538	36.9309	36.9248	36.9186	36.8989	36.8914	36.8593	36.8123	36.7955	36.7843	36.7646	36.713	36.6625	36.6414	36.612	36.5952	36.5682	36.5628	36.5589	36.5429	36.5069	36.4773	36.4493	36.4254	36.3969	36.3802	36.3545	36.3166	36.2881	36.246	36.1977
PM-PB-1041-N-A1_2	32.3875	32.4892	32.5378	32.4671	32.4848	36.5791	36.6287	36.6167	36.607	36.5874	36.5783	36.542	36.5295	36.5213	36.4984	36.4827	36.4707	36.4536	36.444	36.4518	36.4397	36.4203	36.4125	36.3958	36.3746	36.3602	36.3317	36.3169	36.2962	36.2745	36.253	36.2063	36.2035	36.1901	36.1554	36.1228	36.0883	36.0407	36.0034	35.9713	35.937	35.9145	35.8766	35.8209	35.765	35.7224	35.6813	35.6316	35.561
PM-PB-1041-T-A1_1	21.71	26.9068	29.2331	30.1927	31.7937	35.447	36.2008	36.6077	36.8914	36.9585	37.0294	37.0421	37.0573	37.0372	37.0193	37.0068	36.9841	36.9515	36.9288	36.9112	36.9059	36.895	36.8749	36.8712	36.838	36.7862	36.7662	36.7505	36.7311	36.6856	36.642	36.6183	36.5827	36.5668	36.5457	36.5422	36.5347	36.5138	36.4708	36.4458	36.4211	36.399	36.3703	36.3521	36.3253	36.2909	36.2598	36.217	36.1706
PM-PB-1041-T-A1_2	32.401	32.494	32.5374	32.4765	32.4754	36.5546	36.6278	36.6046	36.5935	36.574	36.5883	36.5559	36.5448	36.5416	36.52	36.5037	36.4973	36.4765	36.4743	36.4792	36.4649	36.4466	36.44	36.4249	36.4027	36.392	36.3628	36.3449	36.3231	36.2996	36.2792	36.2268	36.2266	36.2171	36.1841	36.1486	36.1165	36.0636	36.0284	36.0028	35.9698	35.944	35.9024	35.8548	35.7967	35.759	35.7161	35.6659	35.5976
PM-PB-1042-T-A1_1	36.1397	36.0559	36.0919	36.2356	36.2902	36.2828	36.2173	36.2862	36.274	36.3616	36.3295	36.3292	36.3259	36.3245	36.3224	36.2954	36.2727	36.218	36.2055	36.2054	36.1892	36.1929	36.1856	36.1668	36.1702	36.1456	36.1258	36.126	36.1033	36.095	36.1107	36.1033	36.0897	36.0746	36.0586	36.0322	36.039	36.0276	36.0225	36.0118	35.9952	36.0052	35.9904	35.9856	35.9932	35.9772	35.9452	35.9396	35.9246
PM-PB-1042-T-A1_2	36.0445	35.763	35.9415	35.9903	36.0852	36.0346	35.9613	36.0751	36.0678	36.0915	36.1011	36.1019	36.0969	36.1223	36.1148	36.1082	36.0962	36.0817	36.0724	36.0662	36.0568	36.0453	36.0323	35.994	36.0109	36.0054	35.9845	35.9893	35.9761	35.9406	35.9536	35.9519	35.9125	35.9185	35.9079	35.8806	35.8758	35.8577	35.8427	35.8329	35.8523	35.8423	35.7618	35.8063	35.7983	35.7727	35.7598	35.7585	35.7497
PM-PB-1043-T-A1_1	36.2381	36.1548	36.2087	36.3172	36.3541	36.3446	36.2676	36.3277	36.3188	36.3994	36.3662	36.3612	36.3586	36.3588	36.3535	36.3241	36.3084	36.2556	36.2393	36.2451	36.2254	36.2282	36.2247	36.2122	36.2033	36.1898	36.1685	36.1724	36.1492	36.147	36.16	36.154	36.1371	36.1189	36.102	36.0852	36.0916	36.0805	36.0681	36.0694	36.0553	36.0607	36.042	36.0276	36.0434	36.0351	35.9974	35.9834	35.9844
PM-PB-1043-T-A1_2	36.132	35.8532	36.0286	36.0936	36.1721	36.1236	36.0732	36.1861	36.1745	36.1945	36.2115	36.1915	36.1841	36.2057	36.1859	36.1877	36.1711	36.1627	36.1483	36.1435	36.135	36.1253	36.1206	36.0905	36.0992	36.0888	36.0703	36.0783	36.056	36.0441	36.0502	36.0408	35.9968	36.0025	36.0023	35.9911	35.9522	35.958	35.9305	35.9253	35.9266	35.9228	35.8659	35.9001	35.8908	35.8732	35.8648	35.8548	35.8165
PM-PB-1044-T-A1_1	36.2407	36.1631	36.2198	36.326	36.3626	36.3547	36.277	36.3387	36.3295	36.4043	36.3695	36.3671	36.3633	36.3629	36.3561	36.3266	36.3137	36.2612	36.2437	36.25	36.2309	36.2353	36.2308	36.2185	36.2105	36.1955	36.1781	36.1797	36.1602	36.1594	36.169	36.1615	36.1492	36.1343	36.1135	36.0972	36.1051	36.0933	36.0831	36.0845	36.0684	36.07	36.0526	36.0382	36.0512	36.0496	36.0094	35.995	35.9947
PM-PB-1044-T-A1_2	36.2541	36.0163	36.1733	36.2152	36.2792	36.2457	36.1702	36.2885	36.2437	36.2673	36.2722	36.2722	36.2643	36.2877	36.2763	36.2758	36.2625	36.2532	36.2434	36.2381	36.2333	36.2243	36.2148	36.1893	36.1954	36.1903	36.173	36.1798	36.1612	36.1487	36.1571	36.148	36.1075	36.1155	36.1154	36.1049	36.0695	36.0752	36.0516	36.0488	36.0484	36.0425	35.9909	36.0208	36.0137	35.996	35.9895	35.9814	35.9471
PM-PB-1045-T-A1_1	36.2339	36.1595	36.2244	36.3268	36.3609	36.348	36.2625	36.335	36.3217	36.4088	36.3794	36.3758	36.3709	36.3722	36.3664	36.3374	36.3235	36.2737	36.2588	36.2646	36.2449	36.2453	36.2428	36.2308	36.2261	36.2129	36.192	36.1907	36.1664	36.169	36.183	36.1774	36.1571	36.1357	36.1183	36.1071	36.1172	36.1037	36.0882	36.0913	36.08	36.0888	36.0705	36.0531	36.0682	36.0647	36.0296	36.0181	36.016
PM-PB-1045-T-A1_2	36.1945	35.9234	36.0966	36.1519	36.2277	36.1931	36.1506	36.2505	36.2132	36.2414	36.2565	36.2444	36.2412	36.2598	36.2506	36.246	36.2283	36.2201	36.2109	36.2063	36.1991	36.1916	36.182	36.1593	36.1654	36.1574	36.1443	36.1445	36.1261	36.1112	36.1194	36.1091	36.071	36.0756	36.0751	36.0647	36.0299	36.0329	36.0082	36.0092	36.0087	35.9995	35.9548	35.9803	35.9701	35.9534	35.9436	35.9372	35.9036
PM-PB-1046-T-A1_1	36.2418	36.156	36.2175	36.3261	36.3667	36.3631	36.2773	36.3484	36.3362	36.4187	36.3829	36.3789	36.3764	36.3772	36.3713	36.3426	36.3283	36.2771	36.2609	36.2653	36.2479	36.2505	36.2471	36.2336	36.2255	36.209	36.1918	36.1943	36.1717	36.1727	36.1847	36.1802	36.1654	36.1477	36.1258	36.1116	36.1207	36.1098	36.0981	36.0973	36.0817	36.0862	36.0714	36.0581	36.0713	36.0651	36.0282	36.0172	36.0175
PM-PB-1046-T-A1_2	36.0083	35.7147	35.9088	35.9906	36.0746	36.021	35.9554	36.082	36.0772	36.1061	36.1189	36.1061	36.0999	36.1282	36.1083	36.1126	36.0941	36.083	36.0695	36.0656	36.0559	36.0447	36.0399	36.0153	36.0274	36.0179	36.0004	36.0029	35.9785	35.9602	35.9691	35.9587	35.9101	35.9201	35.9213	35.9082	35.8688	35.8734	35.8448	35.8463	35.8461	35.8403	35.7848	35.8194	35.8056	35.786	35.7803	35.7709	35.7291
PM-PB-1047-T-A1_1	36.1897	36.1405	36.2226	36.3214	36.36	36.3461	36.2628	36.3418	36.3222	36.407	36.375	36.3709	36.3721	36.3723	36.369	36.3415	36.3327	36.286	36.2711	36.2797	36.2585	36.2546	36.2556	36.2409	36.2346	36.2216	36.1986	36.205	36.1897	36.1955	36.2079	36.2023	36.1855	36.162	36.1472	36.1354	36.1421	36.1324	36.1192	36.1167	36.1016	36.1088	36.0939	36.0791	36.0914	36.0872	36.0513	36.0402	36.0424
PM-PB-1047-T-A1_2	36.1389	35.8553	36.05	36.1174	36.1985	36.1713	36.1209	36.2345	36.2098	36.2243	36.2444	36.2262	36.215	36.2409	36.2213	36.2274	36.2149	36.2049	36.191	36.1887	36.1834	36.1728	36.1666	36.1319	36.1446	36.1395	36.1174	36.1273	36.1095	36.0955	36.1015	36.09	36.0464	36.0608	36.0591	36.0461	36.0062	36.0121	35.9818	35.985	35.9869	35.9858	35.9281	35.9637	35.9523	35.9419	35.9374	35.9257	35.8921
PM-PB-1048-T-A1_1	36.1996	36.1454	36.2202	36.3218	36.3606	36.3497	36.2654	36.3321	36.3252	36.405	36.3611	36.3603	36.3617	36.3616	36.3581	36.3276	36.3152	36.2662	36.2486	36.2583	36.238	36.2373	36.236	36.2195	36.2108	36.1925	36.1667	36.1797	36.155	36.1634	36.175	36.1698	36.1506	36.1293	36.1093	36.097	36.1036	36.0932	36.0819	36.078	36.0649	36.0672	36.05	36.0364	36.0496	36.0451	36.0079	35.9949	35.994
PM-PB-1048-T-A1_2	35.9076	35.5554	35.8015	35.9072	36.0101	35.9712	35.866	36.0356	36.0256	36.0394	36.0616	36.0522	36.0464	36.0738	36.0572	36.059	36.0396	36.0254	36.0183	36.0152	36.0004	35.9846	35.9811	35.9497	35.9638	35.9608	35.9459	35.9372	35.9132	35.894	35.9019	35.8889	35.8452	35.8567	35.8573	35.8408	35.7971	35.8008	35.7683	35.7688	35.7738	35.7658	35.7059	35.7415	35.728	35.7099	35.7027	35.6867	35.6482
PM-PB-1049-T-A1_1	36.2443	36.1989	36.2691	36.3657	36.407	36.392	36.3143	36.3858	36.3716	36.448	36.418	36.412	36.4106	36.4119	36.4077	36.3809	36.3667	36.3223	36.3067	36.3094	36.2894	36.2866	36.2841	36.2719	36.2689	36.2588	36.2393	36.2315	36.2144	36.2114	36.2227	36.2165	36.2014	36.1842	36.1657	36.1508	36.1554	36.1407	36.1293	36.1277	36.1149	36.1179	36.1013	36.0877	36.1008	36.0952	36.0582	36.0444	36.0452
PM-PB-1049-T-A1_2	35.9899	35.6773	35.9062	35.9989	36.1008	36.0595	35.9888	36.1097	36.108	36.1208	36.129	36.1258	36.1195	36.1438	36.1331	36.1292	36.1115	36.0998	36.0882	36.0849	36.0748	36.0598	36.0505	36.0247	36.0322	36.0251	36.0049	36.0077	35.9861	35.9706	35.9778	35.9644	35.9232	35.9286	35.9268	35.9125	35.8709	35.8748	35.8457	35.8443	35.8465	35.8392	35.7814	35.8122	35.8034	35.7864	35.7778	35.7663	35.7282
PM-PB-1050-T-A1_1	36.2341	36.1751	36.2496	36.3456	36.3842	36.3673	36.2883	36.361	36.3451	36.4232	36.3894	36.3857	36.382	36.3848	36.3813	36.3525	36.3421	36.2943	36.2792	36.2858	36.2658	36.2675	36.2682	36.2546	36.2463	36.2301	36.2085	36.2171	36.1954	36.195	36.2053	36.2004	36.1827	36.1617	36.145	36.1271	36.1355	36.128	36.1149	36.1188	36.1054	36.1106	36.0946	36.0827	36.0968	36.0901	36.0515	36.041	36.0427
PM-PB-1050-T-A1_2	36.107	35.8037	36.0002	36.071	36.1541	36.1172	36.0739	36.186	36.1497	36.1762	36.1745	36.166	36.162	36.1809	36.1712	36.1644	36.1459	36.1389	36.1274	36.1248	36.117	36.1091	36.0992	36.0748	36.0777	36.0712	36.0535	36.0565	36.0386	36.0225	36.0324	36.0225	35.9849	35.988	35.9836	35.9749	35.9388	35.9431	35.9172	35.9112	35.9135	35.9068	35.8563	35.8851	35.8773	35.8611	35.851	35.8415	35.8084
PM-PB-1051-T-A1_1	36.2206	36.1643	36.2418	36.3397	36.3795	36.3652	36.2911	36.3496	36.3396	36.4223	36.3915	36.3862	36.3834	36.383	36.3816	36.3517	36.341	36.2923	36.2756	36.2861	36.2647	36.2643	36.2645	36.2448	36.2393	36.2218	36.1951	36.2139	36.185	36.1873	36.1924	36.1904	36.1804	36.1576	36.144	36.138	36.1412	36.1304	36.1216	36.1207	36.1118	36.1144	36.1003	36.0867	36.0998	36.0964	36.0603	36.0508	36.0493
PM-PB-1051-T-A1_2	36.0774	35.7691	35.9662	36.0457	36.1316	36.0938	36.0367	36.147	36.1337	36.1472	36.1737	36.1509	36.1404	36.1649	36.1472	36.1486	36.1349	36.1289	36.1129	36.1085	36.103	36.0893	36.0854	36.0543	36.0629	36.0563	36.0313	36.0428	36.0233	36.0095	36.0156	36.0054	35.9618	35.9707	35.9688	35.9527	35.9129	35.9199	35.8921	35.8872	35.8911	35.8903	35.8286	35.8683	35.8591	35.8412	35.8374	35.8249	35.7887
PM-PB-1052-T-A1_1	36.2196	36.1688	36.2384	36.3389	36.3795	36.3707	36.2946	36.3577	36.3486	36.4213	36.3904	36.3864	36.3851	36.3849	36.3811	36.354	36.3422	36.2942	36.2766	36.2825	36.2624	36.263	36.2624	36.2487	36.2408	36.2254	36.2035	36.2075	36.187	36.1896	36.1998	36.1962	36.1812	36.164	36.1449	36.1278	36.1348	36.1244	36.1156	36.1135	36.1001	36.0988	36.0834	36.0714	36.0841	36.081	36.0441	36.0292	36.0299
PM-PB-1052-T-A1_2	36.0793	35.8067	35.9875	36.0529	36.1323	36.0957	35.9866	36.1127	36.094	36.0997	36.1235	36.1226	36.1045	36.1412	36.1203	36.1268	36.1194	36.1083	36.0947	36.0929	36.0882	36.071	36.0619	36.0237	36.0379	36.0399	36.0122	36.0281	36.0051	35.9885	35.996	35.985	35.9378	35.9536	35.9556	35.9356	35.8923	35.9033	35.8737	35.8712	35.874	35.8707	35.7993	35.8433	35.833	35.819	35.8169	35.8029	35.7629
PM-PB-1053-T-A1_1	36.3178	36.3046	36.403	36.4687	36.494	36.4864	36.4308	36.4703	36.4586	36.5195	36.4913	36.4888	36.49	36.479	36.4773	36.4626	36.4454	36.4006	36.3896	36.3794	36.3691	36.3671	36.3549	36.3446	36.3414	36.3261	36.3128	36.3093	36.2988	36.2864	36.28	36.2685	36.2521	36.2476	36.2497	36.2288	36.2276	36.2256	36.2104	36.201	36.1919	36.1812	36.1681	36.1651	36.1532	36.1414	36.1292	36.1093	36.1001
PM-PB-1053-T-A1_2	36.2772	36.1095	36.2428	36.2745	36.3404	36.3004	36.2656	36.3362	36.3059	36.3544	36.3349	36.3342	36.3277	36.3355	36.3295	36.3195	36.3033	36.2901	36.2773	36.2653	36.2547	36.2447	36.2325	36.2288	36.2139	36.2065	36.1998	36.1875	36.1809	36.1735	36.1606	36.1316	36.1228	36.1122	36.1005	36.0978	36.0734	36.0599	36.053	36.0493	36.03	36.0235	35.9889	35.9684	35.9709	35.9802	35.9551	35.9449	35.9486
PM-PB-1054-T-A1_1	36.21	36.1455	36.2321	36.3292	36.371	36.3568	36.2681	36.3416	36.3295	36.4143	36.3845	36.3811	36.378	36.3798	36.3741	36.3456	36.3319	36.2842	36.2685	36.2734	36.2512	36.2516	36.2497	36.2374	36.2343	36.2253	36.2017	36.1958	36.1731	36.1701	36.1861	36.1808	36.1596	36.1366	36.1228	36.1104	36.1185	36.104	36.0891	36.0941	36.084	36.0914	36.0724	36.0528	36.0686	36.0637	36.0287	36.0186	36.0151
PM-PB-1054-T-A1_2	36.0308	35.696	35.9082	35.9943	36.0909	36.0523	35.9821	36.1191	36.0704	36.1068	36.1098	36.1015	36.104	36.1237	36.1169	36.109	36.0886	36.0796	36.071	36.065	36.056	36.048	36.0372	36.0136	36.0177	36.0083	35.9971	35.9976	35.977	35.959	35.9666	35.9561	35.9205	35.9213	35.9201	35.9095	35.8707	35.8741	35.8476	35.8451	35.8462	35.835	35.7904	35.8117	35.8018	35.784	35.7718	35.7656	35.7314
PM-PB-1055-T-A1_1	36.2333	36.1573	36.2156	36.3219	36.3627	36.3605	36.275	36.3419	36.3301	36.4123	36.3775	36.3746	36.372	36.3728	36.3681	36.3409	36.3289	36.2807	36.2649	36.2706	36.2527	36.2541	36.2528	36.2411	36.2321	36.2159	36.1983	36.2028	36.1811	36.1838	36.1976	36.1923	36.1741	36.156	36.1375	36.1243	36.1337	36.1255	36.1124	36.1148	36.0988	36.1044	36.091	36.0804	36.0928	36.0869	36.0528	36.0416	36.0467
PM-PB-1055-T-A1_2	36.1584	35.8831	36.0586	36.1187	36.1962	36.161	36.0843	36.2015	36.1804	36.2171	36.2292	36.2162	36.2116	36.2345	36.2214	36.2222	36.2054	36.1961	36.1855	36.1836	36.1758	36.1678	36.159	36.143	36.1483	36.1413	36.1263	36.1279	36.1071	36.0918	36.1001	36.0901	36.0482	36.0582	36.0586	36.0492	36.013	36.0157	35.9891	35.9938	35.9939	35.9862	35.9378	35.9675	35.9557	35.9396	35.9342	35.9239	35.8884
PM-PB-1056-T-A1_1	36.2107	36.1503	36.2339	36.3289	36.3676	36.3498	36.2606	36.3425	36.3244	36.4092	36.3764	36.3736	36.3713	36.3695	36.3653	36.3371	36.3225	36.2751	36.2594	36.2673	36.2472	36.2478	36.2424	36.2276	36.2202	36.2082	36.1867	36.1912	36.1685	36.1648	36.1781	36.1762	36.1619	36.1395	36.125	36.1119	36.1165	36.103	36.0888	36.0891	36.0781	36.0833	36.0657	36.0467	36.0609	36.0541	36.0209	36.0098	36.005
PM-PB-1056-T-A1_2	36.0426	35.7101	35.9307	36.0135	36.1114	36.0749	36.0186	36.1399	36.1263	36.1435	36.1477	36.1362	36.127	36.1495	36.137	36.1342	36.1177	36.1051	36.0953	36.091	36.083	36.0741	36.0642	36.0344	36.0409	36.0335	36.0134	36.0179	35.9971	35.9818	35.9898	35.9779	35.937	35.9434	35.9427	35.9303	35.8885	35.8919	35.8632	35.8608	35.8619	35.8553	35.8014	35.8326	35.8208	35.8032	35.7948	35.7829	35.7463
PM-PB-1058-N-A1_1	36.3331	36.2666	36.3454	36.4022	36.4294	36.4166	36.3277	36.3768	36.3818	36.4349	36.4027	36.3953	36.3974	36.3871	36.377	36.3342	36.3233	36.2912	36.2627	36.281	36.2588	36.2578	36.2574	36.2295	36.2348	36.2167	36.1887	36.1947	36.1817	36.1925	36.186	36.174	36.1597	36.1398	36.1373	36.1051	36.1105	36.1291	36.1163	36.1103	36.0951	36.065	36.077	36.0774	36.0761	36.0838	36.0554	36.0587	36.0323
PM-PB-1058-N-A1_2	36.2878	35.9813	36.1042	36.1367	36.2088	36.1854	36.1141	36.2195	36.1902	36.196	36.1681	36.1714	36.1687	36.1716	36.1619	36.1456	36.1471	36.1244	36.0919	36.0976	36.0911	36.088	36.0699	36.0473	36.052	36.0582	36.0212	36.031	36.0242	35.9922	35.9861	35.9677	35.9426	35.9732	35.9483	35.9361	35.9347	35.9308	35.9299	35.8769	35.8635	35.871	35.8447	35.8665	35.8201	35.811	35.8219	35.8065	35.7981
PM-PB-1058-T-A1_1	36.2969	36.2424	36.3169	36.3816	36.4127	36.3974	36.3104	36.3607	36.3681	36.4255	36.3923	36.3858	36.3912	36.3826	36.3786	36.3357	36.3304	36.2994	36.2744	36.2914	36.2698	36.2672	36.2747	36.2497	36.2569	36.2311	36.1985	36.2066	36.202	36.2168	36.2176	36.2037	36.1898	36.1697	36.1639	36.1341	36.1423	36.1616	36.1507	36.1456	36.1308	36.0958	36.1082	36.1133	36.1116	36.1203	36.0916	36.093	36.0752
PM-PB-1058-T-A1_2	36.2472	35.9011	36.0282	36.069	36.1337	36.1076	35.9961	36.1352	36.1089	36.1124	36.0828	36.0888	36.0874	36.0944	36.0887	36.0712	36.0741	36.0543	36.0201	36.0284	36.0212	36.0159	36	35.9739	35.9793	35.9896	35.9525	35.966	35.962	35.9272	35.9249	35.9032	35.8788	35.9138	35.8849	35.8737	35.8727	35.8697	35.8663	35.8139	35.8064	35.8149	35.7878	35.816	35.7703	35.7655	35.7782	35.7632	35.7576
PM-PB-1059-N-A1_1	36.324	36.2662	36.3354	36.3913	36.4198	36.4072	36.3172	36.3741	36.3751	36.4316	36.4025	36.3924	36.3944	36.3839	36.377	36.3342	36.324	36.294	36.2663	36.2833	36.2621	36.2622	36.2661	36.2386	36.2443	36.2231	36.1976	36.2032	36.1887	36.1926	36.1914	36.1864	36.1749	36.1557	36.1539	36.1169	36.1206	36.1423	36.1339	36.1282	36.1113	36.07	36.0882	36.095	36.0925	36.1013	36.0696	36.0724	36.0501
PM-PB-1059-N-A1_2	36.3159	36.0096	36.1234	36.1595	36.2276	36.2013	36.1303	36.2247	36.2026	36.2122	36.1861	36.189	36.181	36.1895	36.1832	36.1687	36.1746	36.154	36.1207	36.1287	36.1227	36.1173	36.0995	36.0726	36.0817	36.0913	36.0558	36.0704	36.0643	36.0321	36.0251	36.0078	35.9833	36.019	35.998	35.9811	35.9778	35.977	35.9729	35.9257	35.9141	35.9229	35.8897	35.9205	35.8776	35.8718	35.8849	35.8682	35.861
PM-PB-1059-T-A1_1	36.3139	36.2422	36.3179	36.377	36.4037	36.3889	36.2951	36.3511	36.3562	36.4129	36.3795	36.3676	36.3737	36.3635	36.356	36.3112	36.3054	36.2739	36.2463	36.2617	36.2401	36.2357	36.2434	36.2147	36.222	36.1967	36.1717	36.1782	36.1729	36.1847	36.18	36.1668	36.1556	36.1401	36.1407	36.1078	36.108	36.1274	36.1189	36.1135	36.0979	36.0531	36.069	36.0759	36.0805	36.0896	36.0567	36.0557	36.0316
PM-PB-1059-T-A1_2	36.3025	36.0009	36.1169	36.1508	36.2228	36.2011	36.131	36.229	36.1926	36.2155	36.1972	36.1952	36.1927	36.2004	36.1948	36.1805	36.1822	36.1609	36.1305	36.1383	36.1341	36.1275	36.1084	36.0868	36.0976	36.1067	36.0711	36.0802	36.076	36.0454	36.0405	36.0229	36.0005	36.0329	36.0094	35.9974	35.9945	35.994	35.9911	35.9428	35.932	35.9393	35.9136	35.94	35.8969	35.8912	35.9029	35.8883	35.8821
PM-PB-1060-N-A1_1	36.7219	36.5762	36.6848	36.6864	36.7031	36.6887	36.6527	36.6779	36.6756	36.6973	36.6808	36.6687	36.6696	36.6635	36.6585	36.6436	36.627	36.6019	36.5903	36.5992	36.5853	36.5826	36.5756	36.5645	36.5531	36.5302	36.5142	36.532	36.5151	36.5304	36.5255	36.511	36.508	36.496	36.4799	36.4662	36.4711	36.477	36.459	36.4539	36.469	36.4443	36.4443	36.4366	36.4188	36.4289	36.4193	36.4095	36.4012
PM-PB-1060-N-A1_2	36.5053	36.2841	36.3379	36.3476	36.4153	36.3845	36.3435	36.4015	36.4022	36.4072	36.3906	36.3708	36.3618	36.3618	36.345	36.3363	36.336	36.3193	36.3063	36.3075	36.2926	36.2728	36.2736	36.2512	36.2424	36.2495	36.2273	36.216	36.203	36.1857	36.1808	36.1776	36.1509	36.1483	36.1383	36.1157	36.1061	36.0934	36.0665	36.0602	36.0829	36.0672	36.0226	36.0196	36.0069	35.9807	35.989	35.9647	35.952
PM-PB-1060-T-A1_1	36.6971	36.5383	36.6547	36.6582	36.6781	36.6632	36.631	36.6583	36.656	36.6771	36.6618	36.6496	36.6468	36.6427	36.6372	36.6198	36.6017	36.5804	36.5696	36.5766	36.5651	36.5596	36.5542	36.5443	36.5338	36.5122	36.498	36.513	36.4937	36.5094	36.5035	36.4906	36.4816	36.4701	36.4543	36.4396	36.4478	36.452	36.4275	36.4291	36.4408	36.4236	36.4211	36.4068	36.3908	36.3982	36.392	36.3777	36.3658
PM-PB-1060-T-A1_2	36.5423	36.3284	36.372	36.3747	36.4444	36.4167	36.392	36.4288	36.4324	36.4322	36.4184	36.3952	36.3922	36.3887	36.3763	36.3664	36.3631	36.351	36.3391	36.3381	36.3248	36.31	36.3082	36.293	36.282	36.2871	36.2728	36.2599	36.2494	36.2335	36.2233	36.2207	36.2039	36.1991	36.1885	36.1722	36.1643	36.1507	36.1311	36.1274	36.1448	36.1286	36.098	36.0894	36.0786	36.0505	36.0584	36.0368	36.0288
PM-PB-1061-N-A1_1	36.6966	36.5245	36.6466	36.6522	36.6745	36.6627	36.6304	36.6591	36.6558	36.6791	36.661	36.6486	36.6475	36.6422	36.6405	36.6239	36.6103	36.5914	36.584	36.5849	36.5727	36.5666	36.5613	36.5531	36.547	36.5274	36.5226	36.5206	36.5113	36.5195	36.5132	36.4993	36.494	36.4871	36.4724	36.4561	36.4626	36.4661	36.4429	36.4397	36.4525	36.429	36.4287	36.4148	36.3998	36.4068	36.3973	36.3848	36.3796
PM-PB-1061-N-A1_2	36.466	36.2095	36.2641	36.2736	36.3498	36.3246	36.2884	36.3283	36.324	36.3371	36.3103	36.2884	36.2835	36.2766	36.2622	36.2518	36.2481	36.2321	36.2193	36.2188	36.2054	36.1862	36.183	36.165	36.1562	36.1587	36.1409	36.1268	36.1164	36.0986	36.0901	36.0856	36.0654	36.0595	36.0459	36.0231	36.017	36.0023	35.9802	35.9743	35.9961	35.9755	35.9409	35.9316	35.9231	35.8934	35.9028	35.8749	35.867
PM-PB-1061-T-A1_1	36.7127	36.5745	36.686	36.6887	36.7066	36.6924	36.6609	36.6885	36.6856	36.7055	36.6893	36.6762	36.6788	36.6755	36.6708	36.6525	36.6387	36.619	36.6112	36.6182	36.6068	36.5972	36.5944	36.5822	36.5737	36.5479	36.5446	36.554	36.5474	36.5619	36.5544	36.538	36.53	36.5246	36.5088	36.4955	36.4984	36.4996	36.4749	36.4727	36.482	36.4637	36.4638	36.4545	36.4404	36.4458	36.439	36.4248	36.4181
PM-PB-1061-T-A1_2	36.5477	36.3493	36.3907	36.3865	36.4527	36.4268	36.3923	36.4313	36.4276	36.4426	36.4282	36.4061	36.4046	36.3989	36.3851	36.3753	36.3724	36.3605	36.3489	36.348	36.3347	36.316	36.3168	36.2989	36.2884	36.2917	36.2737	36.2639	36.2529	36.2351	36.2277	36.2252	36.203	36.2002	36.1878	36.1662	36.159	36.1474	36.1283	36.1225	36.141	36.1214	36.0877	36.0837	36.0765	36.0483	36.0544	36.0284	36.0198
PM-PB-1062-N-A1_1	36.7033	36.5515	36.669	36.6757	36.6982	36.6842	36.6519	36.6805	36.6794	36.7009	36.6839	36.6727	36.6734	36.6689	36.665	36.6484	36.6334	36.6139	36.604	36.6103	36.5987	36.5906	36.5865	36.5752	36.565	36.5416	36.5314	36.544	36.5317	36.5496	36.5428	36.5278	36.5221	36.5143	36.4996	36.4829	36.4893	36.4918	36.4726	36.4672	36.4788	36.454	36.4561	36.4452	36.4312	36.4382	36.4294	36.419	36.413
PM-PB-1062-N-A1_2	36.4835	36.2367	36.2917	36.2985	36.3709	36.346	36.3009	36.3472	36.345	36.3607	36.3378	36.315	36.3107	36.3049	36.2901	36.2794	36.2762	36.2587	36.248	36.2493	36.2359	36.2149	36.2133	36.1921	36.1848	36.1888	36.1699	36.1558	36.1446	36.1263	36.12	36.1156	36.0924	36.0889	36.0777	36.0542	36.0475	36.0331	36.0111	36.006	36.0282	36.0083	35.9711	35.9635	35.9552	35.9282	35.9379	35.9091	35.9002
PM-PB-1062-T-A1_1	36.701	36.5498	36.6678	36.6738	36.6954	36.6821	36.652	36.6771	36.675	36.6977	36.6805	36.6692	36.6685	36.6638	36.6608	36.6449	36.6296	36.6071	36.5973	36.6043	36.5932	36.5884	36.5836	36.5741	36.5629	36.5428	36.5311	36.5426	36.5277	36.5418	36.5338	36.5201	36.5161	36.5085	36.4908	36.4752	36.4827	36.4883	36.4666	36.4636	36.4771	36.4576	36.4547	36.4426	36.4256	36.4328	36.424	36.4119	36.4061
PM-PB-1062-T-A1_2	36.4885	36.2567	36.3047	36.3084	36.3802	36.3523	36.3184	36.3547	36.3549	36.3598	36.3317	36.3145	36.3131	36.3072	36.2942	36.2836	36.2806	36.2658	36.2528	36.2524	36.2372	36.2205	36.2196	36.2002	36.1902	36.1944	36.1758	36.1625	36.1521	36.1345	36.1272	36.1241	36.1025	36.0975	36.0849	36.0638	36.0582	36.0431	36.0204	36.0147	36.0375	36.0194	35.9837	35.9741	35.9647	35.935	35.9439	35.9189	35.9105
PM-PB-1063-N-A1_1	36.7321	36.5874	36.6976	36.6986	36.7165	36.6997	36.6659	36.693	36.6918	36.7115	36.6955	36.6827	36.682	36.6773	36.6745	36.6586	36.6447	36.6243	36.6139	36.6183	36.6052	36.602	36.5963	36.587	36.5783	36.5585	36.5491	36.555	36.5406	36.5507	36.5469	36.5315	36.5276	36.518	36.5028	36.489	36.4932	36.4962	36.4753	36.4718	36.4865	36.4638	36.4603	36.4509	36.4306	36.4394	36.4297	36.4177	36.4092
PM-PB-1063-N-A1_2	36.5419	36.3202	36.3639	36.3578	36.4257	36.3962	36.3674	36.4111	36.4113	36.417	36.3928	36.3723	36.3658	36.3633	36.348	36.3384	36.3367	36.3222	36.3097	36.3089	36.2952	36.2769	36.2779	36.2566	36.2472	36.2524	36.2313	36.2207	36.2105	36.1929	36.1873	36.1836	36.161	36.1579	36.1451	36.1246	36.1164	36.1048	36.08	36.0748	36.0949	36.0787	36.041	36.0348	36.0227	35.9963	36.0044	35.9796	35.969
PM-PB-1063-T-A1_1	36.7128	36.559	36.6725	36.6783	36.6986	36.6838	36.6525	36.6801	36.6769	36.6983	36.6825	36.6723	36.67	36.6626	36.6595	36.6428	36.6297	36.6086	36.5981	36.599	36.5862	36.5811	36.5773	36.5698	36.5656	36.5479	36.5427	36.5355	36.5233	36.5302	36.5234	36.5128	36.5071	36.4954	36.4803	36.4627	36.4688	36.4722	36.4501	36.4499	36.4634	36.4409	36.4388	36.4248	36.4089	36.4158	36.4064	36.3919	36.3842
PM-PB-1063-T-A1_2	36.516	36.2881	36.3389	36.3396	36.4112	36.3809	36.3451	36.392	36.3783	36.3911	36.3689	36.3471	36.3423	36.3364	36.3257	36.3136	36.3104	36.2937	36.2823	36.2791	36.2641	36.2503	36.2471	36.2338	36.2237	36.2244	36.2109	36.1961	36.1876	36.1713	36.1603	36.1559	36.1378	36.1313	36.1177	36.1019	36.0952	36.0795	36.0653	36.0603	36.0746	36.056	36.0254	36.0125	36.0023	35.9768	35.9856	35.9605	35.9483
PM-PB-1064-N-A1_1	36.7136	36.5675	36.6776	36.6813	36.7003	36.6836	36.6548	36.6793	36.6752	36.6996	36.6818	36.6714	36.6685	36.6624	36.6591	36.6438	36.6292	36.608	36.599	36.5991	36.5861	36.5809	36.5766	36.5675	36.5633	36.544	36.5397	36.5353	36.5237	36.5307	36.5234	36.5107	36.5081	36.5022	36.4849	36.4666	36.4702	36.473	36.4495	36.4487	36.4593	36.438	36.437	36.4272	36.4106	36.4164	36.4077	36.3951	36.3842
PM-PB-1064-N-A1_2	36.5337	36.3222	36.3617	36.3596	36.4239	36.3987	36.3596	36.3965	36.3949	36.3993	36.3714	36.352	36.3459	36.3425	36.3273	36.3176	36.3158	36.2999	36.2882	36.2868	36.2733	36.2545	36.253	36.2329	36.2245	36.228	36.2101	36.1985	36.1884	36.1727	36.1632	36.1587	36.1374	36.1326	36.1214	36.1002	36.0911	36.0773	36.0539	36.0489	36.0696	36.0539	36.0169	36.0087	35.9992	35.9712	35.98	35.9537	35.9417
PM-PB-1064-T-A1_1	36.6874	36.5699	36.6796	36.6805	36.6921	36.6756	36.6531	36.676	36.6654	36.6889	36.6742	36.6648	36.6625	36.659	36.6537	36.6387	36.6252	36.6044	36.5973	36.5979	36.589	36.5805	36.573	36.5621	36.5572	36.5374	36.5291	36.5339	36.5284	36.5256	36.5332	36.5187	36.5097	36.5076	36.4946	36.4841	36.4776	36.4831	36.4585	36.4583	36.4529	36.4348	36.4418	36.4334	36.4336	36.4223	36.4196	36.4159	36.3926
PM-PB-1064-T-A1_2	36.5021	36.3187	36.3909	36.3783	36.4517	36.427	36.409	36.4547	36.4572	36.4606	36.4518	36.4325	36.4307	36.4257	36.4194	36.3998	36.392	36.3882	36.3744	36.3702	36.3571	36.3506	36.3398	36.3251	36.3216	36.3213	36.3135	36.288	36.2876	36.2802	36.2558	36.2548	36.2342	36.2372	36.2261	36.212	36.203	36.1818	36.1575	36.1617	36.1814	36.1588	36.1335	36.1255	36.1092	36.0706	36.0954	36.0666	36.057
PM-PB-1065-N-A1_1	36.6941	36.5488	36.663	36.6628	36.6768	36.6585	36.631	36.6612	36.6515	36.6783	36.6649	36.6531	36.6475	36.6445	36.6418	36.6265	36.6086	36.5862	36.5787	36.5839	36.5748	36.5652	36.5547	36.5425	36.5399	36.5214	36.5084	36.5185	36.5104	36.518	36.5206	36.4997	36.4858	36.4809	36.4703	36.4619	36.4599	36.4636	36.438	36.4369	36.435	36.4117	36.4199	36.4094	36.4088	36.4009	36.3961	36.3908	36.3641
PM-PB-1065-N-A1_2	36.4992	36.3056	36.3687	36.3602	36.4341	36.4123	36.3758	36.4258	36.4224	36.4256	36.4078	36.39	36.3856	36.3813	36.3728	36.356	36.3492	36.3429	36.3294	36.3234	36.311	36.3036	36.2925	36.275	36.2722	36.2716	36.2646	36.2409	36.2396	36.2297	36.2056	36.2046	36.1865	36.192	36.1811	36.1604	36.1504	36.132	36.1086	36.1119	36.1314	36.1112	36.0842	36.0796	36.0634	36.0272	36.052	36.0213	36.0148
PM-PB-1065-T-A1_1	36.7008	36.5797	36.6883	36.6935	36.7064	36.6903	36.6662	36.6916	36.6822	36.7065	36.6916	36.6829	36.6807	36.678	36.673	36.6596	36.646	36.6261	36.6165	36.6193	36.6118	36.6067	36.5982	36.5871	36.581	36.5642	36.5553	36.563	36.5573	36.5616	36.5626	36.5458	36.5368	36.5342	36.5221	36.511	36.5073	36.5134	36.489	36.4873	36.4815	36.4647	36.4739	36.4671	36.4661	36.453	36.4485	36.4476	36.4274
PM-PB-1065-T-A1_2	36.4588	36.2446	36.3223	36.3144	36.3979	36.3726	36.3453	36.391	36.3928	36.4024	36.3797	36.3621	36.3582	36.3553	36.3464	36.327	36.3216	36.3139	36.3007	36.2956	36.2826	36.2754	36.265	36.2473	36.2437	36.2433	36.2346	36.2091	36.2086	36.2007	36.176	36.1758	36.1544	36.1597	36.1494	36.1294	36.1205	36.0996	36.0717	36.0741	36.1008	36.0792	36.0496	36.0444	36.0273	35.9882	36.0154	35.982	35.9737
PM-PB-1066-N-A1_1	36.6896	36.569	36.6777	36.6791	36.6932	36.6746	36.6518	36.6746	36.6665	36.6876	36.6736	36.6646	36.6616	36.6574	36.6518	36.6373	36.6239	36.6032	36.5948	36.594	36.5838	36.5761	36.5677	36.5557	36.5524	36.5356	36.5295	36.5296	36.5225	36.523	36.5242	36.5053	36.4939	36.4898	36.4749	36.4635	36.4623	36.4684	36.4435	36.4416	36.4354	36.4127	36.4228	36.4168	36.4163	36.4049	36.3995	36.3975	36.3724
PM-PB-1066-N-A1_2	36.4959	36.3359	36.4011	36.3895	36.4582	36.4313	36.398	36.4419	36.4389	36.4455	36.4272	36.4122	36.4052	36.4029	36.3946	36.375	36.3715	36.365	36.3509	36.3456	36.3335	36.3236	36.3125	36.2931	36.2923	36.2923	36.2819	36.2593	36.2586	36.2488	36.2245	36.2224	36.2015	36.207	36.1962	36.1744	36.1637	36.1437	36.1168	36.1181	36.1405	36.1195	36.0881	36.0846	36.0679	36.0288	36.0537	36.0208	36.0107
PM-PB-1066-T-A1_1	36.6939	36.5711	36.6824	36.6803	36.6926	36.6756	36.6503	36.6783	36.669	36.6881	36.6742	36.6637	36.6628	36.6603	36.6548	36.6372	36.6235	36.6022	36.593	36.5971	36.5883	36.5794	36.5726	36.5588	36.5536	36.5344	36.5244	36.5323	36.5257	36.5292	36.5331	36.5141	36.4986	36.494	36.4806	36.4728	36.4715	36.4754	36.447	36.4445	36.4391	36.4225	36.4308	36.421	36.4186	36.4073	36.4047	36.4019	36.3756
PM-PB-1066-T-A1_2	36.5155	36.3362	36.4016	36.3855	36.461	36.4364	36.4099	36.4489	36.4536	36.4568	36.4442	36.4246	36.424	36.4176	36.4094	36.3904	36.3837	36.3803	36.3674	36.3622	36.3489	36.3418	36.3306	36.3151	36.3127	36.3103	36.3027	36.2771	36.2763	36.2693	36.2443	36.2431	36.2224	36.226	36.2167	36.1989	36.1903	36.1694	36.1451	36.1482	36.169	36.1451	36.12	36.1143	36.0976	36.0586	36.0828	36.052	36.043
PM-PB-1067-N-A1_1	36.6879	36.5644	36.6728	36.6764	36.6899	36.6723	36.6488	36.6721	36.6636	36.6862	36.6707	36.6612	36.6562	36.6523	36.6485	36.6353	36.6219	36.599	36.5896	36.5887	36.5785	36.5746	36.5647	36.5537	36.552	36.534	36.527	36.525	36.5165	36.5145	36.5175	36.5027	36.4911	36.4872	36.4741	36.4613	36.4622	36.4682	36.4444	36.4412	36.4367	36.4144	36.4258	36.4173	36.4143	36.4061	36.3988	36.3986	36.3735
PM-PB-1067-N-A1_2	36.4751	36.29	36.3631	36.3607	36.4361	36.4115	36.3742	36.4202	36.427	36.4264	36.4158	36.4014	36.3929	36.3941	36.3836	36.3663	36.3647	36.3582	36.3443	36.3405	36.3278	36.3189	36.309	36.2879	36.2886	36.291	36.2785	36.2562	36.2549	36.2464	36.223	36.2199	36.1978	36.206	36.1973	36.1757	36.1642	36.1436	36.116	36.1201	36.1456	36.1243	36.088	36.0889	36.071	36.0355	36.0622	36.029	36.0181
PM-PB-1067-T-A1_1	36.7023	36.5943	36.6987	36.6985	36.7093	36.6914	36.6691	36.6907	36.6816	36.7009	36.6867	36.6766	36.674	36.6721	36.6691	36.6538	36.6431	36.6218	36.6115	36.6118	36.6037	36.5956	36.5902	36.575	36.5734	36.5538	36.5448	36.5442	36.5422	36.5462	36.5528	36.5317	36.5223	36.5211	36.5062	36.4962	36.4893	36.494	36.4685	36.4619	36.4591	36.4375	36.4481	36.4411	36.4355	36.4273	36.4193	36.4171	36.3949
PM-PB-1067-T-A1_2	36.5043	36.3395	36.4097	36.4006	36.4696	36.4363	36.404	36.4601	36.4588	36.4659	36.4503	36.4397	36.4327	36.4382	36.4264	36.4096	36.4059	36.401	36.3876	36.385	36.3701	36.3619	36.3533	36.3306	36.3288	36.3313	36.3197	36.2998	36.2979	36.2891	36.2655	36.2637	36.2391	36.2498	36.2395	36.2167	36.2052	36.1889	36.1623	36.1679	36.19	36.1659	36.1277	36.1331	36.1175	36.0817	36.109	36.0761	36.0663
PM-PB-1068-N-A1_1	36.5352	36.4723	36.5641	36.5648	36.5814	36.5497	36.5199	36.5451	36.5421	36.5773	36.5661	36.5552	36.5474	36.5462	36.5392	36.5241	36.5189	36.483	36.4728	36.4391	36.4218	36.4515	36.4475	36.4472	36.4375	36.4185	36.4176	36.4177	36.4081	36.4175	36.4095	36.4062	36.3941	36.3708	36.3612	36.3586	36.361	36.3685	36.3511	36.3452	36.3391	36.3304	36.3179	36.3214	36.3051	36.3039	36.288	36.2874	36.2703
PM-PB-1068-N-A1_2	36.2607	36.1086	36.1977	36.2307	36.2604	36.239	36.208	36.2552	36.2773	36.2418	36.2273	36.2195	36.1969	36.2029	36.1869	36.1837	36.1822	36.1715	36.1547	36.1391	36.1438	36.1263	36.1256	36.0944	36.0925	36.0975	36.0725	36.092	36.0727	36.0466	36.0457	36.0421	36.0138	36.0021	36.0157	36.014	35.9778	35.9908	35.985	35.9574	35.948	35.9253	35.8783	35.9016	35.9009	35.8858	35.9077	35.8734	35.89
PM-PB-1068-T-A1_1	36.6893	36.562	36.6751	36.6787	36.6916	36.677	36.6494	36.6777	36.6664	36.6919	36.6765	36.6667	36.6646	36.6628	36.6587	36.6443	36.6306	36.6093	36.5994	36.6024	36.593	36.5859	36.5809	36.5695	36.5644	36.5465	36.535	36.5415	36.5369	36.5423	36.5437	36.5245	36.5105	36.5049	36.491	36.4777	36.4788	36.4859	36.4616	36.4607	36.4557	36.4349	36.4457	36.438	36.4373	36.427	36.4226	36.4206	36.3954
PM-PB-1068-T-A1_2	36.5008	36.3135	36.3698	36.3591	36.4347	36.409	36.3897	36.4231	36.4209	36.4331	36.4158	36.3995	36.395	36.3933	36.3869	36.37	36.3659	36.3599	36.3468	36.3417	36.3305	36.3244	36.3138	36.2963	36.2928	36.2938	36.2876	36.2633	36.2624	36.2548	36.2298	36.2307	36.2119	36.218	36.2102	36.1905	36.1808	36.1631	36.1386	36.1417	36.1627	36.1417	36.1133	36.112	36.0955	36.0588	36.0837	36.0539	36.0472
PM-PB-1069-N-A1_1	36.7004	36.5655	36.675	36.6756	36.6915	36.6734	36.6541	36.6761	36.6676	36.6875	36.6745	36.6658	36.6587	36.653	36.6472	36.6312	36.6139	36.5936	36.5844	36.5819	36.571	36.5649	36.5552	36.5432	36.5431	36.5236	36.5153	36.5113	36.5011	36.5018	36.5009	36.4824	36.4699	36.4606	36.4469	36.4357	36.4327	36.4374	36.4079	36.4052	36.4033	36.3789	36.3899	36.3786	36.3722	36.3611	36.3536	36.3496	36.3218
PM-PB-1069-N-A1_2	36.5173	36.3285	36.3915	36.376	36.4535	36.42	36.3988	36.4387	36.4317	36.4395	36.4141	36.3966	36.3884	36.3874	36.3781	36.3617	36.3562	36.347	36.3309	36.3249	36.3125	36.3056	36.2919	36.2758	36.274	36.2729	36.2674	36.2413	36.241	36.2312	36.2052	36.2036	36.1872	36.1904	36.1784	36.1609	36.1497	36.1313	36.1112	36.1111	36.1277	36.107	36.078	36.0746	36.0574	36.0208	36.0469	36.0157	36.0074
PM-PB-1069-T-A1_1	36.6884	36.5566	36.6698	36.6713	36.6873	36.6697	36.6476	36.6726	36.662	36.683	36.669	36.6601	36.6575	36.6536	36.6485	36.6325	36.616	36.5958	36.5868	36.5912	36.5808	36.5722	36.5641	36.5502	36.5466	36.5255	36.515	36.5276	36.5193	36.5255	36.53	36.5112	36.4954	36.4882	36.4796	36.4742	36.472	36.4747	36.4451	36.4444	36.4414	36.4199	36.432	36.4225	36.4169	36.4105	36.4066	36.4051	36.3775
PM-PB-1069-T-A1_2	36.4554	36.224	36.3084	36.305	36.3904	36.3652	36.3424	36.3902	36.3911	36.3983	36.3797	36.3608	36.3561	36.3513	36.3407	36.323	36.3146	36.31	36.2951	36.2885	36.2749	36.2655	36.2557	36.2365	36.2352	36.2346	36.2262	36.2005	36.2003	36.1894	36.1639	36.1613	36.1411	36.1462	36.135	36.1142	36.1031	36.0825	36.0563	36.0603	36.0833	36.059	36.0292	36.0246	36.0067	35.9666	35.9946	35.9602	35.952
PM-PB-1070-N-A1_1	36.6939	36.568	36.677	36.6794	36.6902	36.6728	36.6517	36.6734	36.6664	36.6877	36.6729	36.6635	36.6614	36.6578	36.6522	36.6368	36.6212	36.5996	36.5902	36.5932	36.5839	36.5761	36.5694	36.5541	36.5507	36.5292	36.5191	36.5276	36.5221	36.5292	36.5295	36.5117	36.4999	36.4959	36.4814	36.4715	36.469	36.4744	36.4494	36.444	36.4392	36.4157	36.4285	36.4201	36.4182	36.4083	36.4029	36.4012	36.3754
PM-PB-1070-N-A1_2	36.4573	36.2395	36.3247	36.3202	36.3981	36.371	36.345	36.4031	36.4056	36.4117	36.395	36.3791	36.3711	36.3743	36.3622	36.3456	36.3391	36.3303	36.3194	36.3147	36.3021	36.2902	36.2808	36.2583	36.2589	36.2606	36.2514	36.2255	36.225	36.216	36.1911	36.1882	36.1646	36.1735	36.1636	36.1416	36.1295	36.1073	36.081	36.0839	36.111	36.0863	36.0529	36.0505	36.0328	35.9969	36.0233	35.987	35.9772
PM-PB-1070-T-A1_1	36.6973	36.5776	36.6828	36.6828	36.6942	36.6777	36.6563	36.6771	36.6703	36.6907	36.6775	36.6674	36.6636	36.6593	36.6549	36.6369	36.6193	36.5983	36.5881	36.5948	36.5849	36.5748	36.5687	36.5519	36.545	36.5164	36.5052	36.5244	36.5161	36.5241	36.5261	36.507	36.4951	36.4911	36.4798	36.4702	36.4642	36.467	36.4392	36.4366	36.4308	36.4077	36.4208	36.4126	36.4113	36.3994	36.3952	36.3914	36.366
PM-PB-1070-T-A1_2	36.5123	36.3182	36.3905	36.3753	36.4532	36.4264	36.4039	36.4483	36.45	36.4517	36.4294	36.414	36.4078	36.4048	36.3949	36.376	36.3702	36.3609	36.3475	36.3419	36.3286	36.3191	36.3082	36.2896	36.2856	36.2849	36.2756	36.2499	36.2493	36.2396	36.2146	36.2118	36.1901	36.1954	36.1839	36.1624	36.1514	36.1305	36.1046	36.1063	36.1303	36.1071	36.0739	36.0712	36.0557	36.0168	36.0417	36.0078	35.9969
PM-PB-1071-N-A1_1	36.4218	36.3061	36.4057	36.4481	36.4683	36.4576	36.377	36.4291	36.4125	36.4727	36.4453	36.4355	36.4315	36.4361	36.4257	36.4025	36.3685	36.3425	36.324	36.3073	36.3079	36.2981	36.295	36.2718	36.2757	36.2574	36.2371	36.2378	36.2056	36.2255	36.2313	36.2081	36.1917	36.1683	36.1687	36.1464	36.1361	36.1316	36.13	36.13	36.119	36.0848	36.0836	36.1168	36.0725	36.06	36.0535	36.0696	36.0175
PM-PB-1071-N-A1_2	36.0075	35.7898	35.9471	35.9804	36.0703	36.0425	36.0614	36.0875	36.0976	36.1117	36.1128	36.0852	36.077	36.0849	36.0708	36.0537	36.0453	36.0229	35.9978	35.9954	35.9806	35.9568	35.936	35.9165	35.9327	35.9116	35.8977	35.8841	35.863	35.8404	35.8491	35.8429	35.7971	35.7835	35.788	35.7775	35.7399	35.7362	35.6881	35.6916	35.6747	35.6769	35.6759	35.6126	35.5974	35.632	35.5881	35.5908	35.5774
PM-PB-1071-T-A1_1	36.4471	36.3469	36.4365	36.4769	36.4952	36.483	36.403	36.4494	36.4412	36.4954	36.472	36.4616	36.4598	36.4668	36.4555	36.4318	36.3973	36.3703	36.3492	36.3465	36.3481	36.3387	36.334	36.3089	36.3069	36.2816	36.2504	36.2781	36.2456	36.277	36.2855	36.2633	36.2457	36.2227	36.2262	36.2119	36.198	36.1955	36.1901	36.1875	36.1789	36.145	36.1476	36.1794	36.1388	36.1288	36.1246	36.1409	36.0913
PM-PB-1071-T-A1_2	36.0417	35.8593	36.0078	36.0359	36.1162	36.0883	36.1018	36.137	36.1554	36.1587	36.1549	36.1287	36.1229	36.132	36.1113	36.0984	36.0926	36.0725	36.0458	36.0456	36.0336	36.0077	35.9935	35.9685	35.9844	35.964	35.9485	35.9397	35.917	35.8925	35.9045	35.9012	35.8512	35.8403	35.8456	35.8323	35.7939	35.7913	35.7428	35.745	35.734	35.7396	35.7349	35.6735	35.6629	35.7011	35.6554	35.6583	35.6442
PM-PB-1072-N-A1_1	36.4334	36.3118	36.4077	36.4428	36.4601	36.4472	36.3637	36.4133	36.4072	36.4618	36.4371	36.4236	36.4205	36.4271	36.4148	36.3889	36.3542	36.3273	36.3072	36.2962	36.2947	36.2857	36.2811	36.2578	36.2587	36.2352	36.2113	36.2249	36.1958	36.2207	36.2265	36.2036	36.19	36.1716	36.1738	36.1534	36.1394	36.1378	36.138	36.1355	36.1238	36.0849	36.088	36.1248	36.084	36.0724	36.0644	36.0829	36.0319
PM-PB-1072-N-A1_2	35.9682	35.7652	35.9271	35.9689	36.06	36.0391	36.0441	36.0817	36.0948	36.1084	36.1033	36.076	36.0698	36.0819	36.0617	36.0486	36.0423	36.0211	35.9935	35.9943	35.9806	35.9539	35.9381	35.9105	35.9311	35.9121	35.892	35.8835	35.8587	35.8331	35.8457	35.8403	35.7882	35.7789	35.7848	35.7708	35.7303	35.7309	35.6735	35.6745	35.6633	35.6705	35.6615	35.6004	35.5892	35.6296	35.5829	35.5851	35.5712
PM-PB-1072-T-A1_1	36.4533	36.3494	36.4375	36.4755	36.4967	36.4808	36.4046	36.4483	36.4378	36.4946	36.4719	36.4606	36.4585	36.4643	36.4545	36.4308	36.4012	36.3778	36.3611	36.3418	36.341	36.33	36.3299	36.3053	36.3134	36.2918	36.2819	36.2716	36.2459	36.2642	36.2716	36.2486	36.2307	36.2086	36.2126	36.19	36.1771	36.1735	36.1716	36.1665	36.1549	36.1163	36.1224	36.1587	36.1171	36.1048	36.0968	36.1118	36.0609
PM-PB-1072-T-A1_2	35.9554	35.7439	35.9029	35.9407	36.0264	35.9929	35.9869	36.0388	36.0593	36.0621	36.0497	36.0276	36.0192	36.0325	36.0143	35.9982	35.9931	35.9688	35.9408	35.942	35.9286	35.8998	35.8832	35.8547	35.8725	35.8529	35.8369	35.8282	35.8048	35.7774	35.7917	35.7861	35.7336	35.7249	35.7295	35.7127	35.6722	35.6701	35.6154	35.6183	35.6095	35.6154	35.6067	35.5433	35.5339	35.5754	35.5277	35.5288	35.5156
PM-PB-1074-N-A1_1	36.7199	36.5806	36.6887	36.6885	36.7062	36.6899	36.6583	36.679	36.6766	36.6964	36.6799	36.6714	36.6695	36.6618	36.6564	36.6399	36.6238	36.6029	36.5917	36.593	36.5812	36.5749	36.5678	36.5588	36.5544	36.5337	36.5255	36.5219	36.5085	36.521	36.5165	36.5029	36.4934	36.4846	36.4705	36.4572	36.4603	36.4591	36.433	36.4295	36.4441	36.4221	36.4188	36.4036	36.385	36.3964	36.3891	36.374	36.3621
PM-PB-1074-N-A1_2	36.5489	36.3409	36.3902	36.3891	36.4597	36.423	36.3854	36.434	36.4402	36.4405	36.4234	36.4017	36.3997	36.3984	36.3822	36.3733	36.3708	36.3558	36.3442	36.3437	36.3287	36.3086	36.3095	36.2869	36.2798	36.283	36.2613	36.2529	36.2419	36.2276	36.2169	36.2124	36.1902	36.1873	36.1761	36.1545	36.1443	36.1298	36.1078	36.0992	36.1212	36.1044	36.0656	36.0602	36.0507	36.0236	36.0326	36.004	35.9914
PM-PB-1074-T-A1_1	36.5513	36.4093	36.5261	36.5508	36.5751	36.5628	36.5019	36.5414	36.5419	36.583	36.5675	36.5549	36.5515	36.5445	36.5361	36.5247	36.5056	36.4733	36.4633	36.4689	36.446	36.4223	36.4324	36.4084	36.4132	36.388	36.3839	36.378	36.3633	36.3182	36.3585	36.3546	36.3357	36.3287	36.308	36.2877	36.3059	36.2965	36.2796	36.276	36.2645	36.2223	36.226	36.1986	36.2364	36.2272	36.1931	36.1673	36.1684
PM-PB-1074-T-A1_2	36.2622	36.0318	36.1584	36.1929	36.2096	36.2098	36.165	36.2488	36.2481	36.2596	36.2443	36.2263	36.2073	36.2173	36.2003	36.1656	36.1511	36.1432	36.1297	36.1109	36.1124	36.0795	36.0637	36.0649	36.0613	36.0403	36.0292	36.0262	36.0159	35.9743	35.9904	35.9521	35.9346	35.9183	35.9171	35.8929	35.8976	35.8547	35.837	35.8458	35.8727	35.8196	35.8214	35.7835	35.7925	35.7799	35.7706	35.7031	35.7237
PM-PB-1075-N-A1_1	36.5536	36.4054	36.5247	36.5467	36.5692	36.5555	36.4937	36.5316	36.5316	36.5752	36.5634	36.5478	36.5401	36.5298	36.5228	36.5096	36.4867	36.4533	36.4396	36.4469	36.4226	36.3991	36.4107	36.38	36.3873	36.3597	36.354	36.3511	36.3275	36.2876	36.3256	36.319	36.297	36.289	36.2682	36.2475	36.268	36.2593	36.238	36.2356	36.2245	36.1804	36.1861	36.1565	36.1923	36.1843	36.1497	36.1254	36.118
PM-PB-1075-N-A1_2	36.2817	36.0711	36.1851	36.2142	36.2332	36.2378	36.1768	36.2626	36.2681	36.2694	36.2553	36.2381	36.2141	36.2238	36.2095	36.1802	36.1664	36.1565	36.1444	36.1243	36.1247	36.0954	36.0774	36.0759	36.0742	36.0541	36.045	36.0391	36.0285	35.9888	36.0027	35.9626	35.9468	35.9361	35.9326	35.9078	35.9124	35.8667	35.8495	35.8648	35.887	35.8369	35.8341	35.7993	35.8017	35.7926	35.7868	35.721	35.7378
PM-PB-1075-T-A1_1	36.5357	36.3894	36.5085	36.5364	36.5586	36.547	36.4863	36.5224	36.5246	36.5702	36.555	36.5399	36.5362	36.5301	36.5218	36.5074	36.4847	36.4533	36.4364	36.4523	36.4286	36.405	36.4179	36.3873	36.3854	36.3595	36.3432	36.3579	36.3378	36.302	36.3419	36.3344	36.3142	36.304	36.2839	36.2608	36.2821	36.2738	36.2587	36.2545	36.2376	36.196	36.2031	36.1772	36.2187	36.2062	36.1726	36.1453	36.1443
PM-PB-1075-T-A1_2	36.2781	36.0807	36.197	36.2284	36.2444	36.2534	36.1989	36.2775	36.2753	36.2877	36.2729	36.2576	36.2415	36.2451	36.2323	36.2002	36.1841	36.1779	36.1638	36.1461	36.1467	36.1187	36.1001	36.1042	36.0984	36.078	36.0666	36.0635	36.0506	36.011	36.0269	35.9882	35.9714	35.9602	35.9541	35.9328	35.9378	35.8925	35.8772	35.8887	35.9098	35.8599	35.8632	35.8264	35.8315	35.8203	35.8109	35.7444	35.7645
PM-PB-1076-N-A1_1	36.5598	36.4137	36.5351	36.5551	36.5777	36.5625	36.506	36.5423	36.5438	36.5859	36.5708	36.557	36.5539	36.5465	36.5391	36.5238	36.5017	36.4701	36.4588	36.4735	36.4497	36.4261	36.4367	36.4057	36.4044	36.3696	36.3639	36.3853	36.3615	36.329	36.3679	36.3614	36.3412	36.3316	36.3114	36.2965	36.3129	36.306	36.2856	36.2844	36.2715	36.2314	36.2378	36.2094	36.2497	36.2382	36.2065	36.1843	36.1819
PM-PB-1076-N-A1_2	36.3034	36.1114	36.2196	36.2442	36.259	36.2655	36.2102	36.2855	36.2963	36.3065	36.2939	36.2732	36.2552	36.2578	36.2439	36.2147	36.1984	36.1882	36.1791	36.159	36.1609	36.1319	36.1136	36.1175	36.1146	36.0933	36.0847	36.079	36.0694	36.0299	36.0466	36.006	35.99	35.9788	35.9742	35.9529	35.9586	35.9152	35.8996	35.9112	35.9325	35.8797	35.8871	35.8497	35.8569	35.8456	35.8366	35.7732	35.7923
PM-PB-1076-T-A1_1	36.5681	36.428	36.5421	36.5594	36.5784	36.5649	36.5096	36.5461	36.5481	36.5851	36.5696	36.5569	36.5531	36.5446	36.5339	36.5214	36.5016	36.4664	36.4562	36.4626	36.439	36.4168	36.424	36.3978	36.3961	36.3687	36.3661	36.3674	36.3477	36.3034	36.3418	36.335	36.3144	36.3071	36.2848	36.2677	36.2831	36.2758	36.2587	36.2566	36.2422	36.2056	36.2047	36.1746	36.2132	36.2029	36.168	36.141	36.1426
PM-PB-1076-T-A1_2	36.2419	36.0295	36.1581	36.1911	36.2085	36.2137	36.1681	36.2429	36.2407	36.2573	36.2448	36.2227	36.2101	36.2126	36.1962	36.1604	36.1388	36.1305	36.1154	36.0919	36.0912	36.0602	36.0412	36.0504	36.0414	36.0161	36.0063	35.9981	35.9867	35.9439	35.9585	35.9175	35.901	35.8808	35.8747	35.8534	35.8597	35.811	35.7935	35.8036	35.8249	35.7705	35.7795	35.7332	35.7401	35.7236	35.7106	35.6441	35.6623
PM-PB-1077-N-A1_1	36.7199	36.5704	36.6804	36.6794	36.6982	36.6813	36.6539	36.6783	36.6751	36.6952	36.6761	36.6642	36.6627	36.655	36.6505	36.6334	36.6158	36.5945	36.5852	36.5868	36.5744	36.5682	36.5627	36.552	36.5432	36.5201	36.5139	36.5172	36.5037	36.5129	36.5036	36.4895	36.4851	36.4759	36.4578	36.4416	36.4438	36.4454	36.422	36.4202	36.4318	36.4097	36.4053	36.3921	36.3729	36.3793	36.3698	36.3514	36.3447
PM-PB-1077-N-A1_2	36.5296	36.2875	36.3504	36.3497	36.4315	36.4027	36.3793	36.4214	36.4095	36.4249	36.3956	36.3752	36.374	36.367	36.354	36.3428	36.3365	36.3189	36.3064	36.3032	36.2882	36.2701	36.2669	36.2518	36.2392	36.2393	36.2247	36.2069	36.196	36.1782	36.1686	36.1657	36.148	36.1379	36.1238	36.1046	36.0965	36.0814	36.0591	36.0501	36.0684	36.05	36.0211	36.0059	35.9937	35.9618	35.9677	35.943	35.9322
PM-PB-1077-T-A1_1	36.5574	36.409	36.529	36.5507	36.5717	36.5577	36.4957	36.5334	36.535	36.58	36.5612	36.5486	36.547	36.5378	36.528	36.516	36.4949	36.4617	36.4512	36.4619	36.4398	36.4181	36.4253	36.4	36.3961	36.367	36.3624	36.3736	36.3573	36.3177	36.356	36.3498	36.3323	36.3261	36.3041	36.2854	36.3023	36.2953	36.2792	36.2769	36.2635	36.2254	36.2239	36.1927	36.2336	36.223	36.1904	36.1638	36.1662
PM-PB-1077-T-A1_2	36.2029	35.9686	36.1059	36.1476	36.1697	36.1789	36.1254	36.2103	36.2224	36.2322	36.2263	36.2065	36.1907	36.1966	36.1864	36.1508	36.1305	36.1214	36.1113	36.0892	36.0913	36.061	36.0394	36.0487	36.0417	36.0172	36.0079	36.0037	35.9923	35.9499	35.9668	35.9255	35.9095	35.8928	35.891	35.8667	35.8745	35.8295	35.8124	35.825	35.8455	35.7906	35.8018	35.7581	35.7667	35.7518	35.7413	35.6722	35.6935
PM-PB-1078-N-A1_1	36.4739	36.3382	36.4769	36.5071	36.5316	36.505	36.44	36.5001	36.4924	36.5421	36.513	36.4974	36.4932	36.4875	36.486	36.4646	36.4347	36.4001	36.3882	36.3788	36.3655	36.3521	36.3442	36.3244	36.3193	36.2899	36.28	36.2879	36.2743	36.2643	36.2635	36.2441	36.2333	36.2068	36.1912	36.1924	36.1574	36.1654	36.1625	36.1548	36.1316	36.1182	36.1039	36.1018	36.0801	36.0846	36.0339	36.0462	36.0293
PM-PB-1078-N-A1_2	36.2303	35.9958	36.1233	36.136	36.1991	36.1592	36.1415	36.1979	36.2091	36.2033	36.164	36.1552	36.1431	36.1359	36.1034	36.0922	36.0586	36.045	36.0304	36.0025	36.0019	35.9868	35.9581	35.9473	35.9516	35.9177	35.9062	35.89	35.8802	35.8471	35.8358	35.8133	35.8085	35.7913	35.7829	35.7789	35.7313	35.712	35.6941	35.6824	35.678	35.6721	35.6834	35.6462	35.6321	35.6204	35.6031	35.5994	35.5847
PM-PB-1078-T-A1_1	36.4902	36.3488	36.4522	36.4871	36.5059	36.4875	36.4016	36.4672	36.4442	36.5117	36.4711	36.4676	36.4622	36.4449	36.4429	36.4222	36.4069	36.3752	36.3521	36.3451	36.3134	36.3201	36.3218	36.2958	36.2932	36.2765	36.2488	36.2551	36.2402	36.227	36.2271	36.2104	36.2156	36.1732	36.172	36.1467	36.1692	36.1542	36.1278	36.1451	36.1125	36.1215	36.118	36.1066	36.0371	36.0494	36.0448	36.0484	36.0295
PM-PB-1078-T-A1_2	36.1349	35.8501	36.0267	36.0609	36.1355	36.1085	36.0906	36.123	36.1217	36.1525	36.1498	36.1197	36.1236	36.0897	36.1072	36.0845	36.0629	36.0248	36.0102	35.9937	35.9516	35.9684	35.9846	35.9162	35.9308	35.9263	35.8964	35.9009	35.8893	35.8554	35.8488	35.8008	35.76	35.7887	35.7844	35.7697	35.7244	35.7267	35.7062	35.6935	35.7063	35.6549	35.6601	35.6269	35.5802	35.6073	35.5628	35.5639	35.601
PM-PB-1081-N-A1_1	36.5204	36.3634	36.5	36.5193	36.5436	36.5267	36.4682	36.5103	36.5105	36.554	36.5378	36.5279	36.521	36.5074	36.4983	36.4865	36.4633	36.4286	36.4185	36.4233	36.3965	36.3799	36.38	36.3572	36.3636	36.3373	36.3347	36.3243	36.2969	36.2435	36.282	36.2803	36.257	36.2434	36.2152	36.204	36.2224	36.2138	36.1884	36.1952	36.1833	36.1444	36.1363	36.0924	36.1288	36.1223	36.0866	36.0514	36.0446
PM-PB-1081-N-A1_2	36.1362	35.8723	36.0216	36.0487	36.0853	36.0869	36.0188	36.1135	36.1173	36.1338	36.1165	36.0931	36.0793	36.0831	36.0673	36.0308	36.0091	35.9967	35.9828	35.9574	35.9556	35.924	35.9029	35.9078	35.8993	35.8758	35.8666	35.8535	35.8417	35.8	35.8162	35.7726	35.7564	35.7331	35.7274	35.7078	35.7147	35.6635	35.6434	35.6555	35.6751	35.6187	35.6314	35.5815	35.5835	35.5746	35.559	35.4896	35.5089
PM-PB-1081-T-A1_1	36.5788	36.4357	36.5551	36.5718	36.591	36.5753	36.5166	36.557	36.557	36.5977	36.5819	36.5671	36.5614	36.5525	36.5447	36.5323	36.5089	36.4765	36.4662	36.4741	36.4513	36.43	36.4354	36.4107	36.415	36.3914	36.3879	36.382	36.3594	36.3158	36.3542	36.3482	36.3273	36.3178	36.2938	36.2811	36.2993	36.2879	36.2677	36.2698	36.2584	36.2232	36.2184	36.185	36.2205	36.2119	36.1776	36.1499	36.1455
PM-PB-1081-T-A1_2	36.2572	36.039	36.1671	36.1998	36.2211	36.2204	36.1875	36.264	36.2652	36.2787	36.275	36.2506	36.2314	36.2361	36.2252	36.1887	36.1703	36.1596	36.1451	36.1218	36.1218	36.0914	36.0708	36.0788	36.0702	36.0458	36.035	36.0282	36.0166	35.9736	35.9882	35.9478	35.9335	35.9166	35.9087	35.8895	35.8928	35.8479	35.8311	35.8408	35.8602	35.8039	35.8142	35.7676	35.7727	35.7576	35.7461	35.6794	35.6991
PM-PB-1082-N-A1_1	36.5746	36.4489	36.558	36.5781	36.5961	36.583	36.5259	36.5603	36.5612	36.6033	36.5873	36.5753	36.5704	36.5613	36.551	36.5397	36.5185	36.486	36.4718	36.48	36.4568	36.4364	36.443	36.4175	36.4168	36.3921	36.3829	36.3898	36.3645	36.3225	36.3584	36.3512	36.3324	36.3263	36.3009	36.2822	36.3003	36.2934	36.2757	36.2763	36.2618	36.2273	36.223	36.1932	36.2295	36.2172	36.1829	36.1577	36.1565
PM-PB-1082-N-A1_2	36.2634	36.066	36.1861	36.2206	36.2344	36.2452	36.1814	36.2595	36.2707	36.2762	36.2717	36.2511	36.2324	36.2372	36.2241	36.1889	36.1727	36.1647	36.1491	36.127	36.1268	36.0966	36.0767	36.0802	36.0721	36.0512	36.0361	36.0317	36.0185	35.9757	35.9932	35.9522	35.9333	35.9185	35.912	35.8867	35.894	35.8443	35.8275	35.8364	35.8577	35.8049	35.8099	35.765	35.7701	35.7564	35.7443	35.6764	35.6936
PM-PB-1082-T-A1_1	36.5858	36.455	36.5659	36.5864	36.6044	36.5922	36.5315	36.5709	36.57	36.6099	36.5941	36.5811	36.5777	36.569	36.5613	36.549	36.5297	36.5032	36.4907	36.497	36.4748	36.4559	36.4643	36.4407	36.4417	36.4195	36.4146	36.4119	36.3928	36.3496	36.3881	36.38	36.3642	36.3549	36.3336	36.3142	36.3351	36.329	36.3143	36.3121	36.2977	36.2616	36.2618	36.2315	36.2681	36.2589	36.2266	36.1994	36.199
PM-PB-1082-T-A1_2	36.2907	36.0922	36.2116	36.2463	36.2603	36.2535	36.2045	36.2873	36.2964	36.3125	36.3056	36.2891	36.2783	36.2851	36.2713	36.2412	36.2225	36.2211	36.2049	36.1881	36.1864	36.159	36.1407	36.1522	36.1458	36.1223	36.1101	36.1107	36.094	36.0552	36.0728	36.0365	36.0177	36.0097	36.0016	35.9815	35.9874	35.9438	35.9302	35.9425	35.9647	35.91	35.9197	35.8796	35.8857	35.8736	35.8647	35.7998	35.8221
PM-PB-1083-N-A1_1	36.5703	36.4373	36.5463	36.5664	36.5844	36.572	36.5129	36.5473	36.5523	36.5952	36.5769	36.5651	36.5596	36.5505	36.5396	36.528	36.5019	36.4625	36.4461	36.4637	36.4396	36.4217	36.4223	36.3949	36.3853	36.3512	36.325	36.3659	36.3341	36.3008	36.334	36.3299	36.3108	36.3011	36.2783	36.2646	36.283	36.2816	36.2614	36.2608	36.2488	36.2091	36.2102	36.1796	36.2189	36.2104	36.1709	36.1456	36.1377
PM-PB-1083-N-A1_2	36.1711	35.9229	36.0684	36.1144	36.1364	36.1454	36.0751	36.1718	36.1777	36.1783	36.1664	36.1483	36.1258	36.1391	36.1197	36.0846	36.071	36.0587	36.0454	36.0234	36.0259	35.9917	35.9757	35.9721	35.9686	35.9475	35.938	35.9322	35.918	35.8736	35.8911	35.8473	35.8312	35.8149	35.8125	35.7826	35.7887	35.7372	35.7181	35.7325	35.7585	35.7058	35.7023	35.6618	35.6668	35.6591	35.6504	35.5739	35.5908
PM-PB-1083-T-A1_1	36.5671	36.4288	36.5439	36.563	36.5816	36.5666	36.5104	36.5425	36.5462	36.5854	36.5677	36.5539	36.5494	36.5397	36.5316	36.5173	36.495	36.4639	36.4511	36.4583	36.434	36.4128	36.4226	36.3948	36.3966	36.3707	36.3642	36.3642	36.3435	36.3009	36.3395	36.3317	36.3121	36.3028	36.2797	36.2605	36.2789	36.2711	36.2554	36.2533	36.2397	36.2	36.2002	36.1686	36.2075	36.1972	36.1634	36.1374	36.1339
PM-PB-1083-T-A1_2	36.255	36.057	36.1816	36.2189	36.2384	36.2387	36.1921	36.2732	36.2796	36.2878	36.2703	36.2558	36.2417	36.246	36.2301	36.1995	36.1797	36.1715	36.1567	36.1352	36.1347	36.1052	36.0873	36.0949	36.0888	36.065	36.0529	36.0482	36.0331	35.9933	36.0088	35.9689	35.9513	35.9381	35.9288	35.9086	35.9153	35.8672	35.8521	35.8638	35.8832	35.8293	35.8364	35.7944	35.7988	35.7868	35.7766	35.7102	35.7289
PM-PB-1084-N-A1_1	36.5555	36.4115	36.5342	36.5553	36.5773	36.5632	36.508	36.5441	36.5472	36.5844	36.5702	36.5565	36.5521	36.5431	36.5352	36.5221	36.497	36.4678	36.4549	36.4658	36.4413	36.4205	36.4272	36.399	36.3965	36.3694	36.3548	36.3725	36.3497	36.3132	36.3479	36.3409	36.3232	36.3092	36.2854	36.2644	36.2843	36.2808	36.2635	36.2606	36.2516	36.2078	36.2088	36.1773	36.2141	36.2055	36.169	36.1423	36.1417
PM-PB-1084-N-A1_2	36.0618	35.7438	35.9246	35.9933	36.0306	36.0509	35.9695	36.0812	36.0849	36.1023	36.0947	36.076	36.057	36.0645	36.0517	36.013	35.9905	35.9788	35.9631	35.9413	35.9418	35.9071	35.8826	35.8911	35.8885	35.8605	35.8474	35.8396	35.8247	35.7816	35.7988	35.7526	35.7335	35.7184	35.7112	35.6858	35.6946	35.6382	35.6177	35.6323	35.6627	35.603	35.6094	35.5589	35.5663	35.5547	35.5454	35.4683	35.4911
PM-PB-1084-T-A1_1	36.7087	36.5741	36.6816	36.683	36.699	36.6826	36.6502	36.6737	36.6728	36.6951	36.6779	36.6659	36.6659	36.6601	36.6551	36.6383	36.6233	36.6016	36.5927	36.5973	36.5851	36.5763	36.5733	36.5645	36.5567	36.533	36.5269	36.5307	36.5176	36.5266	36.5237	36.5122	36.5067	36.5015	36.4863	36.4698	36.4704	36.4725	36.4527	36.4514	36.4626	36.4409	36.4379	36.4277	36.4159	36.4247	36.4161	36.4004	36.3919
PM-PB-1084-T-A1_2	36.5864	36.4079	36.4456	36.4413	36.5013	36.4692	36.4379	36.4839	36.4896	36.4943	36.4811	36.4595	36.4552	36.4513	36.4374	36.4294	36.4277	36.4161	36.4044	36.4062	36.3915	36.3734	36.374	36.3554	36.3484	36.3536	36.3339	36.3248	36.3137	36.2972	36.2906	36.2884	36.2651	36.2618	36.2524	36.2335	36.2238	36.2116	36.1898	36.1833	36.2018	36.1866	36.15	36.1458	36.1365	36.1094	36.1188	36.0939	36.0813
PM-PB-1085-N-A1_1	36.7091	36.5745	36.6803	36.6799	36.6982	36.6804	36.6502	36.672	36.6726	36.6934	36.6751	36.6637	36.6613	36.6534	36.6481	36.6322	36.6172	36.5915	36.5813	36.5804	36.5678	36.5634	36.5549	36.5481	36.5421	36.5239	36.5199	36.5116	36.5028	36.508	36.5	36.4857	36.4797	36.4745	36.457	36.4391	36.4421	36.4443	36.4228	36.4213	36.433	36.4116	36.4067	36.3927	36.3759	36.3849	36.3762	36.3591	36.3493
PM-PB-1085-N-A1_2	36.524	36.2997	36.3517	36.3453	36.4191	36.3797	36.353	36.4118	36.4073	36.4199	36.4004	36.3762	36.3754	36.3693	36.3568	36.3458	36.3418	36.3257	36.3138	36.3136	36.2974	36.2806	36.2772	36.261	36.2524	36.2544	36.2373	36.2218	36.2114	36.1955	36.1874	36.185	36.1652	36.1581	36.1459	36.1279	36.122	36.1073	36.0853	36.0794	36.0977	36.08	36.0474	36.0344	36.0241	35.9961	36.0041	35.9783	35.967
PM-PB-1085-T-A1_1	36.5968	36.5059	36.5809	36.5935	36.6179	36.5995	36.5673	36.5904	36.5994	36.6164	36.6024	36.5953	36.5924	36.5828	36.5759	36.5635	36.5457	36.5153	36.501	36.5136	36.4989	36.4787	36.4824	36.4621	36.4598	36.4485	36.4379	36.4413	36.4149	36.4285	36.4163	36.4286	36.3896	36.3766	36.3769	36.3674	36.3798	36.3571	36.3522	36.3472	36.3369	36.2973	36.3033	36.2734	36.3017	36.2922	36.2728	36.2653	36.2622
PM-PB-1085-T-A1_2	36.2885	36.1455	36.2579	36.2418	36.3132	36.3027	36.2853	36.3518	36.3444	36.3472	36.3384	36.3078	36.3117	36.3118	36.3017	36.2682	36.2538	36.2452	36.2275	36.2118	36.1983	36.1915	36.1593	36.1573	36.1487	36.1396	36.137	36.141	36.1271	36.0972	36.0975	36.0524	36.0439	36.0484	36.021	36.0341	36.0262	35.9728	35.9689	35.9685	35.9727	35.9627	35.9334	35.8798	35.911	35.9021	35.8662	35.8275	35.8085
PM-PB-1086-N-A1_1	36.7071	36.5662	36.6757	36.6759	36.6941	36.6783	36.6462	36.6709	36.6662	36.6894	36.6722	36.6609	36.659	36.652	36.6459	36.6302	36.6152	36.5919	36.5815	36.5825	36.5704	36.5645	36.5593	36.5499	36.544	36.5263	36.5213	36.5149	36.5051	36.5124	36.506	36.4921	36.4884	36.4813	36.464	36.4461	36.4492	36.4498	36.4267	36.4243	36.4344	36.4139	36.412	36.4022	36.3844	36.3904	36.3817	36.3685	36.3578
PM-PB-1086-N-A1_2	36.5632	36.3612	36.407	36.409	36.4756	36.4498	36.4204	36.4634	36.4631	36.4655	36.4467	36.4284	36.4238	36.4209	36.4083	36.3979	36.3957	36.3799	36.3682	36.3678	36.3534	36.337	36.3344	36.3176	36.3074	36.3107	36.294	36.2812	36.2698	36.2544	36.2445	36.2414	36.2224	36.2172	36.2062	36.1863	36.1781	36.165	36.1436	36.1366	36.155	36.1378	36.103	36.0967	36.0861	36.0575	36.0644	36.0414	36.0303
PM-PB-1086-T-A1_1	36.6992	36.5573	36.6698	36.6753	36.6947	36.6805	36.6493	36.6758	36.673	36.6953	36.6784	36.6671	36.6663	36.6627	36.6607	36.6434	36.6298	36.607	36.598	36.6033	36.5917	36.5849	36.5814	36.5724	36.5639	36.5418	36.5346	36.5371	36.5233	36.5367	36.5343	36.5194	36.5097	36.5021	36.4849	36.47	36.4779	36.4817	36.4597	36.4563	36.4689	36.4492	36.4471	36.4349	36.4214	36.4297	36.4214	36.4084	36.3992
PM-PB-1086-T-A1_2	36.5243	36.3275	36.3664	36.365	36.4307	36.4021	36.3713	36.4033	36.3986	36.4113	36.4007	36.3807	36.3785	36.3756	36.3617	36.3518	36.35	36.3359	36.3239	36.325	36.3114	36.2928	36.2945	36.2755	36.2659	36.2711	36.251	36.2409	36.2291	36.214	36.2061	36.2035	36.1791	36.1761	36.1665	36.1458	36.1387	36.125	36.1068	36.0986	36.1194	36.1018	36.0622	36.0567	36.048	36.0215	36.0294	36.0039	35.9936
PM-PB-1087-N-A1_1	36.5651	36.4616	36.5426	36.5549	36.582	36.563	36.5344	36.5574	36.5671	36.5907	36.5742	36.5676	36.5611	36.5517	36.5465	36.533	36.5137	36.4801	36.4646	36.4756	36.4562	36.4409	36.4403	36.4193	36.4182	36.405	36.396	36.3971	36.3684	36.3823	36.3612	36.3693	36.3313	36.3205	36.3154	36.3033	36.3176	36.2988	36.2895	36.2887	36.2735	36.2288	36.2351	36.206	36.2335	36.2257	36.1994	36.1882	36.1835
PM-PB-1087-N-A1_2	36.1797	35.9874	36.1183	36.1075	36.1905	36.1898	36.1522	36.2372	36.2253	36.2189	36.2091	36.1775	36.1808	36.1839	36.1752	36.138	36.1236	36.1102	36.0937	36.0726	36.0607	36.055	36.0179	36.0111	36.0016	35.9933	35.9952	35.996	35.9804	35.9465	35.945	35.8964	35.8917	35.897	35.8662	35.8763	35.8689	35.809	35.8049	35.805	35.8096	35.7992	35.7675	35.7073	35.7421	35.7349	35.6959	35.6548	35.6351
PM-PB-1087-T-A1_1	36.571	36.4631	36.5423	36.5565	36.5821	36.5665	36.5378	36.5612	36.5729	36.593	36.5791	36.5716	36.5649	36.5587	36.5529	36.5418	36.5202	36.4879	36.4736	36.4872	36.4685	36.451	36.4523	36.4313	36.4273	36.4111	36.3979	36.4105	36.3823	36.3987	36.3767	36.386	36.3496	36.3403	36.3361	36.3232	36.34	36.3191	36.3096	36.3122	36.2927	36.257	36.263	36.2361	36.2672	36.255	36.2317	36.2189	36.2152
PM-PB-1087-T-A1_2	36.1844	36.0096	36.1332	36.124	36.1972	36.1967	36.1531	36.2317	36.2222	36.2156	36.21	36.1775	36.1767	36.1853	36.1743	36.1339	36.1217	36.1141	36.0937	36.0733	36.063	36.0587	36.0192	36.0111	36.0026	35.9976	35.9962	36.0078	35.9896	35.9526	35.949	35.9049	35.9011	35.9059	35.8775	35.8853	35.8748	35.8193	35.8166	35.8201	35.826	35.8133	35.777	35.7236	35.7592	35.7515	35.7131	35.6728	35.6552
PM-PB-1088-N-A1_1	36.5731	36.4681	36.5491	36.5601	36.5871	36.571	36.5388	36.565	36.5718	36.5943	36.5785	36.5724	36.5683	36.5595	36.5553	36.5408	36.5213	36.4913	36.4769	36.4921	36.4739	36.4537	36.4551	36.4336	36.4292	36.417	36.4029	36.4164	36.3893	36.4117	36.3944	36.4011	36.3628	36.3492	36.3492	36.3379	36.3545	36.3325	36.3272	36.3212	36.3073	36.2657	36.2733	36.2455	36.2735	36.2648	36.2474	36.2365	36.2334
PM-PB-1088-N-A1_2	36.1599	35.9737	36.1125	36.1105	36.1932	36.1885	36.1409	36.2351	36.2237	36.2213	36.2094	36.1825	36.191	36.1918	36.1825	36.1454	36.1292	36.1174	36.0998	36.0824	36.0697	36.0649	36.027	36.0214	36.0154	36.0033	36.0029	36.0093	35.991	35.957	35.9564	35.9086	35.9013	35.908	35.8794	35.8882	35.8806	35.8217	35.8151	35.816	35.8228	35.8125	35.7798	35.7234	35.7604	35.7503	35.7131	35.6718	35.6551
PM-PB-1088-T-A1_1	36.5572	36.4627	36.5469	36.5637	36.5876	36.5724	36.5418	36.5684	36.5795	36.5992	36.5833	36.5728	36.5699	36.5654	36.559	36.5444	36.5239	36.4887	36.4748	36.4909	36.4736	36.4552	36.4588	36.4358	36.4268	36.4083	36.3953	36.4166	36.3897	36.4124	36.3946	36.3993	36.3568	36.3448	36.3377	36.3275	36.3487	36.3299	36.3274	36.3212	36.3036	36.2596	36.269	36.2449	36.271	36.2636	36.2382	36.2296	36.2266
PM-PB-1088-T-A1_2	36.1928	36.0105	36.1504	36.146	36.2225	36.216	36.1811	36.2642	36.2569	36.2566	36.2535	36.2221	36.2288	36.2309	36.2234	36.1849	36.1703	36.16	36.1434	36.1243	36.1133	36.1089	36.0717	36.0654	36.0578	36.0533	36.0532	36.0545	36.0392	36.005	36.0064	35.9571	35.9496	35.9547	35.9299	35.9403	35.9311	35.8754	35.8709	35.8789	35.8789	35.8635	35.8309	35.7757	35.8123	35.8059	35.7685	35.7286	35.7079
PM-PB-1089-N-A1_1	36.5746	36.4742	36.5528	36.566	36.5928	36.5767	36.5435	36.5716	36.5781	36.602	36.5853	36.5781	36.5754	36.569	36.5631	36.5508	36.5346	36.5029	36.4896	36.4994	36.4822	36.4645	36.4674	36.4474	36.4442	36.4314	36.4231	36.4265	36.4066	36.4215	36.4035	36.4098	36.3742	36.364	36.3606	36.345	36.3603	36.3402	36.3413	36.3333	36.3174	36.2723	36.2804	36.2575	36.2855	36.2753	36.2511	36.2405	36.2425
PM-PB-1089-N-A1_2	36.1801	35.9883	36.1236	36.1206	36.2035	36.1842	36.1608	36.2465	36.2302	36.2411	36.2431	36.2134	36.2194	36.2245	36.2172	36.1791	36.1643	36.1531	36.1368	36.1204	36.1081	36.1025	36.0642	36.0601	36.0545	36.0455	36.0435	36.0488	36.0307	35.9982	35.9995	35.9508	35.9429	35.9476	35.9215	35.9293	35.9238	35.8664	35.8625	35.8622	35.8679	35.8572	35.8233	35.7671	35.8039	35.7969	35.7607	35.72	35.7004
PM-PB-1089-T-A1_1	36.5738	36.4911	36.5619	36.5778	36.6014	36.5867	36.552	36.5754	36.5876	36.6079	36.5934	36.5842	36.5833	36.5757	36.5718	36.5598	36.5431	36.5128	36.4999	36.509	36.4901	36.4666	36.471	36.4505	36.4512	36.4392	36.4304	36.4262	36.4061	36.423	36.4088	36.4158	36.3797	36.3712	36.3652	36.3491	36.3675	36.3448	36.3407	36.3323	36.3145	36.2672	36.282	36.2629	36.2947	36.2837	36.2634	36.2477	36.2479
PM-PB-1089-T-A1_2	36.1931	36.0197	36.1596	36.1605	36.2345	36.2314	36.1793	36.2726	36.2764	36.2687	36.2758	36.2466	36.2509	36.2659	36.2503	36.2132	36.1991	36.1981	36.1764	36.1603	36.1443	36.1395	36.1045	36.0968	36.0951	36.0909	36.0808	36.0936	36.0741	36.037	36.0352	35.9927	35.9798	35.9882	35.9609	35.9703	35.9582	35.9027	35.9013	35.9042	35.9128	35.9005	35.8575	35.8089	35.8455	35.8371	35.802	35.763	35.7397
PM-PB-1090-N-A1_1	36.5936	36.5204	36.5867	36.603	36.6247	36.6098	36.5812	36.6	36.6107	36.6309	36.6146	36.6054	36.6017	36.596	36.592	36.5788	36.5623	36.5364	36.5208	36.5297	36.5159	36.4954	36.5057	36.4802	36.4748	36.4648	36.4539	36.4614	36.4378	36.4551	36.4372	36.4413	36.4097	36.4038	36.3964	36.3834	36.3986	36.377	36.3781	36.3691	36.3525	36.315	36.3191	36.2986	36.3252	36.3128	36.2948	36.2812	36.2863
PM-PB-1090-N-A1_2	36.2562	36.0989	36.2202	36.2117	36.2724	36.268	36.233	36.3052	36.2943	36.2943	36.2929	36.2584	36.2682	36.2748	36.2596	36.2265	36.213	36.2147	36.1832	36.1766	36.1585	36.1512	36.1135	36.1062	36.1005	36.0922	36.0878	36.0986	36.0799	36.0461	36.0421	35.9933	35.9873	35.9997	35.9745	35.9793	35.96	35.9121	35.9078	35.9092	35.9189	35.9023	35.87	35.8165	35.8511	35.8428	35.8045	35.7628	35.7396
PM-PB-1090-T-A1_1	36.567	36.4811	36.5548	36.5705	36.5927	36.5767	36.5417	36.5668	36.5773	36.5989	36.585	36.5759	36.5728	36.5667	36.56	36.5476	36.5284	36.494	36.4788	36.4954	36.4779	36.4564	36.4585	36.4368	36.4304	36.411	36.4014	36.4166	36.3937	36.4184	36.4029	36.4099	36.3696	36.3621	36.3588	36.347	36.3626	36.3418	36.3379	36.3293	36.3141	36.2677	36.2808	36.2585	36.2875	36.2783	36.2573	36.248	36.2471
PM-PB-1090-T-A1_2	36.2745	36.1396	36.2494	36.2373	36.2984	36.2927	36.2507	36.3419	36.3335	36.3274	36.3304	36.3014	36.3059	36.3112	36.3017	36.2686	36.2582	36.2482	36.2317	36.2158	36.205	36.198	36.1659	36.1587	36.1518	36.1468	36.1441	36.1489	36.1337	36.1009	36.102	36.056	36.0457	36.054	36.0287	36.0353	36.0258	35.9721	35.9699	35.97	35.9742	35.965	35.9268	35.8809	35.915	35.9087	35.8741	35.8358	35.8134
PM-PB-1091-N-A1_1	36.5761	36.4939	36.5684	36.5792	36.6043	36.5868	36.5567	36.5794	36.5905	36.6112	36.5951	36.5872	36.5831	36.5742	36.5675	36.5554	36.536	36.5037	36.4896	36.4986	36.4795	36.4619	36.4608	36.4415	36.4377	36.4239	36.4188	36.4209	36.3972	36.4078	36.3891	36.3986	36.3614	36.3524	36.3495	36.3359	36.3476	36.3263	36.3226	36.3179	36.3018	36.2585	36.2653	36.2419	36.2679	36.2578	36.2349	36.2218	36.223
PM-PB-1091-N-A1_2	36.2409	36.0696	36.1837	36.1593	36.2422	36.2299	36.2035	36.2874	36.2735	36.2777	36.2695	36.2309	36.2373	36.2357	36.2268	36.1893	36.1723	36.159	36.1422	36.1208	36.106	36.1004	36.0645	36.0617	36.0504	36.0389	36.0411	36.0405	36.0243	35.9903	35.9889	35.9422	35.9379	35.9404	35.9102	35.9205	35.914	35.8556	35.8529	35.8507	35.852	35.8417	35.8137	35.7538	35.7872	35.7776	35.7366	35.6992	35.6801
PM-PB-1091-T-A1_1	36.5771	36.4892	36.5673	36.5792	36.6005	36.5835	36.5467	36.5713	36.5799	36.6034	36.5909	36.5864	36.5826	36.5742	36.5669	36.5545	36.54	36.5076	36.494	36.506	36.4873	36.4679	36.4705	36.4526	36.4523	36.44	36.4298	36.4296	36.4074	36.4273	36.4154	36.4224	36.3767	36.368	36.3633	36.3546	36.3731	36.3503	36.3455	36.3395	36.3259	36.2873	36.292	36.2657	36.2932	36.286	36.267	36.2587	36.2561
PM-PB-1091-T-A1_2	36.2174	36.0568	36.1817	36.1761	36.2472	36.2461	36.2052	36.2883	36.2867	36.2919	36.2848	36.255	36.2632	36.2669	36.2601	36.223	36.2107	36.2004	36.1833	36.1655	36.154	36.1474	36.1138	36.1097	36.0998	36.0931	36.0947	36.0978	36.0819	36.0482	36.0529	36.0032	35.9913	35.998	35.9732	35.9839	35.9773	35.9198	35.9185	35.9192	35.9227	35.9137	35.8805	35.8233	35.8608	35.8551	35.8168	35.7788	35.7567
PM-PB-1092-N-A1_1	36.4281	36.2546	36.4182	36.4759	36.4975	36.4707	36.3908	36.4373	36.4465	36.4973	36.4798	36.4633	36.4608	36.4628	36.4595	36.4384	36.4113	36.3699	36.3218	36.3537	36.3509	36.343	36.3377	36.3267	36.314	36.2998	36.2707	36.2887	36.2713	36.2809	36.2594	36.2583	36.2479	36.2349	36.2314	36.2115	36.2138	36.1957	36.1866	36.1854	36.1639	36.1028	36.161	36.1667	36.1584	36.1383	36.1334	36.1294	36.1011
PM-PB-1092-N-A1_2	35.9725	35.6137	35.9018	35.9702	36.0287	35.9855	35.9451	36.0652	36.056	36.0733	36.0752	36.0425	36.0532	36.0569	36.0347	36.0319	36.0021	35.9955	35.9777	35.9692	35.9248	35.9272	35.9107	35.897	35.9023	35.8752	35.8595	35.8401	35.8177	35.8002	35.8083	35.7751	35.7378	35.7507	35.7308	35.7131	35.6795	35.6718	35.6442	35.66	35.6414	35.6538	35.5683	35.558	35.5786	35.5763	35.5578	35.536	35.5272
PM-PB-1092-T-A1_1	36.7105	36.5769	36.6855	36.6889	36.7064	36.6923	36.6559	36.6809	36.679	36.7009	36.6829	36.6715	36.6729	36.6677	36.6633	36.6471	36.6363	36.6158	36.6075	36.6086	36.5988	36.5884	36.587	36.5784	36.5735	36.5534	36.5498	36.5435	36.5397	36.5496	36.5444	36.5294	36.5252	36.5216	36.5049	36.4878	36.4875	36.4904	36.4703	36.4663	36.4779	36.456	36.4542	36.445	36.4328	36.4397	36.4291	36.4152	36.4123
PM-PB-1092-T-A1_2	36.5259	36.3215	36.3759	36.3802	36.4449	36.4152	36.3796	36.4315	36.4261	36.4325	36.4191	36.4016	36.3982	36.3947	36.3802	36.3701	36.3676	36.3528	36.3416	36.3438	36.329	36.3086	36.3087	36.2891	36.2795	36.2838	36.264	36.2533	36.2402	36.2244	36.2186	36.2151	36.1905	36.1862	36.1742	36.1531	36.148	36.1356	36.1126	36.1041	36.1276	36.1103	36.073	36.0677	36.0583	36.031	36.0387	36.0146	36.0026
PM-PB-1093-N-A1_1	36.6782	36.5607	36.6662	36.6626	36.6784	36.6544	36.6127	36.6383	36.6342	36.6582	36.6395	36.631	36.628	36.614	36.605	36.5918	36.5787	36.5553	36.5421	36.534	36.5186	36.5127	36.4592	36.4904	36.4927	36.4607	36.4643	36.4608	36.4415	36.4451	36.4314	36.426	36.4077	36.3943	36.3824	36.3831	36.3718	36.3691	36.3513	36.3484	36.3385	36.3153	36.3162	36.3101	36.2904	36.2954	36.2803	36.2755	36.2736
PM-PB-1093-N-A1_2	36.5358	36.3484	36.4169	36.4298	36.4872	36.4691	36.432	36.4868	36.4805	36.4933	36.4772	36.4564	36.4431	36.4514	36.4425	36.4111	36.3997	36.3863	36.3854	36.3648	36.3552	36.3507	36.3477	36.318	36.3074	36.3104	36.2941	36.2837	36.2754	36.2669	36.2537	36.2353	36.2318	36.2031	36.21	36.2074	36.1806	36.1793	36.1723	36.1508	36.1363	36.1154	36.1107	36.086	36.094	36.0853	36.0736	36.0283	36.0318
PM-PB-1093-T-A1_1	36.6896	36.5711	36.6741	36.6673	36.682	36.6555	36.6164	36.6426	36.6397	36.6651	36.6447	36.6347	36.632	36.6206	36.6108	36.5958	36.5778	36.5616	36.5509	36.5442	36.5306	36.5254	36.474	36.5055	36.5039	36.4733	36.476	36.4797	36.4602	36.4614	36.444	36.4382	36.4245	36.4107	36.3968	36.3934	36.3782	36.3796	36.3629	36.3633	36.3546	36.3289	36.3274	36.3176	36.3018	36.3033	36.286	36.2794	36.2735
PM-PB-1093-T-A1_2	36.4718	36.2526	36.3292	36.3528	36.4077	36.3833	36.3224	36.3852	36.374	36.3883	36.3588	36.3386	36.3219	36.3292	36.3182	36.2836	36.2703	36.2533	36.2517	36.2291	36.2224	36.2157	36.2113	36.1783	36.1655	36.1691	36.1546	36.1424	36.132	36.1254	36.1119	36.0933	36.0899	36.0576	36.0665	36.0622	36.0343	36.0335	36.025	36.0009	35.9844	35.9651	35.9607	35.9325	35.9421	35.9342	35.9201	35.8716	35.8754
PM-PB-1096-N-A1_1	36.6826	36.5643	36.6672	36.6636	36.6788	36.6556	36.6156	36.6438	36.6384	36.663	36.6426	36.6328	36.6307	36.6194	36.6108	36.5961	36.5814	36.5589	36.5463	36.5377	36.5239	36.5177	36.4641	36.4965	36.4927	36.4662	36.4649	36.4611	36.4447	36.4457	36.4312	36.4243	36.4088	36.3939	36.3822	36.3803	36.3676	36.3648	36.3503	36.3437	36.3334	36.3071	36.3068	36.3004	36.2837	36.2835	36.2678	36.2603	36.2629
PM-PB-1096-N-A1_2	36.5291	36.349	36.4122	36.4262	36.479	36.4532	36.4146	36.4603	36.4465	36.4475	36.4367	36.4168	36.4094	36.4133	36.404	36.3715	36.3562	36.3448	36.3422	36.3197	36.3091	36.303	36.2998	36.2718	36.2589	36.2612	36.2417	36.2305	36.2239	36.2168	36.2027	36.1836	36.1795	36.1495	36.1582	36.1569	36.1281	36.1252	36.1176	36.0955	36.0823	36.0613	36.0573	36.0269	36.0379	36.0301	36.0178	35.9698	35.9695
PM-PB-1096-T-A1_1	36.6625	36.5326	36.6473	36.6448	36.665	36.641	36.5932	36.6237	36.6169	36.644	36.6269	36.6196	36.6173	36.607	36.5991	36.5849	36.5718	36.5522	36.5381	36.533	36.5187	36.5098	36.4605	36.489	36.4911	36.4605	36.4578	36.4593	36.4421	36.4494	36.4409	36.4343	36.4172	36.4016	36.3939	36.3925	36.3831	36.377	36.3584	36.3521	36.346	36.3175	36.3234	36.3162	36.3004	36.3039	36.2897	36.2865	36.2859
PM-PB-1096-T-A1_2	36.4901	36.2816	36.3493	36.3644	36.4211	36.3975	36.3503	36.4121	36.3944	36.4134	36.3867	36.3652	36.3525	36.3599	36.3478	36.3163	36.3034	36.2911	36.2902	36.2696	36.262	36.2557	36.255	36.2218	36.2101	36.2149	36.1958	36.1887	36.1796	36.1731	36.1601	36.1419	36.1377	36.1086	36.1175	36.1144	36.0873	36.0872	36.0796	36.0576	36.0448	36.0243	36.0185	35.994	36.0044	35.9991	35.988	35.9399	35.9434
PM-PB-1098-N-A1_1	36.6753	36.547	36.6586	36.6555	36.6704	36.6474	36.6054	36.6362	36.6288	36.6554	36.6368	36.6277	36.6241	36.6117	36.6024	36.5882	36.5726	36.5506	36.5357	36.53	36.5147	36.5088	36.458	36.4891	36.487	36.4546	36.4524	36.4585	36.438	36.4436	36.4298	36.4242	36.4043	36.3909	36.3794	36.3781	36.37	36.3681	36.3491	36.3443	36.337	36.31	36.3118	36.3043	36.2845	36.2871	36.2719	36.2675	36.2621
PM-PB-1098-N-A1_2	36.5315	36.3685	36.4273	36.4431	36.4923	36.4715	36.4246	36.4768	36.4725	36.4829	36.4571	36.4452	36.4289	36.4383	36.4284	36.4007	36.3936	36.377	36.3767	36.3559	36.3506	36.3461	36.3411	36.3107	36.3019	36.304	36.289	36.2806	36.2722	36.2653	36.2513	36.2318	36.2278	36.2002	36.209	36.2055	36.1762	36.1757	36.1696	36.1484	36.137	36.1127	36.1068	36.0844	36.0904	36.0851	36.0743	36.028	36.0302
PM-PB-1098-T-A1_1	36.6773	36.5573	36.6601	36.6573	36.6734	36.6499	36.6057	36.634	36.6302	36.6559	36.6363	36.6267	36.6235	36.6112	36.6015	36.5874	36.5733	36.551	36.5345	36.5279	36.5133	36.5059	36.4545	36.4817	36.4835	36.4481	36.4507	36.4511	36.4323	36.4363	36.4209	36.416	36.3988	36.382	36.3692	36.3663	36.3554	36.3547	36.3372	36.3309	36.3205	36.2903	36.2952	36.2885	36.2707	36.2713	36.2528	36.2476	36.2458
PM-PB-1098-T-A1_2	36.5101	36.3209	36.3812	36.3995	36.4544	36.4292	36.3738	36.4289	36.4242	36.4424	36.4114	36.4001	36.3843	36.3921	36.3833	36.3564	36.3458	36.3271	36.3273	36.3059	36.2979	36.2919	36.2874	36.2558	36.2478	36.2509	36.2365	36.2252	36.2171	36.2099	36.1966	36.1766	36.1706	36.1443	36.1529	36.1505	36.1206	36.1195	36.1109	36.0911	36.0795	36.059	36.0501	36.0289	36.0368	36.0333	36.0248	35.9784	35.9811
PM-PB-1100-N-A1_1	36.5627	36.4409	36.5419	36.5489	36.5803	36.5597	36.5134	36.5539	36.5528	36.5728	36.5549	36.5412	36.5379	36.5307	36.5234	36.5028	36.4917	36.4611	36.4482	36.4409	36.4245	36.4191	36.413	36.3947	36.3898	36.3554	36.3543	36.3637	36.3433	36.3516	36.3313	36.326	36.3074	36.2921	36.2854	36.2818	36.2625	36.27	36.2563	36.2523	36.2207	36.1981	36.2088	36.2055	36.1857	36.1711	36.1751	36.1513	36.1523
PM-PB-1100-N-A1_2	36.3412	36.157	36.2439	36.2446	36.3078	36.2749	36.2319	36.2935	36.2847	36.2815	36.2603	36.2401	36.2311	36.2378	36.2203	36.1956	36.1798	36.1654	36.1579	36.1422	36.1306	36.1236	36.1196	36.0841	36.0793	36.0825	36.0614	36.0485	36.0386	36.0323	36.0349	36.0017	35.9914	35.9657	35.9721	35.9765	35.9471	35.9515	35.9178	35.9039	35.9041	35.88	35.8674	35.8433	35.843	35.8376	35.8091	35.7854	35.7898
PM-PB-1100-T-A1_1	36.5449	36.403	36.516	36.527	36.5638	36.543	36.4936	36.539	36.5425	36.5614	36.5424	36.5276	36.5287	36.5234	36.5189	36.4969	36.4871	36.4556	36.4441	36.4392	36.4235	36.4181	36.4141	36.3952	36.3909	36.3498	36.3605	36.3706	36.3548	36.3613	36.3478	36.3417	36.3275	36.3137	36.3065	36.3067	36.2877	36.2961	36.276	36.2803	36.2475	36.234	36.2433	36.2392	36.2204	36.2075	36.2144	36.1942	36.2002
PM-PB-1100-T-A1_2	36.3086	36.1083	36.2043	36.2117	36.284	36.2607	36.238	36.2844	36.2771	36.2804	36.2645	36.2423	36.2374	36.2425	36.2279	36.2023	36.1867	36.177	36.1704	36.1562	36.147	36.14	36.1375	36.1047	36.0995	36.1051	36.0837	36.0717	36.0632	36.058	36.0638	36.03	36.0197	35.9958	36.0026	36.0064	35.9779	35.9807	35.9502	35.9411	35.9419	35.9199	35.9111	35.8854	35.8876	35.8838	35.8551	35.8331	35.8401
PM-PB-1101-N-A1_1	36.5557	36.4297	36.5316	36.5424	36.5745	36.5544	36.5087	36.5473	36.5475	36.567	36.5496	36.5356	36.5291	36.5215	36.5172	36.4979	36.4874	36.4572	36.4432	36.4396	36.4222	36.4174	36.4119	36.3955	36.3922	36.3644	36.3605	36.3709	36.3477	36.351	36.3317	36.3321	36.313	36.2979	36.2906	36.2878	36.2716	36.2785	36.2606	36.2606	36.2312	36.2147	36.2249	36.2223	36.1987	36.1843	36.1881	36.1683	36.1697
PM-PB-1101-N-A1_2	36.2944	36.098	36.1894	36.1967	36.2658	36.2405	36.2024	36.2482	36.2388	36.2381	36.2125	36.1898	36.1809	36.1858	36.1697	36.1439	36.1272	36.1145	36.1062	36.0894	36.0803	36.0734	36.0684	36.0351	36.0299	36.0314	36.0123	35.9987	35.9888	35.984	35.9859	35.9528	35.9444	35.9186	35.9261	35.9295	35.9004	35.9033	35.8712	35.8606	35.8587	35.8356	35.8256	35.8002	35.7989	35.7945	35.7656	35.7418	35.7492
PM-PB-1101-T-A1_1	36.5344	36.4004	36.512	36.523	36.5566	36.5381	36.4898	36.5338	36.5303	36.5535	36.5325	36.519	36.5154	36.5099	36.5053	36.4851	36.474	36.4407	36.4291	36.424	36.409	36.4049	36.3969	36.384	36.3787	36.3559	36.3532	36.3547	36.3315	36.3372	36.3228	36.3204	36.2986	36.2817	36.2764	36.2765	36.2616	36.2686	36.251	36.2506	36.2202	36.2066	36.2138	36.209	36.1879	36.1734	36.1804	36.1596	36.1589
PM-PB-1101-T-A1_2	36.2855	36.0767	36.1786	36.1875	36.2613	36.2326	36.2049	36.2567	36.2515	36.2644	36.2427	36.2182	36.2127	36.2181	36.2029	36.1776	36.1605	36.1484	36.1415	36.1265	36.1156	36.1088	36.1059	36.0725	36.0667	36.0721	36.0502	36.0358	36.0257	36.022	36.0273	35.9931	35.9815	35.9527	35.9619	35.9702	35.9402	35.9426	35.9091	35.8967	35.8973	35.8732	35.8671	35.8367	35.8355	35.8332	35.8034	35.7815	35.7869
PM-PB-1102-N-A1_1	36.5519	36.4097	36.5164	36.5173	36.5526	36.5322	36.4864	36.5269	36.5265	36.547	36.5269	36.5112	36.5066	36.4981	36.491	36.4689	36.4569	36.4256	36.4133	36.4056	36.3864	36.3852	36.3754	36.3635	36.3547	36.3286	36.3203	36.3298	36.3044	36.3086	36.2843	36.2843	36.2646	36.2507	36.2452	36.2427	36.2235	36.2274	36.2091	36.2124	36.1828	36.1703	36.1754	36.1697	36.1481	36.1306	36.1341	36.1094	36.1119
PM-PB-1102-N-A1_2	36.2625	36.0325	36.14	36.1414	36.2213	36.1931	36.1509	36.2059	36.1912	36.2001	36.1648	36.138	36.1305	36.1318	36.114	36.0869	36.0638	36.0479	36.0386	36.0209	36.0082	36.0038	35.9966	35.9664	35.9569	35.9557	35.935	35.9158	35.9067	35.9031	35.9039	35.8703	35.8622	35.8313	35.8369	35.8445	35.8142	35.814	35.7803	35.7666	35.7643	35.7399	35.734	35.6998	35.6987	35.6912	35.6599	35.6383	35.643
PM-PB-1102-T-A1_1	36.5638	36.4363	36.5399	36.5412	36.5711	36.5498	36.5043	36.5433	36.5395	36.5591	36.5371	36.5251	36.5208	36.5118	36.505	36.4833	36.4726	36.439	36.4267	36.4191	36.4017	36.3959	36.3884	36.3769	36.369	36.347	36.3452	36.3417	36.3184	36.3202	36.3032	36.2983	36.2773	36.2611	36.2533	36.2563	36.236	36.2398	36.2243	36.2255	36.1927	36.1849	36.1836	36.1738	36.1523	36.1365	36.1473	36.1202	36.1203
PM-PB-1102-T-A1_2	36.3425	36.1752	36.2714	36.2771	36.344	36.3166	36.2872	36.3312	36.3357	36.3385	36.3048	36.2909	36.289	36.2905	36.2793	36.2517	36.2335	36.2223	36.2131	36.1966	36.1849	36.1795	36.1731	36.1461	36.1369	36.1373	36.1157	36.101	36.091	36.0831	36.0853	36.0492	36.0448	36.0084	36.0156	36.0256	35.9891	35.9902	35.9586	35.9417	35.9523	35.9152	35.9204	35.8882	35.8804	35.8775	35.85	35.824	35.8325
PM-PB-1103-N-A1_1	36.557	36.4285	36.5294	36.5383	36.5711	36.5486	36.5113	36.5492	36.549	36.5685	36.5494	36.5358	36.5312	36.5229	36.5182	36.4975	36.4864	36.4565	36.4441	36.4377	36.4196	36.4156	36.4108	36.3976	36.3905	36.364	36.3593	36.3693	36.3448	36.3502	36.3284	36.3237	36.3032	36.2864	36.2829	36.2806	36.2611	36.2668	36.2511	36.2511	36.2244	36.208	36.2142	36.2094	36.1863	36.1702	36.172	36.1471	36.1464
PM-PB-1103-N-A1_2	36.2238	35.9823	36.0913	36.1055	36.1796	36.1488	36.0891	36.1479	36.1462	36.1532	36.1273	36.0996	36.096	36.1007	36.0809	36.0535	36.0314	36.0202	36.0093	35.9909	35.973	35.973	35.9698	35.9365	35.929	35.9301	35.9072	35.8912	35.8808	35.8766	35.8786	35.8456	35.8378	35.8054	35.8101	35.8188	35.7891	35.7902	35.7567	35.7421	35.741	35.7142	35.7097	35.6768	35.6778	35.6717	35.6376	35.6151	35.6194
PM-PB-1103-T-A1_1	36.5523	36.4372	36.5402	36.5524	36.5829	36.5609	36.5168	36.5553	36.5567	36.5748	36.5557	36.5426	36.5408	36.5337	36.5282	36.5077	36.5003	36.4679	36.4556	36.4487	36.4323	36.428	36.4225	36.4089	36.3993	36.3658	36.3693	36.384	36.3628	36.3693	36.3508	36.3461	36.3268	36.3124	36.3057	36.3065	36.29	36.2952	36.2854	36.2844	36.2539	36.2398	36.245	36.245	36.2248	36.2095	36.2164	36.1923	36.1961
PM-PB-1103-T-A1_2	36.301	36.0708	36.1875	36.2024	36.2771	36.2608	36.2189	36.2802	36.2747	36.276	36.2534	36.2373	36.2327	36.2393	36.224	36.1942	36.1807	36.1678	36.1608	36.145	36.1371	36.1309	36.1294	36.0931	36.0856	36.0918	36.0689	36.0574	36.0472	36.043	36.05	36.0158	36.003	35.9734	35.9804	35.9879	35.9592	35.9621	35.9275	35.9148	35.9144	35.8898	35.8804	35.8504	35.8519	35.8474	35.8114	35.7896	35.794
PM-PB-1104-N-A1_1	36.5438	36.4152	36.5196	36.5293	36.5582	36.5352	36.4836	36.5254	36.5273	36.5485	36.5292	36.5157	36.5116	36.5028	36.4952	36.4737	36.4622	36.4284	36.4154	36.4096	36.3923	36.391	36.3798	36.3613	36.3581	36.3268	36.3265	36.3333	36.3016	36.2977	36.2719	36.2824	36.2708	36.2595	36.2483	36.2471	36.2232	36.2343	36.2214	36.224	36.191	36.1764	36.1853	36.1803	36.1553	36.1436	36.1504	36.1307	36.1266
PM-PB-1104-N-A1_2	36.3374	36.147	36.2422	36.2471	36.3183	36.3071	36.2769	36.3292	36.33	36.3261	36.3054	36.2832	36.28	36.2876	36.2706	36.2458	36.2311	36.2188	36.2122	36.1938	36.1791	36.178	36.1759	36.141	36.1361	36.1385	36.1189	36.1053	36.0961	36.0912	36.0937	36.0597	36.0486	36.0217	36.0277	36.0351	36.0048	36.0057	35.9757	35.964	35.9616	35.9362	35.9271	35.8986	35.8976	35.8929	35.8627	35.839	35.844
PM-PB-1104-T-A1_1	36.5497	36.4272	36.5269	36.5329	36.5599	36.5348	36.4869	36.524	36.5259	36.5427	36.524	36.5128	36.5068	36.4959	36.4878	36.467	36.4575	36.4228	36.4106	36.4032	36.3857	36.3819	36.37	36.3548	36.3537	36.3236	36.324	36.3208	36.2945	36.3026	36.2836	36.2791	36.2545	36.2379	36.2303	36.2342	36.2145	36.2202	36.1989	36.2	36.1705	36.1589	36.1639	36.1535	36.1245	36.1154	36.123	36.0989	36.0928
PM-PB-1104-T-A1_2	36.3301	36.1461	36.2385	36.2393	36.3065	36.2703	36.231	36.3001	36.2909	36.3027	36.2847	36.2595	36.2523	36.2601	36.2439	36.2182	36.2041	36.1877	36.1814	36.1643	36.152	36.1486	36.1444	36.11	36.1052	36.1058	36.0875	36.0718	36.0623	36.0554	36.0582	36.0238	36.0151	35.9858	35.9909	35.9977	35.9645	35.9666	35.9334	35.9197	35.9247	35.8962	35.89	35.8619	35.8579	35.8538	35.8233	35.7982	35.8035
PM-PB-1105-N-A1_1	36.5708	36.4603	36.5586	36.5649	36.5916	36.5694	36.5249	36.562	36.5669	36.5863	36.5653	36.5506	36.5476	36.5384	36.5332	36.5125	36.504	36.4727	36.4604	36.4531	36.4363	36.4364	36.4269	36.4133	36.4069	36.3749	36.3801	36.3882	36.3697	36.3739	36.3527	36.3473	36.3278	36.316	36.3064	36.3077	36.288	36.2974	36.284	36.2866	36.254	36.2402	36.245	36.2419	36.2188	36.2058	36.2104	36.1887	36.1895
PM-PB-1105-N-A1_2	36.3921	36.2188	36.3052	36.3016	36.3695	36.3559	36.3189	36.3694	36.3565	36.3613	36.3398	36.3191	36.3147	36.3198	36.3056	36.2797	36.2652	36.2528	36.2462	36.2304	36.2218	36.2162	36.2119	36.1808	36.1743	36.1767	36.1567	36.1431	36.134	36.1303	36.1346	36.1035	36.0932	36.0665	36.0733	36.0802	36.0516	36.0545	36.0212	36.0103	36.0055	35.9836	35.9751	35.9479	35.9486	35.9415	35.9099	35.8889	35.8927
PM-PB-1105-T-A1_1	36.2208	36.204	36.3289	36.4131	36.4632	36.4498	36.3693	36.4237	36.4297	36.4894	36.4463	36.4452	36.4376	36.4295	36.428	36.4006	36.3839	36.3448	36.3398	36.3401	36.3249	36.31	36.3031	36.2918	36.289	36.2595	36.2515	36.2551	36.2341	36.2401	36.2262	36.2134	36.1947	36.1939	36.1806	36.1599	36.1672	36.1551	36.1462	36.1314	36.1156	36.0956	36.1219	36.0887	36.0787	36.0947	36.0706	36.0449	36.0175
PM-PB-1105-T-A1_2	36.2602	35.9492	36.0606	36.0947	36.1722	36.1393	36.0756	36.1519	36.158	36.1613	36.1297	36.1239	36.1245	36.1114	36.1064	36.0868	36.0841	36.0528	36.0452	36.0379	36.0232	36.0219	36.0023	35.993	35.981	35.9708	35.9633	35.9519	35.9437	35.9279	35.9178	35.8863	35.8826	35.8955	35.8743	35.8573	35.8536	35.8382	35.7968	35.8045	35.791	35.7799	35.7728	35.7672	35.7553	35.7283	35.7367	35.7085	35.6882
PM-PB-1106-N-A1_1	36.2268	36.1903	36.3144	36.3997	36.4567	36.4443	36.3619	36.4198	36.423	36.481	36.4464	36.447	36.4372	36.4329	36.4332	36.4071	36.393	36.3542	36.3494	36.3546	36.3389	36.3216	36.3158	36.3018	36.3043	36.2745	36.2636	36.2704	36.2479	36.2576	36.2535	36.2473	36.2232	36.2193	36.21	36.1943	36.209	36.1993	36.1905	36.1765	36.1595	36.1356	36.1693	36.1375	36.1277	36.1484	36.1315	36.1093	36.0829
PM-PB-1106-N-A1_2	36.3021	36.0263	36.1337	36.1617	36.2401	36.2093	36.1625	36.2382	36.2243	36.249	36.2278	36.2162	36.2132	36.204	36.1965	36.1809	36.1845	36.1604	36.1542	36.1489	36.1384	36.132	36.1164	36.1005	36.0936	36.0872	36.076	36.0736	36.0651	36.0499	36.042	36.0074	35.998	36.0172	36.0001	35.9802	35.9747	35.9625	35.9227	35.9344	35.9204	35.908	35.8915	35.8952	35.8827	35.8612	35.8719	35.843	35.8217
PM-PB-1106-T-A1_1	36.2688	36.2206	36.3469	36.4198	36.471	36.4559	36.3782	36.4375	36.4496	36.498	36.4601	36.458	36.4555	36.4496	36.4486	36.4192	36.4066	36.3668	36.3647	36.3687	36.3544	36.3356	36.3339	36.3188	36.3171	36.2759	36.2808	36.2943	36.2794	36.2882	36.2858	36.2748	36.2573	36.2578	36.2467	36.2325	36.2405	36.2276	36.2182	36.2095	36.192	36.1776	36.2052	36.1751	36.1693	36.1851	36.1695	36.147	36.1274
PM-PB-1106-T-A1_2	36.2845	36.0074	36.1209	36.1569	36.2382	36.2077	36.1792	36.2325	36.2357	36.2517	36.2333	36.2167	36.2166	36.2002	36.1947	36.175	36.172	36.1487	36.1424	36.1366	36.1271	36.1205	36.1038	36.0924	36.0848	36.0757	36.066	36.0592	36.051	36.0333	36.0264	35.993	35.9875	36.0009	35.9836	35.966	35.9613	35.9496	35.9097	35.9205	35.9049	35.8909	35.8854	35.8812	35.8721	35.8461	35.857	35.83	35.8109
PM-PB-1107-N-A1_1	36.2409	36.1736	36.3038	36.383	36.4356	36.4197	36.3368	36.4009	36.4098	36.4639	36.4207	36.4192	36.4141	36.4073	36.4073	36.3788	36.3638	36.3216	36.3203	36.3221	36.3061	36.2904	36.2835	36.2688	36.2686	36.2296	36.231	36.2398	36.2201	36.2328	36.227	36.2149	36.1929	36.1936	36.1808	36.1656	36.1764	36.1635	36.1502	36.1401	36.1208	36.1055	36.1356	36.1009	36.0821	36.1097	36.0928	36.0689	36.0459
PM-PB-1107-N-A1_2	36.3013	36.0287	36.1404	36.1692	36.2412	36.2199	36.1715	36.2499	36.245	36.2541	36.2338	36.2186	36.2239	36.2118	36.1991	36.1831	36.1812	36.1621	36.1526	36.1472	36.1343	36.1282	36.1143	36.1009	36.0922	36.086	36.0727	36.0687	36.0605	36.0428	36.0359	36.0025	35.9943	36.0093	35.9897	35.9704	35.9659	35.9512	35.9097	35.9165	35.9037	35.894	35.8812	35.8816	35.8714	35.8463	35.855	35.8276	35.8071
PM-PB-1107-T-A1_1	36.2413	36.1997	36.328	36.4021	36.4533	36.4412	36.3604	36.415	36.4246	36.478	36.4353	36.4336	36.4273	36.4202	36.4183	36.3897	36.3757	36.3349	36.3308	36.3322	36.3164	36.3018	36.2954	36.286	36.2807	36.2538	36.2477	36.2497	36.2281	36.2322	36.2247	36.2156	36.1985	36.2007	36.1881	36.1704	36.1783	36.1641	36.1571	36.1491	36.1293	36.1177	36.1419	36.1065	36.0973	36.1136	36.0985	36.0741	36.0513
PM-PB-1107-T-A1_2	36.2945	36.0429	36.1578	36.1857	36.2635	36.2442	36.2141	36.2678	36.249	36.2698	36.2434	36.2329	36.2326	36.2194	36.2145	36.1932	36.1897	36.1641	36.1582	36.1528	36.1438	36.138	36.1177	36.1099	36.0988	36.0897	36.0806	36.0715	36.0646	36.0484	36.0399	36.0068	36.0036	36.0119	35.9944	35.9808	35.9766	35.9607	35.919	35.9265	35.9147	35.8996	35.896	35.8879	35.8752	35.8498	35.857	35.8307	35.8104
PM-PB-1108-N-A1_1	36.2233	36.1827	36.3177	36.397	36.4547	36.4403	36.3597	36.4175	36.4235	36.4776	36.4375	36.4374	36.434	36.4295	36.4294	36.4015	36.388	36.3503	36.3484	36.3512	36.3349	36.3167	36.3123	36.2983	36.3004	36.2653	36.2598	36.2687	36.252	36.2626	36.2588	36.2517	36.2319	36.2354	36.2275	36.2076	36.2179	36.2043	36.1935	36.1833	36.1651	36.1452	36.1788	36.149	36.1449	36.1629	36.1482	36.1267	36.1056
PM-PB-1108-N-A1_2	36.2482	35.9791	36.0875	36.1233	36.1971	36.179	36.1357	36.1875	36.1858	36.1998	36.1688	36.1616	36.1545	36.1438	36.1364	36.1184	36.1193	36.0941	36.0882	36.084	36.0753	36.0684	36.0506	36.035	36.0279	36.022	36.0092	36.005	35.9971	35.9804	35.9738	35.9392	35.9326	35.95	35.9299	35.9108	35.9057	35.8956	35.8515	35.8606	35.8476	35.8367	35.8227	35.8243	35.8151	35.7913	35.8019	35.7738	35.7542
PM-PB-1108-T-A1_1	36.2632	36.2434	36.3744	36.4443	36.4901	36.4745	36.4047	36.454	36.4598	36.5117	36.4747	36.4698	36.4645	36.459	36.4588	36.4297	36.4154	36.3781	36.374	36.375	36.3596	36.3436	36.3442	36.3312	36.3274	36.2962	36.2858	36.2987	36.2794	36.2894	36.2787	36.2637	36.2421	36.2402	36.23	36.2149	36.2252	36.2138	36.2072	36.1969	36.1756	36.1573	36.1836	36.153	36.1404	36.1582	36.1368	36.1097	36.0875
PM-PB-1108-T-A1_2	36.3022	36.0407	36.1472	36.1737	36.2447	36.2111	36.1633	36.2273	36.2153	36.2448	36.2329	36.214	36.2111	36.1977	36.1935	36.1736	36.1722	36.1482	36.1409	36.1345	36.1254	36.1191	36.1007	36.0899	36.0831	36.0751	36.0662	36.0588	36.0515	36.0346	36.0269	35.9949	35.9904	36.0016	35.9834	35.9699	35.9645	35.9514	35.9119	35.9191	35.9056	35.8926	35.8864	35.8837	35.8725	35.8487	35.8567	35.8313	35.8134
PM-PB-1109-N-A1_1	36.2415	36.2327	36.3736	36.4454	36.4943	36.4785	36.4083	36.4613	36.4702	36.5197	36.4838	36.482	36.4753	36.4683	36.4704	36.443	36.4278	36.3927	36.3904	36.3929	36.3785	36.3622	36.3594	36.3437	36.3441	36.3138	36.3054	36.313	36.2902	36.2926	36.29	36.2897	36.2663	36.2621	36.2613	36.2447	36.2561	36.2426	36.2355	36.2246	36.2089	36.19	36.2227	36.1918	36.1808	36.1993	36.1828	36.1607	36.1395
PM-PB-1109-N-A1_2	36.2903	36.0223	36.1206	36.1477	36.2161	36.1824	36.1609	36.2111	36.2088	36.2138	36.193	36.1694	36.1627	36.1477	36.1387	36.123	36.1175	36.0963	36.0886	36.081	36.0719	36.0662	36.05	36.0395	36.0353	36.0258	36.0168	36.0104	36.0047	35.9868	35.9774	35.9452	35.9409	35.9523	35.9356	35.9209	35.9132	35.9006	35.8673	35.8768	35.8638	35.8497	35.8444	35.8415	35.8301	35.8073	35.82	35.7951	35.7789
PM-PB-1109-T-A1_1	36.248	36.2126	36.3415	36.4152	36.4658	36.4511	36.3744	36.4313	36.4333	36.4859	36.4455	36.441	36.4375	36.4317	36.4322	36.4029	36.3897	36.3494	36.3483	36.3475	36.3335	36.318	36.3134	36.3032	36.2996	36.2706	36.2632	36.2702	36.2519	36.2595	36.2503	36.2338	36.2117	36.2117	36.2033	36.1896	36.1997	36.1877	36.1753	36.1662	36.1456	36.1303	36.1569	36.1235	36.1064	36.1282	36.1068	36.0786	36.0561
PM-PB-1109-T-A1_2	36.2885	36.0198	36.1254	36.1569	36.2266	36.1943	36.1728	36.2178	36.2231	36.2321	36.2017	36.1882	36.1871	36.1734	36.1689	36.148	36.1451	36.1215	36.1155	36.1098	36.1002	36.0944	36.0752	36.0658	36.0543	36.0449	36.0365	36.0293	36.0229	36.0064	35.9991	35.9672	35.9622	35.9734	35.9555	35.9394	35.9351	35.9208	35.8815	35.8876	35.8756	35.8605	35.8558	35.851	35.8415	35.8168	35.8246	35.7979	35.7791
PM-PB-1110-N-A1_1	36.2193	36.1802	36.3214	36.3981	36.451	36.4347	36.3587	36.4174	36.4181	36.4745	36.4325	36.4323	36.4214	36.4163	36.4173	36.389	36.3723	36.3349	36.3332	36.3339	36.3192	36.306	36.3012	36.2883	36.287	36.2593	36.2475	36.2555	36.2341	36.2427	36.2313	36.2169	36.1942	36.1909	36.1832	36.1698	36.1821	36.1725	36.1595	36.1507	36.1318	36.1142	36.142	36.1079	36.0959	36.116	36.0944	36.0699	36.044
PM-PB-1110-N-A1_2	36.2501	35.9547	36.061	36.0928	36.1695	36.1439	36.1039	36.1487	36.1338	36.1672	36.1357	36.1175	36.1147	36.0988	36.0905	36.0728	36.0705	36.046	36.037	36.0297	36.0182	36.0135	35.994	35.9825	35.9761	35.9652	35.956	35.9489	35.9424	35.9255	35.9158	35.8831	35.8797	35.8914	35.8737	35.8577	35.851	35.8364	35.7982	35.8085	35.7938	35.7788	35.772	35.7684	35.7581	35.7344	35.7464	35.7201	35.7032
PM-PB-1110-T-A1_1	36.2177	36.1717	36.3056	36.3836	36.433	36.4174	36.3363	36.3935	36.3992	36.4583	36.417	36.4141	36.4115	36.4067	36.4064	36.3774	36.3608	36.3219	36.3196	36.3239	36.3097	36.2888	36.2878	36.2737	36.2706	36.2328	36.217	36.226	36.2059	36.2101	36.2148	36.2176	36.1953	36.1868	36.1733	36.1477	36.154	36.1644	36.1604	36.1519	36.1314	36.109	36.1406	36.1089	36.1045	36.1248	36.1088	36.0849	36.0632
PM-PB-1110-T-A1_2	36.2624	35.9834	36.0967	36.1269	36.2044	36.182	36.1307	36.2139	36.19	36.2193	36.2025	36.1822	36.1839	36.1715	36.1597	36.1435	36.1393	36.1211	36.1115	36.1059	36.0926	36.0864	36.0736	36.0613	36.055	36.05	36.039	36.0285	36.0207	36.0037	35.9968	35.9632	35.9574	35.9715	35.9531	35.9366	35.9318	35.9184	35.8801	35.888	35.8758	35.8621	35.852	35.8537	35.8447	35.8213	35.8309	35.8045	35.7864
PM-PB-1111-N-A1_1	36.1981	36.1772	36.3266	36.4067	36.4582	36.4431	36.3692	36.422	36.4271	36.4807	36.4393	36.4391	36.4319	36.4264	36.4275	36.3989	36.3828	36.3463	36.3425	36.3447	36.3295	36.3107	36.3106	36.2957	36.2923	36.265	36.2529	36.265	36.2463	36.2536	36.2431	36.2334	36.2146	36.2107	36.2035	36.1867	36.1961	36.1851	36.1742	36.1614	36.1416	36.117	36.1511	36.1202	36.1114	36.1259	36.1063	36.0808	36.0583
PM-PB-1111-N-A1_2	36.2067	35.91	36.0336	36.0703	36.1472	36.1169	36.0812	36.1302	36.1294	36.138	36.1049	36.0957	36.0915	36.0744	36.0701	36.0483	36.0452	36.0177	36.0094	36.0033	35.9936	35.9868	35.9653	35.9524	35.945	35.9338	35.9225	35.9152	35.9084	35.89	35.8802	35.8456	35.8418	35.8551	35.8325	35.8144	35.8099	35.796	35.7552	35.7623	35.7475	35.7326	35.7264	35.7206	35.7112	35.6843	35.6941	35.6657	35.6468
PM-PB-1111-T-A1_1	36.2346	36.1964	36.3319	36.4071	36.4616	36.4413	36.3625	36.4152	36.4339	36.4887	36.4468	36.4449	36.4438	36.438	36.4389	36.409	36.3966	36.3573	36.3534	36.3539	36.3376	36.3172	36.315	36.2941	36.2991	36.2471	36.2643	36.2713	36.2579	36.2676	36.2621	36.2501	36.23	36.2316	36.2176	36.2017	36.2094	36.1916	36.1705	36.1715	36.1497	36.1409	36.1685	36.1341	36.1212	36.1427	36.1278	36.1029	36.0836
PM-PB-1111-T-A1_2	36.2339	35.9456	36.065	36.0963	36.1768	36.152	36.103	36.1708	36.1641	36.1931	36.1721	36.1529	36.1554	36.1401	36.1324	36.1134	36.1101	36.0866	36.0799	36.0728	36.0621	36.0566	36.0394	36.0292	36.0211	36.0129	36.0016	35.9945	35.9874	35.968	35.9605	35.9244	35.9229	35.9362	35.9152	35.8963	35.8884	35.8752	35.8335	35.8426	35.8324	35.8149	35.811	35.8094	35.7979	35.7703	35.7814	35.7502	35.733
PM-PB-1112-N-A1_1	36.2282	36.1808	36.3046	36.3839	36.4374	36.4218	36.3405	36.4024	36.4139	36.4647	36.422	36.4222	36.4194	36.4138	36.416	36.3877	36.3745	36.3341	36.331	36.3321	36.3158	36.2962	36.2947	36.2781	36.2818	36.246	36.2436	36.2542	36.2343	36.2402	36.2345	36.2278	36.2112	36.2137	36.2012	36.1822	36.1903	36.1785	36.1667	36.1574	36.1341	36.1189	36.1512	36.1231	36.1177	36.1317	36.1167	36.0951	36.0724
PM-PB-1112-N-A1_2	36.2643	35.9714	36.0788	36.1177	36.1907	36.1772	36.1327	36.1877	36.1961	36.2123	36.1781	36.1702	36.1729	36.1609	36.1483	36.1328	36.1324	36.1104	36.1019	36.0973	36.086	36.0778	36.0633	36.0484	36.043	36.0346	36.0214	36.0158	36.0083	35.9894	35.9827	35.9481	35.9404	35.959	35.9402	35.9209	35.9151	35.8991	35.8564	35.8661	35.8538	35.8417	35.8286	35.8282	35.8173	35.7927	35.8014	35.771	35.749
PM-PB-1112-T-A1_1	36.2275	36.2129	36.323	36.3974	36.4512	36.437	36.3666	36.4121	36.4211	36.4721	36.4324	36.433	36.4224	36.4191	36.4233	36.3933	36.3785	36.3345	36.33	36.3328	36.3165	36.2988	36.2977	36.2884	36.2835	36.2448	36.233	36.2456	36.2253	36.238	36.2276	36.2148	36.1883	36.1888	36.1778	36.1644	36.1754	36.1665	36.1568	36.146	36.1274	36.1047	36.142	36.1119	36.1009	36.1209	36.0996	36.0814	36.0575
PM-PB-1112-T-A1_2	36.2819	36.0239	36.1151	36.1438	36.2164	36.1951	36.1603	36.2086	36.2018	36.2283	36.203	36.1866	36.1809	36.1729	36.165	36.1503	36.1461	36.1218	36.1179	36.1145	36.106	36.1027	36.0843	36.0731	36.0701	36.0605	36.0544	36.0513	36.0417	36.0279	36.0219	35.9921	35.9857	36.002	35.9868	35.9703	35.9607	35.9475	35.9155	35.9259	35.9171	35.9012	35.8905	35.8924	35.8814	35.864	35.8783	35.8556	35.8386
PM-PB-1113-N-A1_1	36.214	36.1719	36.2895	36.3728	36.4262	36.4116	36.3274	36.3863	36.3929	36.4515	36.4086	36.405	36.3988	36.3936	36.3954	36.3675	36.3526	36.3104	36.3064	36.3082	36.2924	36.28	36.2737	36.2618	36.2601	36.2285	36.2184	36.2272	36.2013	36.2054	36.1997	36.1933	36.1714	36.173	36.1625	36.1432	36.1559	36.1453	36.1386	36.1259	36.1055	36.083	36.1165	36.087	36.0755	36.0931	36.0708	36.0473	36.021
PM-PB-1113-N-A1_2	36.2928	36.0327	36.1272	36.1642	36.2329	36.1977	36.1734	36.2261	36.2378	36.2538	36.2162	36.2067	36.2044	36.1964	36.1879	36.1736	36.1758	36.1502	36.1466	36.1417	36.1336	36.1255	36.1108	36.0943	36.0887	36.0807	36.0707	36.0672	36.0629	36.0459	36.0397	36.0096	36.0014	36.017	36.0002	35.982	35.9758	35.9622	35.9239	35.9325	35.919	35.9092	35.8966	35.8978	35.8876	35.8649	35.8721	35.84	35.8234
PM-PB-1113-T-A1_1	36.2748	36.2316	36.3454	36.4292	36.4815	36.467	36.3873	36.4438	36.4502	36.5042	36.469	36.4661	36.4622	36.4576	36.4573	36.4297	36.4156	36.3793	36.3752	36.3796	36.3634	36.3444	36.343	36.3258	36.326	36.2931	36.2838	36.2979	36.2795	36.2933	36.2827	36.2719	36.2543	36.2563	36.2458	36.2292	36.238	36.2288	36.2217	36.2064	36.1872	36.1621	36.1968	36.1703	36.1642	36.1825	36.1636	36.1421	36.1207
PM-PB-1113-T-A1_2	36.2949	36.0233	36.1294	36.1636	36.2398	36.2227	36.1763	36.2316	36.2242	36.2531	36.2362	36.2239	36.2234	36.213	36.2021	36.1877	36.1917	36.1698	36.1612	36.1563	36.1459	36.139	36.1247	36.1088	36.1029	36.0983	36.0849	36.0814	36.0725	36.0561	36.05	36.0158	36.0072	36.0253	36.0072	35.99	35.9863	35.9755	35.9379	35.9465	35.9304	35.9181	35.9052	35.9076	35.8988	35.8761	35.8878	35.8606	35.839
PM-PB-1114-N-A1_1	36.2349	36.2342	36.3522	36.4257	36.4748	36.4613	36.3873	36.4385	36.4453	36.4993	36.4597	36.4584	36.4463	36.4376	36.434	36.4084	36.3899	36.3493	36.3427	36.3478	36.3329	36.3214	36.3141	36.3057	36.2952	36.2737	36.2547	36.2745	36.246	36.2506	36.2331	36.2226	36.2051	36.2055	36.1919	36.1737	36.1827	36.1719	36.1634	36.1569	36.1393	36.127	36.1481	36.1198	36.1015	36.117	36.0926	36.0657	36.0397
PM-PB-1114-N-A1_2	36.3062	36.0519	36.1556	36.1822	36.2571	36.2238	36.1937	36.2381	36.2264	36.2461	36.2171	36.2034	36.1972	36.1864	36.1809	36.1629	36.1612	36.134	36.1266	36.1194	36.1097	36.1059	36.0834	36.0733	36.064	36.0533	36.0451	36.0346	36.0285	36.0115	36.0016	35.9675	35.9682	35.9754	35.9558	35.9408	35.9315	35.9169	35.8771	35.883	35.8755	35.857	35.8544	35.8478	35.8296	35.8064	35.8164	35.7878	35.77
PM-PB-1114-T-A1_1	36.2439	36.2146	36.3406	36.4196	36.4712	36.4579	36.3782	36.4297	36.4342	36.4872	36.4524	36.451	36.4475	36.4408	36.4407	36.4136	36.4016	36.3609	36.3574	36.3609	36.3473	36.3319	36.3282	36.3153	36.3157	36.2888	36.276	36.2846	36.263	36.2762	36.2748	36.265	36.2418	36.2393	36.2329	36.2225	36.2336	36.2222	36.2125	36.1979	36.1837	36.1689	36.1957	36.1634	36.1504	36.1726	36.1582	36.1371	36.112
PM-PB-1114-T-A1_2	36.28	35.987	36.0951	36.1293	36.2048	36.1876	36.1498	36.2005	36.209	36.2211	36.1924	36.1808	36.1815	36.1679	36.1592	36.1422	36.1422	36.1194	36.1127	36.1078	36.0984	36.0912	36.0752	36.061	36.0526	36.0451	36.0349	36.0302	36.0229	36.0066	35.9986	35.9646	35.9573	35.973	35.9531	35.9367	35.9326	35.9208	35.8823	35.8931	35.8786	35.8627	35.8556	35.8537	35.8431	35.8208	35.8311	35.8041	35.7848
PM-PB-1115-N-A1_1	36.5621	36.4561	36.5529	36.5712	36.5917	36.5653	36.5284	36.5665	36.5564	36.591	36.5693	36.5543	36.5509	36.5478	36.5456	36.5331	36.5141	36.4856	36.4712	36.4696	36.4573	36.4503	36.4432	36.4301	36.4392	36.4047	36.3862	36.3667	36.3979	36.4034	36.3932	36.3885	36.3699	36.3145	36.3461	36.3484	36.3603	36.3329	36.325	36.3157	36.3192	36.295	36.2953	36.2922	36.2774	36.2956	36.2706	36.2925	36.2556
PM-PB-1115-N-A1_2	36.2569	36.018	36.1343	36.1857	36.2681	36.253	36.2284	36.2985	36.2888	36.2992	36.3015	36.2796	36.2789	36.2756	36.2664	36.2541	36.2372	36.2315	36.2089	36.209	36.1958	36.1831	36.1795	36.1424	36.1563	36.1529	36.1288	36.1211	36.1351	36.1068	36.089	36.078	36.0557	36.0586	36.0592	36.0477	36.0189	36.0059	36.0022	35.9937	35.976	35.9615	35.9355	35.9354	35.9449	35.9344	35.9163	35.8954	35.8636
PM-PB-1115-T-A1_1	36.5796	36.4706	36.5659	36.5846	36.603	36.5766	36.5389	36.5762	36.5667	36.5992	36.578	36.5641	36.5659	36.562	36.5583	36.5446	36.5283	36.5039	36.4896	36.4842	36.4685	36.4565	36.4537	36.4343	36.4461	36.4024	36.3971	36.3776	36.4148	36.419	36.412	36.406	36.388	36.3318	36.3657	36.3654	36.3746	36.342	36.3321	36.3199	36.3261	36.2985	36.3027	36.2998	36.2813	36.3024	36.2777	36.2991	36.266
PM-PB-1115-T-A1_2	36.2971	36.0997	36.1926	36.2271	36.29	36.2641	36.2277	36.2991	36.2818	36.2985	36.2893	36.2666	36.2657	36.2598	36.2474	36.2354	36.2167	36.2111	36.1867	36.186	36.1749	36.1629	36.1596	36.1215	36.133	36.1297	36.1039	36.0986	36.1117	36.0807	36.0648	36.0534	36.0337	36.0391	36.0375	36.0227	35.9906	35.979	35.9722	35.9599	35.9452	35.9313	35.9042	35.9086	35.9198	35.9063	35.8895	35.8674	35.8382
PM-PB-1116-N-A1_1	36.5966	36.481	36.5813	36.5961	36.6172	36.5921	36.5524	36.5878	36.5725	36.6075	36.5905	36.5776	36.5771	36.5713	36.5661	36.5535	36.538	36.5154	36.4997	36.4969	36.4821	36.4701	36.4654	36.4499	36.4643	36.431	36.4169	36.3904	36.4235	36.4263	36.4182	36.4122	36.3934	36.3304	36.3625	36.3647	36.3801	36.3502	36.3383	36.3287	36.34	36.3153	36.3153	36.3075	36.2896	36.3089	36.2856	36.3073	36.2688
PM-PB-1116-N-A1_2	36.315	36.0976	36.1951	36.2285	36.3061	36.2812	36.2744	36.3185	36.3117	36.3275	36.3098	36.2932	36.2945	36.2882	36.2753	36.2655	36.2454	36.2429	36.2205	36.2175	36.2048	36.1937	36.1883	36.1539	36.1645	36.1614	36.1378	36.1323	36.1459	36.118	36.0997	36.0916	36.0717	36.0744	36.0722	36.0608	36.0319	36.0221	36.0159	36.0074	35.99	35.9773	35.9527	35.9514	35.9609	35.948	35.9327	35.9115	35.8854
PM-PB-1116-T-A1_1	36.5759	36.4638	36.5665	36.588	36.6114	36.5872	36.5493	36.5873	36.5768	36.6109	36.5867	36.5733	36.5778	36.5733	36.5692	36.5569	36.5431	36.5167	36.5016	36.4939	36.4823	36.4741	36.4697	36.4554	36.4668	36.4321	36.4304	36.3974	36.4337	36.4288	36.4243	36.4225	36.4036	36.3428	36.3727	36.3783	36.3895	36.3637	36.3569	36.3501	36.3546	36.3337	36.3281	36.3218	36.3096	36.3268	36.3023	36.3204	36.2906
PM-PB-1116-T-A1_2	36.2992	36.0557	36.161	36.1944	36.2705	36.25	36.2573	36.3082	36.3023	36.3129	36.3081	36.2797	36.2835	36.2726	36.2672	36.2499	36.2287	36.2251	36.201	36.1997	36.1873	36.1793	36.1763	36.1463	36.1558	36.148	36.1291	36.1225	36.1386	36.1059	36.0914	36.0832	36.0646	36.0646	36.0604	36.0547	36.0246	36.0155	36.0129	36.0057	35.9852	35.9754	35.9567	35.9522	35.9648	35.9476	35.9287	35.9116	35.8828
PM-PB-1117-N-A1_1	36.6567	36.536	36.5417	36.6267	36.6524	36.6279	36.5928	36.6312	36.6261	36.6561	36.6298	36.6183	36.6157	36.6083	36.6051	36.5891	36.5726	36.5476	36.5372	36.5267	36.511	36.5134	36.5037	36.4884	36.497	36.437	36.4648	36.4464	36.4484	36.4448	36.4347	36.4209	36.4103	36.3946	36.3846	36.3789	36.3867	36.3729	36.3686	36.356	36.3589	36.3448	36.3384	36.3252	36.2137	36.3143	36.2959	36.3058	36.2722
PM-PB-1117-N-A1_2	36.4849	36.1593	36.2353	36.27	36.3289	36.3007	36.2623	36.3253	36.3203	36.3384	36.3047	36.2758	36.2679	36.2618	36.2453	36.2283	36.2168	36.1983	36.1808	36.1768	36.1524	36.154	36.1434	36.1178	36.1235	36.1088	36.0999	36.0797	36.0937	36.0561	36.0475	36.0357	36.0322	36.0116	36.0063	36.0019	36.0051	35.9651	35.9617	35.9504	35.9541	35.9424	35.893	35.8887	35.8938	35.8847	35.8594	35.8326	35.7934
PM-PB-1117-T-A1_1	36.6414	36.5101	36.5259	36.6144	36.6415	36.6232	36.5804	36.6236	36.6187	36.6527	36.6283	36.6203	36.6206	36.614	36.6107	36.5943	36.577	36.5533	36.5444	36.539	36.5232	36.5247	36.5166	36.4986	36.5064	36.436	36.4686	36.459	36.4645	36.4731	36.4706	36.4533	36.4401	36.4221	36.4231	36.4159	36.4276	36.4108	36.3991	36.3856	36.3901	36.3783	36.3767	36.3662	36.2654	36.3638	36.3525	36.363	36.3366
PM-PB-1117-T-A1_2	36.1071	35.5674	35.7555	35.8604	35.9631	35.9451	35.8986	36.0111	36.0167	36.0564	36.0339	36.0063	36.0112	36.0138	35.9885	35.9707	35.9561	35.9355	35.9171	35.9206	35.8927	35.8859	35.8773	35.8362	35.8478	35.8315	35.8204	35.7976	35.8195	35.7663	35.7573	35.7384	35.7293	35.7082	35.705	35.6908	35.703	35.6469	35.6377	35.6251	35.6444	35.6318	35.556	35.5541	35.5706	35.5656	35.5332	35.4864	35.4448
PM-PB-1118-N-A1_1	36.667	36.5392	36.5522	36.6326	36.6526	36.629	36.5916	36.6272	36.6174	36.65	36.6236	36.614	36.6094	36.5993	36.5944	36.5773	36.5587	36.5349	36.523	36.5148	36.4952	36.4963	36.4873	36.4774	36.4835	36.4348	36.4501	36.4245	36.425	36.4234	36.4145	36.396	36.3818	36.3627	36.356	36.3538	36.3611	36.3451	36.3339	36.3205	36.3266	36.3155	36.3008	36.2831	36.1661	36.2666	36.2488	36.2562	36.2199
PM-PB-1118-N-A1_2	36.5327	36.2347	36.3011	36.3333	36.3893	36.3593	36.3522	36.4057	36.4049	36.411	36.3918	36.3591	36.3549	36.3506	36.3361	36.321	36.3117	36.2941	36.2793	36.2748	36.2537	36.2529	36.2438	36.2209	36.2219	36.2085	36.2025	36.1823	36.1932	36.1585	36.1499	36.1353	36.1352	36.1136	36.108	36.1023	36.0978	36.0629	36.0612	36.0461	36.0609	36.0431	36.0096	36.0037	35.9998	35.9928	35.9748	35.945	35.9184
PM-PB-1118-T-A1_1	36.6476	36.5292	36.5402	36.6305	36.6557	36.6383	36.597	36.6365	36.6313	36.6633	36.6395	36.6321	36.6315	36.626	36.623	36.6072	36.5922	36.5699	36.5583	36.5526	36.5363	36.5351	36.5295	36.5139	36.5237	36.4651	36.4862	36.4708	36.4772	36.4852	36.4821	36.4647	36.4559	36.4387	36.4366	36.4278	36.4364	36.4239	36.4168	36.3968	36.4025	36.3828	36.382	36.3727	36.2682	36.3659	36.351	36.3601	36.3331
PM-PB-1118-T-A1_2	36.5084	36.189	36.2639	36.3072	36.3549	36.3283	36.2938	36.355	36.3586	36.3683	36.3502	36.3233	36.3191	36.3186	36.299	36.2856	36.2793	36.2655	36.2488	36.2488	36.229	36.2226	36.2183	36.1869	36.1939	36.1816	36.1703	36.1552	36.1666	36.1289	36.125	36.1118	36.1034	36.0889	36.0846	36.0755	36.0784	36.0409	36.0342	36.0202	36.0312	36.0255	35.9659	35.9724	35.9784	35.9714	35.9492	35.9183	35.8798
PM-PB-1119-N-A1_1	36.6474	36.5223	36.5299	36.6151	36.6417	36.6213	36.5792	36.6194	36.6157	36.6481	36.6226	36.6127	36.6125	36.608	36.6056	36.5868	36.5701	36.5474	36.5368	36.5323	36.5142	36.5151	36.5088	36.4898	36.4989	36.4371	36.4568	36.4468	36.451	36.4581	36.4539	36.4336	36.4219	36.4004	36.3958	36.3855	36.4026	36.3884	36.382	36.3617	36.3658	36.3471	36.345	36.3342	36.2262	36.3275	36.3104	36.3221	36.2959
PM-PB-1119-N-A1_2	36.5075	36.2086	36.2754	36.3087	36.3516	36.3154	36.2768	36.3495	36.3451	36.3617	36.3463	36.3165	36.3104	36.3089	36.2888	36.2788	36.2717	36.2592	36.2423	36.2444	36.2242	36.2162	36.2121	36.1798	36.1889	36.1777	36.1645	36.1481	36.1635	36.1275	36.1242	36.1131	36.1014	36.0866	36.0865	36.0789	36.0791	36.0415	36.0369	36.0253	36.038	36.0308	35.9744	35.9774	35.9824	35.9794	35.9587	35.9237	35.8885
PM-PB-1119-T-A1_1	36.6436	36.5226	36.5351	36.6232	36.6461	36.6273	36.5823	36.6205	36.6137	36.6437	36.6239	36.6174	36.6185	36.6108	36.6052	36.5882	36.5745	36.549	36.5388	36.5339	36.5158	36.5146	36.5045	36.4909	36.499	36.4449	36.4656	36.4454	36.4492	36.4581	36.458	36.4402	36.4257	36.4042	36.4028	36.4002	36.4097	36.3905	36.3778	36.361	36.3657	36.3592	36.3486	36.3328	36.228	36.329	36.3209	36.3298	36.2974
PM-PB-1119-T-A1_2	36.5459	36.269	36.3345	36.3686	36.42	36.3949	36.3647	36.4219	36.428	36.439	36.4238	36.3964	36.3996	36.3958	36.3804	36.3666	36.3568	36.3439	36.3286	36.3272	36.3064	36.302	36.2969	36.2715	36.2741	36.263	36.2521	36.2361	36.2467	36.2106	36.2039	36.1941	36.1847	36.1661	36.1632	36.1575	36.1603	36.1247	36.1207	36.1085	36.115	36.1064	36.0589	36.0573	36.0631	36.0525	36.0318	36.007	35.9706
PM-PB-1120-N-A1_1	36.6351	36.4995	36.5191	36.6064	36.6316	36.6138	36.5675	36.6089	36.6044	36.6375	36.6121	36.6044	36.6043	36.599	36.5946	36.5787	36.5617	36.5361	36.5264	36.5224	36.5052	36.5043	36.4962	36.4827	36.4921	36.4317	36.4525	36.4403	36.4448	36.4525	36.45	36.4339	36.4229	36.4035	36.3997	36.3955	36.4064	36.3904	36.3812	36.3649	36.3713	36.3585	36.3509	36.335	36.2287	36.3305	36.3206	36.3309	36.3012
PM-PB-1120-N-A1_2	36.4865	36.1597	36.2402	36.2773	36.3369	36.32	36.2765	36.3429	36.3436	36.3589	36.3367	36.3094	36.303	36.3014	36.2839	36.2686	36.2609	36.244	36.2282	36.2278	36.208	36.2012	36.193	36.1643	36.1696	36.1571	36.146	36.1282	36.1402	36.1018	36.0953	36.0828	36.0746	36.0565	36.0521	36.043	36.0471	36.0062	36.001	35.9886	35.9981	35.991	35.9342	35.9349	35.9427	35.9353	35.912	35.8827	35.8449
PM-PB-1120-T-A1_1	36.6398	36.5072	36.5237	36.6097	36.6341	36.6148	36.5686	36.6058	36.6005	36.6355	36.6116	36.6002	36.6016	36.5953	36.5913	36.5742	36.5586	36.5326	36.5219	36.5174	36.4986	36.497	36.4911	36.4759	36.4863	36.4268	36.448	36.4303	36.4333	36.4361	36.4374	36.423	36.4105	36.3882	36.3878	36.3789	36.3899	36.3729	36.3584	36.347	36.351	36.3464	36.3367	36.3207	36.2165	36.3166	36.3085	36.3187	36.2856
PM-PB-1120-T-A1_2	36.5334	36.2538	36.3242	36.3537	36.4045	36.3801	36.3482	36.411	36.4033	36.422	36.4022	36.3748	36.3739	36.3702	36.3531	36.3398	36.3304	36.3197	36.3048	36.3033	36.2832	36.2797	36.2742	36.248	36.2508	36.2393	36.2295	36.2134	36.2249	36.1898	36.1839	36.1734	36.1647	36.1479	36.1446	36.1393	36.1425	36.1055	36.1026	36.0909	36.0994	36.091	36.0425	36.0421	36.0475	36.041	36.0194	35.9931	35.959
PM-PB-1121-N-A1_1	36.6478	36.5322	36.54	36.6287	36.6489	36.6307	36.5896	36.6297	36.6225	36.6578	36.6352	36.6247	36.6209	36.6156	36.6116	36.5964	36.5767	36.555	36.5415	36.5401	36.5228	36.5232	36.514	36.5007	36.5031	36.4526	36.4579	36.4602	36.4583	36.4641	36.4563	36.4388	36.4271	36.4085	36.4068	36.3977	36.4085	36.3939	36.3866	36.3704	36.371	36.3559	36.3537	36.3443	36.2396	36.3327	36.3167	36.328	36.2968
PM-PB-1121-N-A1_2	36.5201	36.2244	36.2905	36.3278	36.379	36.353	36.3207	36.3742	36.375	36.389	36.3677	36.3386	36.3324	36.3299	36.3119	36.2986	36.2914	36.2769	36.2597	36.2583	36.239	36.2339	36.2264	36.1984	36.2023	36.1897	36.1789	36.1618	36.174	36.1384	36.1304	36.119	36.1112	36.0944	36.092	36.0852	36.0847	36.0481	36.0436	36.0308	36.0394	36.0316	35.9768	35.9792	35.9838	35.9763	35.9549	35.9271	35.8894
PM-PB-1121-T-A1_1	36.649	36.5223	36.5352	36.6244	36.6484	36.632	36.5899	36.6304	36.6248	36.6578	36.6326	36.6244	36.6246	36.6184	36.6151	36.5994	36.5835	36.5597	36.5493	36.5451	36.529	36.531	36.5234	36.5116	36.517	36.4642	36.4811	36.4709	36.4743	36.4825	36.479	36.4622	36.4483	36.4286	36.4296	36.4258	36.4358	36.4226	36.4174	36.4007	36.4048	36.3926	36.3852	36.3748	36.2697	36.3708	36.3593	36.37	36.3439
PM-PB-1121-T-A1_2	36.5273	36.2318	36.3069	36.3429	36.3991	36.3795	36.3531	36.4071	36.4054	36.427	36.4048	36.3789	36.3784	36.376	36.3599	36.3478	36.3406	36.3271	36.3123	36.3117	36.2918	36.2874	36.2815	36.2552	36.2599	36.2473	36.2395	36.2224	36.2354	36.2001	36.1924	36.1833	36.1742	36.1557	36.1559	36.1512	36.1523	36.1163	36.1157	36.1039	36.1109	36.1021	36.0542	36.0524	36.0562	36.0489	36.027	36.0023	35.9655
PM-PB-1122-N-A1_1	36.6459	36.52	36.5265	36.6123	36.6332	36.6135	36.5706	36.6125	36.6063	36.6419	36.6178	36.6046	36.6038	36.6001	36.5977	36.5786	36.56	36.5367	36.5258	36.5234	36.5061	36.5076	36.5011	36.4852	36.4883	36.4289	36.4401	36.4424	36.4401	36.4497	36.4446	36.4296	36.4171	36.395	36.3911	36.3782	36.3917	36.3851	36.3756	36.3628	36.3603	36.3463	36.3441	36.3357	36.2318	36.3241	36.3126	36.3253	36.294
PM-PB-1122-N-A1_2	36.5118	36.2171	36.2861	36.3242	36.373	36.3491	36.3041	36.3751	36.3651	36.3792	36.3639	36.337	36.3292	36.3301	36.312	36.3	36.2955	36.2808	36.2641	36.2649	36.2467	36.2406	36.2337	36.202	36.2103	36.1992	36.1893	36.1724	36.1838	36.1476	36.1423	36.1315	36.1205	36.1062	36.1018	36.0954	36.0969	36.0616	36.0594	36.0477	36.0534	36.0452	35.9896	35.9921	35.9977	35.9918	35.9713	35.9451	35.9078
PM-PB-1122-T-A1_1	36.65	36.5164	36.5312	36.6132	36.6398	36.621	36.5759	36.6171	36.6096	36.644	36.6178	36.6081	36.6095	36.6044	36.5998	36.5832	36.567	36.5434	36.5335	36.528	36.5111	36.5122	36.5043	36.4921	36.5	36.446	36.4642	36.4489	36.4526	36.4583	36.4532	36.4358	36.4255	36.4055	36.4035	36.3947	36.406	36.3923	36.3883	36.3672	36.3727	36.3553	36.3519	36.3403	36.2369	36.3334	36.3195	36.3312	36.3044
PM-PB-1122-T-A1_2	36.4885	36.1677	36.242	36.2776	36.3342	36.3012	36.2728	36.3485	36.3377	36.3608	36.3379	36.3098	36.3049	36.3026	36.2862	36.2728	36.264	36.2475	36.2318	36.2319	36.2118	36.2054	36.1987	36.1716	36.1796	36.1669	36.1567	36.1369	36.1491	36.1143	36.1075	36.0958	36.087	36.0708	36.0681	36.0618	36.0635	36.0265	36.0223	36.0112	36.0204	36.0134	35.9602	35.9614	35.9676	35.96	35.9398	35.9133	35.8748
PM-PB-1123-N-A1_1	36.6465	36.5358	36.5377	36.6283	36.6487	36.6292	36.5867	36.6276	36.6211	36.6539	36.6314	36.6202	36.6153	36.6116	36.6081	36.5933	36.575	36.5511	36.5392	36.5352	36.5187	36.5216	36.5116	36.4999	36.5045	36.4534	36.465	36.4547	36.4548	36.4597	36.4526	36.434	36.4217	36.4052	36.403	36.3919	36.4035	36.3942	36.3849	36.3685	36.3683	36.3489	36.3485	36.3411	36.2367	36.3325	36.3145	36.328	36.2951
PM-PB-1123-N-A1_2	36.5168	36.2033	36.2777	36.3217	36.3745	36.3522	36.3136	36.3733	36.3751	36.3907	36.3686	36.3436	36.3392	36.3407	36.3196	36.3076	36.3025	36.2877	36.2692	36.271	36.2511	36.2444	36.2385	36.2081	36.2144	36.2035	36.1914	36.1739	36.1858	36.1487	36.1406	36.1304	36.1217	36.1046	36.1034	36.094	36.0981	36.0597	36.0548	36.0427	36.0517	36.0467	35.9857	35.9919	35.9969	35.9918	35.9697	35.9421	35.9033
PM-PB-1123-T-A1_1	36.6351	36.5111	36.5233	36.6117	36.6364	36.6198	36.5794	36.6195	36.6138	36.6464	36.6202	36.6102	36.6086	36.6041	36.6001	36.5845	36.5675	36.5432	36.5328	36.5273	36.5108	36.5145	36.5058	36.4944	36.4996	36.4478	36.465	36.4521	36.454	36.4566	36.4494	36.4321	36.4203	36.4006	36.3994	36.3923	36.404	36.3929	36.3883	36.3722	36.3742	36.3598	36.3545	36.3467	36.2418	36.3384	36.3226	36.3325	36.3036
PM-PB-1123-T-A1_2	36.4701	36.1241	36.2082	36.2546	36.3181	36.2938	36.2558	36.3309	36.3253	36.3498	36.326	36.2969	36.2943	36.2923	36.2751	36.2598	36.2521	36.2369	36.2186	36.2173	36.1977	36.194	36.1877	36.1606	36.1644	36.1524	36.1419	36.1249	36.1364	36.0976	36.089	36.0785	36.0721	36.0542	36.0505	36.0432	36.0476	36.0079	36.0045	35.9917	35.9997	35.9916	35.9368	35.9377	35.9424	35.9368	35.9127	35.8855	35.849
PM-PB-1124-N-A1_1	36.6338	36.5063	36.5185	36.6087	36.633	36.6139	36.5703	36.6112	36.606	36.6408	36.6155	36.6068	36.6053	36.5994	36.6001	36.5827	36.5637	36.5397	36.5304	36.528	36.5108	36.5099	36.5017	36.485	36.4936	36.4363	36.4499	36.4479	36.4506	36.4627	36.456	36.4366	36.4221	36.394	36.3803	36.3599	36.3863	36.3902	36.3815	36.3617	36.3726	36.3524	36.3501	36.3382	36.236	36.3379	36.3249	36.3376	36.3094
PM-PB-1124-N-A1_2	36.4014	36.0127	36.1101	36.1672	36.2305	36.2119	36.1488	36.233	36.228	36.2471	36.2261	36.1947	36.1875	36.1898	36.1681	36.151	36.1445	36.1252	36.1063	36.1086	36.0897	36.0813	36.0735	36.0366	36.0442	36.0342	36.0209	36.0048	36.0176	35.9736	35.9679	35.955	35.945	35.9275	35.9243	35.9121	35.9173	35.8734	35.8663	35.8506	35.8653	35.8602	35.7913	35.7962	35.8056	35.8003	35.7769	35.7456	35.703
PM-PB-1124-T-A1_1	36.6278	36.4775	36.5045	36.5962	36.6256	36.6086	36.5668	36.6114	36.6025	36.6374	36.6152	36.6044	36.6067	36.604	36.6018	36.5838	36.5659	36.5425	36.5329	36.5297	36.5111	36.5075	36.504	36.4829	36.4929	36.4291	36.4564	36.4531	36.4593	36.4701	36.4634	36.4426	36.4284	36.4032	36.402	36.3974	36.414	36.3973	36.3875	36.3686	36.3752	36.3582	36.3577	36.3454	36.2426	36.3409	36.3281	36.3381	36.307
PM-PB-1124-T-A1_2	36.5199	36.2579	36.3184	36.3474	36.3954	36.3636	36.328	36.3953	36.3931	36.4015	36.3824	36.3505	36.3464	36.3464	36.3271	36.3152	36.3065	36.2969	36.2814	36.2791	36.2608	36.2553	36.2506	36.2233	36.2277	36.2193	36.209	36.1948	36.2043	36.1696	36.1627	36.1547	36.1464	36.1312	36.1269	36.1207	36.122	36.0882	36.0849	36.0732	36.0801	36.0722	36.0217	36.0267	36.0312	36.0227	36.0035	35.9807	35.9489
PM-PB-1125-N-A1_1	36.6242	36.498	36.5219	36.6146	36.6418	36.6268	36.5842	36.622	36.615	36.6516	36.6273	36.6209	36.6199	36.6157	36.6113	36.5962	36.5804	36.5572	36.5456	36.541	36.5239	36.5232	36.516	36.5052	36.5109	36.462	36.4747	36.4609	36.4636	36.4665	36.4644	36.4488	36.4399	36.4192	36.417	36.4071	36.4216	36.4061	36.4016	36.3839	36.3897	36.3741	36.3668	36.3545	36.2524	36.3495	36.3387	36.3497	36.3245
PM-PB-1125-N-A1_2	36.4777	36.1575	36.2417	36.281	36.3356	36.3125	36.2792	36.3378	36.3259	36.3489	36.3272	36.2996	36.2937	36.2903	36.2749	36.2579	36.2486	36.2323	36.2156	36.2155	36.1956	36.1906	36.1809	36.1533	36.1561	36.1442	36.132	36.1141	36.1263	36.088	36.0814	36.0694	36.0617	36.0413	36.039	36.0323	36.036	35.9951	35.9879	35.9755	35.9858	35.9791	35.924	35.9222	35.9292	35.9208	35.8984	35.8712	35.8323
PM-PB-1125-T-A1_1	36.6299	36.495	36.5124	36.6026	36.6293	36.6112	36.5621	36.6023	36.5958	36.6318	36.6102	36.6007	36.6009	36.597	36.5938	36.5765	36.5589	36.5355	36.5255	36.523	36.5059	36.5042	36.4974	36.4821	36.4931	36.4415	36.4543	36.4402	36.4428	36.4515	36.4524	36.4337	36.4209	36.3965	36.3967	36.3899	36.4071	36.3939	36.3868	36.362	36.3735	36.3501	36.3512	36.3378	36.2351	36.3369	36.3236	36.336	36.3055
PM-PB-1125-T-A1_2	36.48	36.1612	36.2298	36.2712	36.3265	36.2967	36.2639	36.3402	36.3314	36.3534	36.331	36.3058	36.2994	36.3006	36.2831	36.2707	36.2657	36.2493	36.2341	36.2361	36.2176	36.2107	36.2053	36.174	36.181	36.1734	36.1651	36.1446	36.1573	36.1213	36.1147	36.1034	36.0938	36.078	36.0764	36.0686	36.0707	36.0355	36.0304	36.0201	36.029	36.0201	35.963	35.9676	35.9747	35.9692	35.9509	35.9224	35.8858
PM-PB-1126-N-A1_1	36.6395	36.5028	36.5202	36.6073	36.6304	36.6102	36.5705	36.6114	36.6049	36.6395	36.6157	36.6036	36.601	36.5958	36.5914	36.5747	36.5554	36.5327	36.5225	36.5182	36.4995	36.4995	36.4918	36.4774	36.4858	36.4323	36.4484	36.4381	36.4365	36.4415	36.4352	36.4183	36.4064	36.3857	36.3842	36.375	36.386	36.3736	36.3648	36.3448	36.3515	36.3342	36.3323	36.3211	36.2145	36.3087	36.2924	36.3055	36.274
PM-PB-1126-N-A1_2	36.4687	36.1514	36.2293	36.2729	36.3241	36.2961	36.2481	36.3152	36.3062	36.3303	36.3048	36.2749	36.2668	36.265	36.2457	36.2324	36.2246	36.2087	36.1928	36.1915	36.1728	36.1673	36.1572	36.128	36.1367	36.1229	36.1125	36.0945	36.1061	36.0708	36.0635	36.0521	36.043	36.0264	36.0236	36.0177	36.0193	35.9802	35.9754	35.9645	35.974	35.9689	35.9131	35.9106	35.9155	35.9102	35.8909	35.8637	35.8255
PM-PB-1126-T-A1_1	36.6555	36.531	36.5437	36.6304	36.6536	36.6314	36.5904	36.6308	36.6226	36.6558	36.6322	36.6246	36.6209	36.6162	36.6126	36.597	36.5787	36.5563	36.5445	36.5415	36.5249	36.5233	36.5167	36.5017	36.5121	36.4598	36.4711	36.46	36.4588	36.4653	36.4616	36.4491	36.4348	36.4139	36.4154	36.4085	36.4207	36.4071	36.3998	36.3817	36.3894	36.3681	36.369	36.3557	36.2488	36.3499	36.3343	36.3475	36.3177
PM-PB-1126-T-A1_2	36.4899	36.1852	36.2519	36.2919	36.338	36.3077	36.2637	36.3242	36.3123	36.3261	36.3085	36.277	36.2639	36.2646	36.2444	36.2302	36.2251	36.2092	36.1899	36.1908	36.1718	36.1646	36.1571	36.1231	36.1324	36.1205	36.1089	36.0927	36.1044	36.0669	36.0614	36.0499	36.0402	36.0258	36.0222	36.0127	36.0148	35.9783	35.9725	35.9596	35.97	35.9633	35.9023	35.9078	35.9133	35.9083	35.8881	35.8593	35.8212
PM-PB-1127-N-A1_1	36.66	36.5383	36.5495	36.636	36.6578	36.6356	36.598	36.639	36.6322	36.6678	36.6421	36.6336	36.6267	36.6226	36.6197	36.6051	36.5857	36.5631	36.5537	36.5494	36.5324	36.5353	36.527	36.5138	36.5184	36.4666	36.4798	36.4701	36.4672	36.4707	36.4618	36.4444	36.432	36.4119	36.4094	36.4013	36.4139	36.4042	36.3979	36.3786	36.3845	36.3649	36.363	36.3537	36.2448	36.3414	36.3201	36.3324	36.3016
PM-PB-1127-N-A1_2	36.5056	36.1971	36.261	36.3003	36.3506	36.313	36.2721	36.3365	36.3329	36.3555	36.3236	36.2984	36.2917	36.2941	36.2737	36.2617	36.2545	36.2405	36.2218	36.2222	36.2024	36.1976	36.1906	36.1608	36.1671	36.1567	36.1475	36.1301	36.1417	36.1068	36.0984	36.0897	36.083	36.068	36.0648	36.0556	36.0593	36.0228	36.0185	36.0087	36.0163	36.0126	35.9569	35.9605	35.9631	35.9578	35.9373	35.9113	35.8743
PM-PB-1127-T-A1_1	36.1817	35.9878	36.1919	36.3042	36.3654	36.3456	36.2454	36.3127	36.3067	36.3917	36.3481	36.3404	36.3398	36.336	36.3321	36.3128	36.292	36.2445	36.2342	36.2305	36.22	36.2022	36.2107	36.1898	36.1878	36.1582	36.1634	36.1541	36.1428	36.1323	36.1419	36.1243	36.1117	36.0925	36.0805	36.067	36.0858	36.0815	36.0504	36.0435	36.0514	36.0286	36.0196	36.0236	36.0275	36.0181	36.0039	35.993	35.9503
PM-PB-1127-T-A1_2	36.2614	35.9709	36.0747	36.1268	36.2114	36.1878	36.1262	36.1988	36.1838	36.2246	36.1951	36.1689	36.1754	36.1599	36.1576	36.1453	36.1288	36.1144	36.1072	36.1011	36.0817	36.0833	36.0731	36.0526	36.0534	36.0477	36.0353	36.0328	36.0246	36.0157	36.005	35.9855	35.9713	35.9654	35.9487	35.9577	35.9416	35.9451	35.9233	35.92	35.9166	35.8906	35.879	35.8734	35.8723	35.8678	35.8475	35.808	35.8081
PM-PB-1128-N-A1_1	36.1906	35.9961	36.1959	36.3083	36.3688	36.3454	36.2499	36.3184	36.3144	36.3973	36.357	36.3471	36.3446	36.3387	36.3373	36.3156	36.2926	36.2503	36.2384	36.2375	36.2258	36.2049	36.2155	36.1856	36.1834	36.1455	36.1466	36.159	36.1539	36.1563	36.1543	36.1328	36.1212	36.106	36.0966	36.0802	36.0924	36.0825	36.0479	36.0424	36.053	36.0248	36.0216	36.0272	36.0293	36.0227	36.0039	35.9946	35.958
PM-PB-1128-N-A1_2	36.2457	35.9531	36.0531	36.1096	36.1959	36.1678	36.115	36.1673	36.1745	36.2017	36.1807	36.1488	36.155	36.1413	36.1268	36.1225	36.1023	36.0904	36.0805	36.0752	36.0527	36.0499	36.0403	36.017	36.0231	36.0159	36.0027	35.9991	35.9917	35.9816	35.9685	35.9481	35.9348	35.9296	35.9131	35.9221	35.903	35.9062	35.8859	35.8847	35.8804	35.8502	35.8359	35.8336	35.8332	35.8289	35.8125	35.7734	35.7729
PM-PB-1128-T-A1_1	36.2047	36.0312	36.2164	36.3278	36.3879	36.3685	36.2681	36.3299	36.3228	36.4131	36.3691	36.3614	36.3629	36.3591	36.3574	36.3367	36.3175	36.2716	36.2593	36.2566	36.2461	36.2266	36.2385	36.2131	36.21	36.1798	36.1861	36.1785	36.1764	36.1701	36.1774	36.1526	36.1485	36.1297	36.1177	36.1045	36.1177	36.1159	36.0899	36.0774	36.0874	36.0555	36.049	36.0562	36.0595	36.0519	36.034	36.0261	35.9965
PM-PB-1128-T-A1_2	36.2632	35.9833	36.0799	36.1343	36.2096	36.1784	36.1213	36.1772	36.1896	36.2129	36.1827	36.1624	36.1711	36.1555	36.1494	36.1387	36.1212	36.1104	36.1032	36.099	36.0803	36.0779	36.0681	36.0445	36.0464	36.0409	36.0269	36.0245	36.0157	36.006	35.998	35.9781	35.9646	35.9601	35.9404	35.9471	35.9302	35.9362	35.9113	35.9076	35.9102	35.8833	35.8709	35.8694	35.8693	35.8637	35.8453	35.8046	35.8049
PM-PB-1129-N-A1_1	36.1956	36.0117	36.2156	36.3203	36.3781	36.3495	36.2583	36.3199	36.3133	36.398	36.3581	36.3545	36.3519	36.3434	36.3384	36.3172	36.2937	36.2502	36.2396	36.2385	36.2268	36.2099	36.217	36.1915	36.1906	36.1525	36.1562	36.1611	36.1493	36.1493	36.15	36.1275	36.1115	36.0879	36.0788	36.0697	36.0853	36.0778	36.0383	36.0331	36.0506	36.028	36.0209	36.021	36.0166	36.0111	35.9938	35.9806	35.9347
PM-PB-1129-N-A1_2	36.2026	35.8787	35.9782	36.0312	36.1111	36.0638	35.9835	36.0545	36.049	36.0976	36.0763	36.0364	36.038	36.0204	36.009	36.004	35.9831	35.9676	35.9585	35.9496	35.922	35.9256	35.9121	35.8904	35.8978	35.8888	35.8765	35.8714	35.8645	35.8552	35.843	35.82	35.8086	35.8068	35.7882	35.7955	35.776	35.7789	35.7531	35.755	35.7552	35.7236	35.711	35.7077	35.7084	35.7069	35.6906	35.65	35.6478
PM-PB-1129-T-A1_1	36.2201	36.0211	36.2333	36.3333	36.3855	36.3597	36.267	36.3251	36.3194	36.3992	36.3546	36.35	36.348	36.3356	36.3293	36.3078	36.2824	36.2376	36.2256	36.2206	36.2096	36.1923	36.2002	36.1774	36.1688	36.1393	36.1389	36.1398	36.1235	36.1187	36.1171	36.0958	36.0819	36.0608	36.0503	36.0433	36.0544	36.0441	36.0116	36.001	36.0169	35.9995	35.9853	35.984	35.9817	35.9737	35.9581	35.9425	35.8973
PM-PB-1129-T-A1_2	36.235	35.9231	36.0222	36.0735	36.1542	36.118	36.0416	36.1111	36.0949	36.1377	36.0964	36.0635	36.0676	36.0476	36.037	36.0279	36.0015	35.9832	35.9737	35.9649	35.9384	35.9399	35.927	35.9073	35.9082	35.8962	35.8832	35.8733	35.8663	35.8547	35.8419	35.8175	35.8099	35.7984	35.7777	35.788	35.7625	35.7645	35.7368	35.729	35.7367	35.6977	35.6928	35.6842	35.6779	35.6729	35.6538	35.608	35.6085
PM-PB-1132-N-A1_1	36.2258	36.0306	36.2397	36.3358	36.3922	36.3684	36.271	36.3359	36.3309	36.4142	36.3653	36.3584	36.3608	36.3521	36.3481	36.3285	36.3055	36.2588	36.2488	36.2408	36.2332	36.218	36.2229	36.1969	36.19	36.1583	36.1668	36.1676	36.1622	36.1542	36.1535	36.1326	36.1271	36.11	36.0966	36.0808	36.0928	36.087	36.0551	36.0503	36.0553	36.0349	36.0191	36.026	36.0283	36.0184	36.0017	35.9888	35.9564
PM-PB-1132-N-A1_2	36.2499	35.9495	36.0631	36.116	36.1999	36.1766	36.1245	36.1797	36.184	36.2145	36.1882	36.1554	36.1655	36.1445	36.1373	36.126	36.1037	36.0914	36.0833	36.0741	36.0483	36.0505	36.039	36.0205	36.0208	36.0108	35.9977	35.9892	35.9827	35.9723	35.962	35.9406	35.9282	35.9198	35.8988	35.9076	35.8903	35.893	35.8682	35.8652	35.863	35.8335	35.8253	35.8164	35.8174	35.8086	35.7841	35.7398	35.7365
PM-PB-1132-T-A1_1	36.2079	36.0187	36.2221	36.3286	36.3854	36.3647	36.2693	36.3287	36.3267	36.4076	36.3597	36.3526	36.3552	36.3476	36.3416	36.3214	36.2989	36.2553	36.2439	36.242	36.2346	36.2208	36.2291	36.209	36.2	36.173	36.1782	36.1771	36.1747	36.168	36.1715	36.1529	36.1468	36.1315	36.1222	36.1076	36.1182	36.1131	36.0872	36.0814	36.0883	36.0692	36.0565	36.0631	36.0693	36.0585	36.0433	36.0295	36.0009
PM-PB-1132-T-A1_2	36.1453	35.7901	35.9229	35.9855	36.0698	36.036	35.968	36.0447	36.0362	36.0811	36.0473	36.0169	36.0265	36.0031	35.9994	35.9856	35.9591	35.9434	35.9376	35.9314	35.9076	35.9066	35.8929	35.8736	35.8728	35.8624	35.848	35.8402	35.8338	35.8234	35.8136	35.7899	35.7774	35.7664	35.7461	35.7589	35.739	35.7441	35.7148	35.7119	35.7115	35.6808	35.6707	35.6603	35.6613	35.6525	35.627	35.5794	35.5779
PM-PB-1139-N-A1_1	36.2301	36.025	36.2234	36.3255	36.3787	36.3522	36.2518	36.322	36.3231	36.4066	36.3619	36.3512	36.3503	36.346	36.3456	36.3217	36.2929	36.2505	36.244	36.2435	36.2354	36.217	36.2236	36.1976	36.1916	36.1549	36.1613	36.1676	36.1657	36.1639	36.1677	36.1429	36.132	36.1162	36.1069	36.0976	36.1073	36.1028	36.0727	36.066	36.0761	36.0498	36.0374	36.0402	36.0468	36.0401	36.0236	36.0115	35.9713
PM-PB-1139-N-A1_2	36.2063	35.883	35.9892	36.0508	36.1311	36.1064	36.0414	36.1058	36.1057	36.1356	36.1078	36.0745	36.0789	36.063	36.0563	36.0441	36.0211	36.0049	36.0009	35.9942	35.9711	35.9676	35.9553	35.9319	35.9366	35.9278	35.9126	35.9066	35.9002	35.89	35.8789	35.8543	35.8389	35.8351	35.8152	35.8221	35.8031	35.805	35.7789	35.7782	35.7786	35.7471	35.7316	35.7259	35.7291	35.7243	35.703	35.6581	35.6553
PM-PB-1139-T-A1_1	36.2195	36.0448	36.2416	36.3362	36.3918	36.3704	36.2736	36.3323	36.3312	36.4186	36.3724	36.3659	36.3687	36.3609	36.356	36.3354	36.3138	36.269	36.2596	36.254	36.243	36.2261	36.2342	36.2114	36.2041	36.1635	36.1775	36.1759	36.1746	36.1657	36.1657	36.1434	36.1375	36.123	36.1078	36.0931	36.1018	36.0986	36.0703	36.0656	36.0688	36.0472	36.0321	36.0352	36.0354	36.032	36.0152	36.0021	35.9715
PM-PB-1139-T-A1_2	36.1852	35.8617	35.9871	36.046	36.133	36.1025	36.0325	36.1046	36.0892	36.1314	36.1158	36.0811	36.0875	36.0681	36.0632	36.0511	36.027	36.0114	36.0045	35.9969	35.9719	35.9713	35.9577	35.9364	35.9382	35.9276	35.9137	35.9053	35.8974	35.8847	35.8736	35.8507	35.8391	35.8293	35.8076	35.8167	35.7977	35.7997	35.771	35.7673	35.7702	35.7367	35.7293	35.7184	35.7167	35.709	35.6857	35.6381	35.6347
PM-PB-1140-N-A1_1	36.1969	36.2696	36.3758	36.4219	36.4763	36.4839	36.4034	36.4594	36.4714	36.5188	36.4937	36.4832	36.4796	36.4749	36.4791	36.4582	36.4414	36.4083	36.4009	36.4054	36.3359	36.3803	36.3732	36.3559	36.3571	36.3191	36.3215	36.3428	36.3224	36.337	36.3387	36.3296	36.3069	36.3045	36.2888	36.2798	36.2803	36.2906	36.2621	36.2581	36.2566	36.235	36.2396	36.2275	36.2275	36.2402	36.2289	36.2108	36.2029
PM-PB-1140-N-A1_2	36.4469	36.125	36.1967	36.2028	36.2604	36.2459	36.1964	36.2443	36.2436	36.2578	36.2333	36.2168	36.2042	36.193	36.1799	36.1702	36.1659	36.1536	36.144	36.138	36.1323	36.1199	36.1181	36.088	36.0918	36.0852	36.0794	36.069	36.0593	36.0397	36.0501	36.0363	36.0113	36.0261	35.997	35.9859	35.9727	35.9689	35.9532	35.9533	35.951	35.9322	35.9039	35.9168	35.9192	35.9044	35.8862	35.8712	35.8717
PM-PB-1140-T-A1_1	36.1616	36.2417	36.3657	36.4064	36.4644	36.4741	36.3897	36.4519	36.4647	36.511	36.4854	36.4716	36.4676	36.465	36.4693	36.4479	36.4307	36.3963	36.391	36.3942	36.3245	36.3717	36.3663	36.3523	36.3566	36.3198	36.3295	36.337	36.3143	36.3189	36.325	36.3189	36.2928	36.2837	36.2665	36.2605	36.2689	36.2829	36.2549	36.2553	36.2528	36.2386	36.2379	36.2233	36.2209	36.2385	36.229	36.2118	36.2011
PM-PB-1140-T-A1_2	36.3955	36.0317	36.134	36.154	36.2305	36.2291	36.1878	36.24	36.2514	36.2678	36.2458	36.2256	36.2165	36.2052	36.1952	36.1829	36.1754	36.1634	36.1547	36.1455	36.1406	36.1312	36.133	36.1053	36.1051	36.0998	36.0956	36.0834	36.076	36.0535	36.0618	36.0484	36.025	36.0371	36.0099	36.001	35.9881	35.9838	35.9714	35.9745	35.9669	35.9431	35.9204	35.9289	35.9316	35.9168	35.8944	35.8826	35.8837
PM-PB-1141-N-A1_1	36.1762	36.2551	36.3764	36.4208	36.4707	36.4799	36.3992	36.4585	36.4717	36.519	36.4924	36.4821	36.4753	36.467	36.474	36.4548	36.4408	36.4119	36.4051	36.4052	36.3343	36.3804	36.3737	36.3636	36.3679	36.3416	36.3433	36.3498	36.3254	36.3326	36.3289	36.32	36.2994	36.2984	36.2838	36.2704	36.2705	36.2793	36.2541	36.2528	36.2501	36.2361	36.2335	36.2198	36.2217	36.2312	36.2214	36.2007	36.1882
PM-PB-1141-N-A1_2	36.4208	36.043	36.1437	36.153	36.2211	36.2227	36.1673	36.2291	36.2311	36.2456	36.2183	36.2013	36.1917	36.1799	36.1677	36.1575	36.1528	36.1384	36.129	36.1228	36.1161	36.1047	36.1049	36.0765	36.0768	36.0674	36.0632	36.0494	36.0425	36.0207	36.0309	36.0174	35.9928	36.007	35.9767	35.9651	35.9536	35.9507	35.9337	35.9353	35.9309	35.908	35.8834	35.8936	35.8953	35.8787	35.854	35.8404	35.8403
PM-PB-1141-T-A1_1	36.1454	36.2077	36.335	36.3877	36.4402	36.4499	36.3545	36.4161	36.4172	36.4777	36.45	36.4409	36.4327	36.4221	36.4241	36.4046	36.3857	36.3521	36.3412	36.3438	36.2796	36.3189	36.3107	36.3022	36.3044	36.281	36.2718	36.2759	36.2496	36.2608	36.259	36.2451	36.218	36.2124	36.1999	36.1848	36.1907	36.1923	36.1611	36.1594	36.1659	36.1556	36.1479	36.1318	36.1309	36.1411	36.1325	36.1133	36.0946
PM-PB-1141-T-A1_2	36.3878	36.0502	36.1407	36.1577	36.2319	36.2134	36.1779	36.2262	36.2251	36.2517	36.2222	36.1996	36.1914	36.1806	36.1685	36.1595	36.1478	36.1322	36.1219	36.1143	36.105	36.0953	36.0918	36.0686	36.0677	36.0576	36.0521	36.0385	36.03	36.0104	36.0147	36.001	35.9831	35.9886	35.9635	35.9564	35.9426	35.9386	35.9217	35.9207	35.9163	35.8936	35.8743	35.8797	35.8759	35.862	35.8404	35.8261	35.8236
PM-PB-1142-N-A1_1	36.1843	36.2469	36.3626	36.4032	36.4561	36.464	36.3795	36.4368	36.4423	36.4923	36.4652	36.4583	36.4563	36.446	36.4485	36.4267	36.4119	36.378	36.3706	36.3708	36.3012	36.3503	36.3441	36.3281	36.3277	36.2956	36.2982	36.3165	36.2874	36.3007	36.3025	36.2951	36.2666	36.2624	36.2492	36.2448	36.2471	36.2542	36.2257	36.2194	36.2217	36.2075	36.2067	36.1894	36.1855	36.1997	36.1937	36.1736	36.1585
PM-PB-1142-N-A1_2	36.4414	36.1154	36.1908	36.1942	36.2508	36.2331	36.1911	36.2392	36.2509	36.2654	36.2321	36.2139	36.2061	36.1942	36.1819	36.1722	36.1649	36.1527	36.1459	36.1375	36.1285	36.1187	36.1188	36.0932	36.0946	36.0844	36.0821	36.0688	36.0623	36.0431	36.0521	36.0392	36.0158	36.0277	35.9998	35.9919	35.9784	35.9754	35.964	35.9639	35.9585	35.9324	35.9142	35.9224	35.9243	35.9075	35.8878	35.8757	35.8771
PM-PB-1142-T-A1_1	36.1583	36.2399	36.3673	36.4072	36.4612	36.4665	36.3876	36.4489	36.461	36.5096	36.478	36.4682	36.4618	36.4524	36.4537	36.4312	36.4155	36.3817	36.3743	36.3727	36.3009	36.351	36.3431	36.3315	36.3308	36.2986	36.3076	36.3114	36.2878	36.2911	36.2849	36.2743	36.2487	36.2419	36.2206	36.2141	36.2158	36.2273	36.1959	36.1981	36.1944	36.1872	36.1748	36.1545	36.1378	36.1608	36.1493	36.1236	36.1138
PM-PB-1142-T-A1_2	36.4639	36.1398	36.2347	36.2399	36.3096	36.3062	36.264	36.3195	36.3212	36.3394	36.3102	36.2953	36.2902	36.2779	36.2677	36.2579	36.2535	36.2387	36.2306	36.222	36.2128	36.2069	36.2063	36.1845	36.1832	36.1718	36.1715	36.157	36.1513	36.1297	36.1358	36.1202	36.1039	36.1113	36.0826	36.0751	36.06	36.0564	36.0433	36.0428	36.0439	36.015	36.0024	36.0076	36.0018	35.9879	35.9672	35.953	35.9545
PM-PB-1143-N-A1_1	36.1826	36.2685	36.3849	36.4275	36.4817	36.486	36.4022	36.4612	36.4726	36.5218	36.4927	36.4833	36.4794	36.4724	36.4759	36.4549	36.4398	36.4114	36.403	36.4047	36.3328	36.3759	36.3702	36.3542	36.3632	36.3284	36.3366	36.342	36.3199	36.3317	36.3324	36.325	36.3005	36.2939	36.2787	36.27	36.2728	36.2811	36.2519	36.2498	36.2497	36.2317	36.233	36.2179	36.2122	36.2296	36.2205	36.2013	36.191
PM-PB-1143-N-A1_2	36.4303	36.096	36.1769	36.1891	36.2552	36.2397	36.1872	36.2404	36.2458	36.2644	36.2334	36.2177	36.2049	36.1937	36.1801	36.171	36.1655	36.155	36.1447	36.1382	36.1289	36.1177	36.1176	36.0883	36.0922	36.0826	36.0795	36.0673	36.0595	36.0386	36.0462	36.0318	36.0095	36.0228	35.9957	35.9816	35.9696	35.9675	35.953	35.9564	35.9511	35.93	35.905	35.9172	35.917	35.9034	35.8837	35.8678	35.8686
PM-PB-1143-T-A1_1	36.2164	36.2648	36.376	36.4113	36.4638	36.4693	36.3871	36.4528	36.4654	36.5106	36.4785	36.4697	36.467	36.4562	36.4578	36.4374	36.4233	36.3872	36.3807	36.3808	36.3102	36.3583	36.3481	36.3337	36.3385	36.294	36.3109	36.3188	36.2965	36.3052	36.2997	36.2918	36.2652	36.259	36.2383	36.2301	36.2321	36.2402	36.2017	36.2093	36.2069	36.2044	36.1975	36.1783	36.1744	36.1859	36.1805	36.1537	36.1404
PM-PB-1143-T-A1_2	36.4398	36.119	36.2053	36.2119	36.2787	36.267	36.2385	36.2886	36.2899	36.3129	36.2825	36.2678	36.2614	36.2518	36.2405	36.2327	36.2242	36.2084	36.2003	36.1913	36.1754	36.174	36.1741	36.1509	36.1506	36.1405	36.1401	36.1277	36.1177	36.0981	36.1054	36.0932	36.074	36.0843	36.0532	36.0459	36.035	36.0291	36.0148	36.0196	36.0133	35.9952	35.9783	35.9826	35.9821	35.967	35.9454	35.9362	35.9355
PM-PB-1144-N-A1_1	36.1921	36.2164	36.3399	36.4004	36.4531	36.4567	36.3697	36.4349	36.4397	36.4971	36.4661	36.457	36.4511	36.4451	36.4482	36.427	36.4104	36.3765	36.3693	36.3717	36.3083	36.3459	36.3387	36.323	36.3266	36.295	36.2976	36.3077	36.2854	36.2954	36.2954	36.2845	36.2598	36.2524	36.238	36.228	36.2347	36.2412	36.2132	36.2093	36.2111	36.1911	36.1906	36.1782	36.1776	36.1889	36.1759	36.1577	36.142
PM-PB-1144-N-A1_2	36.4441	36.1445	36.2283	36.2423	36.3074	36.3012	36.2504	36.3051	36.3155	36.3263	36.3101	36.2862	36.2797	36.2704	36.258	36.2526	36.2451	36.236	36.2254	36.2192	36.209	36.1988	36.1987	36.1718	36.1751	36.1698	36.1633	36.1511	36.1431	36.126	36.1307	36.1162	36.0932	36.1056	36.0829	36.0743	36.0598	36.0576	36.0417	36.0435	36.0405	36.0192	35.9966	36.0067	36.0049	35.9943	35.9753	35.958	35.9579
PM-PB-1144-T-A1_1	36.1421	36.2276	36.3508	36.3933	36.4469	36.4558	36.3748	36.4374	36.4501	36.4969	36.4674	36.4565	36.4513	36.4448	36.4456	36.4231	36.4031	36.3702	36.3608	36.3657	36.294	36.3387	36.3318	36.3161	36.3164	36.2811	36.2741	36.2993	36.2694	36.2852	36.2759	36.2715	36.2466	36.2415	36.2262	36.2149	36.213	36.2229	36.1961	36.1934	36.193	36.1742	36.1785	36.1636	36.162	36.1709	36.1615	36.1358	36.125
PM-PB-1144-T-A1_2	36.3969	36.0483	36.1298	36.1393	36.2087	36.2001	36.1425	36.1883	36.1937	36.208	36.1725	36.1585	36.1422	36.131	36.1166	36.1084	36.0975	36.0842	36.0742	36.064	36.0548	36.0446	36.0413	36.0156	36.0182	36.0049	36.0014	35.9883	35.9799	35.9603	35.9665	35.9495	35.9293	35.9419	35.9104	35.8999	35.8862	35.8812	35.8671	35.8676	35.8633	35.8424	35.8161	35.8241	35.8228	35.811	35.7896	35.7771	35.7742
PM-PB-1145-N-A1_1	36.1622	36.2334	36.3458	36.3941	36.4496	36.4591	36.373	36.439	36.4458	36.4961	36.4683	36.456	36.4526	36.4461	36.4502	36.4277	36.4112	36.377	36.371	36.3731	36.3009	36.3485	36.3411	36.3286	36.3317	36.3037	36.3035	36.3164	36.2892	36.3025	36.3009	36.292	36.2654	36.2598	36.2429	36.2366	36.2409	36.2494	36.2206	36.2175	36.2175	36.2036	36.201	36.1874	36.181	36.197	36.1868	36.167	36.1544
PM-PB-1145-N-A1_2	36.3963	36.0299	36.1342	36.1483	36.2231	36.2253	36.1672	36.2243	36.2421	36.2631	36.2381	36.2181	36.2099	36.1995	36.1862	36.1772	36.1712	36.1571	36.1486	36.1421	36.1368	36.1223	36.1227	36.0936	36.0958	36.086	36.083	36.069	36.0609	36.0391	36.0482	36.0338	36.0096	36.0231	35.995	35.9836	35.9694	35.9649	35.9504	35.9526	35.9479	35.9245	35.9045	35.9117	35.9113	35.8971	35.8742	35.8606	35.8627
PM-PB-1145-T-A1_1	36.1879	36.2788	36.3924	36.4337	36.4836	36.4873	36.413	36.4671	36.4768	36.5244	36.4955	36.4861	36.4782	36.47	36.4714	36.4536	36.4361	36.4066	36.3985	36.3967	36.325	36.3735	36.366	36.3553	36.3547	36.3373	36.3259	36.3381	36.3078	36.311	36.3013	36.296	36.2704	36.2651	36.2475	36.2309	36.2337	36.2408	36.2075	36.2107	36.218	36.2157	36.2016	36.1864	36.184	36.1917	36.1779	36.1565	36.149
PM-PB-1145-T-A1_2	36.4135	36.0569	36.1346	36.1417	36.2074	36.1884	36.131	36.1844	36.1854	36.1986	36.1559	36.1396	36.13	36.1173	36.0988	36.0913	36.0761	36.0597	36.0473	36.0386	36.0286	36.0155	36.013	35.9885	35.9875	35.9739	35.9691	35.9546	35.9471	35.9273	35.9317	35.9164	35.8969	35.9087	35.8786	35.8679	35.8535	35.8478	35.8327	35.8322	35.8255	35.8053	35.7791	35.7868	35.7853	35.7733	35.75	35.7356	35.7318
PM-PB-1146-N-A1_1	36.1444	36.2473	36.3677	36.415	36.4681	36.4775	36.3911	36.4483	36.4566	36.5054	36.4816	36.4732	36.467	36.4566	36.4581	36.439	36.4235	36.3923	36.3844	36.3867	36.3166	36.3627	36.353	36.3399	36.3446	36.3198	36.2981	36.3202	36.2914	36.3098	36.3076	36.2982	36.2631	36.2538	36.2436	36.2284	36.2444	36.2408	36.1979	36.1915	36.2145	36.2122	36.2112	36.195	36.1914	36.2053	36.1981	36.1803	36.1673
PM-PB-1146-N-A1_2	36.4259	36.0933	36.1758	36.1804	36.2494	36.2319	36.1822	36.224	36.2331	36.2454	36.2189	36.1975	36.1917	36.1788	36.159	36.1591	36.1405	36.1262	36.1163	36.1085	36.0989	36.088	36.0856	36.0607	36.0627	36.056	36.0505	36.0353	36.0264	36.0088	36.0172	36.0045	35.984	35.994	35.9707	35.9652	35.95	35.9427	35.9243	35.9241	35.9206	35.9002	35.8839	35.8851	35.8808	35.8715	35.8597	35.8512	35.8516
PM-PB-1146-T-A1_1	36.1961	36.2558	36.3833	36.4269	36.4781	36.4849	36.4037	36.4645	36.4686	36.5147	36.4921	36.4813	36.4754	36.4655	36.4656	36.4461	36.4299	36.3991	36.3896	36.3895	36.3132	36.3601	36.3556	36.3459	36.3501	36.3236	36.3157	36.3239	36.2931	36.3049	36.3	36.2923	36.2606	36.2518	36.2377	36.2228	36.2324	36.2328	36.1971	36.1979	36.2051	36.1993	36.1946	36.1771	36.1749	36.1844	36.177	36.1529	36.139
PM-PB-1146-T-A1_2	36.4389	36.1169	36.1895	36.1869	36.247	36.2342	36.1962	36.2328	36.2341	36.2445	36.2125	36.1899	36.1809	36.1691	36.1555	36.1453	36.1297	36.114	36.1034	36.0947	36.0857	36.0751	36.0725	36.05	36.0488	36.0377	36.035	36.021	36.0123	35.9931	35.9986	35.9873	35.9667	35.9753	35.9461	35.94	35.9284	35.9214	35.9092	35.9089	35.901	35.8815	35.8613	35.867	35.8658	35.8518	35.8307	35.8237	35.822
PM-PB-1147-N-A1_1	36.155	36.2516	36.3704	36.4172	36.4716	36.4844	36.3996	36.4577	36.4646	36.5167	36.4931	36.4829	36.4736	36.4665	36.4692	36.4503	36.4328	36.4005	36.3892	36.3937	36.3245	36.3725	36.3615	36.3497	36.3519	36.3265	36.3184	36.3332	36.3052	36.3164	36.3135	36.3061	36.2766	36.2688	36.2551	36.2436	36.2492	36.2599	36.2263	36.2257	36.2277	36.2131	36.2165	36.2043	36.2014	36.2122	36.1991	36.1819	36.1664
PM-PB-1147-N-A1_2	36.4268	36.0792	36.1702	36.1836	36.255	36.2471	36.1987	36.2469	36.2482	36.2679	36.2413	36.2252	36.2086	36.2026	36.1873	36.1813	36.1763	36.1628	36.1532	36.145	36.1361	36.1272	36.1265	36.0964	36.0983	36.09	36.0857	36.0735	36.0651	36.0472	36.0534	36.0397	36.0158	36.0307	36.002	35.9919	35.9789	35.9746	35.9603	35.9623	35.9567	35.9338	35.9061	35.917	35.9167	35.9031	35.882	35.8696	35.8673
PM-PB-1147-T-A1_1	36.1686	36.2597	36.3753	36.421	36.4707	36.4794	36.3987	36.4596	36.4659	36.5116	36.4853	36.475	36.4681	36.4578	36.4583	36.4375	36.4176	36.3844	36.3745	36.3755	36.3041	36.3491	36.341	36.3282	36.3275	36.3003	36.2991	36.3099	36.2824	36.2903	36.2845	36.2775	36.2521	36.2452	36.2275	36.2174	36.2162	36.2231	36.1909	36.1911	36.1871	36.1768	36.1708	36.1534	36.1501	36.1572	36.1484	36.1235	36.1076
PM-PB-1147-T-A1_2	36.4385	36.1127	36.1924	36.1983	36.2713	36.2618	36.2102	36.2558	36.2594	36.2786	36.2425	36.2256	36.2128	36.202	36.1908	36.1799	36.1702	36.1548	36.1437	36.1342	36.1248	36.1133	36.1107	36.0862	36.0867	36.0751	36.0719	36.0565	36.0489	36.0309	36.0351	36.0202	36.0006	36.008	35.9791	35.9703	35.9551	35.9513	35.9382	35.9389	35.9319	35.9089	35.8854	35.8937	35.8914	35.8768	35.853	35.8403	35.8382
PM-PB-1148-N-A1_1	36.1716	36.2376	36.3486	36.3919	36.4499	36.461	36.3742	36.4383	36.453	36.5019	36.4737	36.4619	36.4581	36.4527	36.4561	36.432	36.4131	36.3768	36.3724	36.3807	36.3105	36.359	36.3457	36.3306	36.3308	36.2871	36.2873	36.3169	36.2899	36.3038	36.3057	36.2991	36.2725	36.2674	36.2523	36.2508	36.2549	36.2649	36.2338	36.2327	36.2339	36.2217	36.22	36.2029	36.1971	36.2151	36.208	36.1892	36.1779
PM-PB-1148-N-A1_2	36.4286	36.0953	36.1856	36.1996	36.2721	36.2634	36.2126	36.2748	36.2781	36.2958	36.2721	36.2586	36.2466	36.238	36.2258	36.2181	36.214	36.2017	36.1933	36.1868	36.1818	36.1689	36.1688	36.1381	36.1406	36.1348	36.1306	36.1204	36.1113	36.0909	36.0986	36.083	36.0585	36.0748	36.0451	36.0334	36.0212	36.0178	36.0035	36.0085	36.0016	35.9799	35.9556	35.9646	35.9643	35.9505	35.93	35.9156	35.9162
PM-PB-1148-T-A1_1	36.1996	36.2746	36.3943	36.4341	36.4865	36.492	36.4074	36.4679	36.4765	36.5262	36.4998	36.4882	36.4831	36.4744	36.4774	36.4576	36.4418	36.4109	36.4031	36.4051	36.3357	36.3823	36.3743	36.363	36.3659	36.3331	36.3408	36.3469	36.3281	36.337	36.3345	36.3248	36.2995	36.2949	36.2791	36.2716	36.2711	36.2805	36.2498	36.2525	36.2518	36.2398	36.2346	36.2179	36.2125	36.2293	36.2196	36.197	36.187
PM-PB-1148-T-A1_2	36.4488	36.13	36.2109	36.2167	36.2863	36.2777	36.2274	36.2782	36.2777	36.296	36.2731	36.2522	36.2415	36.2309	36.2172	36.2084	36.2022	36.1919	36.1822	36.1746	36.1662	36.1556	36.1562	36.1325	36.1333	36.1227	36.1187	36.1071	36.1003	36.0825	36.0889	36.0753	36.0548	36.0656	36.0373	36.0287	36.0162	36.0129	35.9996	36.0023	35.9955	35.9748	35.9525	35.9605	35.9602	35.9484	35.926	35.9118	35.9107
PM-PB-1149-N-A1_1	36.1915	36.2735	36.3844	36.4241	36.4747	36.4817	36.4071	36.4644	36.4745	36.5194	36.4908	36.4811	36.476	36.4689	36.4716	36.4506	36.4352	36.4022	36.3963	36.3951	36.3238	36.3735	36.3651	36.3537	36.3535	36.3216	36.3281	36.3349	36.3114	36.3182	36.3134	36.303	36.2788	36.2735	36.2554	36.2475	36.2502	36.2605	36.2316	36.2303	36.2279	36.2179	36.2112	36.1954	36.1849	36.2038	36.1923	36.1711	36.1646
PM-PB-1149-N-A1_2	36.4261	36.0824	36.1664	36.177	36.2449	36.2341	36.1874	36.2289	36.2283	36.248	36.217	36.2064	36.1964	36.1848	36.1743	36.1637	36.1559	36.1441	36.1347	36.1262	36.1206	36.1087	36.1061	36.0797	36.0795	36.0709	36.0665	36.0546	36.0467	36.0261	36.0338	36.02	35.9976	36.0095	35.9785	35.9685	35.9559	35.9522	35.9366	35.9367	35.9312	35.9121	35.8918	35.896	35.8971	35.8812	35.857	35.8453	35.8443
PM-PB-1149-T-A1_1	36.1546	36.2491	36.3681	36.4125	36.4691	36.4781	36.3902	36.447	36.46	36.5082	36.4834	36.4769	36.4703	36.4612	36.464	36.4443	36.4294	36.3973	36.3895	36.3935	36.3226	36.3668	36.3593	36.3479	36.3526	36.3259	36.3237	36.3323	36.3045	36.3184	36.3182	36.3112	36.2852	36.2818	36.2689	36.2584	36.2636	36.2691	36.2414	36.2405	36.2439	36.2291	36.2285	36.2119	36.2131	36.2269	36.2197	36.2028	36.1907
PM-PB-1149-T-A1_2	36.4239	36.0815	36.1666	36.1742	36.244	36.2442	36.2016	36.2501	36.2549	36.2657	36.2411	36.2196	36.2107	36.1978	36.1842	36.1759	36.1671	36.1544	36.1442	36.1379	36.1309	36.1182	36.1179	36.0905	36.0931	36.0847	36.0803	36.0681	36.0607	36.0404	36.0472	36.0341	36.0119	36.0243	35.9972	35.9867	35.973	35.9696	35.9532	35.9571	35.9524	35.9319	35.9119	35.918	35.9169	35.9032	35.8827	35.8714	35.8711
PM-PB-1150-N-A1_1	36.6008	36.5011	36.5672	36.593	36.6181	36.6039	36.5563	36.6067	36.5997	36.6325	36.6157	36.6045	36.5993	36.5931	36.5883	36.5779	36.5618	36.5384	36.5261	36.5247	36.5163	36.5062	36.4989	36.4917	36.4797	36.46	36.4232	36.4516	36.3923	36.4071	36.3865	36.3772	36.3556	36.3466	36.2884	36.3317	36.3362	36.3157	36.3082	36.3115	36.3224	36.329	36.3469	36.3286	36.3078	36.3153	36.2916	36.2913	36.2643
PM-PB-1150-N-A1_2	36.4628	36.2755	36.2724	36.2727	36.2908	36.2668	36.2387	36.262	36.2353	36.2518	36.2144	36.1878	36.1732	36.1684	36.1456	36.1394	36.1033	36.0766	36.0636	36.048	36.0372	36.0247	36.0003	35.9798	35.9799	35.9812	35.959	35.947	35.9423	35.9255	35.9116	35.8997	35.8732	35.8913	35.884	35.8727	35.8336	35.8165	35.8122	35.795	35.7858	35.7692	35.7548	35.7684	35.7591	35.7353	35.7374	35.7225	35.7122
PM-PB-1150-T-A1_1	36.5926	36.4756	36.5499	36.5805	36.6103	36.6009	36.5508	36.6132	36.6035	36.6364	36.617	36.606	36.6095	36.6048	36.602	36.5904	36.5756	36.5527	36.5422	36.5403	36.535	36.5245	36.5182	36.5106	36.498	36.4832	36.4718	36.488	36.4745	36.4747	36.4697	36.4617	36.4455	36.4277	36.3648	36.4179	36.4197	36.4046	36.3971	36.3918	36.3921	36.3778	36.3898	36.3726	36.3559	36.3639	36.3482	36.3474	36.3219
PM-PB-1150-T-A1_2	36.3785	36.1565	36.1963	36.2243	36.2494	36.2306	36.2218	36.281	36.262	36.2864	36.2689	36.246	36.2336	36.2303	36.215	36.2027	36.1805	36.161	36.1493	36.1386	36.1304	36.1173	36.0964	36.0663	36.069	36.0792	36.0526	36.0452	36.04	36.02	36.0104	35.9989	35.9583	35.9821	35.9768	35.9617	35.9233	35.9083	35.9069	35.8887	35.8812	35.8623	35.8452	35.8591	35.8484	35.8219	35.8113	35.783	35.7697
PM-PB-1151-N-A1_1	36.6157	36.5105	36.5689	36.5982	36.6275	36.615	36.5698	36.6255	36.6218	36.6524	36.6321	36.6179	36.6177	36.6121	36.6099	36.5992	36.5817	36.5596	36.5473	36.5455	36.5362	36.5239	36.5109	36.511	36.4986	36.4757	36.4495	36.4836	36.4681	36.4742	36.4624	36.4512	36.4277	36.4107	36.3474	36.3902	36.3993	36.3726	36.35	36.3498	36.3668	36.3624	36.3783	36.3605	36.3454	36.3489	36.3313	36.334	36.3052
PM-PB-1151-N-A1_2	36.4681	36.262	36.2733	36.2854	36.3091	36.2932	36.2618	36.3058	36.2862	36.3084	36.2815	36.2552	36.2432	36.2421	36.2183	36.2148	36.1838	36.1611	36.1461	36.1358	36.1248	36.1141	36.093	36.0663	36.0678	36.0734	36.049	36.0415	36.0367	36.0186	36.0058	35.9963	35.9656	35.9888	35.9822	35.9673	35.9268	35.913	35.9121	35.894	35.8852	35.8706	35.8528	35.8683	35.8597	35.8352	35.8359	35.8205	35.8086
PM-PB-1151-T-A1_1	36.5911	36.4843	36.5532	36.585	36.6151	36.6038	36.5591	36.6159	36.6118	36.6435	36.6249	36.6134	36.6161	36.6113	36.6092	36.5973	36.5833	36.5627	36.5524	36.5502	36.5455	36.5338	36.5318	36.523	36.5116	36.4963	36.4825	36.5044	36.4904	36.4937	36.4877	36.4792	36.4662	36.4511	36.3906	36.4414	36.4391	36.4226	36.4113	36.4097	36.4145	36.4017	36.416	36.4032	36.3873	36.3928	36.3769	36.3775	36.3542
PM-PB-1151-T-A1_2	36.4529	36.26	36.2681	36.2782	36.2959	36.2786	36.2567	36.3072	36.2801	36.3077	36.28	36.2503	36.2369	36.2311	36.2118	36.2003	36.1755	36.155	36.1432	36.1325	36.1226	36.1096	36.0891	36.0626	36.0653	36.0706	36.0464	36.0389	36.0322	36.0138	36.0023	35.9914	35.9575	35.9801	35.9711	35.9558	35.9197	35.908	35.9075	35.8896	35.8797	35.8625	35.8496	35.8625	35.8514	35.8261	35.8179	35.7981	35.7845
PM-PB-1152-N-A1_1	36.4173	36.2562	36.402	36.452	36.4751	36.4458	36.3509	36.4467	36.4424	36.4967	36.4508	36.4528	36.4464	36.4389	36.4292	36.41	36.3911	36.3684	36.3069	36.3687	36.3468	36.3415	36.3217	36.2938	36.3161	36.2786	36.2884	36.293	36.2699	36.2794	36.267	36.261	36.2481	36.2177	36.2179	36.2013	36.1704	36.2014	36.198	36.1837	36.181	36.1586	36.1741	36.1133	36.1359	36.1162	36.1192	36.0983	36.0727
PM-PB-1152-N-A1_2	36.3121	36.0004	36.1329	36.1691	36.2046	36.1678	36.11	36.2076	36.2	36.2389	36.191	36.1741	36.1713	36.1339	36.1306	36.1209	36.1136	36.0862	36.0895	36.0729	36.0597	36.0388	36.0359	36.0323	36.0512	36.0049	36.0029	35.9924	35.9923	35.9438	35.9517	35.9541	35.9036	35.946	35.929	35.9041	35.9081	35.9327	35.9254	35.9171	35.9169	35.8576	35.854	35.8185	35.8278	35.7972	35.8143	35.7686	35.7575
PM-PB-1152-T-A1_1	36.599	36.4823	36.5631	36.5871	36.6162	36.6053	36.5585	36.6127	36.6069	36.6378	36.6184	36.6067	36.608	36.6012	36.5984	36.5875	36.5739	36.5518	36.5379	36.5361	36.5269	36.513	36.517	36.5112	36.5004	36.485	36.4647	36.4847	36.4645	36.4687	36.4605	36.4533	36.4318	36.421	36.3584	36.4048	36.4099	36.3899	36.3829	36.3761	36.3888	36.3789	36.3925	36.3741	36.3584	36.3667	36.3467	36.3448	36.3233
PM-PB-1152-T-A1_2	36.4053	36.197	36.2203	36.2385	36.2595	36.241	36.2245	36.2611	36.2504	36.2679	36.2413	36.2178	36.2033	36.1999	36.1806	36.1704	36.1437	36.1258	36.1088	36.0988	36.0896	36.0744	36.0552	36.0246	36.029	36.031	36.0085	35.9991	35.9974	35.975	35.9674	35.9553	35.9191	35.9418	35.9311	35.9146	35.8826	35.8677	35.8692	35.8463	35.8384	35.8199	35.8103	35.8225	35.8096	35.7834	35.7774	35.7587	35.7473
PM-PB-1153-N-A1_1	36.4171	36.2387	36.399	36.4412	36.4649	36.443	36.3414	36.4405	36.4409	36.4896	36.4459	36.4452	36.4456	36.4371	36.4272	36.4074	36.3877	36.3676	36.3072	36.3658	36.3432	36.3363	36.3207	36.287	36.3056	36.2653	36.2855	36.2958	36.2775	36.2846	36.2702	36.2667	36.2612	36.2347	36.2376	36.2184	36.1844	36.212	36.2125	36.1959	36.196	36.1748	36.1921	36.1347	36.1614	36.1405	36.1443	36.1239	36.0997
PM-PB-1153-N-A1_2	36.2764	35.9493	36.0979	36.1371	36.1783	36.1547	36.0918	36.2042	36.1853	36.2238	36.1676	36.1557	36.1539	36.1117	36.1088	36.0977	36.0864	36.0612	36.0674	36.0498	36.0366	36.016	36.0161	36.0145	36.0296	35.9818	35.9801	35.9704	35.9699	35.9215	35.9278	35.9321	35.8782	35.9216	35.9038	35.8793	35.8822	35.9115	35.9056	35.8959	35.8916	35.8322	35.8339	35.7953	35.8075	35.774	35.7898	35.7458	35.7342
PM-PB-1153-T-A1_1	36.6006	36.4974	36.5651	36.5938	36.6229	36.6079	36.5608	36.6145	36.6118	36.6436	36.6237	36.6111	36.6103	36.6055	36.6044	36.5925	36.5779	36.5558	36.5439	36.5438	36.539	36.5264	36.5219	36.513	36.5058	36.486	36.457	36.4816	36.4338	36.4471	36.4308	36.4232	36.4072	36.3972	36.3364	36.3835	36.3866	36.3692	36.3642	36.3638	36.3764	36.3797	36.3995	36.3843	36.3666	36.374	36.3581	36.3593	36.3351
PM-PB-1153-T-A1_2	36.4017	36.1803	36.1936	36.2117	36.2346	36.2183	36.1853	36.2273	36.2042	36.2239	36.1885	36.1663	36.1512	36.1493	36.1248	36.1165	36.0836	36.0568	36.0425	36.033	36.0214	36.0051	35.9805	35.9506	35.954	35.9618	35.9354	35.9276	35.9221	35.9029	35.8912	35.8795	35.8459	35.8704	35.8633	35.8488	35.8078	35.7922	35.7902	35.7704	35.7617	35.7441	35.7272	35.743	35.7355	35.7134	35.7137	35.6942	35.6812
PM-PB-1154-N-A1_1	36.6038	36.4963	36.5619	36.5887	36.6159	36.5974	36.5548	36.6065	36.6023	36.6336	36.6131	36.5997	36.5977	36.593	36.5918	36.5788	36.5629	36.5395	36.5285	36.528	36.5212	36.509	36.5064	36.4974	36.4863	36.4671	36.4424	36.4669	36.4438	36.4594	36.447	36.4392	36.4141	36.399	36.3412	36.3845	36.3957	36.3728	36.3621	36.3574	36.3718	36.359	36.3779	36.3636	36.3445	36.3514	36.3328	36.3359	36.3103
PM-PB-1154-N-A1_2	36.4264	36.22	36.2352	36.2538	36.2773	36.2493	36.2203	36.2647	36.2478	36.2679	36.226	36.2069	36.1934	36.1907	36.1655	36.1622	36.1347	36.1149	36.1003	36.0894	36.0783	36.0679	36.0488	36.0217	36.0263	36.0322	36.0093	36.0011	35.996	35.9785	35.9675	35.9566	35.9228	35.9473	35.9399	35.9254	35.8859	35.8729	35.8735	35.8555	35.8477	35.8293	35.8143	35.8301	35.8205	35.7983	35.7992	35.781	35.7696
PM-PB-1154-T-A1_1	36.584	36.4718	36.5504	36.5845	36.614	36.6034	36.5573	36.6115	36.6068	36.6369	36.6183	36.6069	36.6068	36.6025	36.6018	36.5898	36.5734	36.5507	36.5416	36.5444	36.5373	36.5255	36.5227	36.5146	36.4998	36.4847	36.4535	36.4917	36.4559	36.4624	36.4494	36.4447	36.4289	36.4083	36.3447	36.3885	36.3954	36.3908	36.3852	36.3815	36.3875	36.3798	36.4037	36.3921	36.3769	36.3856	36.3682	36.3704	36.3473
PM-PB-1154-T-A1_2	36.3077	36.0374	36.0869	36.1278	36.1634	36.1552	36.117	36.1816	36.1635	36.1969	36.1698	36.1467	36.135	36.1333	36.1141	36.1053	36.0758	36.0527	36.0394	36.0301	36.0198	36.007	35.9833	35.9565	35.9604	35.9718	35.9478	35.9396	35.9345	35.9138	35.9053	35.8943	35.8542	35.882	35.8747	35.8588	35.8215	35.8067	35.8028	35.7819	35.7752	35.7545	35.739	35.753	35.7399	35.7142	35.7061	35.6822	35.6699
PM-PB-1157-N-A1_1	36.6099	36.4963	36.5693	36.5971	36.6262	36.6136	36.5667	36.62	36.6125	36.6418	36.6228	36.6122	36.6149	36.6086	36.608	36.5947	36.5796	36.5588	36.5488	36.5472	36.5401	36.524	36.52	36.51	36.4993	36.4803	36.4654	36.4873	36.4656	36.4749	36.4694	36.465	36.444	36.4275	36.373	36.4248	36.4307	36.4077	36.3996	36.3936	36.4053	36.3918	36.4077	36.3891	36.3723	36.3826	36.3701	36.3713	36.347
PM-PB-1157-N-A1_2	36.4566	36.268	36.2783	36.2915	36.3055	36.287	36.2704	36.3044	36.2938	36.3141	36.2789	36.2565	36.2447	36.2376	36.2154	36.2064	36.1771	36.1611	36.1465	36.1347	36.1214	36.1058	36.0866	36.0573	36.0606	36.0635	36.0369	36.0289	36.0246	36.0064	35.996	35.9834	35.948	35.9684	35.9622	35.9466	35.9066	35.8937	35.8921	35.873	35.8666	35.8467	35.833	35.8454	35.8361	35.812	35.805	35.7802	35.7714
PM-PB-1157-T-A1_1	36.5965	36.4933	36.5634	36.5899	36.6205	36.6081	36.5628	36.6124	36.6074	36.6376	36.619	36.6061	36.6096	36.6042	36.6038	36.5898	36.5731	36.5508	36.5404	36.5399	36.5331	36.5165	36.5183	36.5054	36.4959	36.4766	36.4626	36.4802	36.4554	36.4644	36.451	36.4433	36.4296	36.416	36.3563	36.4079	36.4069	36.3897	36.3799	36.3809	36.3835	36.3671	36.3823	36.3655	36.3482	36.3574	36.3396	36.3386	36.3153
PM-PB-1157-T-A1_2	36.4324	36.2241	36.2415	36.2559	36.2756	36.2653	36.2456	36.2917	36.2703	36.2852	36.2565	36.2317	36.2176	36.2098	36.1921	36.1752	36.1486	36.1304	36.1163	36.1014	36.0889	36.0757	36.053	36.025	36.0254	36.0308	36.0066	35.9944	35.9873	35.9638	35.9532	35.9381	35.9046	35.9226	35.9114	35.8948	35.8535	35.8388	35.8392	35.8166	35.8137	35.7858	35.7784	35.791	35.7738	35.7488	35.7404	35.7135	35.7022
PM-PB-1158-N-A1_1	36.5794	36.484	36.552	36.5847	36.6119	36.5982	36.5472	36.6043	36.595	36.6309	36.6125	36.6009	36.5961	36.5909	36.5875	36.5776	36.5596	36.5357	36.5215	36.5243	36.5166	36.5005	36.4966	36.4882	36.4808	36.4571	36.4175	36.4649	36.4493	36.4572	36.4459	36.4353	36.4166	36.394	36.3323	36.3764	36.3804	36.3498	36.3181	36.3144	36.3474	36.3386	36.3608	36.3455	36.3251	36.3331	36.3127	36.3152	36.2904
PM-PB-1158-N-A1_2	36.4322	36.2174	36.211	36.221	36.2383	36.2145	36.1865	36.2078	36.1908	36.2069	36.1785	36.1533	36.1378	36.1369	36.1104	36.1072	36.0697	36.0418	36.0279	36.0076	35.9966	35.9859	35.9611	35.9352	35.9392	35.9472	35.9234	35.9113	35.9045	35.8865	35.873	35.8612	35.832	35.8549	35.8468	35.8343	35.7926	35.7745	35.7726	35.753	35.7466	35.7274	35.7088	35.7246	35.7143	35.6909	35.6956	35.6794	35.666
PM-PB-1158-T-A1_1	36.417	36.2462	36.399	36.4475	36.4691	36.4509	36.3481	36.4432	36.4426	36.4921	36.4479	36.4517	36.4504	36.4409	36.4323	36.4139	36.3966	36.3744	36.3129	36.3722	36.3506	36.3406	36.3302	36.2972	36.3192	36.2781	36.2938	36.2997	36.283	36.2941	36.2818	36.2751	36.2622	36.2352	36.2374	36.22	36.1912	36.2182	36.2211	36.201	36.2023	36.1817	36.1975	36.139	36.1649	36.1495	36.1568	36.137	36.1109
PM-PB-1158-T-A1_2	36.306	36.0219	36.1565	36.198	36.2297	36.2055	36.142	36.2406	36.2436	36.2692	36.2153	36.2128	36.2159	36.1752	36.1734	36.1652	36.154	36.1317	36.1366	36.1198	36.106	36.0853	36.086	36.0838	36.0996	36.0529	36.0523	36.0441	36.0431	35.9957	36.0012	36.0049	35.955	35.9979	35.9805	35.9563	35.9599	35.9854	35.9822	35.9724	35.9714	35.9109	35.9081	35.8719	35.8859	35.8534	35.8695	35.8252	35.8171
PM-PB-1159-N-A1_1	36.5818	36.4513	36.5371	36.565	36.598	36.5874	36.5396	36.5983	36.5959	36.626	36.6063	36.5943	36.5985	36.5938	36.5927	36.5769	36.5571	36.5377	36.5269	36.5312	36.5233	36.5093	36.5086	36.4924	36.4747	36.4546	36.4293	36.4803	36.4473	36.4677	36.4553	36.447	36.4317	36.4228	36.3657	36.4157	36.4216	36.4033	36.4011	36.391	36.4008	36.3819	36.4071	36.3962	36.384	36.3914	36.3733	36.3757	36.3535
PM-PB-1159-N-A1_2	36.3811	36.152	36.1807	36.2068	36.2334	36.2216	36.1933	36.2415	36.2213	36.2488	36.2155	36.1927	36.1807	36.1762	36.1525	36.146	36.1169	36.0995	36.0862	36.0742	36.0628	36.0498	36.0303	35.9995	36.0037	36.0112	35.9873	35.9792	35.9738	35.9522	35.9434	35.9293	35.8929	35.9198	35.9107	35.8941	35.8545	35.8427	35.8384	35.8186	35.8123	35.7916	35.7748	35.7906	35.7821	35.7588	35.7535	35.7283	35.7185
PM-PB-1159-T-A1_1	36.6121	36.5176	36.571	36.5963	36.6249	36.612	36.5688	36.6244	36.6177	36.6505	36.6299	36.6183	36.618	36.6124	36.6054	36.5957	36.5797	36.5549	36.5403	36.5358	36.5307	36.5228	36.5127	36.511	36.4944	36.4867	36.4607	36.4764	36.4491	36.4501	36.4348	36.4272	36.41	36.3986	36.3353	36.3754	36.3781	36.3543	36.3505	36.3481	36.3509	36.3451	36.3504	36.3336	36.3154	36.3172	36.298	36.2983	36.272
PM-PB-1159-T-A1_2	36.455	36.2592	36.2979	36.3225	36.3574	36.3359	36.3146	36.3664	36.3424	36.3738	36.3503	36.3294	36.3235	36.3193	36.306	36.2952	36.2692	36.2454	36.2337	36.2237	36.214	36.2042	36.1798	36.1566	36.1536	36.1613	36.1365	36.1254	36.1216	36.1029	36.0895	36.0788	36.0433	36.0642	36.0564	36.0438	36.0039	35.9886	35.9859	35.9645	35.9508	35.9313	35.9199	35.9269	35.9158	35.8824	35.8679	35.8437	35.8244
PM-PB-1160-N-A1_1	36.5986	36.4932	36.5671	36.5915	36.6211	36.606	36.5659	36.6155	36.6108	36.6394	36.6217	36.6102	36.6111	36.6042	36.6013	36.5897	36.5751	36.5523	36.5399	36.5346	36.528	36.5131	36.5122	36.5011	36.4927	36.4687	36.446	36.4636	36.427	36.4482	36.4301	36.4209	36.3972	36.387	36.3321	36.3702	36.3805	36.351	36.3453	36.3368	36.3516	36.3434	36.3614	36.3485	36.3317	36.3335	36.3149	36.3127	36.2913
PM-PB-1160-N-A1_2	36.3621	36.136	36.1398	36.1526	36.1673	36.1403	36.1047	36.149	36.1308	36.1486	36.0999	36.0758	36.0599	36.0522	36.0258	36.0134	35.9724	35.9468	35.9306	35.9142	35.8982	35.8807	35.8545	35.8246	35.8236	35.8286	35.8043	35.7929	35.7848	35.7621	35.7477	35.7351	35.6975	35.7198	35.7083	35.6913	35.6506	35.634	35.6322	35.6048	35.592	35.5692	35.5529	35.5642	35.5531	35.5215	35.5143	35.4924	35.4781
PM-PB-1160-T-A1_1	36.5718	36.4636	36.5389	36.5684	36.6025	36.5922	36.5424	36.6014	36.5968	36.6276	36.6072	36.5967	36.6015	36.597	36.5968	36.5844	36.572	36.5474	36.5358	36.5321	36.5258	36.5098	36.5104	36.4987	36.493	36.4703	36.464	36.4776	36.4629	36.4647	36.4623	36.4573	36.4433	36.4293	36.3694	36.417	36.4182	36.3983	36.3883	36.385	36.3885	36.3722	36.389	36.3752	36.3613	36.3664	36.3522	36.3521	36.3298
PM-PB-1160-T-A1_2	36.4286	36.2314	36.2428	36.2571	36.2694	36.256	36.2428	36.2892	36.2671	36.2929	36.2565	36.2356	36.2234	36.2178	36.1992	36.1845	36.1588	36.1427	36.1295	36.1151	36.1023	36.0897	36.0698	36.0411	36.0422	36.0496	36.026	36.0178	36.0116	35.9913	35.9797	35.9669	35.93	35.9535	35.9395	35.9229	35.887	35.8738	35.8729	35.8533	35.8455	35.826	35.8112	35.8228	35.8119	35.7849	35.7725	35.7475	35.7382
PM-PM-1003-N-A1_1	36.4901	36.3758	36.4821	36.5068	36.5242	36.5004	36.4378	36.4954	36.4833	36.518	36.48	36.4737	36.4757	36.4651	36.4519	36.4289	36.4126	36.3734	36.3631	36.3471	36.3337	36.3236	36.308	36.2846	36.2792	36.2475	36.2424	36.2419	36.2137	36.2211	36.2257	36.1961	36.1767	36.1674	36.1534	36.1445	36.1358	36.1238	36.1019	36.0937	36.0737	36.0647	36.0637	36.0421	36.0325	36.0155	36.0164	36.0138	35.9736
PM-PM-1003-N-A1_2	36.256	36.421	36.4531	36.4442	36.4272	36.392	36.3517	36.4116	36.3947	36.4083	36.3687	36.3464	36.3465	36.3409	36.3258	36.3096	36.2894	36.2685	36.2644	36.2492	36.2247	36.2149	36.2076	36.1925	36.1966	36.1786	36.1727	36.1594	36.152	36.1349	36.1212	36.109	36.1017	36.0901	36.0701	36.0609	36.0375	36.0304	36.0277	36.0123	36.0045	35.9951	35.9802	35.9814	35.9714	35.9371	35.9181	35.9133	35.9156
PM-PM-1003-T-A1_1	36.4818	36.3721	36.4869	36.5076	36.5308	36.5065	36.453	36.5146	36.5002	36.5296	36.4899	36.4844	36.4854	36.4755	36.4594	36.4406	36.4185	36.3789	36.367	36.3526	36.3396	36.3265	36.3096	36.2854	36.2705	36.2476	36.2391	36.2322	36.2081	36.2038	36.2036	36.1733	36.1664	36.1584	36.1331	36.1167	36.1021	36.0874	36.0654	36.0563	36.0325	36.0151	36.0142	35.9962	35.9849	35.9472	35.9451	35.934	35.9066
PM-PM-1003-T-A1_2	36.1217	36.3611	36.349	36.3475	36.3246	36.2901	36.2548	36.3123	36.2746	36.2865	36.2457	36.2132	36.2101	36.1972	36.1821	36.1591	36.1338	36.1088	36.1021	36.0818	36.0587	36.0474	36.0393	36.0236	36.0186	35.9989	35.9896	35.9726	35.9635	35.9503	35.9348	35.9179	35.9114	35.8941	35.8711	35.8646	35.8376	35.8303	35.822	35.803	35.7913	35.7794	35.7697	35.7647	35.7528	35.7104	35.6903	35.6872	35.686
PM-PM-1006-N-A1_1	36.4328	36.3859	36.4528	36.5059	36.5489	36.5037	36.5013	36.459	36.5411	36.5745	36.5623	36.5475	36.5429	36.5342	36.5289	36.5074	36.4887	36.454	36.435	36.4317	36.4128	36.3934	36.382	36.3603	36.3626	36.3273	36.3013	36.3154	36.2752	36.2788	36.2765	36.2684	36.2428	36.224	36.2138	36.2098	36.1853	36.1712	36.1411	36.1458	36.1294	36.0912	36.097	36.0887	36.0717	36.0531	36.0411	36.0217	35.9931
PM-PM-1006-N-A1_2	36.2518	36.335	36.3566	36.3628	36.3788	36.3334	36.3187	36.3507	36.347	36.3523	36.3474	36.3106	36.3007	36.3139	36.2968	36.2835	36.2494	36.2277	36.2211	36.2106	36.1747	36.179	36.1634	36.1376	36.136	36.1111	36.103	36.0943	36.0646	36.0524	36.0322	36.0347	36.0095	35.997	35.9958	35.9656	35.9472	35.9041	35.9035	35.892	35.8997	35.889	35.8301	35.8694	35.8224	35.7987	35.7944	35.7569	35.7376
PM-PM-1006-T-A1_1	36.386	36.2446	36.4065	36.457	36.492	36.4889	36.4028	36.4517	36.4164	36.4575	36.4209	36.3879	36.3732	36.3554	36.326	36.2706	36.2164	36.1388	36.1202	36.0995	36.0675	35.9996	35.9696	35.9465	35.9262	35.8744	35.8346	35.8316	35.8152	35.7887	35.7962	35.7711	35.7329	35.7188	35.666	35.6309	35.5985	35.5553	35.5531	35.4922	35.4745	35.4378	35.4239	35.3979	35.3779	35.3436	35.3002	35.3098	35.2557
PM-PM-1006-T-A1_2	36.4005	36.3777	36.3885	36.3807	36.3794	36.3495	36.2955	36.3395	36.3137	36.3392	36.3163	36.2915	36.2814	36.2722	36.2641	36.2455	36.2147	36.2007	36.1876	36.1701	36.1453	36.137	36.1199	36.0884	36.0924	36.0748	36.0653	36.053	36.0373	36.0147	36.0117	35.9901	35.9558	35.9699	35.9512	35.9313	35.9072	35.8845	35.8628	35.8535	35.8317	35.8391	35.7828	35.7845	35.7731	35.7595	35.7249	35.6974	35.6919
PM-PM-1007-N-A1_1	36.3959	36.2564	36.4094	36.4556	36.4919	36.4906	36.4077	36.4559	36.4192	36.4518	36.4172	36.3857	36.3701	36.3536	36.3259	36.2757	36.2275	36.1504	36.1294	36.1072	36.0766	36.0146	35.9817	35.9589	35.9382	35.8984	35.8671	35.8548	35.8331	35.799	35.8033	35.7779	35.7384	35.7219	35.6788	35.6441	35.6186	35.5775	35.5761	35.5089	35.4925	35.4475	35.4373	35.4133	35.3973	35.3631	35.3277	35.3271	35.2737
PM-PM-1007-N-A1_2	36.3416	36.3171	36.29	36.2949	36.289	36.2582	36.2074	36.2484	36.2127	36.2364	36.212	36.1811	36.1695	36.1549	36.149	36.1235	36.0884	36.0767	36.0625	36.04	36.0184	36.0082	35.9871	35.9551	35.9528	35.9377	35.9262	35.9056	35.8927	35.8685	35.8603	35.8423	35.8067	35.8131	35.79	35.7755	35.7539	35.7262	35.7018	35.6858	35.6622	35.6726	35.6122	35.6014	35.5992	35.579	35.5443	35.5265	35.5096
PM-PM-1007-T-A1_1	36.4166	36.2761	36.4197	36.4647	36.4981	36.4923	36.4071	36.4545	36.4201	36.4657	36.4289	36.3965	36.3878	36.3709	36.3429	36.2974	36.2564	36.1811	36.1571	36.1407	36.1105	36.0577	36.0278	36.0074	35.9849	35.9512	35.9211	35.9186	35.9017	35.874	35.872	35.848	35.819	35.8034	35.7665	35.7348	35.7172	35.694	35.6825	35.6272	35.6138	35.5818	35.5707	35.5495	35.5387	35.5055	35.473	35.4864	35.4285
PM-PM-1007-T-A1_2	36.2875	36.2317	36.2177	36.2184	36.2099	36.1718	36.1061	36.1521	36.1218	36.1504	36.1109	36.0838	36.0699	36.0509	36.0435	36.0156	35.9759	35.9608	35.9431	35.9193	35.8966	35.882	35.862	35.8311	35.8281	35.8125	35.8014	35.778	35.7671	35.7443	35.7355	35.7153	35.683	35.686	35.6644	35.6468	35.6269	35.6039	35.5777	35.5624	35.5403	35.548	35.4949	35.4821	35.4744	35.4571	35.4203	35.4038	35.3857
PM-PM-1008-N-A1_1	36.3995	36.2447	36.4051	36.452	36.4845	36.48	36.3905	36.4425	36.4069	36.4464	36.4096	36.3821	36.3716	36.3497	36.3276	36.2824	36.2299	36.1545	36.1392	36.1234	36.0954	36.0424	36.0205	35.9959	35.9944	35.9587	35.9093	35.8912	35.8742	35.835	35.8525	35.8361	35.7945	35.7767	35.7447	35.7122	35.6845	35.6469	35.6436	35.59	35.5804	35.5542	35.5428	35.513	35.4977	35.4682	35.4336	35.4464	35.3933
PM-PM-1008-N-A1_2	36.327	36.2246	36.211	36.2189	36.2091	36.1729	36.1139	36.1585	36.1225	36.1532	36.121	36.0894	36.0764	36.0589	36.0458	36.0161	35.9745	35.958	35.9387	35.9171	35.8895	35.8784	35.8589	35.8202	35.824	35.803	35.7944	35.7786	35.7587	35.7339	35.7307	35.7073	35.67	35.6819	35.6645	35.6409	35.6167	35.5929	35.5666	35.5537	35.5345	35.5454	35.481	35.4803	35.4678	35.4563	35.4216	35.391	35.3873
PM-PM-1008-T-A1_1	36.4629	36.3764	36.445	36.484	36.5144	36.5072	36.4428	36.4816	36.4598	36.5108	36.4922	36.4787	36.48	36.4748	36.4603	36.4432	36.4229	36.3833	36.3703	36.3641	36.3437	36.3349	36.3249	36.314	36.3104	36.291	36.269	36.2627	36.2434	36.2438	36.2353	36.2141	36.2062	36.1952	36.1742	36.1655	36.1609	36.1516	36.1265	36.1158	36.1109	36.0961	36.0936	36.0698	36.0715	36.0576	36.0547	36.0175	36.0082
PM-PM-1008-T-A1_2	36.1316	36.2552	36.2081	36.2384	36.2643	36.2186	36.1852	36.2162	36.1972	36.2081	36.1788	36.1467	36.1402	36.1248	36.1167	36.0917	36.0673	36.0537	36.0412	36.0193	36.0058	35.9986	35.9849	35.9629	35.96	35.9436	35.9316	35.9098	35.8956	35.8815	35.8865	35.8609	35.8424	35.8357	35.8183	35.8174	35.8019	35.7735	35.7523	35.752	35.7351	35.7096	35.685	35.6926	35.671	35.6633	35.6399	35.6392	35.6063
PM-PM-1012-N-A1_1	36.4317	36.2769	36.4342	36.4774	36.5102	36.5088	36.4192	36.4758	36.4332	36.4764	36.4419	36.4101	36.3984	36.3795	36.3593	36.3175	36.2724	36.2053	36.1876	36.1702	36.1371	36.0937	36.0709	36.0428	36.0325	36.0139	35.9751	35.9443	35.9224	35.8842	35.8897	35.8622	35.8248	35.8117	35.774	35.7464	35.7336	35.6913	35.6826	35.6296	35.6073	35.582	35.5664	35.539	35.526	35.4883	35.4588	35.4612	35.4018
PM-PM-1012-N-A1_2	36.401	36.3337	36.3229	36.3168	36.3068	36.2714	36.213	36.2535	36.2241	36.2512	36.216	36.1838	36.172	36.1542	36.1464	36.1171	36.0796	36.0637	36.047	36.0268	36.0021	35.9897	35.9693	35.9419	35.9397	35.9148	35.9058	35.8874	35.8698	35.8454	35.8401	35.8184	35.7882	35.7945	35.7758	35.7533	35.7331	35.7077	35.6869	35.6708	35.6448	35.6508	35.6015	35.5945	35.5828	35.5663	35.5264	35.4992	35.4987
PM-PM-1012-T-A1_1	36.4595	36.3413	36.4548	36.4832	36.5038	36.4803	36.4225	36.481	36.4748	36.5063	36.467	36.4594	36.462	36.4501	36.4362	36.4124	36.3988	36.3566	36.3456	36.3265	36.3171	36.308	36.291	36.2616	36.251	36.211	36.2194	36.227	36.2015	36.2087	36.2052	36.175	36.16	36.1525	36.1278	36.1177	36.106	36.1	36.0863	36.0701	36.0501	36.0329	36.0369	36.0248	36.0147	35.9904	35.9876	35.9861	35.9503
PM-PM-1012-T-A1_2	36.1061	36.335	36.3248	36.3358	36.3233	36.2837	36.2392	36.3081	36.2722	36.2906	36.2513	36.2199	36.2202	36.211	36.1949	36.1751	36.1493	36.1276	36.123	36.1077	36.0794	36.0698	36.0605	36.0445	36.0488	36.0291	36.0233	36.0043	35.9989	35.9857	35.9745	35.9569	35.9484	35.938	35.9169	35.9088	35.8798	35.8711	35.8681	35.8528	35.8451	35.835	35.8253	35.8262	35.8204	35.7837	35.7632	35.7597	35.7621
PM-PM-1013-N-A1_1	36.4137	36.3389	36.4484	36.4773	36.4877	36.4819	36.429	36.4714	36.4633	36.4964	36.4723	36.4533	36.4534	36.4537	36.4477	36.4188	36.3948	36.3612	36.3505	36.3446	36.332	36.3091	36.3113	36.3028	36.2878	36.2633	36.235	36.2363	36.2256	36.2286	36.2394	36.2018	36.1841	36.1684	36.1517	36.1549	36.1375	36.1224	36.1091	36.1038	36.1045	36.067	36.0793	36.0464	36.0449	36.0153	36.0021	35.9844	35.9773
PM-PM-1013-N-A1_2	36.2117	36.2732	36.3275	36.3323	36.3408	36.2994	36.2617	36.3185	36.3051	36.3059	36.3029	36.2762	36.2743	36.2752	36.2642	36.2553	36.2338	36.2129	36.2024	36.1952	36.1656	36.1525	36.1356	36.0957	36.1157	36.1017	36.0858	36.0767	36.0648	36.0289	36.0156	36.0023	35.9886	35.9793	35.9513	35.9378	35.9135	35.9163	35.9087	35.8704	35.8608	35.8639	35.8199	35.8076	35.8443	35.7869	35.7595	35.749	35.7414
PM-PM-1013-T-A1_1	36.4152	36.2879	36.4326	36.4754	36.508	36.5032	36.4206	36.4682	36.4348	36.4746	36.439	36.4082	36.3963	36.3801	36.3541	36.3081	36.2656	36.1947	36.1743	36.1565	36.1223	36.0687	36.0463	36.0236	36.0108	35.9764	35.938	35.9271	35.9023	35.8682	35.8695	35.8468	35.8109	35.7972	35.7527	35.7214	35.703	35.6707	35.6634	35.6067	35.5916	35.5573	35.5499	35.5292	35.5199	35.478	35.4502	35.4452	35.3938
PM-PM-1013-T-A1_2	36.2672	36.3049	36.299	36.2831	36.2679	36.2319	36.1795	36.2103	36.1752	36.1983	36.1614	36.1312	36.115	36.0954	36.0871	36.0601	36.021	36.0104	35.9932	35.972	35.9508	35.9369	35.9189	35.8864	35.8844	35.8698	35.8587	35.8393	35.8283	35.805	35.7979	35.7803	35.7504	35.7531	35.7308	35.7154	35.6982	35.6745	35.6482	35.6364	35.6158	35.6219	35.5677	35.5575	35.5509	35.5315	35.494	35.4808	35.467
PM-PM-1014-N-A1_1	36.4016	36.2381	36.4129	36.456	36.4946	36.4949	36.4031	36.4579	36.4116	36.451	36.4102	36.3811	36.3653	36.3384	36.3101	36.263	36.2145	36.1379	36.1125	36.0875	36.0501	35.9929	35.9627	35.9266	35.906	35.8844	35.84	35.8073	35.7767	35.7281	35.7259	35.6975	35.6569	35.6335	35.5797	35.5431	35.5192	35.476	35.4718	35.3965	35.3682	35.3224	35.3133	35.2857	35.2755	35.2204	35.1852	35.174	35.1124
PM-PM-1014-N-A1_2	36.4081	36.3279	36.2908	36.2946	36.2824	36.2468	36.1904	36.2296	36.1998	36.2216	36.1908	36.1589	36.1438	36.1216	36.1151	36.0864	36.0457	36.0328	36.0189	35.9909	35.9686	35.9566	35.9328	35.9047	35.9002	35.8815	35.8724	35.8563	35.8339	35.8105	35.8059	35.7885	35.7536	35.7559	35.7402	35.7271	35.7039	35.6801	35.6593	35.6419	35.6147	35.6253	35.5648	35.5532	35.5472	35.5315	35.4959	35.4697	35.4622
PM-PM-1014-T-A1_1	36.4624	36.3616	36.4292	36.4672	36.4968	36.4894	36.4253	36.4659	36.4419	36.4914	36.4766	36.4694	36.469	36.465	36.4526	36.4372	36.4209	36.3814	36.3701	36.3671	36.3493	36.3398	36.3329	36.3248	36.3248	36.3076	36.2855	36.2797	36.2617	36.2682	36.2657	36.248	36.238	36.2249	36.2095	36.2045	36.2071	36.2007	36.1756	36.1678	36.1696	36.1588	36.1598	36.1364	36.1364	36.1326	36.1326	36.102	36.0925
PM-PM-1014-T-A1_2	35.9344	36.0673	36.0103	36.0384	36.0581	35.9975	35.9472	35.9707	35.947	35.955	35.9143	35.8766	35.8651	35.8465	35.8381	35.8107	35.7858	35.7794	35.7669	35.7446	35.7322	35.7248	35.7146	35.6862	35.6888	35.6709	35.6629	35.6447	35.6289	35.6161	35.6276	35.6008	35.5804	35.5784	35.5649	35.5659	35.5487	35.5231	35.5022	35.5074	35.4926	35.4665	35.4409	35.4542	35.4339	35.436	35.4181	35.4137	35.379
PM-PM-1022-N-A1_1	36.4389	36.298	36.4468	36.4927	36.5251	36.519	36.4353	36.4795	36.4469	36.4858	36.4503	36.4202	36.4098	36.3935	36.3644	36.3172	36.2767	36.2045	36.1891	36.1766	36.1497	36.0961	36.0601	36.0453	36.0193	35.9746	35.9358	35.9466	35.935	35.9093	35.9139	35.8979	35.8615	35.8488	35.8136	35.783	35.7689	35.7331	35.7323	35.6651	35.6616	35.6226	35.6163	35.586	35.5745	35.5379	35.509	35.5202	35.4716
PM-PM-1022-N-A1_2	36.1865	36.2637	36.2526	36.2695	36.2691	36.245	36.1892	36.2329	36.1976	36.2283	36.2035	36.1782	36.1695	36.16	36.1568	36.133	36.1021	36.0932	36.0802	36.0598	36.0407	36.0304	36.0118	35.9757	35.9759	35.9601	35.9472	35.9275	35.9178	35.8922	35.888	35.8654	35.8301	35.8381	35.8183	35.7997	35.7791	35.753	35.7256	35.7085	35.6821	35.6961	35.6343	35.631	35.6208	35.6086	35.573	35.5516	35.5316
PM-PM-1022-T-A1_1	36.4493	36.3737	36.4388	36.4717	36.5018	36.4935	36.4288	36.4764	36.4523	36.4971	36.4788	36.4663	36.4642	36.4573	36.4456	36.4292	36.4093	36.37	36.3598	36.3535	36.3366	36.3267	36.3182	36.3086	36.3055	36.2931	36.2745	36.2621	36.2495	36.2481	36.2418	36.223	36.2168	36.2079	36.1929	36.1845	36.1766	36.1635	36.1437	36.1386	36.1303	36.1172	36.1129	36.0868	36.0871	36.0755	36.0697	36.045	36.0317
PM-PM-1022-T-A1_2	36.2342	36.2957	36.2503	36.243	36.2499	36.1938	36.1636	36.1806	36.1502	36.1475	36.1045	36.0604	36.0453	36.0201	36.0057	35.9769	35.9482	35.9345	35.9203	35.8996	35.8848	35.8762	35.864	35.8468	35.8432	35.8255	35.816	35.7992	35.7866	35.7738	35.7762	35.7547	35.7407	35.7372	35.7221	35.7148	35.7033	35.6774	35.6609	35.6604	35.6459	35.6286	35.611	35.6147	35.6001	35.5863	35.5626	35.5628	35.5422
PM-PM-1023-N-A1_1	36.3792	36.2287	36.3888	36.4394	36.4762	36.4724	36.3876	36.4325	36.401	36.4388	36.4	36.369	36.358	36.3392	36.316	36.2693	36.2181	36.1427	36.1266	36.1086	36.0797	36.0307	36.0098	35.9815	35.9739	35.9407	35.8999	35.8794	35.8654	35.8309	35.8416	35.8146	35.7742	35.763	35.7203	35.6837	35.6682	35.6279	35.6261	35.571	35.5512	35.5185	35.5049	35.4798	35.4644	35.4334	35.3945	35.4102	35.3563
PM-PM-1023-N-A1_2	36.3828	36.2804	36.267	36.2803	36.2839	36.2517	36.1964	36.2452	36.2126	36.2402	36.2155	36.1845	36.1762	36.1641	36.1553	36.1305	36.0946	36.0811	36.0662	36.0476	36.0234	36.014	35.9961	35.9622	35.9638	35.9434	35.9329	35.9195	35.9026	35.8778	35.8734	35.8509	35.8184	35.8307	35.811	35.7875	35.7668	35.7446	35.7209	35.7073	35.6835	35.6918	35.6345	35.6351	35.624	35.6119	35.5771	35.5458	35.5419
PM-PM-1023-T-A1_1	36.4016	36.2723	36.4225	36.4662	36.5016	36.4957	36.4165	36.4671	36.4339	36.4607	36.4246	36.3919	36.3786	36.3604	36.3358	36.2862	36.2308	36.1481	36.1297	36.1076	36.0725	36.009	35.9793	35.9579	35.9414	35.8926	35.8548	35.8502	35.8303	35.8053	35.8031	35.7757	35.7447	35.7225	35.67	35.6286	35.6102	35.5768	35.5766	35.5142	35.5021	35.4562	35.4463	35.4244	35.4148	35.3731	35.3348	35.3331	35.2822
PM-PM-1023-T-A1_2	36.1961	36.1488	36.1133	36.1141	36.099	36.0597	35.9935	36.0331	35.9939	36.0236	35.9864	35.95	35.9311	35.9078	35.8975	35.8658	35.82	35.8002	35.7809	35.7546	35.7298	35.7114	35.6925	35.658	35.6573	35.6386	35.6258	35.5991	35.5874	35.5632	35.5572	35.5359	35.4988	35.5036	35.4785	35.4611	35.4399	35.4126	35.3827	35.3723	35.3528	35.3602	35.301	35.2836	35.276	35.257	35.218	35.2003	35.1855
PM-PM-1024-T-A1_1	36.4531	36.3365	36.4112	36.4499	36.4838	36.4786	36.4157	36.4506	36.428	36.4786	36.4604	36.4546	36.4534	36.4488	36.4344	36.4207	36.4031	36.3621	36.348	36.3432	36.3252	36.3168	36.3078	36.3002	36.3031	36.2859	36.2633	36.2562	36.2405	36.2488	36.2426	36.2223	36.2171	36.2071	36.1861	36.1838	36.1857	36.1764	36.1474	36.1408	36.1465	36.1404	36.1341	36.1099	36.1047	36.1017	36.0975	36.0694	36.0597
PM-PM-1024-T-A1_2	36.0439	36.1486	36.1452	36.136	36.1526	36.0898	36.0503	36.0745	36.0493	36.0486	36.0146	35.9734	35.9654	35.9427	35.9359	35.9055	35.8818	35.8727	35.8599	35.8374	35.8274	35.8195	35.8029	35.7799	35.7848	35.7643	35.7557	35.7377	35.7167	35.7042	35.7166	35.6896	35.6684	35.6656	35.6549	35.6593	35.6414	35.6164	35.5955	35.5986	35.583	35.5525	35.5336	35.547	35.5178	35.5275	35.513	35.4996	35.4668
PM-PM-1026-N-A1_1	36.4465	36.3535	36.4279	36.4746	36.5073	36.4962	36.4334	36.4736	36.4534	36.5007	36.4818	36.4716	36.4724	36.4669	36.4546	36.4384	36.4216	36.3845	36.3721	36.3656	36.3487	36.3416	36.3309	36.3228	36.321	36.304	36.2876	36.2802	36.2656	36.2682	36.2609	36.2401	36.2342	36.2237	36.2066	36.1992	36.1992	36.1905	36.1657	36.155	36.157	36.1426	36.138	36.1152	36.1138	36.1085	36.1033	36.0758	36.0658
PM-PM-1026-N-A1_2	36.1434	36.2357	36.2148	36.2265	36.2461	36.1971	36.1692	36.198	36.1714	36.1824	36.1593	36.1255	36.1191	36.1011	36.0916	36.0674	36.0469	36.0345	36.0223	36.0028	35.9911	35.9813	35.969	35.9445	35.9441	35.9289	35.915	35.8932	35.8813	35.8677	35.8736	35.8466	35.8287	35.8235	35.8063	35.8043	35.7905	35.7648	35.7396	35.741	35.7273	35.7007	35.6787	35.6878	35.6655	35.6613	35.6383	35.6371	35.6014
PM-PM-1026-T-A1_1	36.4046	36.2519	36.4193	36.4674	36.5002	36.4932	36.4042	36.4583	36.4161	36.4556	36.4209	36.3896	36.3787	36.3581	36.3315	36.2835	36.2308	36.1551	36.1407	36.1262	36.1004	36.0436	36.0184	35.9964	35.9898	35.9538	35.9085	35.8926	35.8716	35.8318	35.8477	35.8327	35.7886	35.7661	35.7365	35.707	35.6862	35.6515	35.6422	35.5826	35.5803	35.5494	35.5434	35.509	35.4949	35.4654	35.4365	35.4504	35.3951
PM-PM-1026-T-A1_2	36.393	36.3363	36.3088	36.3049	36.2931	36.2577	36.2089	36.2422	36.2086	36.227	36.1927	36.16	36.1435	36.1227	36.1106	36.0834	36.0436	36.0309	36.0114	35.9893	35.9678	35.9514	35.9348	35.9011	35.9019	35.8868	35.8746	35.8568	35.8438	35.8198	35.8146	35.7948	35.7628	35.7679	35.7503	35.7356	35.7121	35.6918	35.6651	35.655	35.6345	35.6413	35.5877	35.5792	35.5719	35.559	35.5276	35.505	35.4896
PM-PM-1027-N-A1_1	36.4178	36.2808	36.4254	36.4709	36.5043	36.4971	36.413	36.4582	36.4244	36.4651	36.4311	36.4009	36.3891	36.374	36.3513	36.3047	36.2594	36.1907	36.1734	36.1597	36.1356	36.0881	36.066	36.0415	36.0348	36.0044	35.9664	35.9467	35.9317	35.8987	35.9052	35.8828	35.8422	35.831	35.7996	35.7671	35.7498	35.7141	35.7032	35.6481	35.6431	35.6034	35.5978	35.5699	35.5597	35.5277	35.4992	35.506	35.456
PM-PM-1027-N-A1_2	36.2814	36.267	36.2604	36.2521	36.2412	36.2011	36.1439	36.1814	36.1452	36.1669	36.1307	36.0965	36.0793	36.0599	36.0494	36.02	35.9807	35.9662	35.9478	35.9254	35.9044	35.8884	35.8699	35.8347	35.8338	35.8179	35.8042	35.7811	35.77	35.7437	35.7364	35.7167	35.6843	35.6874	35.6654	35.6489	35.6279	35.6028	35.5763	35.562	35.5389	35.545	35.4926	35.4825	35.4751	35.4575	35.423	35.4048	35.3855
PM-PM-1027-T-A1_1	36.4181	36.2739	36.4204	36.4669	36.4974	36.4941	36.4084	36.4589	36.4208	36.4592	36.4298	36.3957	36.3823	36.3651	36.3413	36.2946	36.2516	36.1792	36.1609	36.1496	36.1189	36.0676	36.0434	36.0234	36.0103	35.9697	35.9322	35.9249	35.9081	35.8767	35.8822	35.8603	35.8249	35.8063	35.7792	35.7538	35.7359	35.7052	35.6954	35.6318	35.6125	35.6015	35.5968	35.5709	35.5623	35.5273	35.4996	35.512	35.4585
PM-PM-1027-T-A1_2	36.2991	36.2706	36.2663	36.2621	36.252	36.2188	36.1666	36.2027	36.1669	36.1913	36.1567	36.1245	36.1105	36.0923	36.0849	36.0571	36.0192	36.0067	35.9885	35.9672	35.9477	35.9339	35.9174	35.8808	35.8834	35.8707	35.86	35.8442	35.8338	35.8095	35.8047	35.7869	35.7546	35.7609	35.7394	35.7257	35.7072	35.6843	35.6601	35.6505	35.63	35.6382	35.5872	35.5808	35.5736	35.5601	35.5274	35.5124	35.4974
PM-PM-1030-N-A1_1	36.4102	36.2709	36.4202	36.4632	36.496	36.4922	36.4104	36.4582	36.4192	36.458	36.4254	36.3999	36.3862	36.3663	36.3432	36.2992	36.2568	36.1879	36.17	36.158	36.1299	36.0816	36.0564	36.0309	36.0169	35.9846	35.9501	35.9369	35.9173	35.8906	35.8965	35.872	35.8302	35.8122	35.7789	35.7508	35.7372	35.6999	35.6875	35.6289	35.6192	35.5838	35.577	35.5458	35.5367	35.502	35.48	35.4776	35.4244
PM-PM-1030-N-A1_2	36.2566	36.2113	36.1859	36.2003	36.1901	36.156	36.1048	36.1506	36.1109	36.136	36.1052	36.0707	36.0571	36.039	36.0294	36	35.9604	35.9471	35.9301	35.909	35.8871	35.8725	35.8533	35.8189	35.8153	35.7995	35.7864	35.7633	35.7513	35.7252	35.7171	35.6973	35.6628	35.6655	35.6429	35.6262	35.6061	35.5792	35.5532	35.5375	35.5143	35.5221	35.4677	35.4553	35.4475	35.4291	35.3935	35.3755	35.3582
PM-PM-1030-T-A1_1	36.4366	36.3128	36.4479	36.4913	36.5242	36.5195	36.4379	36.4831	36.4509	36.487	36.4509	36.4143	36.401	36.3889	36.3658	36.3136	36.2662	36.1888	36.1667	36.1601	36.1307	36.0745	36.0447	36.0229	36.0096	35.9638	35.929	35.9379	35.9216	35.8976	35.905	35.8748	35.8271	35.8076	35.7766	35.7397	35.7339	35.7086	35.7021	35.6431	35.6382	35.5952	35.593	35.5698	35.561	35.5306	35.5017	35.5144	35.4617
PM-PM-1030-T-A1_2	36.3028	36.272	36.2467	36.2433	36.2281	36.189	36.1368	36.1684	36.1271	36.1519	36.116	36.0831	36.0663	36.0473	36.0387	36.011	35.9659	35.9543	35.9324	35.9115	35.8902	35.8781	35.8631	35.8269	35.8287	35.8159	35.8035	35.7834	35.7738	35.7508	35.7425	35.7243	35.6907	35.6963	35.6746	35.6588	35.6425	35.6201	35.5941	35.5901	35.5704	35.5698	35.5114	35.5062	35.5018	35.4879	35.4557	35.4413	35.424
PM-PM-1032-N-A1_1	36.4119	36.2676	36.4183	36.4659	36.4973	36.4923	36.4075	36.4608	36.4182	36.4605	36.4222	36.3926	36.381	36.3651	36.3415	36.2941	36.2496	36.1799	36.1609	36.1404	36.1142	36.0651	36.0438	36.0207	36.0097	35.9719	35.937	35.917	35.9059	35.8753	35.8793	35.858	35.8213	35.8022	35.7647	35.7325	35.7171	35.6804	35.6769	35.6127	35.61	35.5697	35.5723	35.5394	35.528	35.4973	35.4597	35.4704	35.4259
PM-PM-1032-N-A1_2	36.2792	36.2774	36.2838	36.2914	36.2899	36.2634	36.2007	36.2597	36.2268	36.257	36.2349	36.2087	36.2037	36.1949	36.1908	36.1676	36.137	36.1244	36.1098	36.0943	36.0761	36.0628	36.0461	36.0093	36.0147	36.003	35.9889	35.9725	35.9631	35.9391	35.9341	35.9154	35.8769	35.8859	35.8678	35.8491	35.8314	35.8079	35.7835	35.7687	35.7491	35.76	35.6982	35.6964	35.6917	35.6786	35.6499	35.6291	35.6099
PM-PM-1032-T-A1_1	36.4106	36.2699	36.4186	36.4653	36.4997	36.4984	36.4092	36.4624	36.4264	36.4574	36.4227	36.3897	36.378	36.3613	36.3385	36.2886	36.235	36.156	36.1396	36.1236	36.0925	36.0341	36.0124	35.9928	35.9871	35.9528	35.9152	35.8884	35.8701	35.8377	35.8513	35.8253	35.7851	35.7691	35.7337	35.6877	35.6792	35.6511	35.6402	35.584	35.5706	35.5256	35.5293	35.5016	35.494	35.4613	35.4301	35.4372	35.3873
PM-PM-1032-T-A1_2	36.309	36.2669	36.2318	36.2405	36.2307	36.1977	36.151	36.1958	36.1593	36.1832	36.1596	36.1254	36.1167	36.1015	36.0961	36.0698	36.0288	36.0195	36.0031	35.984	35.9629	35.9528	35.9372	35.9031	35.9045	35.8909	35.8798	35.8618	35.8499	35.8265	35.8197	35.8026	35.7684	35.7769	35.7558	35.7402	35.7228	35.6987	35.6732	35.6676	35.6459	35.653	35.5973	35.5892	35.5809	35.5698	35.5371	35.5219	35.5052
PM-PM-1033-N-A1_1	36.4374	36.3414	36.4142	36.4617	36.4937	36.4911	36.4252	36.4612	36.4416	36.4948	36.4705	36.4623	36.462	36.4587	36.4446	36.4311	36.4134	36.3746	36.3625	36.3551	36.3391	36.3325	36.3217	36.3145	36.3131	36.295	36.2782	36.2739	36.2606	36.264	36.2552	36.2395	36.236	36.2262	36.2066	36.2014	36.199	36.1911	36.1665	36.1581	36.1609	36.1517	36.1456	36.1243	36.1206	36.115	36.1068	36.08	36.0696
PM-PM-1033-N-A1_2	36.2631	36.3494	36.3611	36.3524	36.3744	36.3236	36.2905	36.3204	36.3172	36.3229	36.3064	36.2806	36.2748	36.261	36.2566	36.2359	36.2189	36.2107	36.2008	36.1812	36.1716	36.167	36.1518	36.1353	36.1394	36.1225	36.1132	36.0969	36.0788	36.0661	36.0786	36.0544	36.0329	36.0316	36.0249	36.0275	36.0125	35.9908	35.9703	35.9753	35.9597	35.933	35.9156	35.9272	35.9055	35.9108	35.8966	35.8845	35.8544
PM-PM-1033-T-A1_1	36.4159	36.2943	36.4287	36.4725	36.5032	36.5005	36.4209	36.4645	36.4357	36.4704	36.4379	36.4029	36.388	36.3718	36.35	36.3085	36.2573	36.1859	36.1688	36.1493	36.123	36.0707	36.05	36.0306	36.0118	35.9699	35.9411	35.9275	35.9141	35.882	35.8863	35.8641	35.8295	35.8182	35.7773	35.7492	35.7272	35.6926	35.681	35.6206	35.6145	35.5741	35.5704	35.5405	35.5267	35.4951	35.457	35.4723	35.4263
PM-PM-1033-T-A1_2	36.3112	36.2975	36.2639	36.2651	36.2509	36.2168	36.1588	36.1971	36.1584	36.1842	36.15	36.119	36.1023	36.0851	36.0759	36.0495	36.0128	35.9971	35.9797	35.9583	35.9374	35.924	35.9066	35.8729	35.8703	35.8567	35.8431	35.8227	35.8143	35.7906	35.7829	35.7638	35.7333	35.7383	35.7138	35.6955	35.6785	35.6567	35.6288	35.6145	35.5939	35.5996	35.5481	35.5383	35.5343	35.5159	35.4821	35.468	35.4478
PM-PM-1034-N-A1_1	36.3946	36.2238	36.4038	36.4524	36.4915	36.4864	36.3839	36.4441	36.401	36.4398	36.3903	36.3606	36.341	36.3099	36.274	36.232	36.1808	36.0942	36.056	36.0294	35.9914	35.9193	35.8738	35.8342	35.7992	35.7701	35.7203	35.7056	35.686	35.6409	35.6175	35.5946	35.5571	35.5259	35.4811	35.435	35.4127	35.381	35.3643	35.2957	35.2744	35.2363	35.2225	35.1841	35.1764	35.1286	35.0907	35.1015	35.0127
PM-PM-1034-N-A1_2	36.3939	36.2947	36.2618	36.2722	36.2581	36.2265	36.1639	36.2066	36.1742	36.2003	36.1656	36.1376	36.1252	36.1044	36.0982	36.0703	36.0305	36.0225	36.005	35.9783	35.9616	35.9497	35.9256	35.8977	35.8966	35.8797	35.8682	35.8505	35.8331	35.8071	35.804	35.7867	35.7541	35.7565	35.7472	35.7323	35.708	35.6905	35.6653	35.6487	35.6263	35.6371	35.5813	35.5776	35.5692	35.5616	35.534	35.4979	35.4858
PM-PM-1034-T-A1_1	36.4247	36.2977	36.4425	36.4881	36.5209	36.5134	36.4279	36.4739	36.4414	36.4795	36.4437	36.4093	36.3978	36.3831	36.3522	36.2938	36.2374	36.1611	36.1447	36.1272	36.1039	36.0248	35.9854	35.9765	35.9618	35.8962	35.8576	35.8635	35.8577	35.835	35.853	35.8348	35.7891	35.7758	35.7392	35.6999	35.6641	35.6214	35.6267	35.5605	35.5702	35.5082	35.5127	35.4764	35.4594	35.4314	35.3909	35.4083	35.3595
PM-PM-1034-T-A1_2	36.2907	36.32	36.3054	36.295	36.283	36.2478	36.197	36.2331	36.1939	36.212	36.1834	36.1495	36.1349	36.121	36.1118	36.0854	36.0466	36.0371	36.0215	35.9994	35.9763	35.963	35.9473	35.9082	35.9131	35.8994	35.8864	35.8677	35.8596	35.8316	35.8277	35.8094	35.7743	35.7834	35.7638	35.7456	35.7193	35.6986	35.6703	35.6606	35.6403	35.6476	35.5873	35.5885	35.5827	35.5655	35.5365	35.5185	35.4991
PM-PM-1035-N-A1_1	36.4265	36.291	36.4369	36.4806	36.5126	36.5051	36.4149	36.462	36.4232	36.4691	36.438	36.4156	36.4024	36.3837	36.3584	36.3143	36.2706	36.2036	36.1818	36.167	36.1399	36.0858	36.0594	36.0424	36.0384	36.0108	35.9706	35.9499	35.9377	35.9113	35.9215	35.9	35.857	35.8389	35.8078	35.7746	35.7576	35.7199	35.7091	35.6491	35.6514	35.6113	35.6103	35.5744	35.5631	35.5339	35.5099	35.5144	35.4644
PM-PM-1035-N-A1_2	36.3065	36.2498	36.2289	36.2313	36.2221	36.186	36.1308	36.1699	36.131	36.157	36.127	36.0923	36.0785	36.0619	36.0524	36.0249	35.9873	35.9747	35.9592	35.939	35.9184	35.9051	35.8897	35.8575	35.8602	35.8469	35.8358	35.8148	35.8072	35.7821	35.7769	35.7586	35.7272	35.7329	35.7134	35.6977	35.6777	35.655	35.6301	35.6202	35.5967	35.6042	35.5496	35.5451	35.5404	35.5225	35.4919	35.4773	35.4578
PM-PM-1035-T-A1_1	36.4076	36.2627	36.4165	36.4624	36.4978	36.4955	36.4093	36.461	36.4165	36.4559	36.4146	36.3819	36.3667	36.3507	36.3234	36.2715	36.2219	36.1424	36.1203	36.1	36.0669	36.0074	35.9782	35.958	35.952	35.9091	35.8637	35.8481	35.8356	35.8066	35.8208	35.7988	35.7543	35.7404	35.701	35.6626	35.6447	35.5978	35.5978	35.5295	35.5271	35.4818	35.4834	35.456	35.4384	35.3981	35.3698	35.3731	35.3261
PM-PM-1035-T-A1_2	36.3202	36.3098	36.2802	36.2697	36.253	36.2185	36.154	36.1895	36.1564	36.185	36.1458	36.1154	36.0995	36.0825	36.0768	36.0509	36.009	35.9956	35.9765	35.954	35.9317	35.9167	35.9009	35.8627	35.8684	35.8543	35.8445	35.8294	35.8193	35.7954	35.7936	35.7767	35.7402	35.7478	35.7269	35.7135	35.6884	35.6679	35.6431	35.6362	35.6152	35.6262	35.5675	35.5617	35.5521	35.5413	35.5088	35.491	35.4755
PM-PM-1036-N-A1_1	36.4063	36.2794	36.4294	36.472	36.5074	36.5011	36.4141	36.4683	36.4253	36.465	36.4293	36.397	36.3837	36.3681	36.3467	36.2984	36.2418	36.1684	36.1535	36.1303	36.1118	36.052	36.0309	36.0017	36.0051	35.9603	35.9182	35.8929	35.8839	35.8523	35.8637	35.8454	35.7966	35.7858	35.7459	35.7033	35.6806	35.6318	35.6284	35.559	35.5661	35.5113	35.5156	35.4832	35.466	35.4327	35.3947	35.3947	35.356
PM-PM-1036-N-A1_2	36.2151	36.2326	36.2166	36.2089	36.1882	36.1504	36.0813	36.1187	36.0803	36.1087	36.0684	36.0371	36.0155	35.9975	35.9867	35.9607	35.9165	35.9044	35.8871	35.8623	35.8395	35.8225	35.8046	35.7668	35.7661	35.7536	35.7383	35.7196	35.7086	35.6822	35.676	35.6563	35.6217	35.6287	35.605	35.5898	35.5666	35.5444	35.5149	35.5008	35.4817	35.4891	35.4284	35.4237	35.4185	35.4018	35.3705	35.3513	35.3308
PM-PM-1036-T-A1_1	36.4092	36.3117	36.4608	36.4681	36.5059	36.4409	36.4186	36.4878	36.4493	36.4817	36.4622	36.4459	36.4362	36.4279	36.4048	36.393	36.3631	36.3036	36.2995	36.2735	36.2652	36.2436	36.2065	36.1919	36.1655	36.159	36.1323	36.1006	36.0851	36.0669	36.0765	36.0363	36.0003	36.0002	35.9725	35.9595	35.9366	35.8977	35.8795	35.8684	35.8514	35.8321	35.7986	35.778	35.7571	35.7327	35.7252	35.7011	35.6709
PM-PM-1036-T-A1_2	36.0714	36.2288	36.2527	36.2423	36.2295	36.1782	36.1617	36.2452	36.192	36.2188	36.1905	36.142	36.1447	36.1369	36.1088	36.0845	36.0496	36.0093	35.9996	35.9731	35.944	35.9112	35.8947	35.8688	35.8515	35.8295	35.8054	35.775	35.7564	35.7269	35.7147	35.6666	35.6514	35.6292	35.5923	35.5794	35.5355	35.5124	35.5013	35.462	35.454	35.4203	35.3956	35.393	35.3682	35.3268	35.2746	35.2621	35.2573
PM-PM-1037-N-A1_1	36.3836	36.2314	36.3941	36.4417	36.4805	36.4805	36.389	36.4397	36.3976	36.4358	36.4009	36.3661	36.3586	36.3402	36.3147	36.2655	36.2181	36.1388	36.1157	36.0915	36.0623	36.0182	35.9885	35.96	35.949	35.9051	35.8601	35.8523	35.8323	35.7971	35.807	35.7871	35.7428	35.7322	35.6876	35.6489	35.6277	35.5776	35.5813	35.5194	35.5052	35.4621	35.4559	35.4293	35.4124	35.3727	35.3358	35.3402	35.2867
PM-PM-1037-N-A1_2	36.2702	36.2538	36.259	36.2514	36.2471	36.2138	36.1501	36.1914	36.1597	36.1894	36.1608	36.133	36.1216	36.1112	36.102	36.0762	36.0387	36.0252	36.0105	35.9905	35.9616	35.9496	35.9309	35.8921	35.8942	35.874	35.8604	35.846	35.829	35.8021	35.7975	35.7743	35.7392	35.7515	35.7289	35.7063	35.6814	35.6566	35.63	35.6134	35.5896	35.6028	35.5361	35.5373	35.5287	35.5122	35.476	35.4438	35.4395
PM-PM-1037-T-A1_1	36.2275	36.2534	36.3855	36.4348	36.4688	36.4505	36.4073	36.4676	36.4633	36.4922	36.4624	36.4486	36.446	36.4376	36.4262	36.4021	36.3801	36.3342	36.3259	36.303	36.2886	36.2645	36.2546	36.2426	36.2259	36.1934	36.1832	36.1666	36.1359	36.1297	36.1364	36.1036	36.0751	36.0796	36.0414	36.0372	36.0027	35.9747	35.9675	35.9528	35.9267	35.9055	35.8853	35.874	35.8523	35.8486	35.8227	35.7875	35.7754
PM-PM-1037-T-A1_2	35.8166	36.1407	36.1958	36.1717	36.1919	36.1217	36.095	36.1577	36.1307	36.1396	36.11	36.0912	36.0667	36.0656	36.0456	36.035	36.0106	35.9788	35.9596	35.9452	35.9307	35.9051	35.8853	35.8719	35.8555	35.8292	35.8066	35.7877	35.7775	35.7541	35.7517	35.7093	35.6999	35.6971	35.6729	35.6341	35.6044	35.5839	35.5946	35.545	35.539	35.5126	35.4847	35.4765	35.452	35.4472	35.4066	35.3547	35.396
PM-PM-1039-T-A1_1	36.0802	36.0259	36.0882	36.2185	36.279	36.2689	36.1948	36.2746	36.2581	36.3447	36.3142	36.3092	36.3107	36.3129	36.3131	36.284	36.2626	36.2127	36.2035	36.2078	36.192	36.1911	36.1843	36.1614	36.1636	36.1337	36.1093	36.1287	36.1054	36.1106	36.1283	36.1204	36.1059	36.0866	36.0771	36.0579	36.0606	36.0512	36.0443	36.0324	36.0188	36.03	36.0155	36.0086	36.0122	35.9957	35.9657	35.9658	35.9522
PM-PM-1039-T-A1_2	35.8855	35.5721	35.7931	35.8717	35.9812	35.9443	35.8894	36.0221	36.0173	36.0309	36.0477	36.037	36.0363	36.0516	36.0464	36.035	36.018	36.0023	35.9954	35.9883	35.9808	35.9721	35.9589	35.9306	35.9426	35.9289	35.9193	35.9141	35.9015	35.8602	35.8724	35.8679	35.8363	35.8383	35.8261	35.8011	35.797	35.7745	35.7577	35.7458	35.7662	35.7542	35.6899	35.7245	35.7144	35.6845	35.6667	35.666	35.6644
PM-PM-1041-N-A1_1	36.3848	36.2341	36.3949	36.4384	36.4746	36.4708	36.3841	36.4351	36.4032	36.4368	36.4033	36.3702	36.3553	36.3352	36.3072	36.2499	36.2057	36.1304	36.114	36.0961	36.0615	36.0009	35.9732	35.9504	35.9341	35.8903	35.8501	35.8368	35.818	35.7954	35.8011	35.7756	35.7334	35.7169	35.6707	35.6413	35.6225	35.5776	35.5755	35.5064	35.4939	35.4595	35.4501	35.4225	35.4105	35.3734	35.3397	35.3444	35.2854
PM-PM-1041-N-A1_2	36.3721	36.324	36.3065	36.3012	36.2873	36.2531	36.2028	36.24	36.2027	36.2246	36.1914	36.1581	36.1426	36.1227	36.1143	36.0862	36.0463	36.0306	36.0131	35.99	35.9667	35.9534	35.9337	35.9002	35.8971	35.8819	35.8724	35.8512	35.8375	35.8116	35.8042	35.7855	35.7518	35.7569	35.7365	35.7205	35.6982	35.6759	35.6509	35.6376	35.6155	35.6212	35.5671	35.5586	35.5511	35.5333	35.5001	35.4808	35.4674
PM-PM-1041-T-A1_1	36.2302	36.1415	36.2459	36.346	36.3714	36.3467	36.2449	36.3387	36.3107	36.4144	36.3665	36.3644	36.3755	36.3664	36.3661	36.3484	36.331	36.285	36.2763	36.2808	36.2514	36.2513	36.2419	36.2269	36.2185	36.205	36.1872	36.1927	36.175	36.1743	36.159	36.1631	36.1395	36.1106	36.1079	36.1165	36.1092	36.1026	36.0988	36.0876	36.0711	36.0643	36.0432	36.0514	36.0204	35.9865	35.9791	35.9863	36.0066
PM-PM-1041-T-A1_2	36.2701	35.9528	36.1734	36.1941	36.29	36.2437	36.219	36.301	36.2983	36.3373	36.3185	36.2831	36.3083	36.3073	36.2934	36.2891	36.2558	36.2543	36.2447	36.2331	36.2245	36.2176	36.1968	36.1794	36.1841	36.1659	36.1571	36.1454	36.1337	36.1407	36.1002	36.0848	36.0805	36.0685	36.0562	36.0486	36.0285	35.997	35.9874	35.9903	35.9868	35.9401	35.9312	35.9428	35.9212	35.9211	35.8979	35.8648	35.8557
PM-PM-1042-T-A1_1	36.0782	36.0169	36.0875	36.2225	36.2783	36.2704	36.2049	36.2695	36.259	36.3487	36.3181	36.3141	36.315	36.3149	36.3169	36.2865	36.2695	36.2245	36.2125	36.215	36.1979	36.199	36.1986	36.1768	36.1843	36.1558	36.1345	36.1426	36.1217	36.1195	36.14	36.1331	36.1134	36.0911	36.0813	36.0583	36.064	36.0593	36.0513	36.0411	36.0289	36.0341	36.0225	36.0214	36.0287	36.0126	35.9856	35.9825	35.968
PM-PM-1042-T-A1_2	35.9156	35.5918	35.8013	35.8774	35.9794	35.9356	35.875	35.9999	35.982	36.004	36.0376	36.0233	36.0149	36.0451	36.0297	36.0294	36.0194	36.0103	35.9935	35.9881	35.9798	35.968	35.9593	35.9171	35.9382	35.9275	35.905	35.9182	35.9062	35.8707	35.8818	35.877	35.8334	35.8444	35.8331	35.8024	35.799	35.7813	35.7647	35.7532	35.7776	35.7731	35.6878	35.7371	35.7277	35.7077	35.6972	35.6916	35.6867
PM-PM-1043-T-A1_1	36.0749	36.0339	36.0956	36.2293	36.2866	36.2824	36.2148	36.2738	36.2659	36.3466	36.3136	36.3102	36.3113	36.3079	36.3064	36.2792	36.2577	36.2047	36.1913	36.1895	36.171	36.1783	36.1717	36.1522	36.1574	36.1404	36.1225	36.1191	36.099	36.0873	36.1009	36.0958	36.0826	36.0648	36.0563	36.0296	36.0319	36.0229	36.0153	36.0065	35.9963	36.0055	35.9907	35.9829	35.9757	35.9622	35.9313	35.9252	35.9138
PM-PM-1043-T-A1_2	36.0284	35.7722	35.9606	36.0149	36.1126	36.0725	35.997	36.1255	36.1157	36.1185	36.1296	36.1236	36.111	36.133	36.1253	36.1197	36.1106	36.0988	36.0882	36.0806	36.0737	36.0636	36.0559	36.0159	36.0321	36.0214	36.0101	36.0134	36.0005	35.9636	35.9728	35.9726	35.939	35.9459	35.9347	35.911	35.9036	35.8854	35.8699	35.8596	35.8781	35.8723	35.7978	35.8379	35.8231	35.7954	35.7851	35.7846	35.7789
PM-PM-1044-N-A1_1	36.4803	36.3152	36.4872	36.51	36.5177	36.5078	36.4376	36.4833	36.4683	36.5097	36.4838	36.4727	36.4698	36.4601	36.4531	36.4229	36.3979	36.3566	36.3565	36.3452	36.328	36.3034	36.2998	36.2877	36.2712	36.2377	36.2341	36.2289	36.2063	36.2076	36.2019	36.1883	36.1599	36.1483	36.1401	36.1206	36.1215	36.0959	36.0801	36.0614	36.0535	36.0181	36.0369	36.0103	36.0212	36.0037	35.9795	35.9423	35.9243
PM-PM-1044-N-A1_2	36.3926	36.3888	36.3789	36.3971	36.418	36.3892	36.3456	36.3814	36.3592	36.3936	36.3741	36.3444	36.3406	36.3361	36.3238	36.3124	36.287	36.2771	36.2619	36.2448	36.2287	36.2152	36.2106	36.1902	36.1839	36.1679	36.1345	36.1307	36.1275	36.1096	36.0932	36.0936	36.0539	36.0663	36.0455	36.0377	36.0229	35.9947	35.9881	35.9783	35.9916	35.9722	35.9124	35.9078	35.9177	35.8775	35.8795	35.8714	35.8243
PM-PM-1044-T-A1_1	36.4962	36.3276	36.5017	36.5264	36.5352	36.5252	36.4549	36.5003	36.4919	36.532	36.5078	36.4883	36.4899	36.4843	36.478	36.4475	36.4253	36.3881	36.3877	36.377	36.3596	36.3376	36.3377	36.3247	36.3088	36.2755	36.2733	36.2732	36.2558	36.2572	36.2472	36.2363	36.2073	36.195	36.189	36.1706	36.1767	36.1544	36.1399	36.1261	36.1185	36.0878	36.1044	36.0807	36.0944	36.0791	36.0491	36.0254	36.0032
PM-PM-1044-T-A1_2	36.3938	36.3325	36.3435	36.3688	36.3974	36.3669	36.3273	36.3718	36.3497	36.3861	36.3702	36.3407	36.3397	36.3353	36.3257	36.3153	36.2891	36.2807	36.2678	36.2534	36.2367	36.2218	36.2183	36.1985	36.1946	36.1801	36.1485	36.1425	36.1413	36.1213	36.1074	36.1045	36.0653	36.0818	36.0632	36.0542	36.0422	36.0099	36.0014	35.9952	36.0079	35.9887	35.931	35.927	35.9341	35.8972	35.9026	35.8913	35.8466
PM-PM-1046-N-A1_1	36.3974	36.2705	36.411	36.452	36.483	36.4794	36.3952	36.4479	36.4152	36.4485	36.4124	36.3818	36.3699	36.3533	36.3313	36.2896	36.2428	36.1712	36.1545	36.1369	36.1107	36.065	36.0436	36.0224	36.0066	35.9715	35.9427	35.9217	35.9102	35.8785	35.8829	35.8586	35.8237	35.8097	35.774	35.7454	35.7329	35.6983	35.6907	35.6319	35.6214	35.5834	35.5787	35.5468	35.5385	35.5075	35.4706	35.4785	35.4318
PM-PM-1046-N-A1_2	36.3155	36.2663	36.2472	36.2495	36.2412	36.205	36.1465	36.1878	36.158	36.1838	36.1516	36.1218	36.1092	36.0905	36.0844	36.059	36.022	36.0061	35.9895	35.9695	35.9483	35.9352	35.9177	35.8839	35.8832	35.8673	35.8537	35.8336	35.8246	35.7992	35.7914	35.7705	35.7409	35.746	35.7232	35.7029	35.686	35.6632	35.637	35.6247	35.5986	35.603	35.5539	35.5425	35.5334	35.5224	35.4922	35.4715	35.45
PM-PM-1046-T-A1_1	36.463	36.3237	36.4315	36.4912	36.5123	36.4781	36.4145	36.477	36.4672	36.5336	36.4788	36.4817	36.4891	36.4752	36.4737	36.4581	36.4421	36.3932	36.388	36.3723	36.3571	36.3539	36.3443	36.3227	36.3249	36.2976	36.2972	36.3088	36.2908	36.2685	36.2699	36.2706	36.2483	36.2495	36.221	36.2205	36.2064	36.2184	36.2	36.1788	36.1738	36.1572	36.1544	36.1374	36.1261	36.1029	36.1013	36.0905	36.0987
PM-PM-1046-T-A1_2	36.2808	36.0694	36.2539	36.3143	36.3694	36.3236	36.2913	36.3738	36.3554	36.3905	36.3648	36.355	36.3656	36.3644	36.3552	36.348	36.3166	36.3097	36.3012	36.2903	36.2821	36.2699	36.2619	36.256	36.2399	36.2291	36.2226	36.2177	36.2094	36.1894	36.1799	36.1602	36.1604	36.1554	36.1254	36.1436	36.1131	36.0982	36.0863	36.0793	36.0439	36.0484	36.0642	36.0392	36.0449	36.0348	35.9846	35.9897	35.965
PM-PM-1047-N-A1_1	36.3973	36.2563	36.4107	36.4563	36.4912	36.4882	36.4067	36.4572	36.4199	36.4598	36.4241	36.3907	36.3829	36.3636	36.339	36.2882	36.2444	36.1718	36.1533	36.1335	36.1006	36.0429	36.0129	35.9885	35.9721	35.9309	35.8931	35.8815	35.8625	35.837	35.8401	35.8094	35.7689	35.7502	35.7041	35.6686	35.645	35.6036	35.605	35.5466	35.5248	35.495	35.481	35.4577	35.4454	35.4072	35.3711	35.3748	35.3188
PM-PM-1047-N-A1_2	36.3282	36.2728	36.2714	36.2731	36.2674	36.2404	36.1803	36.2219	36.1943	36.2259	36.194	36.1626	36.1517	36.1393	36.1308	36.105	36.0672	36.0524	36.0368	36.0158	35.9897	35.9791	35.9613	35.9261	35.9256	35.9017	35.8938	35.8796	35.8644	35.8372	35.8334	35.8116	35.7774	35.7879	35.7707	35.7463	35.7223	35.6991	35.6801	35.6656	35.6425	35.6469	35.5854	35.5894	35.5798	35.562	35.526	35.4947	35.4966
PM-PM-1047-T-A1_1	36.4082	36.2496	36.4196	36.4656	36.5018	36.4997	36.4093	36.4589	36.4226	36.4581	36.4158	36.3802	36.3647	36.3446	36.3076	36.2449	36.1902	36.108	36.0819	36.0529	36.0247	35.9556	35.9207	35.9055	35.8863	35.8212	35.777	35.7743	35.7631	35.7416	35.7548	35.7295	35.678	35.662	35.6074	35.5665	35.5346	35.4944	35.4903	35.4141	35.417	35.379	35.3739	35.3345	35.3131	35.2792	35.2281	35.2602	35.1993
PM-PM-1047-T-A1_2	36.3189	36.2693	36.2742	36.2754	36.2625	36.2359	36.1544	36.207	36.1832	36.2161	36.1828	36.1574	36.1452	36.1325	36.1296	36.1067	36.0652	36.0531	36.0368	36.0143	35.991	35.9766	35.9581	35.9133	35.924	35.9086	35.8982	35.8829	35.8667	35.8377	35.8394	35.8191	35.7734	35.7858	35.7707	35.7531	35.7244	35.701	35.6733	35.6614	35.6354	35.6487	35.5781	35.5754	35.5629	35.5618	35.5299	35.4933	35.4796
PM-PM-1048-N-A1_1	36.4023	36.3314	36.4531	36.4795	36.4869	36.4797	36.4232	36.4739	36.4639	36.4911	36.4697	36.454	36.4497	36.4494	36.4425	36.4173	36.3928	36.3601	36.3484	36.3405	36.3327	36.3064	36.3021	36.2999	36.2763	36.2546	36.2355	36.234	36.228	36.2269	36.2376	36.2003	36.1849	36.1708	36.1571	36.1636	36.1447	36.1294	36.106	36.0991	36.112	36.0752	36.088	36.0484	36.0495	36.0183	36.0106	35.9951	35.9805
PM-PM-1048-N-A1_2	36.0001	36.136	36.2177	36.2155	36.2033	36.1666	36.1238	36.1916	36.1743	36.1701	36.1726	36.1356	36.1368	36.1362	36.1304	36.1142	36.087	36.068	36.0606	36.0543	36.0232	36.0055	35.9822	35.9517	35.9752	35.958	35.9382	35.92	35.9082	35.8641	35.8475	35.8397	35.8246	35.8019	35.7772	35.7755	35.7394	35.751	35.742	35.6926	35.6792	35.6877	35.6395	35.6081	35.6647	35.5992	35.5748	35.5602	35.538
PM-PM-1048-T-A1_1	36.4427	36.3072	36.4594	36.5036	36.5357	36.5324	36.4453	36.4906	36.4533	36.4917	36.4526	36.4197	36.4087	36.3912	36.3636	36.3143	36.2633	36.1881	36.1656	36.1517	36.1245	36.0655	36.0354	36.0145	35.9945	35.9522	35.9139	35.9059	35.8898	35.8592	35.8662	35.8411	35.7997	35.7869	35.7467	35.7105	35.6863	35.6542	35.6421	35.5816	35.5768	35.5402	35.5245	35.4881	35.4771	35.4388	35.3999	35.4194	35.3672
PM-PM-1048-T-A1_2	36.3167	36.3399	36.34	36.3628	36.3615	36.339	36.2865	36.3305	36.2998	36.3245	36.3026	36.276	36.2673	36.2542	36.2509	36.2276	36.1953	36.1856	36.1721	36.153	36.1348	36.1239	36.1069	36.0739	36.0779	36.063	36.0519	36.0355	36.0221	35.9977	35.9964	35.9788	35.9424	35.9493	35.933	35.9185	35.8961	35.8758	35.8503	35.8367	35.8111	35.8244	35.7697	35.7614	35.7509	35.7417	35.7099	35.6862	35.6678
PM-PM-1049-N-A1_1	36.4584	36.3434	36.458	36.4835	36.4987	36.4759	36.4169	36.4806	36.4687	36.5013	36.4555	36.4503	36.4532	36.4436	36.4278	36.407	36.3931	36.347	36.3368	36.3244	36.313	36.303	36.2821	36.2414	36.2339	36.1915	36.222	36.2323	36.2057	36.2219	36.221	36.1857	36.175	36.1699	36.1482	36.1415	36.1358	36.1289	36.1063	36.0913	36.0835	36.0764	36.0776	36.0621	36.0537	36.0355	36.0391	36.0404	36.0039
PM-PM-1049-N-A1_2	36.1147	36.3437	36.3527	36.3563	36.3345	36.2969	36.2396	36.3105	36.2828	36.3116	36.2658	36.2422	36.2473	36.2422	36.2264	36.2075	36.1861	36.1646	36.1601	36.1453	36.1177	36.1068	36.1047	36.0834	36.0937	36.0777	36.074	36.0516	36.0465	36.0259	36.0188	36.006	35.9991	35.9827	35.9616	35.9503	35.9198	35.9188	35.916	35.8951	35.8885	35.8835	35.8802	35.8785	35.872	35.8341	35.8211	35.8199	35.8132
PM-PM-1049-T-A1_1	36.4014	36.3425	36.4631	36.4936	36.5035	36.4992	36.456	36.4942	36.4873	36.5137	36.4932	36.4795	36.4788	36.4798	36.4708	36.4413	36.4169	36.3838	36.3709	36.3629	36.3473	36.3144	36.324	36.3164	36.2969	36.266	36.2296	36.2362	36.2118	36.2207	36.2373	36.1998	36.1719	36.1472	36.1258	36.1449	36.12	36.1092	36.0854	36.0689	36.08	36.0177	36.0524	36.0223	36.0149	35.9842	35.9658	35.9315	35.9249
PM-PM-1049-T-A1_2	36.1167	36.2727	36.3077	36.3306	36.3256	36.2892	36.254	36.3057	36.2872	36.2763	36.2799	36.2464	36.245	36.2418	36.2366	36.2225	36.1974	36.1858	36.1751	36.1655	36.135	36.116	36.0967	36.0591	36.0838	36.0724	36.0544	36.0397	36.0282	35.9922	35.9783	35.9698	35.9509	35.9307	35.8987	35.8989	35.8668	35.8697	35.8653	35.8218	35.8125	35.823	35.7735	35.7442	35.8003	35.7351	35.7138	35.7019	35.683
PM-PM-1052-N-A1_1	36.5768	36.467	36.5421	36.5733	36.6021	36.5901	36.5451	36.5979	36.5909	36.6225	36.6059	36.592	36.5923	36.5844	36.5844	36.5711	36.5551	36.5311	36.5184	36.514	36.5073	36.4911	36.4896	36.4755	36.4711	36.4474	36.4184	36.4456	36.423	36.4377	36.4258	36.4154	36.3893	36.3691	36.313	36.3526	36.365	36.3253	36.3045	36.2996	36.3235	36.3186	36.3368	36.3205	36.3029	36.3057	36.2913	36.289	36.2636
PM-PM-1052-N-A1_2	36.4219	36.2152	36.2146	36.2203	36.2376	36.2179	36.1839	36.218	36.1996	36.2119	36.1689	36.1494	36.1338	36.1289	36.1012	36.0975	36.0563	36.0308	36.0157	35.9949	35.982	35.9687	35.9456	35.917	35.918	35.9207	35.9011	35.892	35.886	35.8696	35.8555	35.8433	35.8109	35.8295	35.8206	35.8069	35.7677	35.7511	35.7491	35.7261	35.7127	35.6914	35.6754	35.687	35.6741	35.6461	35.6403	35.6231	35.6103
PM-PM-1053-T-A1_1	36.5964	36.4935	36.5553	36.5839	36.6185	36.6032	36.558	36.614	36.6132	36.6412	36.6237	36.6117	36.6158	36.614	36.6146	36.5994	36.5827	36.5557	36.548	36.5495	36.5429	36.5198	36.5227	36.4988	36.4988	36.4571	36.4632	36.4924	36.4815	36.495	36.4963	36.4868	36.4697	36.4549	36.3939	36.4499	36.4523	36.4338	36.422	36.4133	36.4176	36.391	36.4226	36.4122	36.3964	36.4116	36.3968	36.3994	36.381
PM-PM-1053-T-A1_2	36.4471	36.2554	36.2772	36.2977	36.3101	36.3027	36.2681	36.3185	36.303	36.3238	36.2996	36.2813	36.2663	36.2675	36.2419	36.2339	36.2158	36.2022	36.1887	36.1798	36.1722	36.156	36.14	36.1025	36.11	36.1193	36.0938	36.0901	36.0851	36.0622	36.0546	36.0389	36.0003	36.0288	36.0173	35.9948	35.9547	35.944	35.9423	35.9222	35.924	35.8985	35.878	35.901	35.8868	35.8648	35.8583	35.8271	35.8174
PM-PM-1055-N-A1_1	36.5849	36.4844	36.5442	36.5765	36.6085	36.5953	36.5453	36.6008	36.5973	36.633	36.6126	36.5998	36.6018	36.5976	36.5964	36.584	36.5655	36.5408	36.5308	36.5344	36.5287	36.5158	36.5098	36.4968	36.4776	36.4513	36.4273	36.4798	36.459	36.4751	36.4664	36.4575	36.4389	36.4235	36.3624	36.4132	36.4198	36.3996	36.3856	36.3803	36.3857	36.3704	36.3939	36.3795	36.3633	36.3692	36.3556	36.3595	36.335
PM-PM-1055-N-A1_2	36.41	36.1992	36.2133	36.237	36.2523	36.2382	36.2022	36.2559	36.2414	36.2635	36.2342	36.2137	36.1986	36.1982	36.1772	36.1696	36.144	36.1239	36.1133	36.099	36.092	36.0795	36.0568	36.0267	36.0339	36.0424	36.0172	36.0086	36.0019	35.9818	35.9722	35.9601	35.9239	35.9513	35.9438	35.9243	35.8843	35.8715	35.8694	35.8513	35.8457	35.8264	35.81	35.8262	35.8159	35.7907	35.7858	35.7627	35.751
PM-PM-1055-T-A1_1	36.453	36.2777	36.416	36.4771	36.5058	36.4913	36.4237	36.4731	36.4685	36.5053	36.4822	36.4712	36.4678	36.4711	36.4547	36.4442	36.4284	36.3895	36.3782	36.3706	36.3589	36.3552	36.3511	36.3361	36.345	36.3254	36.3106	36.3031	36.2947	36.2867	36.2931	36.2742	36.2624	36.253	36.2419	36.2401	36.2333	36.2469	36.2129	36.216	36.1927	36.176	36.1967	36.1794	36.1692	36.1543	36.1656	36.17	36.1399
PM-PM-1055-T-A1_2	36.2316	36.1171	36.2005	36.2315	36.2943	36.2616	36.232	36.2937	36.2718	36.2839	36.2699	36.2524	36.2576	36.2627	36.2397	36.2278	36.2302	36.2035	36.1948	36.199	36.1895	36.1723	36.1647	36.1512	36.1307	36.1326	36.1253	36.0912	36.0904	36.0731	36.0671	36.0375	36.0353	36.026	36.032	36.0037	36.0222	35.9894	35.9385	35.9467	35.9443	35.9288	35.9334	35.9198	35.9101	35.8597	35.8908	35.8191	35.8488
PM-PM-1056-N-A1_1	36.4207	36.2651	36.4123	36.4616	36.4843	36.4631	36.3693	36.4628	36.4633	36.5103	36.4689	36.4696	36.4682	36.4597	36.4513	36.4324	36.4128	36.3936	36.3311	36.3913	36.3692	36.361	36.3502	36.3187	36.3372	36.3	36.3121	36.3192	36.3024	36.3116	36.2956	36.2865	36.2786	36.2491	36.2497	36.2297	36.1965	36.2267	36.2306	36.2136	36.2133	36.1905	36.2042	36.1462	36.171	36.1495	36.1521	36.1319	36.1062
PM-PM-1056-N-A1_2	36.2067	35.8108	35.9887	36.0439	36.0872	36.0615	35.9769	36.0962	36.0847	36.1273	36.0801	36.0643	36.0668	36.0221	36.015	36.0046	35.9919	35.9656	35.969	35.9494	35.932	35.9103	35.9127	35.9104	35.925	35.8732	35.8728	35.8631	35.861	35.8064	35.813	35.8188	35.7637	35.8099	35.7895	35.761	35.7662	35.7967	35.7913	35.7795	35.7771	35.7124	35.7127	35.6723	35.6863	35.65	35.6668	35.6178	35.6077
PM-PM-1056-T-A1_1	36.5984	36.5055	36.5722	36.5961	36.6226	36.6079	36.5652	36.6189	36.6144	36.6447	36.6259	36.6134	36.6122	36.6064	36.6022	36.5902	36.5725	36.5501	36.5382	36.5381	36.5316	36.5182	36.5144	36.5046	36.4868	36.4648	36.4347	36.4806	36.4585	36.4673	36.4528	36.4445	36.426	36.4046	36.3403	36.3879	36.3904	36.3609	36.3371	36.3403	36.3597	36.3586	36.3712	36.357	36.3358	36.336	36.3198	36.3174	36.2964
PM-PM-1056-T-A1_2	36.4178	36.2158	36.2182	36.2274	36.2384	36.2172	36.175	36.2103	36.192	36.2087	36.1736	36.1471	36.1299	36.125	36.0982	36.0915	36.054	36.0272	36.013	35.9964	35.9844	35.9695	35.9462	35.9175	35.919	35.9228	35.8981	35.8875	35.8822	35.8602	35.8464	35.8346	35.8026	35.8233	35.8136	35.7998	35.7615	35.7435	35.7407	35.7152	35.7052	35.687	35.6715	35.6827	35.6691	35.6413	35.6375	35.6206	35.6064
PM-PM-1057-N-A1_1	36.4152	36.2756	36.4152	36.4676	36.4913	36.4665	36.3721	36.4656	36.4649	36.5138	36.4713	36.4722	36.4681	36.458	36.4498	36.4307	36.412	36.3913	36.3264	36.3849	36.3624	36.3586	36.341	36.3126	36.3294	36.286	36.2978	36.3074	36.2911	36.2953	36.2782	36.2706	36.2646	36.2351	36.2318	36.2123	36.1795	36.2116	36.2125	36.1989	36.1946	36.17	36.1828	36.1259	36.1488	36.1284	36.1287	36.1067	36.0829
PM-PM-1057-N-A1_2	36.2813	35.8971	36.0608	36.1078	36.1489	36.1325	36.0552	36.1634	36.1471	36.1809	36.1217	36.1125	36.1091	36.0664	36.0661	36.0524	36.0442	36.0134	36.0201	36.0022	35.9891	35.9692	35.9668	35.9614	35.9755	35.9259	35.925	35.9167	35.9144	35.8627	35.8697	35.872	35.8187	35.8657	35.8453	35.8172	35.8238	35.8508	35.8432	35.8328	35.8322	35.7685	35.7638	35.7253	35.7387	35.7059	35.7219	35.6701	35.6574
PM-PM-1057-T-A1_1	36.4236	36.2519	36.3901	36.4454	36.4623	36.4379	36.3344	36.4334	36.4342	36.4851	36.4406	36.4403	36.438	36.4297	36.4189	36.3971	36.3768	36.3531	36.2907	36.3506	36.329	36.3252	36.306	36.2706	36.2931	36.2475	36.2654	36.2746	36.2406	36.2281	36.212	36.2252	36.2305	36.206	36.1998	36.1803	36.1388	36.1755	36.1806	36.1665	36.1638	36.1441	36.1606	36.1035	36.1294	36.1115	36.1146	36.0955	36.0643
PM-PM-1057-T-A1_2	36.3392	36.0452	36.1814	36.2233	36.2567	36.2442	36.1949	36.2908	36.287	36.3122	36.2664	36.2572	36.2596	36.2213	36.2193	36.2109	36.2013	36.1775	36.1842	36.1667	36.1545	36.1351	36.1371	36.1339	36.1478	36.1017	36.1008	36.0953	36.093	36.0442	36.0485	36.0534	36.0025	36.0466	36.0273	36.0025	36.0108	36.036	36.032	36.0206	36.0187	35.9569	35.9535	35.9169	35.9316	35.8995	35.9129	35.8681	35.8578
PM-PM-1058-N-A1_1	36.5223	36.3391	36.5122	36.5305	36.5405	36.5293	36.4627	36.5118	36.4961	36.5368	36.5106	36.4946	36.4951	36.4877	36.4815	36.4519	36.4291	36.394	36.3917	36.3787	36.3632	36.3427	36.3452	36.3306	36.3142	36.2828	36.2756	36.2718	36.254	36.2515	36.2394	36.2259	36.2001	36.1874	36.179	36.1577	36.1603	36.1313	36.1203	36.101	36.0902	36.052	36.0699	36.0444	36.0565	36.0335	36.004	35.9663	35.9495
PM-PM-1058-N-A1_2	36.2669	36.3679	36.3688	36.3666	36.3801	36.3462	36.2992	36.3331	36.3037	36.3349	36.3027	36.2677	36.2614	36.2505	36.2375	36.2232	36.1946	36.1831	36.1688	36.1499	36.1329	36.1182	36.1133	36.0968	36.0877	36.0693	36.04	36.0332	36.0298	36.0121	35.9951	35.9959	35.9628	35.9735	35.9505	35.9432	35.9296	35.9011	35.8927	35.8801	35.8885	35.871	35.82	35.811	35.8176	35.7759	35.7753	35.7706	35.7297
PM-PM-1058-T-A1_1	36.5009	36.3113	36.5021	36.5192	36.5309	36.5194	36.4488	36.5056	36.4886	36.5264	36.5	36.4786	36.4822	36.4777	36.4711	36.4441	36.4199	36.384	36.3822	36.3669	36.354	36.3388	36.3387	36.3295	36.3097	36.2899	36.2836	36.2741	36.2511	36.2432	36.2303	36.2204	36.1882	36.1796	36.1729	36.1587	36.1683	36.143	36.13	36.1194	36.1097	36.0905	36.0981	36.0682	36.0789	36.0602	36.0307	36.0028	35.9761
PM-PM-1058-T-A1_2	36.2926	36.309	36.2917	36.286	36.2999	36.257	36.2187	36.253	36.2181	36.2533	36.2145	36.1743	36.1692	36.1512	36.1386	36.1209	36.0879	36.0765	36.0609	36.0423	36.0253	36.0107	36.0054	35.995	35.982	35.9626	35.9374	35.926	35.9216	35.9055	35.8892	35.8904	35.862	35.8656	35.8446	35.8414	35.8315	35.8014	35.7952	35.7846	35.7922	35.7747	35.7327	35.7161	35.7203	35.6818	35.6789	35.675	35.6389
PM-PM-1059-N-A1_1	36.5066	36.3603	36.4896	36.5165	36.543	36.5146	36.447	36.5101	36.497	36.5493	36.5187	36.5062	36.5039	36.5004	36.5021	36.4837	36.4612	36.4305	36.4199	36.4091	36.3984	36.3845	36.3821	36.3629	36.3674	36.3338	36.3343	36.336	36.3274	36.3187	36.3191	36.3021	36.291	36.2707	36.258	36.2571	36.2256	36.2357	36.2348	36.2251	36.207	36.1915	36.1864	36.1863	36.169	36.1756	36.131	36.1459	36.1325
PM-PM-1059-N-A1_2	36.2301	36.0053	36.1281	36.1465	36.2065	36.1681	36.1454	36.2166	36.2172	36.2213	36.1955	36.1869	36.1756	36.1753	36.1447	36.1347	36.1097	36.1032	36.0893	36.068	36.0707	36.0553	36.0327	36.0197	36.0297	36.0015	35.9916	35.9806	35.9725	35.9403	35.9321	35.9137	35.9055	35.8957	35.8888	35.881	35.8388	35.8234	35.8068	35.7957	35.795	35.7924	35.8006	35.774	35.763	35.754	35.7417	35.7382	35.7281
PM-PM-1059-T-A1_1	36.4809	36.3429	36.446	36.4855	36.4999	36.4826	36.3944	36.4692	36.4433	36.5135	36.4722	36.4676	36.4623	36.4465	36.4453	36.4249	36.4089	36.3779	36.3569	36.3518	36.3203	36.3297	36.3307	36.3063	36.2998	36.282	36.2525	36.2676	36.2472	36.2295	36.2358	36.222	36.2259	36.1863	36.1875	36.1572	36.1794	36.1684	36.1455	36.164	36.1301	36.1363	36.1338	36.1273	36.0572	36.0699	36.0618	36.066	36.0482
PM-PM-1059-T-A1_2	36.1581	35.8849	36.0566	36.0879	36.1508	36.1179	36.1156	36.1519	36.1569	36.1853	36.1756	36.149	36.1522	36.1214	36.1389	36.1153	36.1013	36.063	36.0497	36.0329	35.9938	36.0094	36.0271	35.9585	35.9718	35.9691	35.9377	35.945	35.9366	35.9041	35.8933	35.8466	35.8062	35.8341	35.8352	35.8191	35.7719	35.7749	35.7558	35.7424	35.7559	35.703	35.7066	35.6743	35.6307	35.6555	35.6138	35.6155	35.6506
PM-PM-1060-N-A1_1	36.4556	36.2998	36.4097	36.4475	36.4643	36.4458	36.3545	36.4282	36.4025	36.4766	36.4317	36.427	36.4209	36.4033	36.4019	36.3814	36.3667	36.3316	36.3097	36.3032	36.2697	36.2778	36.2785	36.2567	36.2519	36.237	36.2061	36.2158	36.2034	36.1901	36.1862	36.1685	36.1775	36.1388	36.1431	36.11	36.1304	36.1144	36.0914	36.1163	36.0837	36.0874	36.0783	36.0705	36.0032	36.015	36.0075	36.009	35.9906
PM-PM-1060-N-A1_2	36.139	35.8578	36.0224	36.05	36.1246	36.099	36.0894	36.118	36.115	36.1524	36.1455	36.1118	36.1193	36.0831	36.1044	36.0806	36.0612	36.0226	36.0083	35.9944	35.9529	35.9729	35.9873	35.9221	35.9374	35.9336	35.9025	35.9054	35.8973	35.8651	35.8581	35.8137	35.7771	35.8009	35.8002	35.7863	35.7442	35.7474	35.726	35.7109	35.724	35.6734	35.6807	35.6457	35.6003	35.6237	35.5834	35.5849	35.6221
PM-PM-1060-T-A1_1	36.4785	36.3426	36.442	36.4852	36.5007	36.4826	36.3944	36.4664	36.4401	36.5127	36.4703	36.4667	36.46	36.4448	36.4434	36.4229	36.4088	36.3746	36.3518	36.3467	36.3149	36.3224	36.3234	36.2995	36.2949	36.2775	36.2508	36.2632	36.2508	36.2379	36.2342	36.2176	36.2248	36.1872	36.1867	36.1531	36.1738	36.1605	36.1367	36.1572	36.1218	36.1239	36.1222	36.1196	36.0528	36.0617	36.0537	36.0584	36.0415
PM-PM-1060-T-A1_2	36.1986	35.9363	36.0958	36.12	36.1875	36.1485	36.1207	36.1796	36.1682	36.2118	36.2107	36.1821	36.1902	36.1565	36.1717	36.1527	36.1369	36.1021	36.0871	36.0719	36.0286	36.0464	36.0662	35.9973	36.013	36.0104	35.976	35.9839	35.9743	35.9439	35.9366	35.89	35.8498	35.8778	35.8794	35.8629	35.8201	35.8219	35.8014	35.7886	35.8008	35.7504	35.7518	35.7218	35.6786	35.7045	35.665	35.6633	35.6971
PM-PM-1061-N-A1_1	36.3289	36.1895	36.3094	36.3579	36.3944	36.3654	36.2407	36.3585	36.3404	36.4194	36.3512	36.3475	36.3527	36.3502	36.3406	36.3215	36.3069	36.2714	36.2629	36.2632	36.246	36.2365	36.222	36.2042	36.2051	36.1916	36.1961	36.157	36.18	36.1762	36.1617	36.1538	36.1325	36.1382	36.1261	36.1148	36.0969	36.1084	36.0974	36.0916	36.0819	36.0621	36.0643	36.0642	36.0627	36.0486	36.0268	36.006	36.0046
PM-PM-1061-N-A1_2	36.2767	35.91	36.0241	36.0801	36.1381	36.0797	36.0054	36.1054	36.0827	36.1267	36.0594	36.0331	36.0457	36.035	36.0196	36.0092	35.9945	35.9821	35.9755	35.9492	35.9328	35.924	35.9291	35.917	35.9069	35.8901	35.8863	35.878	35.8577	35.847	35.8447	35.8285	35.8034	35.8084	35.7983	35.7908	35.7612	35.767	35.7503	35.7322	35.7155	35.7147	35.7101	35.6805	35.6811	35.648	35.6537	35.6415	35.6663
PM-PM-1061-T-A1_1	36.3341	36.1987	36.3209	36.3717	36.4104	36.3808	36.2603	36.3739	36.3553	36.4243	36.3691	36.3647	36.3718	36.3662	36.3577	36.3392	36.3252	36.2879	36.2745	36.2742	36.2592	36.2452	36.2359	36.209	36.2174	36.202	36.2112	36.1718	36.1953	36.1955	36.1834	36.1707	36.1446	36.1564	36.1406	36.1418	36.1242	36.1305	36.1156	36.105	36.1028	36.0848	36.0864	36.0854	36.0842	36.0759	36.059	36.0423	36.0279
PM-PM-1061-T-A1_2	36.2611	35.8935	36.0271	36.0987	36.1543	36.1004	36.0219	36.1231	36.1012	36.1478	36.0936	36.0671	36.0808	36.0716	36.0559	36.0438	36.0263	36.0173	36.011	35.9823	35.9653	35.9577	35.9618	35.9501	35.9375	35.9206	35.9174	35.908	35.882	35.8731	35.8681	35.8533	35.827	35.8319	35.8179	35.8115	35.7805	35.7869	35.7721	35.7511	35.733	35.7333	35.7286	35.6998	35.7063	35.6711	35.677	35.6642	35.6863
PM-PM-1062-N-A1_1	36.3482	36.2146	36.3287	36.3715	36.4061	36.3776	36.2641	36.3805	36.3651	36.432	36.3689	36.3633	36.3667	36.3633	36.3559	36.334	36.3172	36.2817	36.2734	36.2766	36.2605	36.2485	36.2337	36.2135	36.2137	36.202	36.2087	36.1667	36.1858	36.1887	36.1729	36.1621	36.1395	36.1428	36.133	36.1314	36.1162	36.122	36.1059	36.0984	36.0926	36.0751	36.0754	36.0697	36.0674	36.055	36.0355	36.0129	36.006
PM-PM-1062-N-A1_2	36.2968	35.9513	36.0656	36.1233	36.1759	36.1118	36.0351	36.1378	36.1088	36.1543	36.1009	36.0737	36.0828	36.0764	36.063	36.0483	36.0352	36.02	36.0152	35.9898	35.9755	35.9685	35.9665	35.9562	35.9467	35.9284	35.9246	35.916	35.8924	35.8825	35.8788	35.8622	35.8393	35.8435	35.8289	35.8209	35.7938	35.7991	35.7829	35.7625	35.7454	35.7476	35.742	35.7134	35.7176	35.6863	35.6919	35.6766	35.6958
PM-PM-1062-T-A1_1	36.3514	36.215	36.329	36.3762	36.4098	36.3796	36.2627	36.3743	36.3574	36.4254	36.3683	36.3623	36.3671	36.3618	36.3513	36.3297	36.3163	36.2804	36.2682	36.2678	36.25	36.2409	36.2283	36.2094	36.2092	36.1924	36.1964	36.1539	36.1748	36.1727	36.1575	36.146	36.1199	36.1249	36.11	36.1077	36.0898	36.0972	36.0805	36.0749	36.0643	36.0447	36.0436	36.0372	36.0341	36.0232	36.0056	35.9827	35.9737
PM-PM-1062-T-A1_2	36.3012	35.9542	36.0795	36.1453	36.1999	36.143	36.0791	36.1649	36.1475	36.1852	36.138	36.1153	36.1253	36.117	36.1023	36.0899	36.0738	36.0602	36.0528	36.0262	36.0109	36.0034	36.0015	35.9897	35.9758	35.9601	35.9554	35.9457	35.9204	35.9124	35.9072	35.889	35.8628	35.8671	35.8528	35.8461	35.8184	35.8197	35.8032	35.7816	35.7651	35.7656	35.7568	35.725	35.7289	35.6973	35.7017	35.6871	35.7069
PM-PM-1064-N-A1_1	36.4367	36.3035	36.4284	36.4821	36.5009	36.4823	36.3837	36.4724	36.4791	36.5259	36.4865	36.4841	36.4828	36.475	36.4646	36.4437	36.4216	36.395	36.3332	36.403	36.3819	36.374	36.3609	36.3201	36.3287	36.2771	36.288	36.3323	36.2997	36.327	36.3105	36.3034	36.2983	36.2665	36.2674	36.2494	36.2186	36.2561	36.2573	36.2417	36.2401	36.2184	36.2312	36.1803	36.2071	36.186	36.1899	36.1759	36.1499
PM-PM-1064-N-A1_2	36.3579	36.0753	36.2036	36.2447	36.2749	36.2576	36.2008	36.2863	36.2808	36.305	36.2611	36.2537	36.2512	36.2171	36.2154	36.2063	36.1987	36.1749	36.1817	36.1658	36.1543	36.1353	36.1335	36.1272	36.1428	36.098	36.0974	36.0907	36.0894	36.043	36.0505	36.0516	36.0014	36.045	36.0263	35.9994	36.0058	36.029	36.0256	36.0153	36.016	35.9541	35.9507	35.9181	35.9327	35.9018	35.9178	35.8732	35.8631
PM-PM-1064-T-A1_1	36.4187	36.2562	36.4063	36.4519	36.4736	36.4474	36.351	36.4416	36.4408	36.4875	36.4476	36.4489	36.4473	36.4362	36.4266	36.4071	36.3881	36.3627	36.2987	36.3588	36.3391	36.3331	36.3141	36.2822	36.3053	36.2693	36.2808	36.2806	36.2572	36.2616	36.2552	36.2483	36.2379	36.2064	36.2039	36.1891	36.1578	36.1868	36.182	36.169	36.1689	36.1533	36.1624	36.1	36.1195	36.1031	36.1104	36.0881	36.0588
PM-PM-1064-T-A1_2	36.2559	35.888	36.0535	36.0933	36.1372	36.1222	36.0767	36.1732	36.1761	36.2067	36.1585	36.1485	36.1527	36.1103	36.1072	36.0988	36.0881	36.0626	36.0681	36.0484	36.035	36.014	36.0159	36.0135	36.0248	35.9758	35.9734	35.9654	35.9642	35.9107	35.9174	35.9197	35.8645	35.9109	35.8905	35.8666	35.8739	35.9012	35.8961	35.8841	35.8816	35.8164	35.8115	35.7723	35.786	35.7519	35.7652	35.718	35.705
PM-PM-1065-N-A1_1	36.4154	36.2665	36.4028	36.4538	36.4732	36.4547	36.3522	36.4433	36.4495	36.4979	36.4524	36.4507	36.4488	36.4427	36.4346	36.4146	36.3932	36.3652	36.303	36.3681	36.3484	36.342	36.3274	36.2931	36.3116	36.2637	36.2798	36.2936	36.2757	36.2897	36.2767	36.2679	36.2602	36.2352	36.235	36.2138	36.1835	36.2123	36.213	36.1975	36.1945	36.1738	36.1893	36.1332	36.163	36.1423	36.1469	36.1275	36.1021
PM-PM-1065-N-A1_2	36.2689	35.936	36.0943	36.145	36.1827	36.1719	36.1014	36.2097	36.2107	36.2309	36.1965	36.1874	36.19	36.1497	36.1492	36.1382	36.1277	36.1034	36.1119	36.0929	36.0796	36.0591	36.0595	36.0567	36.0717	36.0226	36.0195	36.0109	36.0092	35.9594	35.9667	35.9691	35.9147	35.9614	35.9419	35.917	35.9237	35.9493	35.9456	35.9335	35.9308	35.8668	35.8611	35.8227	35.8401	35.8058	35.8219	35.7735	35.7616
PM-PM-1065-T-A1_1	36.439	36.2908	36.4248	36.4766	36.493	36.4736	36.3738	36.4632	36.468	36.5157	36.4692	36.4699	36.4683	36.4582	36.4487	36.4301	36.4107	36.3891	36.3249	36.3847	36.3643	36.3554	36.3417	36.3089	36.3256	36.2855	36.3002	36.3098	36.2959	36.3046	36.2896	36.2836	36.2768	36.2531	36.252	36.2291	36.1937	36.221	36.2249	36.2085	36.2042	36.1804	36.1965	36.1408	36.1671	36.1441	36.1476	36.1252	36.0999
PM-PM-1065-T-A1_2	36.3228	35.9972	36.1463	36.1862	36.2175	36.1943	36.1256	36.2328	36.2216	36.2568	36.2062	36.1952	36.1966	36.1543	36.1521	36.1408	36.1304	36.1039	36.1113	36.0922	36.0793	36.0619	36.0602	36.0578	36.0686	36.0183	36.0181	36.0091	36.0081	35.9581	35.9647	35.9691	35.917	35.964	35.9431	35.9156	35.9218	35.9497	35.9437	35.9315	35.9285	35.8668	35.8635	35.8268	35.8439	35.8093	35.8234	35.7754	35.7647
PM-PM-1066-N-A1_1	36.3335	36.2032	36.3277	36.373	36.4089	36.3825	36.2642	36.3787	36.3583	36.4323	36.3711	36.3648	36.3707	36.3645	36.3538	36.3352	36.3205	36.2878	36.2716	36.2727	36.258	36.2459	36.2359	36.2125	36.2206	36.2086	36.2127	36.168	36.1881	36.1868	36.1732	36.1611	36.136	36.1382	36.1242	36.1214	36.1055	36.1137	36.0994	36.0909	36.0862	36.0677	36.0679	36.0625	36.0617	36.0479	36.029	36.0026	35.9984
PM-PM-1066-N-A1_2	36.2778	35.9101	36.0286	36.0863	36.1444	36.078	35.9991	36.1058	36.0849	36.1226	36.0727	36.0417	36.0516	36.045	36.0312	36.0175	36.0021	35.9889	35.9816	35.9548	35.9398	35.9321	35.9344	35.9222	35.9126	35.8952	35.8913	35.8825	35.8582	35.8486	35.8438	35.8257	35.8024	35.8091	35.7951	35.7884	35.7588	35.7657	35.7492	35.7293	35.7104	35.7117	35.7096	35.6803	35.6824	35.6504	35.6559	35.643	35.6622
PM-PM-1066-T-A1_1	36.3286	36.1879	36.3019	36.35	36.3863	36.3562	36.2295	36.351	36.3362	36.4094	36.3441	36.3382	36.3432	36.3413	36.3309	36.3094	36.2919	36.2522	36.2437	36.2456	36.2279	36.2118	36.1952	36.1737	36.1863	36.1735	36.1763	36.1302	36.1528	36.1523	36.1422	36.131	36.1044	36.1073	36.0999	36.0862	36.0719	36.0794	36.066	36.0618	36.0531	36.0342	36.0334	36.0314	36.0287	36.0201	36.0014	35.9755	35.9716
PM-PM-1066-T-A1_2	35.8612	35.2386	35.5107	35.6335	35.7435	35.6762	35.6029	35.7614	35.7395	35.8137	35.7517	35.7255	35.7505	35.7439	35.7242	35.7097	35.6886	35.6752	35.67	35.6364	35.613	35.6058	35.6121	35.6005	35.5863	35.5671	35.5598	35.5491	35.518	35.5083	35.5041	35.4824	35.4478	35.4574	35.4439	35.4358	35.4009	35.4069	35.3849	35.3602	35.3415	35.3428	35.334	35.2938	35.3038	35.2662	35.2747	35.2556	35.2816
PM-PM-1067-N-A1_1	36.3388	36.1957	36.3007	36.3503	36.3868	36.3553	36.2297	36.3458	36.3315	36.4089	36.3459	36.3403	36.3452	36.3427	36.3333	36.3152	36.3006	36.262	36.2518	36.2506	36.2345	36.2257	36.2129	36.1967	36.1999	36.1802	36.187	36.1474	36.1709	36.1671	36.1593	36.1457	36.1175	36.1273	36.1129	36.1116	36.0931	36.1019	36.0886	36.0856	36.0738	36.0576	36.0595	36.0561	36.0592	36.046	36.0287	36.0055	35.9992
PM-PM-1067-N-A1_2	36.3291	35.9876	36.1016	36.1628	36.2117	36.1598	36.0998	36.1919	36.1786	36.214	36.1835	36.1523	36.1699	36.1637	36.15	36.1394	36.124	36.1157	36.1123	36.0862	36.0708	36.0652	36.0705	36.0604	36.0508	36.0329	36.0311	36.0236	35.9984	35.9907	35.9865	35.9713	35.9463	35.9542	35.9413	35.9345	35.9093	35.9141	35.898	35.8769	35.8602	35.8607	35.8559	35.8279	35.834	35.8007	35.8062	35.7942	35.8156
PM-PM-1067-T-A1_1	36.5593	36.4025	36.5602	36.5694	36.5848	36.5624	36.5021	36.5356	36.5338	36.5678	36.5444	36.5349	36.5268	36.522	36.5125	36.496	36.4816	36.4399	36.4222	36.4306	36.4145	36.4079	36.4033	36.397	36.39	36.3733	36.3693	36.3677	36.3647	36.36	36.3515	36.3508	36.3301	36.3188	36.3164	36.2963	36.2885	36.3112	36.2935	36.2701	36.2735	36.2624	36.2665	36.2669	36.2445	36.2278	36.2419	36.2196	36.2186
PM-PM-1067-T-A1_2	36.376	36.0635	36.1774	36.207	36.2642	36.2145	36.1805	36.2553	36.243	36.2361	36.2165	36.1962	36.1822	36.1806	36.1672	36.1627	36.1452	36.1352	36.1249	36.1046	36.1122	36.0942	36.0787	36.0634	36.0654	36.0624	36.0423	36.0545	36.0454	36.0217	36.0155	36.0178	35.99	35.9867	35.9956	35.988	35.9515	35.9605	35.9289	35.8972	35.9315	35.9067	35.8818	35.8671	35.8669	35.8615	35.8527	35.8312	35.8129
PM-PM-1068-N-A1_1	36.3564	36.2113	36.3121	36.3648	36.3971	36.3651	36.241	36.3569	36.3446	36.4169	36.3508	36.3478	36.3565	36.3496	36.3412	36.3215	36.3078	36.2703	36.2567	36.2534	36.2372	36.2266	36.2169	36.1935	36.2001	36.1775	36.1852	36.1464	36.1748	36.1696	36.1581	36.1433	36.1221	36.1348	36.1171	36.1099	36.091	36.0987	36.0884	36.0783	36.07	36.0466	36.0499	36.0503	36.0507	36.0391	36.0197	36.0011	35.9913
PM-PM-1068-N-A1_2	36.33	36.0042	36.1137	36.1791	36.2298	36.1635	36.1026	36.2116	36.1864	36.2356	36.1904	36.1672	36.1796	36.1762	36.1636	36.1505	36.1338	36.1223	36.1205	36.0933	36.0778	36.0708	36.0734	36.0637	36.0512	36.0333	36.029	36.0206	35.9965	35.9882	35.9842	35.9677	35.9419	35.9488	35.9346	35.9276	35.8997	35.9037	35.8877	35.8669	35.8512	35.8498	35.8443	35.8148	35.8243	35.7887	35.7936	35.7779	35.8011
PM-PM-1068-T-A1_1	36.3313	36.1869	36.2985	36.3465	36.3827	36.3523	36.2274	36.3503	36.3343	36.4065	36.3441	36.3399	36.348	36.3409	36.334	36.3151	36.3019	36.2628	36.2463	36.2452	36.2279	36.2142	36.206	36.1748	36.1913	36.1726	36.1876	36.15	36.1775	36.1773	36.1664	36.15	36.1312	36.1439	36.1254	36.1072	36.0934	36.1016	36.094	36.0872	36.0831	36.0639	36.0683	36.0672	36.0693	36.0583	36.0421	36.0233	36.0112
PM-PM-1068-T-A1_2	36.1656	35.7363	35.8956	35.9824	36.0449	35.9756	35.8985	36.0258	36.0135	36.066	36.0196	35.9941	36.0108	36.0065	35.9917	35.9791	35.9629	35.951	35.9485	35.9209	35.9056	35.8987	35.9004	35.8905	35.8805	35.8621	35.8593	35.8492	35.819	35.8122	35.8094	35.7949	35.7655	35.771	35.759	35.7501	35.7201	35.7275	35.7095	35.6881	35.6715	35.672	35.6684	35.6356	35.6449	35.6077	35.6171	35.6032	35.6295
PM-PM-1069-N-A1_1	36.3516	36.203	36.3035	36.3509	36.3839	36.3491	36.2279	36.3395	36.3242	36.395	36.334	36.3278	36.3316	36.3246	36.3154	36.2925	36.2778	36.2337	36.2222	36.2225	36.2045	36.1923	36.1788	36.1387	36.1542	36.1231	36.1476	36.1077	36.1223	36.1255	36.114	36.094	36.0673	36.0788	36.0618	36.0647	36.0499	36.0542	36.0368	36.0274	36.0223	36.0005	36.0007	35.9982	35.9958	35.9876	35.9711	35.9465	35.9317
PM-PM-1069-N-A1_2	36.3458	36.0457	36.1502	36.2161	36.2683	36.2179	36.1558	36.2326	36.219	36.2669	36.2222	36.2013	36.2166	36.2142	36.201	36.1884	36.1733	36.1632	36.1601	36.1344	36.1193	36.1124	36.114	36.1045	36.0949	36.0775	36.0755	36.067	36.0415	36.0326	36.0292	36.0139	35.988	35.9938	35.9806	35.9717	35.944	35.9499	35.9334	35.9117	35.8968	35.8949	35.8914	35.8647	35.8708	35.8368	35.843	35.8289	35.851
PM-PM-1069-T-A1_1	36.3541	36.2239	36.3211	36.3742	36.4078	36.3747	36.2514	36.367	36.3544	36.4274	36.3695	36.3652	36.3726	36.3684	36.3596	36.342	36.3292	36.2897	36.2748	36.2707	36.2538	36.2365	36.2291	36.1949	36.2135	36.1899	36.2135	36.1796	36.2079	36.2081	36.1963	36.1798	36.1597	36.1776	36.1566	36.1366	36.1222	36.1293	36.1261	36.1204	36.1156	36.0982	36.1027	36.1046	36.1084	36.1003	36.083	36.0655	36.0552
PM-PM-1069-T-A1_2	36.1684	35.7418	35.9016	35.991	36.0598	36.0013	35.9421	36.0556	36.0354	36.0991	36.0547	36.0264	36.0495	36.044	36.0287	36.0165	35.9983	35.9913	35.9878	35.958	35.9416	35.9361	35.942	35.9304	35.9194	35.9023	35.8998	35.8888	35.8601	35.8536	35.8516	35.8349	35.8031	35.8118	35.7986	35.7895	35.7572	35.7657	35.7497	35.7292	35.7115	35.7114	35.7091	35.6777	35.6897	35.6514	35.6601	35.6463	35.6736
PM-PM-1070-N-A1_1	36.5597	36.4095	36.5674	36.5762	36.5872	36.5554	36.4988	36.5371	36.5355	36.5757	36.5501	36.5381	36.5335	36.5296	36.5224	36.5058	36.4945	36.4584	36.4439	36.4494	36.4321	36.4226	36.4212	36.4145	36.4068	36.3834	36.3869	36.3867	36.3889	36.3849	36.3771	36.3746	36.3515	36.3431	36.3414	36.3233	36.3109	36.3354	36.3177	36.2926	36.2934	36.2804	36.2879	36.2929	36.2742	36.2564	36.2704	36.2484	36.2511
PM-PM-1070-N-A1_2	36.3722	36.0548	36.1907	36.2222	36.2788	36.2331	36.195	36.2799	36.2734	36.2667	36.2528	36.2323	36.2169	36.2189	36.1999	36.1986	36.1837	36.175	36.1622	36.1451	36.1519	36.1288	36.117	36.0927	36.0983	36.0991	36.0742	36.0914	36.0801	36.0525	36.0462	36.0479	36.0139	36.0148	36.0269	36.0142	35.9731	35.9855	35.9503	35.9116	35.9541	35.927	35.8948	35.8865	35.8867	35.885	35.8762	35.8501	35.83
PM-PM-1070-T-A1_1	36.3385	36.2074	36.3125	36.368	36.4044	36.3723	36.2496	36.3624	36.349	36.4245	36.363	36.3599	36.3691	36.3644	36.3537	36.3357	36.3223	36.2834	36.2648	36.263	36.2415	36.2318	36.2241	36.1931	36.2089	36.1933	36.2043	36.1616	36.186	36.1848	36.1778	36.163	36.1335	36.1483	36.1248	36.1248	36.1113	36.1203	36.1063	36.1015	36.0919	36.0722	36.0747	36.0766	36.0793	36.0693	36.0559	36.0372	36.0235
PM-PM-1070-T-A1_2	36.3367	36.0046	36.1197	36.1803	36.2278	36.175	36.1031	36.2007	36.1853	36.2279	36.1885	36.1604	36.1759	36.1704	36.1571	36.1447	36.1287	36.1219	36.1189	36.0899	36.0762	36.0684	36.0736	36.0634	36.0523	36.0367	36.0354	36.0267	36.0014	35.995	35.993	35.9783	35.9492	35.9538	35.9432	35.9364	35.9064	35.9128	35.8977	35.8772	35.8621	35.8621	35.861	35.8325	35.8386	35.8028	35.8118	35.7989	35.8235
PM-PM-1071-T-A1_1	36.533	36.3496	36.5171	36.5379	36.5465	36.5341	36.469	36.5166	36.5026	36.5402	36.5122	36.4945	36.4934	36.4879	36.4837	36.4548	36.4305	36.3954	36.3914	36.38	36.3628	36.3404	36.3431	36.3275	36.312	36.2744	36.2721	36.2769	36.262	36.2611	36.2527	36.2441	36.2162	36.1999	36.1913	36.1742	36.1805	36.1581	36.1445	36.1246	36.124	36.0887	36.1071	36.0822	36.0922	36.0791	36.049	36.0303	36.0008
PM-PM-1071-T-A1_2	36.2426	36.3251	36.304	36.2956	36.304	36.2687	36.2185	36.2455	36.2167	36.2496	36.2164	36.1784	36.1715	36.1611	36.1457	36.1329	36.0997	36.0896	36.076	36.0563	36.0369	36.0196	36.016	35.9957	35.9917	35.9736	35.9433	35.936	35.933	35.916	35.8986	35.8953	35.8614	35.8759	35.854	35.8416	35.8259	35.7982	35.7905	35.7828	35.7939	35.7717	35.7185	35.7146	35.7218	35.6815	35.683	35.6732	35.6306
PM-PM-1072-N-A1_1	36.4403	36.3064	36.45	36.5071	36.5275	36.5044	36.4307	36.4736	36.4839	36.5274	36.5159	36.5005	36.4949	36.4938	36.4902	36.47	36.4427	36.4023	36.3511	36.3816	36.3777	36.3713	36.3649	36.3522	36.3382	36.3194	36.2882	36.3137	36.2955	36.308	36.2831	36.2798	36.2684	36.2576	36.2517	36.229	36.231	36.2138	36.2026	36.2018	36.1817	36.1204	36.1753	36.1797	36.1684	36.1488	36.1428	36.14	36.1101
PM-PM-1072-N-A1_2	35.874	35.541	35.8364	35.916	35.9745	35.9485	35.8956	36.0022	36.0199	35.9973	36.0232	35.991	35.9963	36.0051	35.9868	35.9822	35.9526	35.946	35.9279	35.9231	35.8775	35.8785	35.8578	35.8345	35.8384	35.8175	35.7983	35.7827	35.7553	35.7376	35.7483	35.7116	35.6713	35.6875	35.6652	35.6434	35.6083	35.5999	35.571	35.5902	35.5702	35.5855	35.4856	35.4768	35.5023	35.5002	35.4799	35.4587	35.4439
PM-PM-1072-T-A1_1	36.4211	36.2826	36.4323	36.4947	36.517	36.4891	36.4138	36.4573	36.4648	36.5146	36.4969	36.4836	36.4817	36.4841	36.4818	36.4633	36.4402	36.4033	36.356	36.3842	36.3807	36.3734	36.3688	36.3612	36.3494	36.3372	36.3124	36.3231	36.3122	36.3193	36.2952	36.292	36.2814	36.2669	36.2609	36.2386	36.2424	36.2235	36.212	36.2135	36.1925	36.1336	36.1885	36.1926	36.1853	36.1621	36.1604	36.1551	36.1262
PM-PM-1072-T-A1_2	35.9148	35.5599	35.8594	35.9369	35.9989	35.9729	35.9226	36.0493	36.0328	36.0453	36.0534	36.0215	36.0288	36.0326	36.0184	36.0098	35.9794	35.9731	35.9592	35.9553	35.9088	35.9117	35.8895	35.8748	35.8754	35.8502	35.8302	35.8162	35.7909	35.7762	35.7871	35.7506	35.7125	35.7283	35.7086	35.6914	35.6575	35.6467	35.6198	35.6397	35.6193	35.6326	35.5419	35.5293	35.5536	35.5529	35.5304	35.5098	35.4988
PM-PM-1073-N-A1_1	36.2802	36.1848	36.3376	36.381	36.43	36.4014	36.3263	36.4114	36.4027	36.448	36.3925	36.3931	36.3983	36.3945	36.3952	36.3836	36.3683	36.3342	36.3254	36.3196	36.31	36.3017	36.2676	36.2734	36.2714	36.2603	36.2603	36.2457	36.2451	36.2372	36.2324	36.2191	36.2026	36.2009	36.1958	36.1853	36.1739	36.1795	36.1587	36.1651	36.1441	36.1408	36.1344	36.1139	36.1073	36.1124	36.0982	36.0774	36.0647
PM-PM-1073-N-A1_2	36.1492	35.9653	36.0916	36.1273	36.1922	36.1413	36.1101	36.1682	36.1551	36.1909	36.1541	36.1265	36.1393	36.1326	36.1168	36.1087	36.0927	36.0682	36.0702	36.0477	36.031	36.0233	36.0222	36.0171	35.9994	35.9856	35.9944	35.9767	35.9668	35.9354	35.9009	35.9137	35.913	35.8992	35.8914	35.8833	35.8582	35.8536	35.8407	35.8356	35.8154	35.8103	35.8096	35.7917	35.7796	35.7515	35.7484	35.7415	35.7459
PM-PM-1073-T-A1_1	36.306	36.1475	36.2798	36.3402	36.3846	36.3549	36.2267	36.3513	36.3403	36.4159	36.3571	36.3492	36.3614	36.3536	36.3489	36.3312	36.3166	36.2817	36.2615	36.2562	36.241	36.213	36.208	36.1517	36.1852	36.1675	36.196	36.1568	36.1741	36.169	36.1807	36.1749	36.1524	36.163	36.1429	36.1252	36.1131	36.124	36.1132	36.096	36.1071	36.0854	36.094	36.0977	36.1015	36.0947	36.08	36.065	36.0508
PM-PM-1073-T-A1_2	36.2695	35.9031	36.0311	36.0968	36.1535	36.0995	36.029	36.1421	36.1128	36.166	36.1204	36.0871	36.0997	36.095	36.0815	36.0687	36.0482	36.0391	36.0375	36.0126	35.9989	35.9839	35.9885	35.9782	35.973	35.9579	35.9561	35.9422	35.9173	35.9119	35.9071	35.8953	35.8647	35.8689	35.8582	35.8549	35.8188	35.8296	35.8151	35.7995	35.7817	35.7833	35.7807	35.7536	35.7599	35.726	35.737	35.7251	35.7485
PM-PM-1074-N-A1_1	36.4814	36.3313	36.4434	36.4853	36.5122	36.4864	36.4091	36.443	36.4334	36.5014	36.4587	36.4527	36.4484	36.4471	36.4429	36.4126	36.3528	36.3119	36.3504	36.3531	36.3344	36.3272	36.3184	36.31	36.3077	36.2865	36.2652	36.2891	36.2654	36.258	36.2542	36.2454	36.2319	36.2148	36.2044	36.187	36.1974	36.1926	36.1791	36.1617	36.1595	36.1378	36.1572	36.149	36.1478	36.1465	36.0971	36.1296	36.1052
PM-PM-1074-N-A1_2	36.3432	36.0873	36.2045	36.2522	36.3352	36.2875	36.2391	36.2838	36.2993	36.3104	36.2928	36.2738	36.2835	36.299	36.2829	36.2642	36.2451	36.2443	36.243	36.2419	36.2244	36.2121	36.1992	36.179	36.1792	36.1736	36.1626	36.1611	36.1359	36.1421	36.1263	36.1083	36.1011	36.0955	36.0966	36.0767	36.0749	36.064	36.0526	36.0343	36.0245	36.0103	35.9847	35.9904	35.9929	35.9906	35.962	35.9903	35.9271
PM-PM-1074-T-A1_1	36.4506	36.3136	36.4239	36.4701	36.4992	36.4743	36.4015	36.4368	36.4336	36.4982	36.4533	36.446	36.4401	36.4394	36.4336	36.4075	36.3458	36.3022	36.3371	36.3409	36.3207	36.3167	36.307	36.2962	36.2953	36.2744	36.2581	36.2705	36.2474	36.237	36.2288	36.2236	36.2138	36.1941	36.1853	36.163	36.1704	36.1638	36.1573	36.1387	36.1286	36.108	36.1268	36.1216	36.1175	36.1142	36.057	36.0898	36.0634
PM-PM-1074-T-A1_2	36.2858	35.9788	36.1079	36.1644	36.2519	36.1968	36.1476	36.199	36.222	36.2295	36.2145	36.1873	36.1894	36.2028	36.1908	36.1712	36.1494	36.1431	36.1388	36.135	36.1199	36.1063	36.0958	36.0736	36.0726	36.0654	36.0584	36.0528	36.0247	36.0308	36.0151	36	35.988	35.9831	35.9813	35.9647	35.9602	35.9421	35.9336	35.9168	35.9051	35.8972	35.8733	35.8724	35.8712	35.867	35.8408	35.8687	35.803
PM-PM-1075-N-A1_1	36.4224	36.279	36.4335	36.4784	36.5099	36.5009	36.4151	36.4657	36.4372	36.4723	36.436	36.4047	36.3961	36.379	36.3567	36.3138	36.2701	36.2032	36.1859	36.1699	36.1422	36.097	36.0766	36.0539	36.0398	36.0088	35.9747	35.9565	35.9378	35.9024	35.9081	35.8884	35.8499	35.8376	35.7962	35.769	35.7525	35.7214	35.7107	35.6525	35.6351	35.611	35.5993	35.5782	35.5597	35.5219	35.4863	35.4983	35.4421
PM-PM-1075-N-A1_2	36.3514	36.299	36.2987	36.3017	36.2864	36.2655	36.2154	36.2594	36.2264	36.2516	36.2239	36.1928	36.1849	36.1684	36.1623	36.1376	36.1013	36.0888	36.0725	36.0513	36.0333	36.0211	35.9999	35.9655	35.964	35.9486	35.936	35.9198	35.9029	35.8728	35.8709	35.8535	35.8194	35.8207	35.8021	35.7883	35.7636	35.7384	35.7155	35.6998	35.6754	35.6812	35.6375	35.6181	35.6166	35.6016	35.5782	35.5375	35.5261
PM-PM-1075-T-A1_1	36.6044	36.541	36.6125	36.627	36.6244	36.607	36.5682	36.5995	36.5943	36.6158	36.5909	36.5827	36.5816	36.5755	36.566	36.54	36.5266	36.4984	36.4937	36.4868	36.4687	36.4565	36.4466	36.4365	36.4231	36.3919	36.3824	36.3825	36.3581	36.3586	36.3643	36.3435	36.3168	36.3119	36.2815	36.2765	36.2632	36.2662	36.2495	36.2412	36.2267	36.2014	36.2032	36.1933	36.1845	36.1722	36.1676	36.1351	36.1202
PM-PM-1075-T-A1_2	36.4055	36.4904	36.4932	36.48	36.4852	36.4648	36.4209	36.4673	36.4552	36.4617	36.4425	36.4196	36.4188	36.4109	36.3959	36.3923	36.3695	36.3512	36.3418	36.3286	36.3163	36.2998	36.2953	36.2614	36.2594	36.2465	36.2433	36.2297	36.2091	36.1957	36.1947	36.1676	36.1434	36.1411	36.1333	36.1098	36.1004	36.0719	36.0667	36.0616	36.043	36.0244	35.9744	35.9706	35.9849	35.9483	35.927	35.8929	35.9071
PM-PM-1077-N-A1_1	36.4632	36.3609	36.4687	36.4925	36.5054	36.4876	36.4324	36.4889	36.4775	36.5106	36.4712	36.462	36.4638	36.4517	36.4366	36.4183	36.4018	36.3597	36.3494	36.3334	36.3177	36.3044	36.286	36.2601	36.2438	36.2057	36.2159	36.2178	36.1899	36.192	36.1858	36.1517	36.1444	36.1391	36.1161	36.0899	36.0765	36.0655	36.049	36.0439	36.0144	35.999	36.0051	35.9852	35.9775	35.9375	35.9455	35.9272	35.9086
PM-PM-1077-N-A1_2	36.1896	36.399	36.422	36.4193	36.4069	36.3743	36.3391	36.401	36.3722	36.388	36.3558	36.3269	36.3291	36.3275	36.3108	36.2924	36.2737	36.2538	36.2476	36.2326	36.2085	36.1999	36.194	36.1787	36.1774	36.155	36.1474	36.1348	36.1259	36.1132	36.0995	36.0828	36.0768	36.0657	36.0455	36.0321	36.0127	36.0016	35.9967	35.9775	35.9688	35.9607	35.946	35.949	35.9435	35.8981	35.8756	35.8747	35.8748
PM-PM-1078-N-A1_1	36.503	36.4033	36.464	36.5134	36.5412	36.5304	36.4668	36.5078	36.4892	36.5331	36.5088	36.4992	36.4988	36.4916	36.4811	36.4647	36.4466	36.4102	36.3995	36.3909	36.3738	36.3649	36.3565	36.3464	36.3432	36.3232	36.3094	36.3055	36.2923	36.2923	36.2847	36.2649	36.2595	36.2528	36.2313	36.2199	36.2167	36.2102	36.1911	36.1814	36.1715	36.1616	36.1585	36.1438	36.1346	36.1248	36.1177	36.0968	36.0871
PM-PM-1078-N-A1_2	36.311	36.3642	36.3714	36.3667	36.3837	36.3445	36.3113	36.3393	36.3275	36.3394	36.3206	36.2964	36.2912	36.2792	36.2696	36.2496	36.2299	36.2149	36.202	36.1858	36.1718	36.1663	36.1517	36.1301	36.129	36.1098	36.0997	36.0834	36.0673	36.0494	36.057	36.0338	36.0163	36.012	35.9982	35.9926	35.9757	35.95	35.9314	35.9277	35.9178	35.8933	35.8802	35.8809	35.8702	35.8579	35.8431	35.8218	35.8031
PM-PM-1078-T-A1_1	36.6175	36.5503	36.6221	36.6359	36.6359	36.6203	36.5842	36.6113	36.6094	36.6291	36.6044	36.5943	36.5948	36.589	36.5783	36.5535	36.5398	36.5138	36.5094	36.5005	36.4813	36.4652	36.4574	36.449	36.4322	36.4006	36.3932	36.4001	36.3809	36.3839	36.3828	36.3617	36.3358	36.334	36.3032	36.2969	36.2842	36.2873	36.2709	36.2662	36.2521	36.2266	36.2278	36.2184	36.2081	36.1965	36.1906	36.161	36.1401
PM-PM-1078-T-A1_2	36.4395	36.5662	36.5776	36.549	36.5539	36.5359	36.5087	36.5451	36.5277	36.5258	36.5065	36.4836	36.4828	36.4761	36.4611	36.4563	36.4347	36.4207	36.4109	36.3981	36.3867	36.3717	36.3678	36.3418	36.3361	36.3215	36.3224	36.3097	36.2908	36.2775	36.2738	36.2491	36.2317	36.2275	36.2186	36.195	36.1867	36.1637	36.1596	36.1528	36.1329	36.1184	36.0781	36.0705	36.0818	36.0466	36.0247	35.9952	36.0123
PM-PM-1079-N-A1_1	36.44	36.2971	36.447	36.482	36.5192	36.5142	36.4343	36.4873	36.4446	36.4897	36.4545	36.4295	36.4201	36.4024	36.3852	36.3512	36.3144	36.252	36.2346	36.2179	36.1905	36.1525	36.1266	36.102	36.0941	36.0696	36.0416	36.022	36.0039	35.9727	35.972	35.9543	35.9189	35.8994	35.8608	35.8347	35.8255	35.8044	35.7937	35.7444	35.7315	35.6943	35.6895	35.6658	35.6541	35.6251	35.5875	35.5986	35.5512
PM-PM-1079-N-A1_2	36.2912	36.2724	36.2669	36.2653	36.2364	36.2032	36.1313	36.1694	36.1466	36.1734	36.1316	36.1025	36.091	36.067	36.0662	36.0331	35.9909	35.9867	35.9733	35.9495	35.9225	35.9164	35.8916	35.8582	35.8562	35.8421	35.8298	35.8197	35.7965	35.7751	35.7679	35.7483	35.71	35.7188	35.7042	35.6848	35.6604	35.6347	35.6103	35.5973	35.5648	35.5789	35.5128	35.5055	35.4927	35.4943	35.4602	35.4251	35.399
PM-PM-1079-T-A1_1	36.429	36.2854	36.4315	36.4824	36.5153	36.5045	36.4205	36.4689	36.4344	36.4785	36.4377	36.4133	36.4006	36.386	36.3634	36.3194	36.2756	36.2055	36.1873	36.1692	36.1465	36.0954	36.0732	36.0486	36.0362	36.004	35.9712	35.9593	35.9515	35.9207	35.923	35.9051	35.8734	35.8589	35.8196	35.7871	35.7682	35.7452	35.7325	35.679	35.6727	35.6386	35.6369	35.6193	35.5985	35.5642	35.5276	35.5415	35.4966
PM-PM-1079-T-A1_2	36.1802	36.2385	36.2077	36.2197	36.2071	36.1769	36.1113	36.1531	36.1263	36.1519	36.1192	36.0904	36.0781	36.0612	36.053	36.0319	35.9965	35.9851	35.9682	35.9452	35.9274	35.9164	35.8985	35.8635	35.8651	35.8545	35.844	35.8327	35.8188	35.7914	35.7914	35.7773	35.743	35.7495	35.7327	35.7251	35.6987	35.6763	35.6558	35.6467	35.6278	35.6355	35.5932	35.5786	35.5834	35.572	35.556	35.5177	35.5054
PM-PM-1080-N-A1_1	36.2673	36.252	36.3818	36.4362	36.4648	36.4585	36.4016	36.4533	36.4331	36.4797	36.4529	36.4409	36.4394	36.4341	36.4285	36.4099	36.3898	36.3516	36.3498	36.346	36.3299	36.3138	36.3068	36.2935	36.2893	36.2761	36.2572	36.2572	36.2439	36.2373	36.2401	36.2291	36.2181	36.2123	36.1979	36.1861	36.1779	36.1724	36.1586	36.1519	36.1351	36.1129	36.1234	36.1077	36.0999	36.0985	36.0856	36.0761	36.0568
PM-PM-1080-N-A1_2	36.2952	36.2812	36.2748	36.2568	36.2705	36.2317	36.173	36.216	36.1878	36.1942	36.1685	36.1412	36.1265	36.1166	36.1062	36.0865	36.0612	36.0558	36.0429	36.03	36.017	36.006	35.996	35.9655	35.9769	35.9579	35.9494	35.9302	35.9349	35.9195	35.9051	35.8859	35.8764	35.879	35.8563	35.8418	35.8265	35.8204	35.7986	35.7893	35.7787	35.7713	35.7425	35.7522	35.7342	35.7147	35.6943	35.6934	35.6859
PM-PM-1080-T-A1_1	36.2751	36.2434	36.3802	36.4265	36.454	36.4429	36.3777	36.4396	36.421	36.469	36.4463	36.4303	36.4258	36.4228	36.4199	36.401	36.3778	36.3346	36.3321	36.3327	36.3162	36.2966	36.292	36.2806	36.2774	36.2628	36.2416	36.2444	36.2311	36.2297	36.2301	36.2177	36.1951	36.1861	36.1678	36.1625	36.1598	36.1582	36.138	36.1299	36.1115	36.0921	36.1021	36.0875	36.0803	36.0778	36.0646	36.0477	36.0244
PM-PM-1080-T-A1_2	36.3436	36.3386	36.3141	36.3039	36.3096	36.2798	36.2281	36.2685	36.2395	36.2461	36.2161	36.1881	36.1732	36.1603	36.1524	36.1333	36.1071	36.1023	36.0882	36.0734	36.0638	36.0514	36.0402	36.0121	36.0194	36.0067	35.9993	35.9803	35.983	35.963	35.952	35.9387	35.9283	35.9246	35.9032	35.8961	35.8771	35.8722	35.8519	35.8456	35.832	35.8227	35.8036	35.8001	35.7898	35.7694	35.7584	35.7511	35.7386
PM-PM-1081-N-A1_1	36.2782	36.2724	36.4082	36.4639	36.4906	36.4836	36.4247	36.4747	36.4569	36.5054	36.4801	36.4686	36.4707	36.4698	36.4636	36.4475	36.4286	36.3932	36.3893	36.3863	36.372	36.3577	36.3513	36.3397	36.3328	36.3209	36.3032	36.3074	36.2948	36.2913	36.2905	36.2819	36.2665	36.2587	36.2412	36.2323	36.2313	36.2314	36.2125	36.2015	36.1842	36.1663	36.1778	36.1655	36.1586	36.1563	36.1424	36.1322	36.1179
PM-PM-1081-N-A1_2	36.2691	36.3182	36.3335	36.316	36.3281	36.3057	36.2473	36.2948	36.2741	36.2891	36.2696	36.2498	36.2371	36.2335	36.2277	36.2131	36.1929	36.1876	36.1776	36.1638	36.1568	36.1434	36.1344	36.1018	36.1131	36.0985	36.0864	36.0658	36.0745	36.0562	36.0427	36.027	36.0148	36.0135	35.9915	35.9825	35.9647	35.9601	35.9362	35.9262	35.9112	35.9063	35.8827	35.8805	35.865	35.8493	35.8328	35.8295	35.8128
PM-PM-1081-T-A1_1	36.4172	36.3644	36.4389	36.4931	36.5366	36.4909	36.491	36.4666	36.5262	36.5675	36.5486	36.5334	36.5259	36.5176	36.5093	36.4876	36.468	36.4328	36.4104	36.404	36.3841	36.3663	36.3578	36.3402	36.3381	36.301	36.2726	36.2925	36.2599	36.259	36.2496	36.2395	36.215	36.1994	36.1872	36.1782	36.1632	36.1499	36.1192	36.1247	36.1072	36.083	36.0783	36.0641	36.0438	36.0278	36.0078	36.0007	35.9644
PM-PM-1081-T-A1_2	36.2533	36.2882	36.3635	36.3554	36.3692	36.3256	36.3114	36.34	36.3404	36.3475	36.3341	36.301	36.2892	36.301	36.2847	36.2716	36.2348	36.2102	36.2027	36.1901	36.1553	36.1565	36.1398	36.1192	36.1147	36.088	36.0777	36.0678	36.0392	36.0259	36.0041	36.0027	35.9816	35.9626	35.9595	35.9256	35.9097	35.8688	35.8671	35.8443	35.8513	35.8393	35.7891	35.8198	35.7659	35.7407	35.7309	35.6952	35.6739
PM-PM-1083-N-A1_1	36.2293	36.2393	36.3853	36.4345	36.4661	36.4601	36.4023	36.4508	36.4366	36.4789	36.4537	36.4421	36.4438	36.4409	36.4363	36.4175	36.3993	36.3642	36.3608	36.3586	36.3418	36.3241	36.3221	36.3085	36.3064	36.2971	36.2804	36.2758	36.2612	36.2592	36.2572	36.2465	36.2315	36.2207	36.2006	36.1944	36.1898	36.19	36.1647	36.1528	36.1411	36.1135	36.1279	36.1134	36.1072	36.1057	36.0899	36.0756	36.0574
PM-PM-1083-N-A1_2	36.3717	36.4004	36.4102	36.387	36.3958	36.3689	36.3061	36.3517	36.3327	36.3409	36.3175	36.2963	36.2815	36.2749	36.2704	36.2548	36.234	36.2288	36.2189	36.2047	36.197	36.1836	36.1748	36.1438	36.1566	36.1422	36.1315	36.1108	36.121	36.1037	36.0901	36.0735	36.062	36.0589	36.0375	36.0299	36.0118	36.0099	35.987	35.9783	35.9629	35.9564	35.9305	35.9311	35.9111	35.896	35.8786	35.8787	35.8603
PM-PM-1083-T-A1_1	36.4223	36.3564	36.472	36.4989	36.5092	36.5035	36.4473	36.4942	36.4837	36.5144	36.492	36.474	36.4752	36.474	36.4653	36.4397	36.4181	36.3833	36.3718	36.3629	36.3517	36.3272	36.3284	36.3219	36.2977	36.2737	36.2562	36.2591	36.2521	36.2508	36.2517	36.217	36.2003	36.1853	36.1667	36.173	36.1508	36.1365	36.1193	36.1201	36.1185	36.0841	36.0897	36.0565	36.0593	36.0263	36.0106	35.9935	35.9795
PM-PM-1083-T-A1_2	36.0428	36.242	36.3038	36.3024	36.3004	36.257	36.2165	36.2635	36.2511	36.2558	36.2429	36.215	36.2127	36.2075	36.1968	36.1845	36.1566	36.1384	36.1263	36.1178	36.0869	36.071	36.0516	36.0239	36.0372	36.0187	36.0054	35.9895	35.9731	35.9387	35.9245	35.9102	35.9038	35.882	35.8544	35.8474	35.8206	35.8245	35.8129	35.7695	35.7555	35.7614	35.7224	35.6979	35.7293	35.6749	35.6462	35.6392	35.6243
PM-PM-1085-N-A1_1	36.4285	36.3555	36.4674	36.503	36.5167	36.5047	36.4524	36.4964	36.4874	36.5202	36.4977	36.4815	36.4803	36.4802	36.4715	36.4463	36.4262	36.3928	36.3798	36.3725	36.3629	36.3371	36.3374	36.3259	36.3042	36.2759	36.2598	36.2697	36.2548	36.255	36.2635	36.2328	36.217	36.2049	36.183	36.1893	36.1714	36.158	36.1384	36.1279	36.126	36.0944	36.1099	36.0802	36.0776	36.0453	36.0362	36.0217	36.0106
PM-PM-1085-N-A1_2	36.2802	36.272	36.3187	36.3431	36.3536	36.3092	36.2744	36.3394	36.3164	36.318	36.3097	36.2774	36.2818	36.2733	36.2652	36.2493	36.2228	36.2062	36.1952	36.1843	36.1617	36.1441	36.123	36.0963	36.1065	36.0972	36.0775	36.0592	36.0482	36.012	35.9989	35.9885	35.9737	35.9533	35.9276	35.9266	35.8956	35.8934	35.8869	35.8491	35.8372	35.8345	35.8059	35.769	35.8114	35.7551	35.7352	35.7183	35.6983
PM-PM-1085-T-A1_1	36.2755	36.2644	36.401	36.4509	36.4773	36.4696	36.4095	36.4641	36.4488	36.4878	36.4636	36.4503	36.4496	36.4458	36.4391	36.4183	36.3964	36.3584	36.3523	36.352	36.3347	36.3168	36.3139	36.3021	36.2962	36.2819	36.2575	36.2627	36.2492	36.2467	36.2449	36.2364	36.2175	36.2071	36.187	36.1789	36.176	36.1735	36.1519	36.1404	36.1209	36.1023	36.1135	36.0974	36.0895	36.085	36.0737	36.0583	36.0367
PM-PM-1085-T-A1_2	36.232	36.346	36.3581	36.3313	36.3433	36.3184	36.2613	36.3098	36.2839	36.2906	36.2723	36.246	36.2391	36.2303	36.224	36.2064	36.1852	36.1793	36.1676	36.1538	36.1477	36.1349	36.1246	36.097	36.1067	36.0919	36.083	36.0617	36.066	36.0491	36.0377	36.0226	36.0093	36.0052	35.9864	35.9833	35.9629	35.9556	35.937	35.9295	35.9139	35.9079	35.8883	35.884	35.8732	35.8543	35.8419	35.8344	35.8199
PM-PM-1086-N-A1_1	36.2962	36.2741	36.4005	36.4544	36.4832	36.474	36.4125	36.4627	36.4468	36.4869	36.4559	36.4434	36.4442	36.4394	36.4331	36.4162	36.3967	36.3576	36.3525	36.3476	36.3326	36.3183	36.3126	36.3019	36.2964	36.2894	36.2713	36.2639	36.2516	36.2384	36.2364	36.2315	36.2168	36.2059	36.1879	36.1768	36.1737	36.1718	36.1549	36.1414	36.1237	36.1079	36.1161	36.1004	36.0884	36.0823	36.0688	36.0578	36.0393
PM-PM-1086-N-A1_2	36.3076	36.315	36.3184	36.3043	36.3089	36.2818	36.2232	36.2692	36.2472	36.2606	36.2341	36.2118	36.1986	36.1877	36.1792	36.1607	36.1351	36.1262	36.1128	36.097	36.0892	36.075	36.0615	36.0341	36.0405	36.0242	36.0121	35.9886	35.9938	35.9721	35.9622	35.9457	35.933	35.9262	35.9048	35.8984	35.8771	35.867	35.8454	35.8363	35.822	35.8154	35.7959	35.7834	35.775	35.7541	35.741	35.7296	35.7121
PM-PM-1086-T-A1_1	36.2792	36.2843	36.4151	36.4641	36.5032	36.4925	36.4397	36.4869	36.4677	36.505	36.4812	36.4659	36.4656	36.4618	36.4563	36.4388	36.4181	36.3797	36.371	36.3639	36.3513	36.3357	36.3266	36.3163	36.3099	36.2993	36.2815	36.273	36.2599	36.2497	36.246	36.2337	36.2218	36.2113	36.1859	36.1755	36.1681	36.1649	36.1449	36.1272	36.1137	36.0962	36.1001	36.0793	36.0662	36.0583	36.0399	36.0309	36.006
PM-PM-1086-T-A1_2	36.1992	36.2184	36.187	36.187	36.1919	36.1633	36.1	36.1403	36.1026	36.1131	36.0808	36.0503	36.0329	36.0206	36.0121	35.9902	35.9553	35.9477	35.9364	35.9123	35.903	35.8893	35.8739	35.8491	35.8508	35.8331	35.8217	35.7952	35.8002	35.7808	35.7652	35.7479	35.7378	35.7311	35.6975	35.6959	35.6711	35.6658	35.6416	35.6306	35.6143	35.6022	35.5825	35.5663	35.5597	35.5312	35.5137	35.5018	35.4831
PM-PM-1087-N-A1_1	36.4743	36.3868	36.4513	36.4931	36.5219	36.5113	36.4491	36.4875	36.4696	36.5111	36.4881	36.4761	36.4738	36.4673	36.456	36.4387	36.4222	36.3825	36.3686	36.3611	36.3448	36.3347	36.3262	36.3161	36.3094	36.2934	36.2787	36.2734	36.2587	36.2554	36.244	36.2283	36.2238	36.2135	36.1931	36.1851	36.1796	36.1726	36.152	36.1435	36.1356	36.1258	36.1201	36.1024	36.0948	36.0828	36.0707	36.0535	36.0407
PM-PM-1087-N-A1_2	36.2497	36.3276	36.3367	36.3297	36.3404	36.3036	36.2778	36.3114	36.2832	36.2882	36.2702	36.2358	36.2376	36.2226	36.2126	36.1888	36.1661	36.1589	36.1456	36.1251	36.114	36.1081	36.0927	36.0724	36.0698	36.0535	36.0423	36.0258	36.0075	35.9897	35.9964	35.9753	35.9571	35.9521	35.9393	35.9348	35.9189	35.8961	35.8762	35.8722	35.8578	35.8364	35.8227	35.8219	35.8091	35.7999	35.7862	35.7682	35.7479
PM-PM-1087-T-A1_1	36.2119	36.201	36.3538	36.4069	36.439	36.4347	36.3776	36.4276	36.4154	36.4592	36.4324	36.4212	36.4187	36.4172	36.4101	36.3937	36.373	36.3321	36.3273	36.3261	36.3071	36.2906	36.2857	36.2755	36.2702	36.2591	36.2347	36.2381	36.2276	36.2259	36.2235	36.214	36.1952	36.1873	36.1701	36.1645	36.1628	36.1652	36.1443	36.1368	36.1212	36.1014	36.1139	36.0946	36.0878	36.0877	36.0743	36.0636	36.0441
PM-PM-1087-T-A1_2	36.2885	36.255	36.2239	36.2058	36.2193	36.1831	36.1232	36.1689	36.1357	36.1311	36.0989	36.0676	36.0547	36.0376	36.0296	36.0057	35.9757	35.9761	35.9619	35.945	35.9397	35.9246	35.9172	35.885	35.8984	35.8818	35.8766	35.8557	35.8611	35.8437	35.8294	35.8127	35.8032	35.7997	35.7803	35.7769	35.7575	35.758	35.741	35.7309	35.7136	35.7043	35.6797	35.6817	35.6635	35.6498	35.6343	35.6355	35.6179
PM-PM-1091-N-A1_1	36.4253	36.3637	36.4784	36.4989	36.5081	36.5012	36.452	36.4941	36.488	36.512	36.4906	36.4765	36.4766	36.4764	36.4689	36.4427	36.4214	36.3916	36.3799	36.3683	36.358	36.3323	36.3384	36.33	36.3116	36.289	36.2693	36.2658	36.2567	36.2552	36.2646	36.2258	36.2122	36.1953	36.1739	36.1806	36.1607	36.145	36.1251	36.1174	36.1239	36.0837	36.0998	36.0651	36.0677	36.0309	36.015	35.9984	35.9912
PM-PM-1091-N-A1_2	36.073	36.2746	36.3159	36.3424	36.3452	36.3032	36.2659	36.313	36.3013	36.3017	36.2941	36.2679	36.2637	36.2602	36.2516	36.2416	36.2186	36.1986	36.188	36.1772	36.1487	36.1313	36.1119	36.0789	36.0954	36.0813	36.0629	36.0456	36.0349	35.9957	35.9789	35.9708	35.9584	35.9323	35.9032	35.9037	35.8683	35.8779	35.8706	35.8202	35.8072	35.8131	35.7748	35.7432	35.7904	35.7268	35.7003	35.6904	35.6685
PM-PM-1091-T-A1_1	36.2763	36.2596	36.3936	36.4464	36.4736	36.467	36.4068	36.4619	36.4417	36.4893	36.4615	36.4496	36.4534	36.4506	36.4461	36.4261	36.4075	36.371	36.3653	36.3624	36.3457	36.3294	36.3283	36.3131	36.3086	36.2943	36.2729	36.2754	36.2639	36.2653	36.2649	36.2514	36.2335	36.2278	36.2089	36.1975	36.1944	36.1904	36.174	36.1649	36.1442	36.1227	36.1373	36.1233	36.1165	36.1145	36.0997	36.0892	36.0708
PM-PM-1091-T-A1_2	36.2136	36.2361	36.2173	36.2101	36.2294	36.1904	36.1226	36.1678	36.1486	36.1562	36.1238	36.0974	36.0795	36.0702	36.0592	36.0426	36.0166	36.0109	35.995	35.9823	35.9691	35.9572	35.9489	35.9149	35.9276	35.9104	35.9014	35.8859	35.8908	35.8755	35.8611	35.8419	35.8316	35.8378	35.8147	35.8001	35.782	35.7809	35.7588	35.75	35.7395	35.7327	35.7032	35.7176	35.7011	35.6813	35.6639	35.6621	35.6538
PM-PM-1092-N-A1_1	36.2936	36.2793	36.4074	36.4591	36.4877	36.4809	36.4205	36.4744	36.4578	36.4995	36.475	36.4653	36.461	36.4576	36.452	36.433	36.4144	36.3794	36.3748	36.3706	36.354	36.3372	36.3346	36.322	36.319	36.3123	36.2932	36.2857	36.2727	36.267	36.2685	36.2602	36.2407	36.231	36.2126	36.2035	36.2021	36.2017	36.1819	36.1691	36.1509	36.1314	36.1442	36.1308	36.124	36.1216	36.1086	36.098	36.0786
PM-PM-1092-N-A1_2	36.3439	36.361	36.3612	36.3537	36.3675	36.3404	36.2855	36.3334	36.3113	36.3193	36.301	36.2769	36.2661	36.2585	36.2525	36.2363	36.2155	36.2082	36.1955	36.1829	36.1764	36.1652	36.1536	36.1247	36.135	36.1224	36.1132	36.094	36.0973	36.0773	36.0666	36.0536	36.0385	36.0377	36.0173	36.0113	35.994	35.9876	35.9698	35.9599	35.9461	35.9387	35.9177	35.9164	35.9065	35.8886	35.8778	35.8709	35.8558
PM-PM-1092-T-A1_1	36.484	36.4393	36.423	36.4877	36.5302	36.4959	36.515	36.5446	36.4687	36.5232	36.4927	36.514	36.5057	36.4683	36.4831	36.474	36.4352	36.4169	36.3757	36.3993	36.3371	36.3034	36.3244	36.3274	36.2916	36.2849	36.2339	36.2231	36.2569	36.2069	36.2396	36.1918	36.1635	36.1991	36.1441	36.1597	36.118	36.087	36.1345	36.0805	36.0408	36.1115	36.1015	36.0757	36.093	35.9526	36.0176	36.0079	36.0217
PM-PM-1092-T-A1_2	36.154	36.2569	36.3503	36.3535	36.3257	36.2649	36.2427	36.2597	36.2246	36.2446	36.2621	36.247	36.1786	36.2161	36.1217	36.141	36.1724	36.103	36.0796	36.1332	36.0491	36.0852	36.0151	35.9924	36.0575	35.9767	36.0089	35.955	35.939	35.983	35.9161	35.9529	35.8867	35.892	35.9074	35.93	35.8508	35.8863	35.8376	35.7873	35.736	35.7925	35.8225	35.7566	35.7606	35.7272	35.7268	35.6931	35.6959
PM-PM-1093-N-A1_1	36.2972	36.2766	36.4051	36.4559	36.4853	36.4758	36.4155	36.4708	36.4516	36.4945	36.4729	36.4586	36.4566	36.4533	36.45	36.4289	36.41	36.3725	36.3693	36.3696	36.352	36.3344	36.3277	36.3147	36.3089	36.2926	36.276	36.2808	36.2683	36.2713	36.2723	36.262	36.2372	36.2264	36.2126	36.21	36.2063	36.2041	36.1817	36.1755	36.1631	36.139	36.1482	36.1305	36.1237	36.1259	36.11	36.1045	36.0771
PM-PM-1093-N-A1_2	36.3248	36.3607	36.3876	36.3561	36.3675	36.3421	36.2877	36.3383	36.3156	36.322	36.3064	36.2829	36.2747	36.271	36.2609	36.245	36.2252	36.2213	36.2103	36.1996	36.1879	36.1763	36.1671	36.1332	36.1478	36.1297	36.1215	36.1042	36.1066	36.0884	36.077	36.0572	36.047	36.0489	36.0282	36.0127	35.9975	35.9944	35.9689	35.9608	35.9462	35.9412	35.9112	35.9235	35.8996	35.886	35.8682	35.8676	35.8551
PM-PM-1093-T-A1_1	36.4188	36.3563	36.4725	36.4996	36.5115	36.505	36.4531	36.4998	36.4918	36.5206	36.5	36.4798	36.4786	36.4792	36.473	36.4462	36.4226	36.3903	36.3808	36.377	36.3681	36.3431	36.3452	36.3357	36.315	36.2866	36.2667	36.2745	36.2485	36.2311	36.2291	36.2128	36.2185	36.2076	36.1878	36.1962	36.169	36.1539	36.1353	36.1355	36.1377	36.1047	36.1193	36.0888	36.09	36.0572	36.0447	36.0321	36.0174
PM-PM-1093-T-A1_2	36.1613	36.2809	36.3516	36.3424	36.3383	36.2964	36.2649	36.3103	36.2904	36.2888	36.2843	36.2536	36.2522	36.2457	36.2383	36.2263	36.2017	36.1864	36.1752	36.1647	36.1395	36.1228	36.1042	36.0745	36.0853	36.0741	36.0582	36.042	36.0302	35.9915	35.9757	35.9685	35.9575	35.9346	35.9066	35.9055	35.8748	35.8778	35.8734	35.8282	35.8133	35.8137	35.7798	35.7499	35.7963	35.7372	35.7113	35.6997	35.6825
PM-PM-1094-N-A1_1	36.2975	36.2828	36.425	36.4767	36.502	36.492	36.431	36.4832	36.4705	36.5119	36.483	36.4715	36.4719	36.4699	36.4628	36.4449	36.4262	36.3932	36.3885	36.3847	36.3699	36.3556	36.3503	36.3389	36.3335	36.3245	36.3071	36.3056	36.2935	36.2867	36.2829	36.275	36.2595	36.2514	36.2319	36.2241	36.2202	36.2174	36.1976	36.1858	36.1703	36.1535	36.1624	36.1453	36.1328	36.1301	36.117	36.1079	36.0892
PM-PM-1094-N-A1_2	36.147	36.2876	36.3122	36.2935	36.306	36.2804	36.2092	36.2699	36.2489	36.2625	36.2351	36.2154	36.2019	36.197	36.1921	36.1741	36.151	36.1431	36.1304	36.1157	36.1109	36.0945	36.083	36.0566	36.0653	36.0472	36.0367	36.0096	36.0173	35.9964	35.9847	35.9673	35.9555	35.9483	35.9273	35.9233	35.9011	35.8911	35.8706	35.8585	35.8414	35.8314	35.815	35.8035	35.7896	35.77	35.7536	35.7464	35.7279
PM-PM-1094-T-A1_1	36.4468	36.3085	36.41	36.453	36.4861	36.4738	36.4025	36.4519	36.433	36.4828	36.4629	36.4511	36.4534	36.4479	36.4334	36.4181	36.3984	36.3604	36.3493	36.3438	36.3242	36.3135	36.3057	36.3002	36.3029	36.2824	36.2641	36.2547	36.2376	36.2398	36.2299	36.2109	36.2092	36.2007	36.1775	36.1743	36.1703	36.1638	36.1378	36.1299	36.1258	36.1146	36.1161	36.0982	36.0924	36.0844	36.0771	36.0458	36.0381
PM-PM-1094-T-A1_2	36.0639	36.2043	36.1909	36.1932	36.2164	36.163	36.1151	36.1509	36.1391	36.1488	36.1234	36.0902	36.0844	36.0664	36.0603	36.0367	36.0137	36.0021	35.9877	35.9642	35.9524	35.948	35.9299	35.9087	35.9089	35.8929	35.8811	35.8617	35.8405	35.824	35.8368	35.8102	35.7862	35.7835	35.7689	35.7729	35.753	35.7224	35.7028	35.7068	35.69	35.6595	35.6422	35.6466	35.6286	35.6271	35.6145	35.5946	35.5625
PM-PM-1095-N-A1_1	36.4137	36.3143	36.4037	36.4496	36.4844	36.4741	36.4117	36.4564	36.4337	36.4829	36.456	36.4412	36.4429	36.4388	36.4288	36.4096	36.386	36.3465	36.3375	36.3323	36.3125	36.3003	36.288	36.2806	36.2819	36.2596	36.2413	36.2301	36.2136	36.2134	36.21	36.1885	36.1793	36.1692	36.1474	36.143	36.1348	36.1207	36.1015	36.0877	36.077	36.0627	36.0644	36.0447	36.0377	36.0274	36.0166	35.9919	35.9744
PM-PM-1095-N-A1_2	36.1176	36.227	36.2073	36.2257	36.2467	36.2049	36.174	36.2079	36.179	36.194	36.1723	36.1374	36.1333	36.1177	36.1088	36.0876	36.0625	36.0507	36.0393	36.0182	36.0013	35.9978	35.9835	35.9626	35.9615	35.9432	35.93	35.915	35.8986	35.8823	35.8867	35.8644	35.8464	35.8477	35.8297	35.8254	35.8082	35.779	35.7608	35.7617	35.7461	35.7247	35.7061	35.7075	35.701	35.6879	35.6703	35.6494	35.634
PM-PM-1095-T-A1_1	36.3866	36.3134	36.4352	36.4706	36.4837	36.4713	36.4106	36.4665	36.4541	36.485	36.4658	36.4472	36.4459	36.4447	36.4372	36.4086	36.3855	36.3474	36.3375	36.3321	36.3226	36.2952	36.2918	36.2852	36.2684	36.243	36.2203	36.2224	36.2073	36.2092	36.2191	36.1858	36.1606	36.1388	36.118	36.1227	36.1094	36.0989	36.0752	36.0708	36.0687	36.0367	36.0493	36.0204	36.0167	35.9834	35.9775	35.955	35.9405
PM-PM-1095-T-A1_2	36.2235	36.1939	36.289	36.2955	36.2956	36.2558	36.2302	36.281	36.2643	36.2721	36.2665	36.2357	36.2377	36.2304	36.2227	36.2107	36.1828	36.1652	36.1528	36.1411	36.1179	36.1016	36.0826	36.0545	36.0641	36.0531	36.0366	36.0215	36.0097	35.9712	35.9596	35.9514	35.9362	35.916	35.8901	35.89	35.86	35.8536	35.8515	35.8125	35.8005	35.8017	35.7707	35.7372	35.784	35.728	35.7091	35.6913	35.6749
PM-PM-1096-N-A1_1	36.3072	36.2808	36.4062	36.4599	36.483	36.4724	36.4116	36.4592	36.4506	36.4937	36.468	36.4539	36.4513	36.4459	36.4429	36.422	36.4026	36.3642	36.3594	36.3586	36.3425	36.3256	36.3215	36.3078	36.301	36.28	36.2586	36.2714	36.2523	36.2524	36.2527	36.2447	36.2251	36.2185	36.2003	36.1927	36.1867	36.1883	36.1678	36.155	36.1373	36.1129	36.1288	36.119	36.1113	36.1064	36.0945	36.0803	36.0596
PM-PM-1096-N-A1_2	36.2863	36.366	36.3767	36.3717	36.3826	36.3621	36.3055	36.3526	36.3343	36.3484	36.3312	36.3116	36.3013	36.2956	36.2887	36.2758	36.2569	36.2489	36.2363	36.2223	36.2138	36.2024	36.1914	36.1605	36.1688	36.1567	36.1448	36.1269	36.1311	36.1095	36.0995	36.086	36.0695	36.0682	36.0492	36.0416	36.0211	36.0105	35.9925	35.9836	35.97	35.9631	35.9421	35.9371	35.9327	35.9122	35.9031	35.8893	35.8735
PM-PM-1096-T-A1_1	36.2986	36.2752	36.4105	36.463	36.4841	36.4734	36.416	36.4647	36.4505	36.4946	36.4687	36.4611	36.4608	36.4545	36.4477	36.4257	36.4072	36.3708	36.3627	36.3608	36.3458	36.3269	36.3237	36.311	36.3095	36.2947	36.2696	36.2688	36.2488	36.2528	36.2538	36.2451	36.2189	36.2046	36.1874	36.1835	36.1749	36.172	36.1449	36.13	36.1159	36.0883	36.1071	36.093	36.0821	36.0758	36.0622	36.0416	36.0213
PM-PM-1096-T-A1_2	36.2025	36.3494	36.3421	36.3434	36.3585	36.3415	36.28	36.3357	36.3175	36.3281	36.3155	36.2961	36.2868	36.2857	36.2794	36.2647	36.245	36.2406	36.2292	36.2168	36.2084	36.1943	36.184	36.1488	36.1626	36.1512	36.1355	36.1232	36.1274	36.1059	36.0961	36.0826	36.0646	36.0645	36.0421	36.036	36.0172	36.0076	35.9846	35.9776	35.9649	35.9603	35.9309	35.9317	35.9248	35.906	35.8957	35.8853	35.8697
PM-PM-1097-N-A1_1	36.2939	36.2681	36.4019	36.4534	36.4767	36.4716	36.4066	36.4625	36.4423	36.4886	36.4629	36.449	36.449	36.445	36.4396	36.4187	36.3998	36.3616	36.3568	36.3548	36.3386	36.3211	36.3189	36.305	36.2984	36.2832	36.2606	36.2669	36.2524	36.2518	36.2498	36.2404	36.2236	36.2133	36.1947	36.1854	36.181	36.1814	36.1613	36.1476	36.1319	36.1085	36.1211	36.1069	36.0996	36.0954	36.0813	36.0686	36.0506
PM-PM-1097-N-A1_2	36.3107	36.3332	36.3391	36.3295	36.3402	36.3129	36.2507	36.2994	36.2825	36.2925	36.2667	36.2474	36.234	36.2265	36.2186	36.2011	36.1798	36.1713	36.1574	36.1427	36.1353	36.1222	36.1102	36.0776	36.0852	36.0714	36.0612	36.0393	36.0442	36.023	36.0115	35.9964	35.982	35.9786	35.9564	35.9494	35.9275	35.9209	35.8986	35.8887	35.8733	35.8665	35.8432	35.8391	35.826	35.8066	35.7927	35.7862	35.7679
PM-PM-1097-T-A1_1	36.2566	36.2456	36.3823	36.4347	36.4621	36.452	36.3978	36.4462	36.4325	36.4759	36.4472	36.4341	36.4331	36.4274	36.4192	36.4009	36.3777	36.338	36.3345	36.329	36.3114	36.2963	36.2917	36.2802	36.2738	36.2599	36.2396	36.2349	36.2174	36.2077	36.2065	36.1941	36.1784	36.1719	36.1541	36.1422	36.1287	36.1193	36.1051	36.1007	36.08	36.0599	36.066	36.0456	36.0353	36.0304	36.0151	35.9966	35.979
PM-PM-1097-T-A1_2	36.3782	36.3435	36.3456	36.3176	36.3312	36.2938	36.2419	36.2884	36.2571	36.2644	36.2391	36.2109	36.1968	36.1863	36.175	36.1549	36.128	36.1208	36.1067	36.0917	36.0797	36.0665	36.0561	36.0278	36.0356	36.0157	36.0071	35.9859	35.9901	35.9723	35.9592	35.9365	35.9289	35.9277	35.9038	35.8924	35.874	35.8654	35.8458	35.835	35.8235	35.8135	35.7902	35.7926	35.7737	35.752	35.7254	35.7252	35.7172
PM-PM-1099-N-A1_1	36.4382	36.3761	36.4805	36.5128	36.5265	36.52	36.4691	36.5123	36.5018	36.5254	36.5073	36.4923	36.4893	36.4874	36.4788	36.4543	36.4325	36.4023	36.3902	36.3836	36.3751	36.3497	36.3483	36.3383	36.3229	36.303	36.2825	36.2839	36.2695	36.2692	36.2799	36.2522	36.2331	36.2166	36.1977	36.2044	36.1893	36.1758	36.1539	36.1435	36.1426	36.1118	36.1272	36.0981	36.0939	36.0657	36.0569	36.0403	36.027
PM-PM-1099-N-A1_2	36.0627	36.2964	36.3485	36.3477	36.3416	36.3063	36.2694	36.3117	36.2955	36.299	36.2904	36.2657	36.2602	36.2559	36.2468	36.2361	36.2131	36.1961	36.1833	36.1713	36.1486	36.1332	36.1141	36.083	36.0933	36.0826	36.0661	36.0516	36.0393	36.0003	35.987	35.9806	35.9671	35.948	35.9217	35.9186	35.8873	35.8856	35.8771	35.8388	35.8241	35.8249	35.7945	35.7632	35.8072	35.7489	35.7316	35.7116	35.6939
PM-PM-1099-T-A1_1	36.4057	36.341	36.4563	36.4959	36.5053	36.4981	36.4414	36.486	36.4764	36.5063	36.484	36.4705	36.4683	36.4649	36.4575	36.4291	36.4072	36.3707	36.3581	36.3529	36.341	36.3138	36.3116	36.3013	36.2868	36.2624	36.2388	36.2427	36.2154	36.2184	36.2293	36.2012	36.1769	36.1506	36.1276	36.1437	36.1226	36.1104	36.0839	36.0689	36.0735	36.0357	36.057	36.0283	36.0189	35.987	35.982	35.9548	35.943
PM-PM-1099-T-A1_2	36.1869	36.2492	36.3114	36.3185	36.3104	36.2754	36.2281	36.2764	36.2677	36.271	36.2646	36.2416	36.2344	36.2304	36.2212	36.2138	36.1896	36.1692	36.155	36.142	36.1167	36.1021	36.0816	36.0482	36.0607	36.0517	36.0311	36.0185	36.0045	35.9675	35.9556	35.9477	35.9272	35.9087	35.8808	35.8821	35.8514	35.8415	35.8363	35.8025	35.7921	35.7915	35.7539	35.7194	35.7685	35.7077	35.6939	35.671	35.6535
PM-PM-1100-N-A1_1	36.4281	36.3005	36.3853	36.4343	36.4665	36.4606	36.3901	36.4378	36.4145	36.4651	36.4457	36.4361	36.4342	36.4275	36.4147	36.4001	36.3835	36.3419	36.3274	36.322	36.304	36.2984	36.2868	36.2787	36.2757	36.2541	36.2366	36.2378	36.2228	36.2232	36.215	36.1976	36.1954	36.1869	36.1624	36.154	36.1553	36.153	36.1297	36.1165	36.1122	36.1033	36.1033	36.0885	36.0815	36.0716	36.0637	36.0441	36.0345
PM-PM-1100-N-A1_2	36.1942	36.1131	36.104	36.1491	36.1905	36.1462	36.119	36.1656	36.1527	36.1689	36.1531	36.1193	36.1141	36.0956	36.0892	36.0652	36.0434	36.0296	36.0146	35.9917	35.9803	35.9754	35.9564	35.9336	35.9355	35.9187	35.9077	35.8886	35.8668	35.8494	35.8605	35.8345	35.8113	35.807	35.7957	35.7986	35.778	35.7471	35.7255	35.7271	35.713	35.6854	35.6672	35.6683	35.6541	35.6545	35.6411	35.6205	35.5894
PM-PM-1100-T-A1_1	36.4377	36.3591	36.4756	36.5093	36.5202	36.5086	36.4555	36.4991	36.4905	36.5239	36.5002	36.4839	36.483	36.4804	36.4738	36.4461	36.4261	36.3935	36.3813	36.3742	36.3642	36.3378	36.341	36.3324	36.3152	36.2899	36.267	36.2758	36.2619	36.258	36.2639	36.238	36.2243	36.211	36.1919	36.1909	36.1697	36.1583	36.1394	36.1319	36.13	36.0989	36.1089	36.0834	36.0819	36.0507	36.0389	36.0224	36.0116
PM-PM-1100-T-A1_2	36.05	36.3124	36.3586	36.3674	36.3619	36.3294	36.2928	36.3396	36.3264	36.3298	36.3221	36.2989	36.2956	36.291	36.2831	36.2733	36.252	36.2339	36.2211	36.2099	36.1884	36.1741	36.1543	36.1237	36.1322	36.1235	36.106	36.0914	36.0806	36.0422	36.032	36.0232	36.0076	35.9894	35.9637	35.9613	35.9306	35.9274	35.9205	35.8838	35.8716	35.872	35.8438	35.8129	35.8547	35.8005	35.7821	35.7634	35.7457
PM-PM-1102-N-A1_1	36.4675	36.4103	36.5169	36.5433	36.5563	36.5477	36.4966	36.5412	36.532	36.5555	36.5376	36.5207	36.5211	36.5175	36.5135	36.4894	36.4687	36.444	36.4351	36.4286	36.415	36.3901	36.3933	36.3818	36.3716	36.3449	36.3278	36.3261	36.3171	36.3214	36.3264	36.2993	36.2807	36.2671	36.2553	36.2577	36.2395	36.2234	36.2011	36.1971	36.2	36.1668	36.1764	36.1447	36.1478	36.1214	36.1128	36.1015	36.0886
PM-PM-1102-N-A1_2	36.1127	36.3189	36.3801	36.377	36.3732	36.3346	36.3007	36.3467	36.3361	36.3337	36.3241	36.2989	36.2935	36.2921	36.2785	36.27	36.25	36.229	36.2198	36.2092	36.1847	36.1677	36.1526	36.1201	36.1373	36.1245	36.1095	36.0929	36.0777	36.0468	36.0358	36.0222	36.0105	35.9964	35.9724	35.9625	35.9367	35.9382	35.9276	35.8872	35.8785	35.88	35.8457	35.829	35.8501	35.8018	35.7841	35.7719	35.7563
PM-PM-1102-T-A1_1	36.4397	36.3606	36.479	36.5102	36.5219	36.5127	36.4603	36.5078	36.4933	36.524	36.5007	36.482	36.4815	36.4834	36.4778	36.4513	36.4281	36.3944	36.3843	36.3767	36.3674	36.3445	36.3486	36.3389	36.3246	36.3011	36.2823	36.2809	36.2649	36.2638	36.277	36.2439	36.2174	36.1979	36.1793	36.1919	36.1816	36.1723	36.1526	36.1465	36.145	36.121	36.1358	36.1036	36.104	36.0758	36.067	36.0547	36.0367
PM-PM-1102-T-A1_2	36.2232	36.1987	36.2492	36.2873	36.3087	36.2759	36.2476	36.3154	36.288	36.2883	36.2727	36.2362	36.2471	36.2442	36.2358	36.2178	36.1888	36.176	36.1677	36.1588	36.1325	36.1164	36.096	36.071	36.084	36.0736	36.0573	36.0403	36.0321	35.9949	35.9808	35.9718	35.961	35.9424	35.9173	35.9168	35.885	35.8854	35.8824	35.8441	35.8311	35.83	35.8033	35.7707	35.817	35.7609	35.7399	35.7255	35.712
PM-PM-1105-N-A1_1	36.4486	36.319	36.4045	36.4497	36.4811	36.4711	36.4011	36.447	36.4189	36.4727	36.4523	36.4431	36.4408	36.4353	36.4224	36.4067	36.3873	36.3461	36.3329	36.3296	36.3115	36.3028	36.2936	36.2838	36.2826	36.2631	36.233	36.2376	36.2179	36.2218	36.2187	36.2036	36.1946	36.1836	36.1636	36.1606	36.1581	36.1512	36.127	36.1146	36.1112	36.102	36.1015	36.0833	36.0745	36.068	36.0638	36.0331	36.0226
PM-PM-1105-N-A1_2	36.152	36.1718	36.1642	36.1733	36.1943	36.1495	36.1082	36.1472	36.1278	36.1411	36.1152	36.0815	36.0766	36.0588	36.0517	36.0265	36.0017	35.9907	35.9782	35.9545	35.9426	35.9356	35.9189	35.8953	35.8963	35.8788	35.8669	35.8493	35.8299	35.8123	35.8225	35.7978	35.7753	35.772	35.7591	35.7622	35.7416	35.7114	35.6921	35.6951	35.6786	35.6516	35.6353	35.6335	35.6233	35.6177	35.6068	35.5823	35.5557
PM-PM-1105-T-A1_1	36.4264	36.354	36.4732	36.5048	36.5226	36.5102	36.4588	36.5057	36.4923	36.5204	36.498	36.4815	36.4812	36.48	36.472	36.446	36.4229	36.3914	36.3793	36.3737	36.362	36.3379	36.3382	36.3315	36.3107	36.2858	36.2613	36.2718	36.2566	36.2579	36.2662	36.2322	36.2114	36.1945	36.1772	36.1859	36.1727	36.1592	36.1401	36.1333	36.1345	36.1055	36.1181	36.0841	36.0816	36.0502	36.0401	36.0273	36.0125
PM-PM-1105-T-A1_2	36.0206	36.2827	36.3244	36.3279	36.3242	36.2815	36.2483	36.2849	36.2671	36.2681	36.2535	36.2268	36.2216	36.2126	36.2069	36.1939	36.168	36.1509	36.1376	36.1248	36.1015	36.0848	36.065	36.0383	36.0458	36.0329	36.0195	36.0012	35.9894	35.9514	35.9373	35.9307	35.9203	35.8937	35.8662	35.867	35.8355	35.8365	35.8303	35.7857	35.7724	35.7729	35.7483	35.7116	35.7533	35.6936	35.672	35.6586	35.6415
PM-PM-1107-N-A1_1	36.4582	36.3682	36.4461	36.4868	36.5156	36.5094	36.4439	36.484	36.4628	36.512	36.4896	36.481	36.4794	36.4739	36.4639	36.4483	36.4315	36.393	36.3824	36.3768	36.3596	36.3502	36.3379	36.3321	36.3264	36.3032	36.2844	36.2879	36.275	36.2792	36.2692	36.2513	36.2452	36.2381	36.215	36.2078	36.2027	36.195	36.1763	36.1601	36.1542	36.1434	36.1425	36.1246	36.1162	36.1078	36.0939	36.0763	36.0637
PM-PM-1107-N-A1_2	36.1613	36.2858	36.2966	36.2979	36.3103	36.2703	36.2316	36.2674	36.2516	36.2641	36.2404	36.214	36.2106	36.1947	36.1896	36.1678	36.1475	36.1366	36.1222	36.1039	36.0949	36.0858	36.0709	36.0437	36.0437	36.0277	36.0121	35.9985	35.9821	35.9642	35.9696	35.9487	35.9289	35.9211	35.9065	35.9045	35.8847	35.8597	35.8392	35.8384	35.818	35.7895	35.7789	35.7831	35.765	35.7544	35.7426	35.7222	35.6965
PM-PM-1107-T-A1_1	36.2996	36.2734	36.3998	36.4499	36.4748	36.4668	36.4031	36.452	36.4402	36.4834	36.4577	36.4445	36.4447	36.4415	36.4351	36.4144	36.3968	36.3586	36.3514	36.3479	36.3323	36.3162	36.313	36.3017	36.2972	36.289	36.2683	36.264	36.2535	36.2481	36.2461	36.2369	36.2166	36.2072	36.1867	36.175	36.1749	36.1755	36.1571	36.1468	36.1258	36.1076	36.1177	36.1051	36.0979	36.0961	36.0833	36.07	36.0508
PM-PM-1107-T-A1_2	36.2548	36.2648	36.2777	36.2638	36.2725	36.243	36.1798	36.2308	36.2063	36.2171	36.1962	36.1734	36.1615	36.1522	36.1444	36.127	36.1032	36.0984	36.0826	36.0701	36.0631	36.0489	36.0366	36.0056	36.0135	36.003	35.9893	35.9716	35.9747	35.9542	35.9443	35.9303	35.9145	35.9116	35.8916	35.8856	35.867	35.8583	35.8384	35.8299	35.8177	35.8116	35.7887	35.7815	35.774	35.7577	35.7498	35.7376	35.7207
PM-PM-1109-N-A1_1	36.4551	36.3411	36.4561	36.4768	36.4943	36.4743	36.4164	36.473	36.4677	36.4949	36.4528	36.448	36.4483	36.4352	36.4221	36.4029	36.3835	36.3369	36.3265	36.3093	36.2938	36.2777	36.2529	36.2288	36.2147	36.1843	36.1804	36.1811	36.1543	36.1541	36.1466	36.1147	36.1046	36.094	36.07	36.0445	36.0329	36.0192	35.9944	35.9879	35.9678	35.9481	35.9561	35.9319	35.9229	35.8798	35.8933	35.8716	35.8576
PM-PM-1109-N-A1_2	36.1804	36.3472	36.3474	36.353	36.3358	36.2952	36.2538	36.3239	36.2934	36.3095	36.2663	36.2338	36.2353	36.2285	36.2104	36.1899	36.1679	36.1434	36.137	36.1189	36.0949	36.0841	36.0773	36.0608	36.0613	36.039	36.0321	36.0158	36.0029	35.9876	35.9713	35.959	35.9522	35.9341	35.9138	35.9036	35.8825	35.8741	35.8688	35.8464	35.8381	35.8266	35.8115	35.8106	35.802	35.7521	35.7303	35.7328	35.7272
PM-PM-1109-T-A1_1	36.3	36.2764	36.4141	36.4633	36.4871	36.4786	36.4179	36.4731	36.452	36.4971	36.4701	36.4582	36.4576	36.4529	36.447	36.4257	36.4095	36.3757	36.3715	36.3679	36.3511	36.3337	36.3335	36.3198	36.3166	36.3067	36.2867	36.2844	36.2719	36.2696	36.2684	36.2602	36.2428	36.2339	36.215	36.204	36.1982	36.1973	36.1747	36.1629	36.1439	36.1215	36.1374	36.1257	36.1189	36.1128	36.1012	36.0867	36.0692
PM-PM-1109-T-A1_2	36.2772	36.3664	36.4097	36.3878	36.4006	36.3813	36.3182	36.3742	36.3588	36.3705	36.3539	36.3361	36.3273	36.3221	36.3173	36.3035	36.285	36.2787	36.2663	36.2545	36.2483	36.2359	36.2262	36.1962	36.2063	36.1947	36.1828	36.1645	36.1699	36.1496	36.1375	36.1237	36.109	36.1084	36.09	36.0826	36.062	36.0562	36.0364	36.0291	36.0147	36.0087	35.9868	35.9856	35.9737	35.9561	35.9448	35.9382	35.9213
PM-PM-1110-N-A1_1	36.432	36.3366	36.4227	36.4684	36.497	36.4874	36.4193	36.4628	36.4462	36.4934	36.4688	36.4594	36.4613	36.456	36.4429	36.4247	36.409	36.3712	36.3589	36.3528	36.3337	36.3239	36.3162	36.3071	36.3048	36.2831	36.2627	36.2619	36.2483	36.2515	36.242	36.2258	36.2186	36.2129	36.1926	36.1876	36.1818	36.1746	36.1517	36.1431	36.1378	36.1248	36.1243	36.1077	36.1029	36.0945	36.0837	36.0578	36.0481
PM-PM-1110-N-A1_2	36.1818	36.1325	36.186	36.1993	36.2277	36.1819	36.1499	36.1961	36.1823	36.198	36.1789	36.1486	36.1485	36.1317	36.1258	36.1011	36.0788	36.0699	36.0571	36.0352	36.0255	36.0171	36.002	35.9741	35.9794	35.9614	35.9458	35.9289	35.9094	35.8908	35.9042	35.8782	35.856	35.8491	35.8371	35.8414	35.8214	35.7895	35.7706	35.7724	35.7571	35.7303	35.7137	35.7148	35.7004	35.6981	35.6903	35.6663	35.6363
PM-PM-1110-T-A1_1	36.2593	36.2444	36.3932	36.444	36.4713	36.4636	36.4038	36.4561	36.4418	36.4901	36.4657	36.4558	36.4526	36.4487	36.4465	36.428	36.4106	36.3735	36.3688	36.3682	36.3516	36.3363	36.334	36.3207	36.3167	36.306	36.283	36.2846	36.271	36.2718	36.2709	36.2623	36.2431	36.2337	36.2145	36.2076	36.2068	36.2064	36.1831	36.1747	36.1631	36.1433	36.1534	36.1351	36.128	36.1283	36.1155	36.1068	36.0886
PM-PM-1110-T-A1_2	36.2847	36.3458	36.3952	36.3687	36.3892	36.3619	36.2929	36.3501	36.3365	36.3504	36.336	36.3191	36.3098	36.3054	36.3025	36.2849	36.268	36.2641	36.2527	36.2408	36.2349	36.22	36.2107	36.1799	36.1926	36.177	36.1667	36.1454	36.1553	36.1388	36.1252	36.1071	36.0929	36.0908	36.0704	36.0633	36.047	36.0456	36.025	36.0135	35.9973	35.9926	35.9658	35.969	35.9462	35.9363	35.9193	35.9192	35.8987
PM-PM-1111-N-A1_1	36.2196	36.2185	36.37	36.4249	36.4533	36.4438	36.3864	36.4387	36.4279	36.4707	36.4449	36.4323	36.4317	36.4282	36.4221	36.4015	36.3807	36.3414	36.3358	36.3374	36.3212	36.3033	36.3006	36.2843	36.2781	36.2608	36.2338	36.2481	36.2319	36.2377	36.2366	36.2274	36.2069	36.1995	36.1786	36.1719	36.1681	36.1667	36.1428	36.1293	36.1181	36.0901	36.104	36.088	36.0836	36.084	36.0707	36.0541	36.0324
PM-PM-1111-N-A1_2	36.3102	36.3516	36.3724	36.3506	36.3741	36.3479	36.2747	36.3336	36.3231	36.3311	36.3139	36.2964	36.2872	36.281	36.2771	36.2603	36.2418	36.2336	36.2231	36.2121	36.2046	36.1905	36.1806	36.1451	36.1649	36.1503	36.1404	36.1154	36.1243	36.1079	36.093	36.0745	36.0588	36.0597	36.04	36.0324	36.0127	36.0119	35.9898	35.9854	35.967	35.9579	35.925	35.9323	35.9131	35.8971	35.8845	35.8837	35.861
PM-PM-1111-T-A1_1	36.436	36.3807	36.4476	36.4993	36.5455	36.4936	36.4965	36.4636	36.5304	36.5735	36.5591	36.5393	36.5347	36.5267	36.5222	36.5001	36.4849	36.4555	36.4344	36.4274	36.4083	36.3936	36.3883	36.372	36.376	36.3485	36.3287	36.3315	36.308	36.3056	36.2978	36.2898	36.2638	36.2483	36.2404	36.2297	36.2209	36.205	36.1775	36.1875	36.1711	36.1452	36.1371	36.1285	36.1147	36.1049	36.0823	36.0796	36.0426
PM-PM-1111-T-A1_2	36.3284	36.312	36.3908	36.4031	36.4163	36.3901	36.3749	36.4151	36.4066	36.4127	36.4095	36.3721	36.3684	36.3813	36.3659	36.3522	36.3215	36.3041	36.2982	36.2893	36.2598	36.2585	36.2474	36.2204	36.2211	36.2004	36.1899	36.1865	36.164	36.149	36.1319	36.1305	36.1088	36.101	36.1001	36.0643	36.0495	36.0176	36.0119	35.9964	36.0011	35.9978	35.9402	35.9838	35.9393	35.9203	35.9146	35.8762	35.8577
PM-PM-1113-N-A1_1	36.4502	36.3762	36.4443	36.4888	36.523	36.5158	36.4512	36.4927	36.4688	36.5138	36.4938	36.4839	36.4826	36.4746	36.4637	36.4473	36.4288	36.3904	36.379	36.3694	36.3537	36.3437	36.3339	36.3217	36.3196	36.3001	36.2841	36.277	36.2628	36.2588	36.2513	36.2361	36.2322	36.2224	36.2021	36.1919	36.1868	36.1777	36.1562	36.1477	36.1376	36.126	36.1235	36.103	36.0972	36.0844	36.075	36.0594	36.0468
PM-PM-1113-N-A1_2	36.2042	36.3696	36.3921	36.4052	36.4278	36.3922	36.3683	36.3962	36.3818	36.3929	36.3767	36.3527	36.3501	36.3385	36.3316	36.3122	36.294	36.2832	36.2722	36.2564	36.2426	36.2378	36.2236	36.206	36.2041	36.1859	36.1738	36.161	36.147	36.1316	36.1358	36.1159	36.0979	36.0948	36.0806	36.0753	36.0613	36.034	36.017	36.0147	36	35.979	35.9634	35.9641	35.9504	35.9377	35.9217	35.903	35.8828
PM-PM-1113-T-A1_1	36.4405	36.3429	36.4234	36.4768	36.506	36.4932	36.4247	36.4753	36.4574	36.5048	36.4802	36.4718	36.4736	36.4669	36.4559	36.4386	36.4218	36.381	36.367	36.3595	36.3419	36.3298	36.3232	36.3093	36.3082	36.2838	36.2689	36.2644	36.2521	36.2557	36.249	36.2313	36.2215	36.2132	36.188	36.176	36.1739	36.1669	36.1451	36.1355	36.1253	36.1156	36.1149	36.0997	36.09	36.0835	36.0748	36.0519	36.0416
PM-PM-1113-T-A1_2	36.202	36.2794	36.3016	36.2926	36.3108	36.2683	36.2321	36.2738	36.2591	36.2712	36.2507	36.2207	36.2171	36.2036	36.192	36.1717	36.1504	36.1378	36.1232	36.1057	36.0893	36.0817	36.0677	36.042	36.043	36.0212	36.0101	35.9946	35.9789	35.96	35.9682	35.9422	35.9223	35.9221	35.9088	35.9037	35.8855	35.8593	35.8397	35.843	35.831	35.8042	35.7873	35.7972	35.7824	35.7731	35.7594	35.7337	35.7149
PM-PM-1115-N-A1_1	36.4703	36.3574	36.4655	36.4868	36.5021	36.4753	36.4147	36.4767	36.4681	36.5007	36.456	36.448	36.4509	36.4406	36.4238	36.4044	36.3886	36.3458	36.3312	36.3153	36.3003	36.2921	36.2747	36.2423	36.2284	36.1985	36.2077	36.2139	36.1866	36.1872	36.1852	36.1544	36.1436	36.1342	36.1111	36.0875	36.0895	36.0855	36.0674	36.0607	36.033	36.0228	36.0217	36.0096	36.0019	35.9728	35.9747	35.972	35.9383
PM-PM-1115-N-A1_2	36.2539	36.3208	36.3573	36.358	36.3488	36.3029	36.2608	36.3411	36.3204	36.3406	36.3017	36.2798	36.2854	36.2774	36.2641	36.242	36.2226	36.199	36.1897	36.1744	36.1483	36.1364	36.131	36.1129	36.1147	36.0952	36.0876	36.0668	36.058	36.0405	36.0283	36.0121	36.0044	35.9868	35.9653	35.9571	35.9301	35.925	35.9197	35.8957	35.8841	35.877	35.8638	35.8629	35.8535	35.8144	35.7962	35.7927	35.785
PM-PM-1115-T-A1_1	36.3046	36.2734	36.411	36.4678	36.494	36.482	36.4181	36.4742	36.4569	36.5013	36.4729	36.4578	36.4599	36.4553	36.4495	36.4298	36.4133	36.3779	36.373	36.3687	36.3526	36.3365	36.3338	36.3207	36.3178	36.3091	36.2926	36.2873	36.2721	36.2669	36.2657	36.2583	36.2391	36.2285	36.2101	36.2015	36.1978	36.1943	36.1716	36.1601	36.1427	36.1243	36.1371	36.1241	36.1151	36.1097	36.0972	36.0843	36.0652
PM-PM-1115-T-A1_2	36.3186	36.3192	36.3648	36.3494	36.3696	36.3487	36.2873	36.3473	36.3356	36.348	36.3316	36.3155	36.3068	36.3023	36.2965	36.2822	36.2606	36.2514	36.2391	36.2258	36.2208	36.2078	36.1949	36.1654	36.1716	36.1587	36.1484	36.1249	36.1298	36.1063	36.0956	36.0793	36.0666	36.0627	36.0418	36.0362	36.0166	36.0056	35.9868	35.9786	35.962	35.9534	35.9373	35.9294	35.9181	35.8963	35.8858	35.8725	35.856
PM-PM-1124-N-A1_1	36.3542	36.3224	36.4422	36.4929	36.5156	36.5064	36.4472	36.4932	36.4741	36.5212	36.492	36.4803	36.4816	36.477	36.4728	36.4551	36.4382	36.4015	36.3954	36.3917	36.3767	36.3627	36.3597	36.3517	36.3468	36.3358	36.3195	36.3175	36.3035	36.2974	36.2964	36.2902	36.2723	36.2614	36.2416	36.2306	36.229	36.2298	36.212	36.1992	36.1803	36.1629	36.1742	36.1635	36.1521	36.1451	36.1315	36.1212	36.1052
PM-PM-1124-N-A1_2	36.2945	36.379	36.377	36.3675	36.3778	36.3579	36.3001	36.3499	36.3295	36.344	36.327	36.307	36.2985	36.2926	36.2854	36.2705	36.2501	36.2439	36.2319	36.2187	36.2127	36.2012	36.1895	36.166	36.1732	36.161	36.1501	36.1309	36.1336	36.1146	36.1076	36.0935	36.0786	36.0749	36.0567	36.0505	36.0312	36.0199	36.0022	35.9943	35.9806	35.9754	35.9583	35.947	35.9433	35.9231	35.9152	35.8983	35.8832
PM-PM-1124-T-A1_1	36.2564	36.2499	36.4007	36.4497	36.4766	36.471	36.4107	36.4632	36.4456	36.4869	36.4609	36.4535	36.4528	36.4511	36.4434	36.4258	36.4059	36.3673	36.3644	36.3625	36.346	36.33	36.3242	36.314	36.3071	36.2968	36.2723	36.2732	36.2564	36.2504	36.2489	36.2414	36.225	36.2168	36.1971	36.1886	36.1868	36.1843	36.1602	36.1531	36.1408	36.1237	36.1332	36.1124	36.1004	36.099	36.0888	36.0739	36.0555
PM-PM-1124-T-A1_2	36.3294	36.3866	36.3913	36.3712	36.3923	36.3686	36.3119	36.362	36.3474	36.3529	36.3283	36.3092	36.2985	36.2938	36.2899	36.2709	36.2497	36.2442	36.2336	36.2199	36.2128	36.1982	36.1886	36.1628	36.1719	36.1538	36.1464	36.1227	36.1307	36.1147	36.1001	36.0823	36.0731	36.0666	36.0468	36.0408	36.0215	36.0177	35.9988	35.99	35.9745	35.9683	35.9459	35.945	35.9227	35.9072	35.8875	35.8894	35.8719
PM-PM-1126-N-A1_1	36.5265	36.3488	36.5193	36.5468	36.5542	36.5404	36.466	36.5228	36.4985	36.5468	36.5115	36.4999	36.4961	36.4885	36.4838	36.4569	36.4312	36.3939	36.3879	36.3736	36.3613	36.3353	36.3305	36.3213	36.2967	36.2773	36.2703	36.261	36.2473	36.242	36.2301	36.2282	36.199	36.185	36.1757	36.1606	36.159	36.1367	36.1158	36.0979	36.1077	36.0685	36.0841	36.0489	36.0566	36.047	36.0122	35.9929	35.9574
PM-PM-1126-N-A1_2	36.2536	36.3343	36.31	36.2929	36.2994	36.2584	36.2093	36.2478	36.2113	36.2487	36.2177	36.1799	36.1747	36.1649	36.1499	36.1404	36.1061	36.0997	36.0896	36.0682	36.0486	36.0365	36.0294	36.0162	36.0131	35.9937	35.9639	35.958	35.955	35.9417	35.9259	35.928	35.8947	35.9036	35.8881	35.8794	35.8659	35.8399	35.8325	35.8246	35.8391	35.822	35.7713	35.7697	35.7774	35.738	35.7424	35.7296	35.6887
PM-PM-1126-T-A1_1	36.5141	36.3153	36.4999	36.518	36.5284	36.5162	36.4401	36.4967	36.4742	36.5198	36.4906	36.471	36.4749	36.4693	36.4624	36.4352	36.4103	36.3747	36.3734	36.3602	36.3445	36.3248	36.3249	36.3188	36.3001	36.2824	36.2684	36.263	36.2469	36.2368	36.2274	36.2233	36.1983	36.1889	36.1859	36.1635	36.166	36.1422	36.1291	36.1192	36.1183	36.0935	36.101	36.0663	36.0787	36.0643	36.0324	36.0109	35.9829
PM-PM-1126-T-A1_2	36.3499	36.2947	36.2928	36.2903	36.3057	36.2675	36.2261	36.2616	36.226	36.2614	36.2259	36.1889	36.182	36.1681	36.1554	36.1381	36.1055	36.0948	36.0784	36.0592	36.0423	36.0279	36.0224	36.0104	35.998	35.978	35.9501	35.9416	35.9368	35.9213	35.9055	35.9082	35.8753	35.8787	35.8565	35.8525	35.8437	35.8123	35.8055	35.7962	35.8053	35.7885	35.7423	35.7255	35.7302	35.6918	35.6913	35.6878	35.6448
PM-PM-1129-N-A1_1	36.3277	36.1685	36.3303	36.3845	36.4263	36.4055	36.3305	36.3751	36.3598	36.4206	36.3815	36.3681	36.3668	36.3682	36.3577	36.3237	36.307	36.2672	36.2589	36.2558	36.2453	36.2215	36.2199	36.2033	36.1977	36.1785	36.1648	36.1609	36.1494	36.14	36.1389	36.1135	36.0994	36.0896	36.0695	36.0559	36.0598	36.0423	36.0257	36.0211	36.0141	35.9885	35.9795	35.9884	35.9513	35.9216	35.9265	35.9054	35.8942
PM-PM-1129-N-A1_2	35.9446	36.1157	36.1173	36.0935	36.1162	36.0689	36.0036	36.0573	36.0344	36.0359	36.0085	35.9986	35.986	35.9333	35.9404	35.9022	35.891	35.8531	35.8677	35.8434	35.8285	35.8013	35.7856	35.7536	35.7917	35.7643	35.7057	35.7056	35.6785	35.6732	35.6748	35.6211	35.6322	35.6276	35.5967	35.6443	35.5852	35.5307	35.4956	35.5461	35.4705	35.5571	35.5073	35.4505	35.5118	35.4375	35.367	35.3714	35.3862
PM-PM-1129-T-A1_1	36.49	36.304	36.4894	36.5102	36.5216	36.512	36.4382	36.4878	36.4678	36.5113	36.4864	36.4717	36.4706	36.4654	36.46	36.4307	36.4066	36.3711	36.3702	36.3589	36.3409	36.3204	36.3219	36.3102	36.2979	36.275	36.2635	36.2534	36.2299	36.2288	36.2211	36.2097	36.1747	36.1572	36.1544	36.138	36.1481	36.1222	36.1088	36.0957	36.0908	36.063	36.0778	36.0491	36.062	36.0455	36.02	35.9897	35.9653
PM-PM-1129-T-A1_2	36.2665	36.3362	36.3046	36.3198	36.3334	36.2986	36.2588	36.291	36.2542	36.2894	36.2593	36.2222	36.2163	36.2044	36.1924	36.1771	36.1454	36.1381	36.1234	36.1061	36.0895	36.0747	36.0711	36.0529	36.0472	36.0297	36.004	35.9959	35.9925	35.976	35.961	35.9608	35.9263	35.9358	35.9147	35.9105	35.8982	35.8681	35.8634	35.8581	35.8683	35.8502	35.801	35.7912	35.7955	35.7578	35.7586	35.7527	35.7118
PM-PM-1134-N-A1_1	36.5333	36.3505	36.5203	36.5429	36.5544	36.5429	36.4748	36.5232	36.5056	36.5452	36.5193	36.503	36.5039	36.4987	36.4951	36.4676	36.4439	36.4108	36.4101	36.3998	36.3819	36.3625	36.366	36.3533	36.34	36.3158	36.3067	36.3032	36.2884	36.2838	36.2738	36.2644	36.2357	36.2207	36.2195	36.1994	36.2058	36.1815	36.1715	36.1563	36.1552	36.1222	36.1383	36.1107	36.1227	36.1078	36.0775	36.0528	36.0283
PM-PM-1134-N-A1_2	36.1371	36.2067	36.1975	36.1952	36.2128	36.1761	36.1269	36.1643	36.1189	36.1539	36.116	36.0737	36.0695	36.0547	36.0402	36.0205	35.9846	35.9775	35.9623	35.9414	35.9246	35.9076	35.9007	35.8821	35.8747	35.8542	35.8243	35.8176	35.8132	35.795	35.7783	35.7791	35.7449	35.755	35.7301	35.7242	35.7127	35.6831	35.6733	35.6614	35.6715	35.654	35.6029	35.5931	35.6012	35.5595	35.562	35.5551	35.5131
PM-PM-1134-T-A1_1	36.5281	36.3565	36.5232	36.5472	36.5581	36.5467	36.4794	36.5276	36.5095	36.5488	36.5242	36.5062	36.5047	36.4992	36.4957	36.4672	36.4417	36.4066	36.4031	36.3913	36.3752	36.3537	36.3552	36.3408	36.321	36.2759	36.2729	36.2829	36.2704	36.2693	36.2581	36.2462	36.2119	36.1936	36.19	36.1719	36.1799	36.1589	36.1441	36.1263	36.1238	36.0838	36.1018	36.0772	36.0855	36.0719	36.0379	36.0181	35.989
PM-PM-1134-T-A1_2	36.1857	36.257	36.2289	36.2269	36.2394	36.2045	36.148	36.1808	36.1458	36.1845	36.1498	36.1108	36.1052	36.0939	36.0792	36.065	36.0266	36.0167	36.0004	35.9776	35.9595	35.9434	35.9386	35.9168	35.9115	35.8951	35.8646	35.8595	35.8573	35.8374	35.8191	35.8177	35.7796	35.7942	35.7667	35.758	35.7451	35.714	35.7071	35.6969	35.71	35.6914	35.633	35.6259	35.6369	35.596	35.596	35.5881	35.5456
PM-PM-1141-N-A1_1	36.458	36.2754	36.4704	36.4963	36.502	36.4897	36.4097	36.468	36.4519	36.4996	36.4742	36.458	36.4598	36.4546	36.4486	36.4188	36.3959	36.3608	36.3609	36.3508	36.3347	36.3164	36.3168	36.3032	36.2879	36.2596	36.2544	36.2545	36.2284	36.2034	36.1915	36.2034	36.1908	36.1795	36.1734	36.1572	36.155	36.1349	36.1272	36.1155	36.1142	36.0874	36.1002	36.0728	36.0842	36.0711	36.0424	36.0255	35.9971
PM-PM-1141-N-A1_2	36.2968	36.3164	36.3113	36.3099	36.327	36.2971	36.2535	36.2985	36.2674	36.3057	36.2821	36.2462	36.2486	36.2439	36.2316	36.2196	36.1909	36.1844	36.1702	36.1553	36.1415	36.1269	36.1231	36.1055	36.0994	36.0814	36.0508	36.0446	36.0426	36.0217	36.0058	36.0082	35.9693	35.9838	35.9612	35.9524	35.9416	35.9112	35.9043	35.8944	35.9056	35.8861	35.8361	35.825	35.8289	35.7886	35.7924	35.7845	35.7379
PM-PM-1141-T-A1_1	36.5059	36.3321	36.5068	36.5262	36.53	36.5181	36.44	36.4837	36.4699	36.5109	36.4859	36.4738	36.4727	36.465	36.4604	36.4313	36.4078	36.3712	36.368	36.3561	36.3411	36.3214	36.3219	36.3131	36.2998	36.2775	36.2646	36.2541	36.2308	36.2272	36.2217	36.2109	36.1768	36.1613	36.1564	36.1419	36.1471	36.1224	36.105	36.0928	36.0898	36.0619	36.0737	36.0406	36.0492	36.0337	36.0072	35.9766	35.9472
PM-PM-1141-T-A1_2	36.2837	36.3919	36.377	36.3719	36.3868	36.3569	36.3033	36.3458	36.3196	36.3575	36.33	36.3012	36.2981	36.2923	36.2821	36.2705	36.2456	36.2384	36.2231	36.2088	36.196	36.1833	36.1786	36.1657	36.1575	36.1391	36.113	36.107	36.1045	36.0862	36.0719	36.0752	36.0399	36.0509	36.0281	36.023	36.0146	35.983	35.9779	35.9694	35.9781	35.9628	35.9134	35.9035	35.9082	35.8673	35.8696	35.8676	35.8264
PM-PM-1142-N-A1_1	36.519	36.3539	36.5129	36.5361	36.5422	36.5327	36.4606	36.502	36.4916	36.5315	36.5063	36.4867	36.4872	36.4835	36.48	36.4512	36.4294	36.3925	36.3915	36.3811	36.3655	36.3457	36.3472	36.3355	36.3188	36.2925	36.2858	36.2855	36.2735	36.2727	36.2611	36.2495	36.2205	36.2087	36.2067	36.1876	36.1952	36.1717	36.1597	36.1442	36.141	36.1073	36.1217	36.0953	36.1065	36.0935	36.0626	36.0414	36.016
PM-PM-1142-N-A1_2	36.4156	36.3557	36.3648	36.3661	36.3847	36.3532	36.3133	36.3459	36.3176	36.3533	36.3291	36.2965	36.2937	36.2853	36.274	36.2591	36.232	36.2244	36.2092	36.1936	36.1786	36.1644	36.1601	36.1423	36.1358	36.1194	36.0899	36.0841	36.0825	36.0644	36.0503	36.0518	36.0171	36.0268	36.0061	35.9995	35.9887	35.9607	35.9518	35.9393	35.9487	35.9333	35.884	35.875	35.8817	35.8455	35.8475	35.8411	35.7978
PM-PM-1142-T-A1_1	36.5198	36.3478	36.5206	36.5426	36.55	36.5396	36.465	36.5185	36.4996	36.5462	36.5172	36.5008	36.5042	36.4993	36.494	36.4659	36.4451	36.4125	36.4126	36.4017	36.3842	36.3665	36.3674	36.3561	36.3422	36.3188	36.3109	36.3055	36.2893	36.2873	36.2771	36.2659	36.237	36.2242	36.2191	36.2005	36.2102	36.1856	36.1746	36.1598	36.1562	36.1253	36.1387	36.1105	36.1245	36.1096	36.0791	36.0551	36.0309
PM-PM-1142-T-A1_2	36.2078	36.1771	36.2001	36.217	36.2496	36.2124	36.1635	36.2087	36.1815	36.229	36.2001	36.1644	36.1664	36.1578	36.146	36.131	36.1002	36.0908	36.0768	36.0586	36.0423	36.0256	36.0219	36.0064	35.9945	35.9746	35.9415	35.9325	35.9309	35.9102	35.8926	35.8954	35.8564	35.8683	35.8451	35.837	35.8255	35.7911	35.7832	35.7693	35.782	35.7639	35.7097	35.699	35.7071	35.6635	35.6662	35.6579	35.6104
PM-PM-1153-N-A1_1	36.5572	36.4016	36.5406	36.5574	36.5584	36.546	36.4829	36.5301	36.511	36.5469	36.5259	36.5145	36.5076	36.5076	36.4952	36.4744	36.4589	36.4303	36.4204	36.3886	36.4469	36.3545	36.3596	36.3714	36.3213	36.3115	36.3336	36.2405	36.2834	36.2595	36.2152	36.272	36.2354	36.1957	36.2018	36.2003	36.2191	36.225	36.2071	36.1892	35.9836	36.1368	36.0531	36.0299	36.1741	36.047	35.9491	35.9059	36.0084
PM-PM-1153-N-A1_2	36.2306	36.361	36.35	36.3576	36.3733	36.3266	36.293	36.3417	36.32	36.3531	36.317	36.2987	36.2978	36.2848	36.2815	36.2632	36.2411	36.2452	36.2525	36.1947	36.2854	36.1759	36.1947	36.2227	36.1993	36.2008	36.1314	36.0879	36.2142	36.1453	36.1008	36.096	36.0786	36.0894	36.0798	36.0685	36.0659	36.0431	36.0283	35.9668	35.9844	35.8881	35.8736	35.9821	35.9523	35.9692	35.8468	35.9213	35.8836
PM-PM-1153-T-A1_1	36.5457	36.393	36.5354	36.5531	36.5515	36.5364	36.4752	36.5231	36.5062	36.5412	36.5189	36.5053	36.4987	36.4986	36.4826	36.4586	36.4419	36.4108	36.3989	36.3694	36.4273	36.3284	36.3339	36.3494	36.2915	36.2686	36.2899	36.2112	36.2538	36.2374	36.1876	36.2467	36.2113	36.1759	36.1785	36.1746	36.1835	36.1941	36.1778	36.1588	35.951	36.1003	36.0225	36.0014	36.1508	36.0189	35.9206	35.8658	35.9699
PM-PM-1153-T-A1_2	36.1509	36.193	36.2067	36.2276	36.2443	36.1936	36.1557	36.2108	36.1838	36.2241	36.1816	36.1624	36.1599	36.1469	36.1423	36.1232	36.098	36.1038	36.1157	36.0484	36.1535	36.0301	36.0544	36.0801	36.0545	36.0584	35.9725	35.9311	36.0823	36.0033	35.9525	35.9543	35.9265	35.9389	35.9285	35.9163	35.9139	35.8903	35.8799	35.8202	35.8457	35.7398	35.7182	35.8431	35.8038	35.828	35.6821	35.776	35.7329
PM-PM-1156-N-A1_1	36.5014	36.3342	36.4919	36.5133	36.5131	36.501	36.4333	36.4865	36.468	36.5093	36.4847	36.471	36.4648	36.4672	36.454	36.43	36.4146	36.3846	36.3777	36.3465	36.4073	36.3065	36.3114	36.3224	36.2679	36.2502	36.2762	36.187	36.2392	36.2233	36.1784	36.2342	36.1963	36.1576	36.163	36.1565	36.1793	36.1871	36.1715	36.1507	35.9325	36.0982	36.0124	35.9863	36.1427	36.0083	35.9156	35.8638	35.9672
PM-PM-1156-N-A1_2	36.2147	36.214	36.2241	36.2504	36.266	36.2273	36.184	36.256	36.2245	36.2691	36.2338	36.2102	36.2127	36.2031	36.1991	36.1789	36.1568	36.162	36.1711	36.1076	36.2142	36.0907	36.1187	36.1384	36.1205	36.1233	36.0438	36.0037	36.1393	36.0651	36.0202	36.0156	35.9882	36.0048	35.9929	35.9782	35.9738	35.9524	35.9391	35.8689	35.8924	35.7918	35.7703	35.8947	35.8663	35.8876	35.753	35.8376	35.7995
PM-PM-1156-T-A1_1	36.5362	36.3748	36.5208	36.5387	36.544	36.526	36.4662	36.514	36.4982	36.5349	36.5112	36.4964	36.4897	36.4897	36.4769	36.4551	36.4355	36.405	36.3929	36.361	36.4206	36.3222	36.3269	36.3383	36.2812	36.2589	36.2775	36.1946	36.238	36.2059	36.1602	36.2217	36.1902	36.1483	36.1512	36.1473	36.1553	36.1621	36.1491	36.1253	35.9225	36.072	35.9855	35.9613	36.1096	35.9767	35.8766	35.8259	35.9299
PM-PM-1156-T-A1_2	36.1345	36.2538	36.2503	36.2542	36.2701	36.2166	36.1755	36.2246	36.1972	36.2324	36.1971	36.1771	36.1718	36.1606	36.1555	36.1416	36.117	36.1188	36.1283	36.0607	36.1618	36.0404	36.0593	36.085	36.0596	36.0643	35.9793	35.9421	36.0766	36.0018	35.9507	35.9474	35.926	35.9384	35.922	35.9131	35.905	35.8818	35.8611	35.7902	35.8079	35.7093	35.6874	35.8028	35.7756	35.7872	35.6547	35.7386	35.7015
PM-PM-1162-N-A1_1	36.5546	36.3709	36.5214	36.5403	36.5465	36.532	36.473	36.5189	36.502	36.5391	36.5133	36.5002	36.4962	36.4965	36.4822	36.4599	36.4435	36.4155	36.4078	36.3783	36.4323	36.3315	36.3374	36.3503	36.3026	36.2823	36.3062	36.2214	36.2716	36.2529	36.2089	36.2643	36.2336	36.1999	36.2031	36.1967	36.2093	36.2134	36.197	36.1769	35.9695	36.1207	36.0464	36.0256	36.1716	36.0393	35.946	35.897	36.0019
PM-PM-1162-N-A1_2	36.0839	36.2327	36.2153	36.2202	36.2293	36.1718	36.1242	36.1637	36.1381	36.1687	36.1158	36.0923	36.0822	36.0621	36.055	36.0328	36.006	36.0119	36.0207	35.9476	36.0459	35.9327	35.9565	35.9697	35.9457	35.9472	35.8665	35.8298	35.9709	35.8973	35.8474	35.8532	35.8237	35.8357	35.8243	35.813	35.8063	35.7872	35.7715	35.7124	35.7362	35.6315	35.6136	35.7295	35.6951	35.7176	35.5848	35.6687	35.6306
PM-PM-1162-T-A1_1	36.583	36.4242	36.5588	36.5733	36.5736	36.559	36.5047	36.549	36.5334	36.5684	36.5449	36.5277	36.5234	36.5253	36.511	36.4872	36.4711	36.4427	36.4337	36.4025	36.4563	36.3614	36.3726	36.384	36.3349	36.3118	36.3352	36.2478	36.297	36.2814	36.2303	36.2795	36.2378	36.2041	36.2027	36.2042	36.2235	36.232	36.2176	36.2021	35.9962	36.1448	36.0609	36.0427	36.1872	36.0618	35.9606	35.9192	36.0227
PM-PM-1162-T-A1_2	36.1528	36.306	36.2942	36.295	36.303	36.2491	36.2144	36.2527	36.2226	36.2551	36.2031	36.1798	36.1715	36.1549	36.1468	36.1246	36.0956	36.1035	36.1089	36.0428	36.1346	36.0252	36.047	36.0649	36.0438	36.0452	35.9713	35.9329	36.0648	35.9961	35.9486	35.9526	35.929	35.9403	35.9316	35.9192	35.9136	35.8926	35.8787	35.8239	35.8473	35.7479	35.7318	35.842	35.8103	35.8303	35.7057	35.7854	35.7499
[truncated: 6 more columns]

## Sheet: mapping_QC_before
SampleID	Number_of_input_reads	Uniquely_mapped_reads_number	Uniquely_mapped_reads	Average_mapped_length	MULTI_MAPPING_READS(multiple loci)	MULTI_MAPPING_READS(too many loci)	UNMAPPED_READS(too many mismatches)	UNMAPPED_READS(too short)	UNMAPPED_READS(other)
PM-PB-1002-N-A1_BSNUH	71904483	61131016	0.8502	201.31	0.1257	0.0004	0.0013	0.0219	0.0006
PM-PB-1002-T-A1_BSNUH	91884374	68227269	0.7425	201.35	0.2257	0.0004	0.002	0.029	0.0003
PM-PB-1009-T-A1_BSNUH	101601123	76955783	0.7574	201.35	0.2205	0.0008	0.0021	0.0188	0.0004
PM-PB-1010-T-A1_BSNUH	82743433	72561822	0.8769	201.33	0.1025	0.0009	0.002	0.0171	0.0005
PM-PB-1011-T-A1_BSNUH	96456773	84032800	0.8712	201.39	0.1067	0.0008	0.0017	0.0193	0.0004
PM-PB-1012-T-A1_BSNUH	91491695	79989354	0.8743	201.33	0.0833	0.0006	0.0019	0.0394	0.0005
PM-PB-1013-T-A1_BSNUH	89118818	78149708	0.8769	201.39	0.0976	0.0006	0.0017	0.0229	0.0004
PM-PB-1014-T-A1_BSNUH	93153507	70111653	0.7526	201.32	0.2234	0.0007	0.0017	0.0211	0.0004
PM-PB-1015-T-A1_BSNUH	94474002	71274203	0.7544	201.34	0.2044	0.0005	0.002	0.0383	0.0005
PM-PB-1016-T-A1_BSNUH	91774723	78640394	0.8569	201.35	0.1125	0.0011	0.002	0.027	0.0005
PM-PB-1021-T-A1_BSNUH	103898381	90868982	0.8746	201.33	0.0963	0.0006	0.0017	0.0262	0.0006
PM-PB-1022-T-A1_BSNUH	87282989	78509999	0.8995	201.33	0.0723	0.0003	0.0015	0.026	0.0003
PM-PB-1023-T-A1_BSNUH	126555775	105316232	0.8322	201.31	0.0865	0.001	0.0012	0.0788	0.0003
PM-PB-1024-T-A1_BSNUH	92295378	79168960	0.8578	201.37	0.0725	0.0003	0.0014	0.0678	0.0003
PM-PB-1025-T-A1_BSNUH	107158373	78351179	0.7312	201.15	0.2401	0.0012	0.0032	0.0235	0.0008
PM-PB-1026-N-A1_BSNUH	93978251	72852721	0.7752	201.16	0.1862	0.0009	0.0017	0.0352	0.0007
PM-PB-1026-T-A1_BSNUH	104358461	87711883	0.8405	201.31	0.1	0.0011	0.0008	0.0566	0.001
PM-PB-1027-T-A1_BSNUH	107279060	82679649	0.7707	201.37	0.1936	0.0012	0.0018	0.0322	0.0004
PM-PB-1028-T-A1_BSNUH	89007480	76672550	0.8614	201.39	0.1157	0.0006	0.0017	0.0202	0.0003
PM-PB-1029-T-A1_BSNUH	89105239	73833583	0.8286	201.27	0.11	0.0005	0.0029	0.0576	0.0005
PM-PB-1030-T-A1_BSNUH	103753603	88837025	0.8562	201.31	0.0984	0.0004	0.0022	0.0423	0.0004
PM-PB-1031-T-A1_BSNUH	78547341	67285771	0.8566	201.42	0.1049	0.001	0.0014	0.0357	0.0004
PM-PB-1032-T-A1_BSNUH	79883495	68180363	0.8535	201.27	0.0795	0.0004	0.0014	0.0648	0.0005
PM-PB-1033-T-A1_BSNUH	117550521	97385868	0.8285	201.26	0.1314	0.0006	0.0024	0.0367	0.0005
PM-PB-1034-N-A1_BSNUH	106081417	90222682	0.8505	201.23	0.1116	0.0012	0.0013	0.0346	0.0008
PM-PB-1034-T-A1_BSNUH	87959282	62449931	0.71	201.33	0.2703	0.0011	0.001	0.0171	0.0004
PM-PB-1035-T-A1_BSNUH	88305256	72957427	0.8262	201.36	0.0977	0.0006	0.0024	0.0727	0.0003
PM-PB-1036-T-A1_BSNUH	91521897	81032526	0.8854	201.35	0.093	0.001	0.0016	0.0185	0.0004
PM-PB-1037-T-A1_BSNUH	98785825	72572386	0.7346	201.25	0.214	0.0007	0.003	0.0472	0.0005
PM-PB-1040-T-A1_BSNUH	98663789	80617906	0.8171	201.2	0.1575	0.0011	0.0022	0.0207	0.0015
PM-PB-1041-N-A1_BSNUH	79685188	66867875	0.8392	201.25	0.1255	0.0009	0.0017	0.0323	0.0005
PM-PB-1041-T-A1_BSNUH	79139162	66397169	0.839	201.33	0.132	0.0006	0.0009	0.0272	0.0003
PM-PB-1042-T-A1_BSNUH	76086999	65615924	0.8624	201.29	0.0984	0.0009	0.0021	0.0358	0.0004
PM-PB-1043-T-A1_BSNUH	95795951	84581640	0.8829	201.38	0.0911	0.0011	0.0018	0.0228	0.0003
PM-PB-1044-T-A1_BSNUH	78481132	68104258	0.8678	201.38	0.0862	0.0002	0.0019	0.0437	0.0002
PM-PB-1045-T-A1_BSNUH	104918934	93181025	0.8881	201.32	0.0867	0.0003	0.0017	0.0224	0.0007
PM-PB-1046-T-A1_BSNUH	89217092	79171007	0.8874	201.37	0.0829	0.0007	0.0019	0.0268	0.0003
PM-PB-1047-T-A1_BSNUH	110354846	87297840	0.7911	201.37	0.1345	0.0004	0.0014	0.0724	0.0002
PM-PB-1048-T-A1_BSNUH	86974898	71612662	0.8234	201.26	0.1123	0.001	0.0029	0.06	0.0004
PM-PB-1049-T-A1_BSNUH	79473933	66777600	0.8402	201.29	0.0935	0.0004	0.0018	0.0637	0.0005
PM-PB-1050-T-A1_BSNUH	92049346	78105631	0.8485	201.41	0.0985	0.0004	0.0015	0.0508	0.0002
PM-PB-1051-T-A1_BSNUH	87286190	73383199	0.8407	201.33	0.1068	0.0009	0.0028	0.0485	0.0002
PM-PB-1052-T-A1_BSNUH	92250466	74445783	0.807	201.23	0.1181	0.0005	0.003	0.0709	0.0004
PM-PB-1053-T-A1_BSNUH	104197727	89754604	0.8614	201.3	0.0761	0.0008	0.0023	0.0588	0.0006
PM-PB-1054-T-A1_BSNUH	107361954	89957298	0.8379	201.4	0.0957	0.0005	0.0016	0.0641	0.0002
PM-PB-1055-T-A1_BSNUH	99335091	86991999	0.8757	201.42	0.1033	0.0013	0.0017	0.0177	0.0002
PM-PB-1056-T-A1_BSNUH	102448832	86482078	0.8441	201.36	0.0964	0.0009	0.002	0.056	0.0005
PM-PB-1058-N-A1_BSNUH	120608390	103833859	0.8609	201.29	0.0807	0.0015	0.0023	0.0541	0.0005
PM-PB-1058-T-A1_BSNUH	137531203	115128693	0.8371	201.37	0.0961	0.0011	0.0018	0.0637	0.0003
PM-PB-1059-N-A1_BSNUH	112094679	92698213	0.827	201.27	0.0993	0.001	0.0027	0.0695	0.0004
PM-PB-1059-T-A1_BSNUH	109783329	91251451	0.8312	201.28	0.098	0.0007	0.0028	0.067	0.0004
PM-PB-1060-N-A1_BSNUH	142558470	114985976	0.8066	201.22	0.0928	0.0005	0.002	0.0977	0.0005
PM-PB-1060-T-A1_BSNUH	165972080	135145090	0.8143	201.33	0.0782	0.0004	0.0007	0.106	0.0004
PM-PB-1061-N-A1_BSNUH	164557852	127004985	0.7718	201.21	0.0888	0.0007	0.002	0.1362	0.0005
PM-PB-1061-T-A1_BSNUH	155349323	127186556	0.8187	201.31	0.0934	0.0005	0.0014	0.0857	0.0003
PM-PB-1062-N-A1_BSNUH	167428960	134418447	0.8028	201.26	0.0959	0.0005	0.002	0.0983	0.0005
PM-PB-1062-T-A1_BSNUH	167962574	132322908	0.7878	201.26	0.0865	0.0004	0.0017	0.1231	0.0004
PM-PB-1063-N-A1_BSNUH	146147110	118324526	0.8096	201.29	0.0899	0.0008	0.0018	0.0975	0.0004
PM-PB-1063-T-A1_BSNUH	167999192	137473421	0.8183	201.33	0.0791	0.0008	0.0007	0.1005	0.0005
PM-PB-1064-N-A1_BSNUH	181169125	145995852	0.8059	201.25	0.0886	0.0004	0.0016	0.1031	0.0005
PM-PB-1064-T-A1_BSNUH	173103795	146667605	0.8473	201.36	0.0855	0.0007	0.0008	0.0653	0.0005
PM-PB-1065-N-A1_BSNUH	161859418	128902586	0.7964	201.26	0.0872	0.0004	0.0017	0.1139	0.0005
PM-PB-1065-T-A1_BSNUH	156919307	127546228	0.8128	201.33	0.0869	0.0003	0.001	0.0987	0.0003
PM-PB-1066-N-A1_BSNUH	143096764	114572630	0.8007	201.26	0.0874	0.001	0.002	0.1084	0.0005
PM-PB-1066-T-A1_BSNUH	143896987	119845493	0.8329	201.3	0.0894	0.0016	0.0013	0.0745	0.0004
PM-PB-1067-N-A1_BSNUH	136173743	110223224	0.8094	201.25	0.0913	0.0003	0.0022	0.0963	0.0004
PM-PB-1067-T-A1_BSNUH	140939865	116952949	0.8298	201.33	0.0967	0.0005	0.001	0.0716	0.0004
PM-PB-1068-N-A1_BSNUH	94698081	78453747	0.8285	201.49	0.0854	0.0002	0.0007	0.0849	0.0002
PM-PB-1068-T-A1_BSNUH	161819307	127819168	0.7899	201.32	0.088	0.0004	0.0009	0.1204	0.0004
PM-PB-1069-N-A1_BSNUH	163073213	129751027	0.7957	201.19	0.079	0.0005	0.0009	0.1232	0.0007
PM-PB-1069-T-A1_BSNUH	144026556	116254573	0.8072	201.24	0.0955	0.0005	0.0014	0.0949	0.0006
PM-PB-1070-N-A1_BSNUH	111400026	88086761	0.7907	201.25	0.0887	0.0005	0.0013	0.1182	0.0006
PM-PB-1070-T-A1_BSNUH	131527620	108738760	0.8267	201.24	0.0871	0.0005	0.0011	0.084	0.0007
PM-PB-1071-N-A1_BSNUH	119996452	95347386	0.7946	201.08	0.0771	0.0005	0.0022	0.1247	0.0008
PM-PB-1071-T-A1_BSNUH	171478599	138883927	0.8099	201.17	0.0893	0.0005	0.0013	0.0984	0.0005
PM-PB-1072-N-A1_BSNUH	131111199	107831355	0.8224	201.13	0.088	0.0008	0.0024	0.0856	0.0007
PM-PB-1072-T-A1_BSNUH	143817328	116647015	0.8111	201.16	0.0913	0.0008	0.002	0.0942	0.0007
PM-PB-1074-N-A1_BSNUH	148083090	124000148	0.8374	201.29	0.0837	0.0004	0.0013	0.0765	0.0007
PM-PB-1074-T-A1_BSNUH	117061329	95566042	0.8164	201.21	0.0864	0.0003	0.0012	0.0951	0.0006
PM-PB-1075-N-A1_BSNUH	134544084	109711812	0.8154	201.18	0.086	0.0003	0.0018	0.0959	0.0006
PM-PB-1075-T-A1_BSNUH	139249094	113418078	0.8145	201.14	0.0852	0.0005	0.0011	0.0978	0.0008
PM-PB-1076-N-A1_BSNUH	128940428	105657345	0.8194	201.24	0.0903	0.0003	0.0017	0.0877	0.0005
PM-PB-1076-T-A1_BSNUH	153922581	131725399	0.8558	201.15	0.0719	0.0005	0.0012	0.0699	0.0008
PM-PB-1077-N-A1_BSNUH	164725308	135549636	0.8229	201.25	0.0697	0.0005	0.0011	0.105	0.0008
PM-PB-1077-T-A1_BSNUH	138634827	109450444	0.7895	201.25	0.0745	0.0004	0.0011	0.1337	0.0007
PM-PB-1078-N-A1_BSNUH	148490787	115473535	0.7776	200.27	0.0966	0.0009	0.0019	0.122	0.001
PM-PB-1078-T-A1_BSNUH	128712403	108576195	0.8436	201.24	0.076	0.0008	0.0013	0.0774	0.0009
PM-PB-1081-N-A1_BSNUH	160266338	136040195	0.8488	201.21	0.0623	0.0004	0.0023	0.0846	0.0015
PM-PB-1081-T-A1_BSNUH	140281075	118713935	0.8463	201.21	0.0648	0.0004	0.0015	0.0864	0.0007
PM-PB-1082-N-A1_BSNUH	142944099	120588662	0.8436	201.18	0.0708	0.0004	0.0018	0.0826	0.0008
PM-PB-1082-T-A1_BSNUH	142120613	115718872	0.8142	201.33	0.0797	0.0004	0.001	0.1042	0.0005
PM-PB-1083-N-A1_BSNUH	146404500	118766411	0.8112	201.18	0.0782	0.0007	0.0019	0.1074	0.0006
PM-PB-1083-T-A1_BSNUH	120693061	100552507	0.8331	201.15	0.0758	0.0007	0.0012	0.0883	0.0008
PM-PB-1084-N-A1_BSNUH	109409647	86769688	0.7931	201.07	0.0733	0.0008	0.0014	0.1306	0.0008
PM-PB-1084-T-A1_BSNUH	184096962	150056199	0.8151	201.22	0.098	0.0009	0.0022	0.0833	0.0005
PM-PB-1085-N-A1_BSNUH	158185629	130753452	0.8266	201.26	0.0816	0.0006	0.0019	0.0885	0.0008
PM-PB-1085-T-A1_BSNUH	125525919	104757410	0.8345	201.21	0.0795	0.0005	0.001	0.0838	0.0007
PM-PB-1086-N-A1_BSNUH	137752396	115166199	0.836	201.27	0.0799	0.0004	0.0015	0.0815	0.0006
PM-PB-1086-T-A1_BSNUH	172064302	142462031	0.828	201.33	0.0829	0.0005	0.0011	0.0871	0.0005
PM-PB-1087-N-A1_BSNUH	156971499	128146905	0.8164	201.24	0.0771	0.0005	0.0017	0.1038	0.0006
PM-PB-1087-T-A1_BSNUH	175883000	140409899	0.7983	201.24	0.0827	0.0003	0.0013	0.1168	0.0005
PM-PB-1088-N-A1_BSNUH	161572882	130763311	0.8093	201.12	0.0917	0.0015	0.0034	0.0934	0.0006
PM-PB-1088-T-A1_BSNUH	146061633	119937463	0.8211	201.26	0.0829	0.0011	0.0013	0.093	0.0005
PM-PB-1089-N-A1_BSNUH	128208881	104832345	0.8177	201.16	0.0862	0.0005	0.0023	0.0928	0.0006
PM-PB-1089-T-A1_BSNUH	121800528	98882849	0.8118	201.12	0.104	0.0007	0.0025	0.0803	0.0007
PM-PB-1090-N-A1_BSNUH	163643354	136940900	0.8368	201.23	0.0868	0.0011	0.0018	0.0729	0.0006
PM-PB-1090-T-A1_BSNUH	176001663	141159072	0.802	201.13	0.0973	0.0011	0.0033	0.0957	0.0006
PM-PB-1091-N-A1_BSNUH	165410527	141031608	0.8526	201.2	0.0785	0.0005	0.0017	0.0659	0.0008
PM-PB-1091-T-A1_BSNUH	156153181	132423505	0.848	201.3	0.0873	0.0004	0.0014	0.0625	0.0004
PM-PB-1092-N-A1_BSNUH	121958646	98050140	0.804	201.19	0.0873	0.0006	0.0028	0.1046	0.0007
PM-PB-1092-T-A1_BSNUH	139666702	116376975	0.8332	201.32	0.0932	0.0005	0.0011	0.0715	0.0004
PM-PB-1093-N-A1_BSNUH	139331478	112196462	0.8052	200.05	0.0966	0.0015	0.0026	0.093	0.0011
PM-PB-1093-T-A1_BSNUH	119556238	100470439	0.8404	200.78	0.082	0.0011	0.0011	0.0748	0.0007
PM-PB-1096-N-A1_BSNUH	139299698	112784589	0.8097	200.22	0.0747	0.0012	0.0012	0.1121	0.0011
PM-PB-1096-T-A1_BSNUH	124587033	100268806	0.8048	200.38	0.0842	0.0012	0.0011	0.1078	0.0008
PM-PB-1098-N-A1_BSNUH	137384670	111702285	0.8131	200.41	0.0976	0.0015	0.0019	0.0852	0.0009
PM-PB-1098-T-A1_BSNUH	133152604	108378380	0.8139	200.38	0.0941	0.0012	0.0019	0.088	0.001
PM-PB-1100-N-A1_BSNUH	139269183	111553942	0.801	200.55	0.0915	0.0008	0.0014	0.1043	0.001
PM-PB-1100-T-A1_BSNUH	112002439	86547972	0.7727	200.31	0.0933	0.0009	0.0013	0.1312	0.0006
PM-PB-1101-N-A1_BSNUH	104113963	83859100	0.8055	200.42	0.0901	0.0007	0.0017	0.1011	0.0009
PM-PB-1101-T-A1_BSNUH	101544683	81555296	0.8031	200.52	0.0842	0.0009	0.0014	0.1095	0.0008
PM-PB-1102-N-A1_BSNUH	123460545	98786591	0.8001	200.39	0.0735	0.0007	0.0014	0.1232	0.0011
PM-PB-1102-T-A1_BSNUH	111428047	89915666	0.8069	200.18	0.0784	0.0016	0.0013	0.1109	0.0008
PM-PB-1103-N-A1_BSNUH	130480829	101208658	0.7757	200.53	0.0904	0.0006	0.0016	0.131	0.0008
PM-PB-1103-T-A1_BSNUH	117195664	95088751	0.8114	200.53	0.0942	0.0008	0.0018	0.0912	0.0008
PM-PB-1104-N-A1_BSNUH	113368036	93786425	0.8273	200.62	0.0865	0.0006	0.0015	0.0833	0.0009
PM-PB-1104-T-A1_BSNUH	114207333	92734071	0.812	200.38	0.0939	0.0006	0.0017	0.091	0.0008
PM-PB-1105-N-A1_BSNUH	128050110	105657250	0.8251	200.45	0.0811	0.0005	0.0017	0.0909	0.0007
PM-PB-1105-T-A1_BSNUH	118837382	97268951	0.8185	200.52	0.0876	0.0007	0.0016	0.0907	0.0009
PM-PB-1106-N-A1_BSNUH	139951549	112019412	0.8004	200.42	0.1078	0.0007	0.0021	0.0883	0.0006
PM-PB-1106-T-A1_BSNUH	125028324	99533937	0.7961	200.53	0.0996	0.0008	0.0016	0.1013	0.0006
PM-PB-1107-N-A1_BSNUH	127216213	100608661	0.7908	200.42	0.0994	0.0008	0.002	0.1063	0.0006
PM-PB-1107-T-A1_BSNUH	139666115	112242310	0.8036	200.03	0.0815	0.001	0.0016	0.1116	0.0007
PM-PB-1108-N-A1_BSNUH	130748273	103143273	0.7889	200.46	0.1069	0.0006	0.0023	0.1006	0.0007
PM-PB-1108-T-A1_BSNUH	165261096	130926848	0.7922	200.34	0.1008	0.0006	0.0019	0.1038	0.0007
PM-PB-1109-N-A1_BSNUH	134225030	102294538	0.7621	200.44	0.1041	0.0006	0.0019	0.1307	0.0007
PM-PB-1109-T-A1_BSNUH	108385912	85861115	0.7922	200.68	0.0947	0.0006	0.0018	0.11	0.0007
PM-PB-1110-N-A1_BSNUH	102798636	81287610	0.7907	200.67	0.0962	0.0004	0.002	0.1101	0.0006
PM-PB-1110-T-A1_BSNUH	151940902	119055993	0.7836	200.29	0.1039	0.0009	0.0022	0.1086	0.0009
PM-PB-1111-N-A1_BSNUH	133863527	104849616	0.7833	200.75	0.0989	0.0007	0.0024	0.1139	0.0009
PM-PB-1111-T-A1_BSNUH	120842032	91323102	0.7557	199.98	0.1135	0.0006	0.0025	0.127	0.0007
PM-PB-1112-N-A1_BSNUH	114726036	90127779	0.7856	200.4	0.1066	0.0011	0.002	0.1039	0.0008
PM-PB-1112-T-A1_BSNUH	120778320	85625524	0.7089	198.38	0.1515	0.0018	0.0027	0.1342	0.0009
PM-PB-1113-N-A1_BSNUH	136135063	110056566	0.8084	200.65	0.106	0.0006	0.0024	0.0819	0.0007
PM-PB-1113-T-A1_BSNUH	136812607	108516902	0.7932	200.47	0.1155	0.0006	0.0021	0.0881	0.0006
PM-PB-1114-N-A1_BSNUH	143462778	119621222	0.8338	200.81	0.0831	0.0006	0.002	0.0797	0.0008
PM-PB-1114-T-A1_BSNUH	167680014	135563850	0.8085	200.62	0.1027	0.0006	0.0016	0.0861	0.0006
PM-PB-1115-N-A1_BSNUH	156849659	124685809	0.7949	200.48	0.1032	0.0011	0.002	0.0982	0.0006
PM-PB-1115-T-A1_BSNUH	156606297	123258714	0.7871	200.66	0.1193	0.0017	0.0033	0.0878	0.0008
PM-PB-1116-N-A1_BSNUH	134841465	106510076	0.7899	200.44	0.1051	0.0006	0.0021	0.1017	0.0007
PM-PB-1116-T-A1_BSNUH	108739877	80537095	0.7406	200.44	0.1005	0.001	0.0014	0.1558	0.0007
PM-PB-1117-N-A1_BSNUH	104678125	83032838	0.7932	200.59	0.1122	0.0009	0.0019	0.0911	0.0006
PM-PB-1117-T-A1_BSNUH	150602558	117488331	0.7801	200.35	0.1139	0.0011	0.0026	0.1016	0.0007
PM-PB-1118-N-A1_BSNUH	128488453	101443373	0.7895	200.42	0.0937	0.0005	0.002	0.1135	0.0009
PM-PB-1118-T-A1_BSNUH	137503651	101805273	0.7404	200.05	0.1302	0.0008	0.0027	0.1251	0.0007
PM-PB-1119-N-A1_BSNUH	156535338	123457875	0.7887	200.43	0.1154	0.0008	0.002	0.0925	0.0007
PM-PB-1119-T-A1_BSNUH	147200994	118115036	0.8024	200.72	0.1095	0.0009	0.002	0.0839	0.0013
PM-PB-1120-N-A1_BSNUH	138584316	109093343	0.7872	200.46	0.1046	0.0006	0.0018	0.1052	0.0007
PM-PB-1120-T-A1_BSNUH	128288401	102944689	0.8024	200.26	0.099	0.0007	0.0013	0.096	0.0005
PM-PB-1121-N-A1_BSNUH	121960277	97550004	0.7999	200.78	0.1022	0.0005	0.0018	0.0951	0.0006
PM-PB-1121-T-A1_BSNUH	153946480	120737227	0.7843	200.55	0.1021	0.0008	0.0013	0.111	0.0005
PM-PB-1122-N-A1_BSNUH	139599110	109999324	0.788	200.69	0.1156	0.0011	0.0024	0.0922	0.0007
PM-PB-1122-T-A1_BSNUH	128220640	97025382	0.7567	200.29	0.1119	0.0008	0.0025	0.1273	0.0007
PM-PB-1123-N-A1_BSNUH	144831849	116537322	0.8046	200.68	0.1032	0.0006	0.0018	0.0892	0.0006
PM-PB-1123-T-A1_BSNUH	127635199	102853610	0.8058	200.78	0.0987	0.0006	0.0013	0.093	0.0005
PM-PB-1124-N-A1_BSNUH	134133177	106645598	0.7951	200.71	0.1091	0.0013	0.0021	0.0916	0.0007
PM-PB-1124-T-A1_BSNUH	131436639	103376456	0.7865	200.63	0.1163	0.001	0.0016	0.0939	0.0007
PM-PB-1125-N-A1_BSNUH	162520804	127970482	0.7874	200.53	0.0972	0.0007	0.0021	0.1118	0.0008
PM-PB-1125-T-A1_BSNUH	129625909	103203053	0.7962	200.78	0.1107	0.0004	0.0018	0.0903	0.0006
PM-PB-1126-N-A1_BSNUH	138374219	106470149	0.7694	200.4	0.1093	0.0007	0.0021	0.1178	0.0006
PM-PB-1126-T-A1_BSNUH	171041264	132258451	0.7733	200.43	0.1186	0.0006	0.003	0.104	0.0007
PM-PB-1127-N-A1_BSNUH	138089848	108515627	0.7858	200.72	0.1044	0.0004	0.0019	0.1069	0.0006
PM-PB-1127-T-A1_BSNUH	117095447	93319649	0.797	200.29	0.0984	0.0006	0.0021	0.1014	0.0005
PM-PB-1128-N-A1_BSNUH	113895369	88123872	0.7737	200.28	0.11	0.0009	0.0023	0.1125	0.0006
PM-PB-1128-T-A1_BSNUH	126039447	99411832	0.7887	200.38	0.1168	0.0016	0.002	0.0901	0.0007
PM-PB-1129-N-A1_BSNUH	162897454	125614365	0.7711	200.27	0.1156	0.0009	0.002	0.1098	0.0005
PM-PB-1129-T-A1_BSNUH	112796060	89537175	0.7938	200.34	0.1075	0.0012	0.0022	0.0943	0.001
PM-PB-1132-N-A1_BSNUH	104109899	73248894	0.7036	199.61	0.0925	0.0009	0.0015	0.2007	0.0008
PM-PB-1132-T-A1_BSNUH	150273948	109629575	0.7295	199.87	0.0798	0.0009	0.0018	0.1873	0.0007
PM-PB-1139-N-A1_BSNUH	101931934	80305032	0.7878	200.44	0.1082	0.001	0.0023	0.1	0.0007
PM-PB-1139-T-A1_BSNUH	141961248	109004831	0.7678	199.75	0.1081	0.0015	0.0028	0.1189	0.0009
PM-PB-1140-N-A1_BSNUH	111135773	86522262	0.7785	200.65	0.1181	0.0014	0.0023	0.0989	0.0008
PM-PB-1140-T-A1_BSNUH	135303417	104565472	0.7728	200.26	0.1013	0.001	0.0013	0.1229	0.0006
PM-PB-1141-N-A1_BSNUH	114192284	83722685	0.7332	200.04	0.1041	0.0006	0.0024	0.1591	0.0006
PM-PB-1141-T-A1_BSNUH	109156594	83053742	0.7609	199.76	0.0925	0.0008	0.0026	0.1425	0.0008
PM-PB-1142-N-A1_BSNUH	119613684	93221010	0.7794	200.66	0.1168	0.002	0.002	0.0991	0.0007
PM-PB-1142-T-A1_BSNUH	110709806	86429465	0.7807	200	0.0954	0.0014	0.0013	0.1205	0.0006
PM-PB-1143-N-A1_BSNUH	114623790	89364556	0.7796	200.35	0.1151	0.0006	0.002	0.102	0.0006
PM-PB-1143-T-A1_BSNUH	105144810	82114913	0.781	200.25	0.1081	0.0006	0.0015	0.1084	0.0005
PM-PB-1144-N-A1_BSNUH	112372909	89380931	0.7954	200.71	0.1064	0.0004	0.0021	0.0952	0.0005
PM-PB-1144-T-A1_BSNUH	93143436	69565234	0.7469	200.25	0.1165	0.0006	0.0016	0.1337	0.0007
PM-PB-1145-N-A1_BSNUH	98341530	77330881	0.7864	200.56	0.1079	0.0005	0.0023	0.1023	0.0007
PM-PB-1145-T-A1_BSNUH	123448657	96108727	0.7785	200.08	0.0906	0.0006	0.0016	0.1279	0.0008
PM-PB-1146-N-A1_BSNUH	113278023	86711571	0.7655	199.94	0.103	0.0008	0.0024	0.1275	0.0008
PM-PB-1146-T-A1_BSNUH	112144496	87708187	0.7821	200.12	0.0909	0.0007	0.0014	0.1241	0.0008
PM-PB-1147-N-A1_BSNUH	109883246	84010046	0.7645	200.43	0.1082	0.0012	0.0019	0.1236	0.0006
PM-PB-1147-T-A1_BSNUH	98542857	79815854	0.81	200.62	0.0963	0.0009	0.0015	0.0904	0.0009
PM-PB-1148-N-A1_BSNUH	104687075	81690056	0.7803	200.45	0.1146	0.0013	0.0025	0.1007	0.0006
PM-PB-1148-T-A1_BSNUH	117575510	89492741	0.7612	200.31	0.0976	0.0009	0.0012	0.1387	0.0005
PM-PB-1149-N-A1_BSNUH	115544967	89176633	0.7718	200.47	0.1061	0.0005	0.0025	0.1184	0.0007
PM-PB-1149-T-A1_BSNUH	115452029	87378640	0.7568	199.95	0.1094	0.0007	0.0023	0.13	0.0007
PM-PB-1150-N-A1_BSNUH	120398064	91032669	0.7561	200.5	0.0915	0.0005	0.0016	0.1492	0.001
PM-PB-1150-T-A1_BSNUH	161151341	112180108	0.6961	200.08	0.0901	0.0006	0.0011	0.2111	0.0009
PM-PB-1151-N-A1_BSNUH	136532588	100100590	0.7332	200.07	0.0974	0.0004	0.0018	0.1664	0.0008
PM-PB-1151-T-A1_BSNUH	135454298	99405226	0.7339	200.08	0.092	0.0006	0.0012	0.1715	0.0008
PM-PB-1152-N-A1_BSNUH	115046725	91062486	0.7915	201.3	0.0823	0.0004	0.0022	0.123	0.0005
PM-PB-1152-T-A1_BSNUH	125018707	92740632	0.7418	200.27	0.0833	0.0005	0.0011	0.1725	0.0009
PM-PB-1153-N-A1_BSNUH	143598371	104856277	0.7302	201.15	0.0854	0.0008	0.0018	0.1813	0.0005
PM-PB-1153-T-A1_BSNUH	131872839	98180011	0.7445	200.02	0.0962	0.0013	0.0013	0.1553	0.0013
PM-PB-1154-N-A1_BSNUH	139391946	104926770	0.7527	200.34	0.1101	0.0008	0.0021	0.1335	0.0007
PM-PB-1154-T-A1_BSNUH	119982911	83189048	0.6933	199.32	0.0993	0.0009	0.0015	0.2043	0.0007
PM-PB-1157-N-A1_BSNUH	107666285	77958149	0.7241	200.12	0.1139	0.0014	0.0029	0.1568	0.001
PM-PB-1157-T-A1_BSNUH	112209065	79738544	0.7106	199.62	0.1185	0.0015	0.0016	0.1668	0.0009
PM-PB-1158-N-A1_BSNUH	117737663	77437172	0.6577	199.47	0.1068	0.0008	0.0019	0.2318	0.001
PM-PB-1158-T-A1_BSNUH	105497598	76312633	0.7234	201.15	0.092	0.0009	0.0024	0.1809	0.0005
PM-PB-1159-N-A1_BSNUH	155101259	110422039	0.7119	200.14	0.1145	0.0007	0.0016	0.1705	0.0008
PM-PB-1159-T-A1_BSNUH	159611239	122300192	0.7662	199.48	0.0635	0.0006	0.0012	0.1675	0.0009
PM-PB-1160-N-A1_BSNUH	149722739	106447436	0.711	200.01	0.0957	0.0013	0.0016	0.1892	0.0013
PM-PB-1160-T-A1_BSNUH	122611676	85195442	0.6948	199.58	0.117	0.0014	0.0021	0.1835	0.0011
PM-PM-1003-N-A1_CMC	66674294	55088654	0.8262	201.16	0.1095	0.0006	0.0018	0.061	0.0009
PM-PM-1003-T-A1_CMC	73550229	57958422	0.788	201.14	0.1311	0.0007	0.0016	0.0767	0.0019
PM-PM-1006-N-A1_CMC	74660289	60661726	0.8125	200.89	0.1343	0.0007	0.0018	0.0499	0.0008
PM-PM-1006-T-A1_CMC	78224491	61807892	0.7901	200.72	0.1278	0.0006	0.0027	0.0781	0.0007
PM-PM-1007-N-A1_CMC	75528468	58717495	0.7774	200.71	0.1308	0.0006	0.0036	0.0871	0.0005
PM-PM-1007-T-A1_CMC	72460897	60100142	0.8294	200.86	0.0866	0.0005	0.0023	0.0806	0.0006
PM-PM-1008-N-A1_CMC	79016100	66279563	0.8388	200.84	0.1007	0.0005	0.0025	0.0568	0.0006
PM-PM-1008-T-A1_CMC	66281409	54821238	0.8271	200.65	0.0922	0.0005	0.0013	0.0782	0.0007
PM-PM-1012-N-A1_CMC	76866205	64748826	0.8424	200.87	0.1042	0.0006	0.003	0.0493	0.0006
PM-PM-1012-T-A1_CMC	72024029	56207121	0.7804	201.12	0.1136	0.0005	0.0015	0.1033	0.0007
PM-PM-1013-N-A1_CMC	76583194	62996607	0.8226	201.2	0.1035	0.0004	0.0024	0.0707	0.0005
PM-PM-1013-T-A1_CMC	74968248	60915374	0.8125	200.92	0.1144	0.0005	0.0023	0.0696	0.0007
PM-PM-1014-N-A1_CMC	57282675	38927185	0.6796	200.62	0.0999	0.0005	0.003	0.2165	0.0006
PM-PM-1014-T-A1_CMC	72144125	58196783	0.8067	200.4	0.094	0.0005	0.0017	0.0967	0.0004
PM-PM-1022-N-A1_CMC	72800155	57995431	0.7966	200.85	0.1113	0.0016	0.0038	0.0862	0.0005
PM-PM-1022-T-A1_CMC	72395886	60382447	0.8341	200.81	0.0948	0.0011	0.0014	0.068	0.0006
PM-PM-1023-N-A1_CMC	81320187	66238204	0.8145	200.7	0.1154	0.0004	0.003	0.0661	0.0005
PM-PM-1023-T-A1_CMC	76491660	60271745	0.788	200.77	0.1437	0.0005	0.0029	0.0643	0.0006
PM-PM-1024-T-A1_CMC	69253372	53606392	0.7741	200.01	0.0794	0.0005	0.0014	0.1439	0.0006
PM-PM-1026-N-A1_CMC	67792952	54708906	0.807	200.7	0.0802	0.0014	0.0018	0.1087	0.0009
PM-PM-1026-T-A1_CMC	72656515	60549652	0.8334	200.87	0.1056	0.0008	0.0021	0.0576	0.0006
PM-PM-1027-N-A1_CMC	69788446	58339006	0.8359	200.87	0.1062	0.0005	0.0032	0.0536	0.0006
PM-PM-1027-T-A1_CMC	72357619	59713905	0.8253	200.87	0.1143	0.0006	0.0026	0.0567	0.0005
PM-PM-1030-N-A1_CMC	74762140	61628072	0.8243	200.84	0.1138	0.0005	0.0033	0.0575	0.0006
PM-PM-1030-T-A1_CMC	71175704	58934768	0.828	200.9	0.1094	0.0005	0.0023	0.0593	0.0005
PM-PM-1032-N-A1_CMC	77475232	60213840	0.7772	200.89	0.1191	0.001	0.0029	0.0994	0.0004
PM-PM-1032-T-A1_CMC	69112726	56495953	0.8174	200.87	0.1242	0.0004	0.0023	0.0553	0.0004
PM-PM-1033-N-A1_CMC	46404266	28289946	0.6096	201.19	0.0593	0.0008	0.0012	0.3286	0.0004
PM-PM-1033-T-A1_CMC	77423201	58602439	0.7569	200.68	0.1436	0.0011	0.0038	0.094	0.0006
PM-PM-1034-N-A1_CMC	54574844	21542305	0.3947	200.66	0.0634	0.0006	0.0017	0.5389	0.0007
PM-PM-1034-T-A1_CMC	77012788	58770404	0.7631	200.82	0.1382	0.0011	0.0026	0.0944	0.0005
PM-PM-1035-N-A1_CMC	78588682	57687410	0.734	200.97	0.1121	0.0004	0.002	0.1509	0.0005
PM-PM-1035-T-A1_CMC	73548945	58948684	0.8015	200.92	0.1401	0.0004	0.0026	0.0551	0.0004
PM-PM-1036-N-A1_CMC	77013698	57315420	0.7442	200.79	0.1285	0.0007	0.0027	0.1225	0.0013
PM-PM-1036-T-A1_CMC	82093254	62515914	0.7615	200.19	0.115	0.0023	0.0065	0.1005	0.0142
PM-PM-1037-N-A1_CMC	81776889	61592358	0.7532	200.64	0.1199	0.0019	0.0027	0.1216	0.0006
PM-PM-1037-T-A1_CMC	70724679	58637133	0.8291	201.01	0.1027	0.0012	0.0044	0.0589	0.0036
PM-PM-1039-T-A1_CMC	87354812	72392249	0.8287	201.28	0.095	0.0011	0.0024	0.0724	0.0004
PM-PM-1041-N-A1_CMC	71236773	57131566	0.802	200.69	0.1252	0.0009	0.0032	0.068	0.0006
PM-PM-1041-T-A1_CMC	88052063	77756299	0.8831	201.27	0.0735	0.0005	0.0017	0.0407	0.0004
PM-PM-1042-T-A1_CMC	85908881	69014548	0.8033	201.3	0.108	0.0006	0.0023	0.0855	0.0002
PM-PM-1043-T-A1_CMC	92943355	78119334	0.8405	201.31	0.083	0.0003	0.0015	0.0745	0.0002
PM-PM-1044-N-A1_CMC	78073847	61106757	0.7827	201.2	0.1104	0.0007	0.0018	0.1038	0.0006
PM-PM-1044-T-A1_CMC	79268065	66802127	0.8427	201.24	0.1128	0.0007	0.0017	0.0415	0.0005
PM-PM-1046-N-A1_CMC	70770706	57596398	0.8138	200.78	0.1303	0.001	0.0033	0.0511	0.0005
PM-PM-1046-T-A1_CMC	106151474	91814268	0.8649	201.32	0.0977	0.0006	0.0016	0.0346	0.0005
PM-PM-1047-N-A1_CMC	81009979	62044210	0.7659	200.73	0.1158	0.0009	0.0032	0.1136	0.0006
PM-PM-1047-T-A1_CMC	65989308	53272631	0.8073	200.75	0.1371	0.001	0.0032	0.0509	0.0005
PM-PM-1048-N-A1_CMC	56774976	35210249	0.6202	201.07	0.0833	0.0004	0.0025	0.2933	0.0003
PM-PM-1048-T-A1_CMC	68826925	56045848	0.8143	200.77	0.1316	0.0011	0.0028	0.0499	0.0004
PM-PM-1049-N-A1_CMC	67261069	53514281	0.7956	201.24	0.1311	0.001	0.0016	0.07	0.0006
PM-PM-1049-T-A1_CMC	62488894	42505386	0.6802	201.21	0.1478	0.0009	0.0018	0.1685	0.0008
PM-PM-1052-N-A1_CMC	122148882	83636473	0.6847	199.85	0.1061	0.0009	0.0018	0.2051	0.0013
PM-PM-1053-T-A1_CMC	150301362	102979758	0.6852	199.55	0.1496	0.0019	0.0022	0.16	0.0012
PM-PM-1055-N-A1_CMC	152619572	106496514	0.6978	199.71	0.1247	0.0007	0.0034	0.1726	0.0009
PM-PM-1055-T-A1_CMC	83449835	72054739	0.8634	201.42	0.0756	0.0004	0.0008	0.0595	0.0002
PM-PM-1056-N-A1_CMC	126725794	90080482	0.7108	201.17	0.0745	0.0008	0.0017	0.2116	0.0005
PM-PM-1056-T-A1_CMC	120997564	86772154	0.7171	199.9	0.1013	0.001	0.0016	0.1778	0.0011
PM-PM-1057-N-A1_CMC	110335088	90207858	0.8176	201.31	0.074	0.0005	0.0021	0.105	0.0009
PM-PM-1057-T-A1_CMC	143464685	122180956	0.8516	201.38	0.0737	0.0005	0.0012	0.0723	0.0006
PM-PM-1058-N-A1_CMC	78641152	65159678	0.8286	201.19	0.1093	0.0006	0.0018	0.0589	0.0007
PM-PM-1058-T-A1_CMC	78594014	67069067	0.8534	201.33	0.0856	0.0004	0.0014	0.0587	0.0005
PM-PM-1059-N-A1_CMC	302834030	235602684	0.778	200.35	0.1217	0.001	0.0023	0.0963	0.0006
PM-PM-1059-T-A1_CMC	250222730	209179418	0.836	201.27	0.0688	0.0006	0.0015	0.0925	0.0006
PM-PM-1060-N-A1_CMC	248847236	206821652	0.8311	201.24	0.0654	0.0008	0.002	0.1	0.0007
PM-PM-1060-T-A1_CMC	304436672	256893180	0.8438	201.28	0.0685	0.0007	0.0014	0.085	0.0006
PM-PM-1061-N-A1_CMC	107712787	86968500	0.8074	201.31	0.0831	0.0012	0.0025	0.1053	0.0005
PM-PM-1061-T-A1_CMC	120670783	96758315	0.8018	201.31	0.0915	0.0009	0.002	0.1033	0.0005
PM-PM-1062-N-A1_CMC	137535695	108966849	0.7923	201.29	0.0842	0.0012	0.0025	0.1194	0.0005
PM-PM-1062-T-A1_CMC	107911294	88933987	0.8241	201.28	0.0704	0.0004	0.0017	0.1026	0.0006
PM-PM-1064-N-A1_CMC	120340338	93810276	0.7795	201.33	0.0881	0.001	0.002	0.129	0.0004
PM-PM-1064-T-A1_CMC	118815129	95269579	0.8018	201.31	0.0713	0.001	0.0016	0.1231	0.0012
PM-PM-1065-N-A1_CMC	119028294	89457247	0.7516	201.31	0.0793	0.0004	0.0018	0.1663	0.0006
PM-PM-1065-T-A1_CMC	127930103	87125016	0.681	201.25	0.0676	0.0007	0.0017	0.2484	0.0006
PM-PM-1066-N-A1_CMC	132743807	111505210	0.84	201.39	0.0797	0.0005	0.0018	0.0773	0.0007
PM-PM-1066-T-A1_CMC	133801739	112327907	0.8395	201.25	0.0773	0.0004	0.0033	0.0786	0.0008
PM-PM-1067-N-A1_CMC	135535939	115411972	0.8515	201.41	0.0807	0.0003	0.0016	0.0655	0.0004
PM-PM-1067-T-A1_CMC	98183259	83857268	0.8541	201.39	0.0705	0.0003	0.0007	0.074	0.0003
PM-PM-1068-N-A1_CMC	123879806	99422421	0.8026	201.31	0.081	0.0009	0.0021	0.1128	0.0006
PM-PM-1068-T-A1_CMC	130674832	103692523	0.7935	201.33	0.0965	0.0005	0.0023	0.1067	0.0004
PM-PM-1069-N-A1_CMC	120461231	103256312	0.8572	201.33	0.089	0.0004	0.0018	0.0509	0.0006
PM-PM-1069-T-A1_CMC	143808636	118778579	0.8259	201.35	0.1029	0.0003	0.002	0.0685	0.0003
PM-PM-1070-N-A1_CMC	103231098	86659756	0.8395	201.36	0.0807	0.0003	0.0007	0.0785	0.0003
PM-PM-1070-T-A1_CMC	137985993	112554363	0.8157	201.37	0.0896	0.0004	0.0013	0.0924	0.0006
PM-PM-1071-T-A1_CMC	79319890	66222257	0.8349	201.21	0.0938	0.0008	0.0016	0.0683	0.0007
PM-PM-1072-N-A1_CMC	114361964	92300210	0.8071	201.2	0.0802	0.0006	0.0021	0.1093	0.0007
PM-PM-1072-T-A1_CMC	108640728	90373994	0.8319	201.3	0.077	0.0004	0.0014	0.0888	0.0005
PM-PM-1073-N-A1_CMC	115613629	90511395	0.7829	201.3	0.0812	0.0004	0.0025	0.1326	0.0004
PM-PM-1073-T-A1_CMC	128084928	92667639	0.7235	201.2	0.1213	0.0005	0.0018	0.1524	0.0005
PM-PM-1074-N-A1_CMC	121087965	100207837	0.8276	201.26	0.0886	0.0005	0.0018	0.0812	0.0004
PM-PM-1074-T-A1_CMC	98326288	78914388	0.8026	201.18	0.0785	0.0005	0.0016	0.1163	0.0006
PM-PM-1075-N-A1_CMC	75379936	60123429	0.7976	200.79	0.1284	0.0011	0.0032	0.0691	0.0006
PM-PM-1075-T-A1_CMC	98399066	79915716	0.8122	201.2	0.1227	0.001	0.0016	0.0621	0.0005
PM-PM-1077-N-A1_CMC	72798004	59442560	0.8165	201.26	0.1257	0.0011	0.0017	0.0541	0.0009
PM-PM-1078-N-A1_CMC	70287139	60218824	0.8568	201.06	0.0903	0.0013	0.0021	0.049	0.0006
PM-PM-1078-T-A1_CMC	98752333	82608415	0.8365	201.25	0.1177	0.0013	0.0011	0.0431	0.0004
PM-PM-1079-N-A1_CMC	54825348	39196721	0.7149	200.85	0.0822	0.0003	0.0021	0.1998	0.0007
PM-PM-1079-T-A1_CMC	79992520	60519694	0.7566	200.8	0.0942	0.0005	0.002	0.1463	0.0004
PM-PM-1080-N-A1_CMC	77805930	63380335	0.8146	201.05	0.1197	0.0005	0.0023	0.0624	0.0005
PM-PM-1080-T-A1_CMC	68558857	55829746	0.8143	201.16	0.1278	0.0007	0.0015	0.0551	0.0006
PM-PM-1081-N-A1_CMC	67833045	55551482	0.8189	201.04	0.1302	0.0007	0.0026	0.0469	0.0006
PM-PM-1081-T-A1_CMC	72702581	59194886	0.8142	200.66	0.0917	0.0006	0.0017	0.0909	0.0009
PM-PM-1083-N-A1_CMC	70261779	56535099	0.8046	201.1	0.1352	0.0009	0.0018	0.0569	0.0005
PM-PM-1083-T-A1_CMC	75810428	64979164	0.8571	201.24	0.0906	0.0007	0.0015	0.0496	0.0005
PM-PM-1085-N-A1_CMC	72390510	61744972	0.8529	201.16	0.0946	0.0007	0.0026	0.0486	0.0007
PM-PM-1085-T-A1_CMC	69018363	56170494	0.8138	201.19	0.1349	0.0006	0.0013	0.049	0.0003
PM-PM-1086-N-A1_CMC	72827208	56421260	0.7747	201.06	0.1114	0.0009	0.0025	0.1099	0.0006
PM-PM-1086-T-A1_CMC	73865123	59826283	0.8099	201.02	0.1092	0.0008	0.0019	0.0766	0.0017
PM-PM-1087-N-A1_CMC	72709292	62904902	0.8652	201.07	0.0854	0.0004	0.0021	0.0465	0.0005
PM-PM-1087-T-A1_CMC	71288697	57127737	0.8014	201.06	0.1256	0.0004	0.0016	0.0707	0.0005
PM-PM-1091-N-A1_CMC	64692839	54896370	0.8486	201.19	0.1007	0.0009	0.0021	0.0472	0.0006
PM-PM-1091-T-A1_CMC	78094014	64284802	0.8232	201.17	0.1236	0.001	0.0018	0.05	0.0004
PM-PM-1092-N-A1_CMC	74624472	58430566	0.783	201.05	0.1261	0.0014	0.0031	0.0859	0.0005
PM-PM-1092-T-A1_CMC	72874350	59640644	0.8184	201.12	0.112	0.0013	0.0024	0.0651	0.0008
PM-PM-1093-N-A1_CMC	79192994	65553438	0.8278	201.12	0.12	0.001	0.0023	0.0486	0.0004
PM-PM-1093-T-A1_CMC	66294546	56994601	0.8597	201.27	0.0934	0.001	0.0017	0.0437	0.0006
PM-PM-1094-N-A1_CMC	70352142	58722884	0.8347	201.12	0.1114	0.0007	0.0025	0.0501	0.0006
PM-PM-1094-T-A1_CMC	68440944	53963328	0.7885	200.8	0.112	0.0013	0.0017	0.096	0.0006
PM-PM-1095-N-A1_CMC	77275736	56131792	0.7264	200.67	0.1105	0.0011	0.0022	0.1591	0.0006
PM-PM-1095-T-A1_CMC	70706657	58205467	0.8232	201.25	0.1064	0.0013	0.0015	0.067	0.0007
PM-PM-1096-N-A1_CMC	71276627	57059384	0.8005	201.13	0.1213	0.0013	0.0019	0.0745	0.0005
PM-PM-1096-T-A1_CMC	71361639	56803163	0.796	201.13	0.1441	0.001	0.0025	0.0558	0.0007
PM-PM-1097-N-A1_CMC	71670054	59949204	0.8365	201.07	0.1112	0.0004	0.0025	0.0488	0.0006
PM-PM-1097-T-A1_CMC	77203177	63177578	0.8183	201.13	0.1142	0.0006	0.0017	0.064	0.0011
PM-PM-1099-N-A1_CMC	74724841	61196379	0.819	201.19	0.105	0.0005	0.002	0.0732	0.0004
PM-PM-1099-T-A1_CMC	75615507	61361420	0.8115	201.22	0.1261	0.0006	0.0019	0.0594	0.0005
PM-PM-1100-N-A1_CMC	69045723	54515674	0.7896	200.55	0.0934	0.0007	0.0027	0.113	0.0007
PM-PM-1100-T-A1_CMC	75149339	61991012	0.8249	201.15	0.1028	0.0005	0.0025	0.0689	0.0005
PM-PM-1102-N-A1_CMC	72571271	60265556	0.8304	201.17	0.1042	0.001	0.0025	0.0616	0.0004
PM-PM-1102-T-A1_CMC	66304302	56478191	0.8518	201.28	0.0901	0.0006	0.0013	0.0558	0.0003
PM-PM-1105-N-A1_CMC	68963458	53535962	0.7763	200.6	0.0959	0.0008	0.0024	0.124	0.0006
PM-PM-1105-T-A1_CMC	69374150	57675332	0.8314	201.24	0.0867	0.0005	0.0021	0.0789	0.0004
PM-PM-1107-N-A1_CMC	70940410	57727641	0.8137	200.91	0.1071	0.0012	0.0034	0.0738	0.0007
PM-PM-1107-T-A1_CMC	64949877	54851725	0.8445	201.22	0.12	0.0004	0.0018	0.0329	0.0004
PM-PM-1109-N-A1_CMC	78227220	61685937	0.7885	201.09	0.1337	0.0008	0.0017	0.0744	0.0008
PM-PM-1109-T-A1_CMC	67755953	56382830	0.8321	201.25	0.1234	0.001	0.0014	0.0417	0.0004
PM-PM-1110-N-A1_CMC	67980218	54738606	0.8052	200.84	0.1134	0.0007	0.0026	0.0775	0.0005
PM-PM-1110-T-A1_CMC	71900775	60175549	0.8369	201.23	0.1136	0.0008	0.0017	0.0466	0.0004
PM-PM-1111-N-A1_CMC	68420246	54546678	0.7972	201.13	0.1342	0.0008	0.0014	0.0659	0.0005
PM-PM-1111-T-A1_CMC	73005463	58827746	0.8058	201.05	0.0962	0.0007	0.0021	0.0945	0.0007
PM-PM-1113-N-A1_CMC	70080536	57882279	0.8259	200.41	0.0984	0.0006	0.002	0.0725	0.0006
PM-PM-1113-T-A1_CMC	74627441	58321470	0.7815	200.36	0.0879	0.0009	0.0014	0.1277	0.0006
PM-PM-1115-N-A1_CMC	68073958	58188778	0.8548	201.19	0.094	0.0007	0.0018	0.0479	0.0008
PM-PM-1115-T-A1_CMC	70988893	59005257	0.8312	201.2	0.1152	0.0017	0.002	0.0494	0.0005
PM-PM-1124-N-A1_CMC	77176058	57764608	0.7485	201.38	0.1177	0.0005	0.0011	0.1318	0.0004
PM-PM-1124-T-A1_CMC	74581876	59634989	0.7996	201.15	0.1235	0.0006	0.0013	0.074	0.0011
PM-PM-1126-N-A1_CMC	78282461	41125748	0.5254	201.19	0.0653	0.0007	0.0013	0.4069	0.0005
PM-PM-1126-T-A1_CMC	79169620	62278177	0.7866	201.26	0.0727	0.0005	0.0012	0.1385	0.0004
PM-PM-1129-N-A1_CMC	78983671	64653578	0.8186	201.23	0.1093	0.0011	0.0017	0.0686	0.0006
PM-PM-1129-T-A1_CMC	78628428	66448085	0.8451	201.29	0.0986	0.0005	0.0012	0.0542	0.0004
PM-PM-1134-N-A1_CMC	78663383	61639837	0.7836	201.19	0.0979	0.0005	0.0021	0.1153	0.0005
PM-PM-1134-T-A1_CMC	78594733	62010929	0.789	201.21	0.0928	0.0004	0.0013	0.1158	0.0006
PM-PM-1141-N-A1_CMC	78634067	67170783	0.8542	201.22	0.0983	0.001	0.0025	0.0435	0.0004
PM-PM-1141-T-A1_CMC	78316645	65767119	0.8398	201.3	0.1045	0.0009	0.0012	0.0532	0.0004
PM-PM-1142-N-A1_CMC	79291571	67020653	0.8452	201.22	0.1043	0.001	0.0027	0.0463	0.0005
PM-PM-1142-T-A1_CMC	78487430	67194735	0.8561	201.22	0.0996	0.001	0.003	0.0398	0.0005
PM-PM-1153-N-A1_CMC	79315884	65474044	0.8255	201.23	0.0939	0.0016	0.0023	0.0761	0.0006
PM-PM-1153-T-A1_CMC	79072700	57100544	0.7221	201.3	0.0893	0.0009	0.0013	0.1859	0.0004
PM-PM-1156-N-A1_CMC	78575886	63329766	0.806	201.16	0.1051	0.0006	0.0032	0.0846	0.0004
PM-PM-1156-T-A1_CMC	78264256	62875327	0.8034	201.18	0.0948	0.0005	0.002	0.0977	0.0015
PM-PM-1162-N-A1_CMC	78801933	62165558	0.7889	201.21	0.104	0.0012	0.0023	0.1032	0.0005
PM-PM-1162-T-A1_CMC	78255921	64823748	0.8284	201.2	0.107	0.0007	0.0018	0.0616	0.0005

## Sheet: mapping quality(after trimming)
SampleID	Number_of_input_reads	Uniquely_mapped_reads_number	Uniquely_mapped_reads	Average_mapped_length	MULTI_MAPPING_READS(multiple loci)	MULTI_MAPPING_READS(too many loci)	UNMAPPED_READS(too many mismatches)	UNMAPPED_READS(too short)	UNMAPPED_READS(other)
PM-PB-1150-T-A1_BSNUH	159857282	116452838	0.7285	199.16	0.0945	0.0006	0.0009	0.1746	0.0009
PM-PB-1154-T-A1_BSNUH	118309041	87980808	0.7437	198.02	0.1067	0.0009	0.0011	0.1469	0.0008
PM-PB-1158-N-A1_BSNUH	115995635	82325066	0.7097	198.02	0.1147	0.0008	0.0017	0.1721	0.0011
PM-PB-1160-T-A1_BSNUH	121243399	89355098	0.737	198.47	0.1237	0.0013	0.0018	0.135	0.0011
PM-PM-1014-N-A1_CMC	57255563	39085239	0.6826	200.38	0.1003	0.0005	0.003	0.213	0.0006
PM-PM-1033-N-A1_CMC	46384329	28354792	0.6113	200.98	0.0595	0.0008	0.0012	0.3267	0.0004
PM-PM-1034-N-A1_CMC	54542850	21627022	0.3965	200.43	0.0637	0.0006	0.0017	0.5368	0.0007
PM-PM-1048-N-A1_CMC	56759686	35274945	0.6215	200.88	0.0836	0.0004	0.0025	0.2917	0.0003
PM-PM-1049-T-A1_CMC	62466403	42568233	0.6815	201.04	0.1483	0.0009	0.0018	0.1669	0.0008
PM-PM-1052-N-A1_CMC	120688741	88050530	0.7296	198.61	0.112	0.0009	0.0016	0.1545	0.0014
PM-PM-1053-T-A1_CMC	148643355	107021466	0.72	198.67	0.1587	0.0014	0.0018	0.117	0.0011
PM-PM-1055-N-A1_CMC	151141530	111089499	0.735	198.73	0.1315	0.0006	0.0032	0.1288	0.0009
PM-PM-1065-T-A1_CMC	127901414	87317967	0.6827	201.05	0.0679	0.0007	0.0017	0.2465	0.0006
PM-PM-1126-N-A1_CMC	78256465	41220439	0.5267	200.99	0.0656	0.0007	0.0013	0.4052	0.0005
