# Supplementary material for: Comprehensive RNA-sequencing analysis of colorectal cancer in a Korean cohort
Source: Mol Cells. 2024 Feb 23;47(3):100033. doi: 10.1016/j.mocell.2024.100033 (PMC11004400; doi:10.1016/j.mocell.2024.100033)
Supplement: Supplementary file 3 — Supplementary Table 3 Quality metrics for RNA-Seq data of the St. Mary's Hospital and Bundang Seoul National University Hospital cohort. [file mmc3.xlsx]

## Sheet: edgeR_Tumor_vs_norm_Total_filte
	logFC	logCPM	LR	PValue	FDR
ETV4	4.72547	4.46172	1570.42	0	0
AJUBA	2.76767	3.70953	1586.24	0	0
GTF2IRD1	2.3841	4.87838	1543.84	0	0
CDH3	5.51016	5.32005	1460.77	1.30858226957513e-319	6.40518303929956e-316
SLC6A6	2.56517	5.97245	1378.03	1.249e-301	4.89085e-298
CLDN1	4.82759	4.90374	1375.99	3.4676e-301	1.13154e-297
MTHFD1L	2.32502	4.60808	1313.7	1.19429e-287	3.34044e-284
NFE2L3	2.62581	6.6084	1287.58	5.64609e-282	1.38181e-278
SPTBN2	2.82718	4.80928	1265.52	3.51744e-277	7.652e-274
CBX2	3.68806	2.74639	1241.52	5.77376e-272	1.13044e-268
TMEM132A	2.72778	4.3196	1236.76	6.24523e-271	1.11159e-267
TEAD4	2.27381	3.19155	1235.92	9.52949e-271	1.55482e-267
MDFI	3.73825	2.59282	1229.91	1.92392e-269	2.89757e-266
INHBA	5.90077	5.37705	1212.26	1.31866e-265	1.84414e-262
LRP8	2.78345	4.28532	1208.46	8.84474e-265	1.15447e-261
SLCO4A1	3.21461	4.88306	1168.47	4.33279e-256	5.30198e-253
HILPDA	2.50425	4.1015	1157.66	9.69112e-254	1.11613e-250
ANLN	2.34271	5.95043	1126.69	5.21801e-247	5.67574e-244
MET	2.0789	7.88306	1124.95	1.24499e-246	1.28293e-243
PRKG2	-3.7198	3.10271	1113.32	4.19713e-244	4.10878e-241
ESM1	5.96066	2.7416	1097.41	1.20871e-240	1.12692e-237
TRIB3	3.71372	5.39167	1092.6	1.34249e-239	1.19475e-236
GLTP	-1.36213	6.02856	1090.58	3.69209e-239	3.14293e-236
CEMIP	4.92163	6.39514	1067.21	4.41428e-234	3.60113e-231
PPM1H	2.08211	5.27832	1062.41	4.87745e-233	3.81982e-230
ENC1	1.86447	7.04261	1057.35	6.13556e-232	4.62031e-229
UGP2	-1.79462	8.23447	1031.11	3.09859e-226	2.24693e-223
EPOP	3.46262	2.53126	1015.94	6.14434e-223	4.29643e-220
TTC26	1.8022	3.17734	999.682	2.10542e-219	1.42145e-216
PHLPP2	-1.89995	6.31695	993.828	3.94336e-218	2.57357e-215
SLC39A10	1.55419	5.48072	985.943	2.04087e-216	1.28897e-213
SPPL2A	-1.33447	7.251	980.231	3.55902e-215	2.17756e-212
IMPDH1	1.70858	5.45151	979.946	4.10557e-215	2.43585e-212
CD3EAP	2.03711	3.55675	976.196	2.68238e-214	1.54466e-211
NTMT1	1.4471	4.30378	975.139	4.55274e-214	2.5468e-211
JADE3	1.48916	4.22075	973.656	9.56295e-214	5.20092e-211
STRIP2	3.17078	2.69733	967.625	1.95691e-212	1.03552e-209
SLC29A1	1.88533	4.33766	967.428	2.15908e-212	1.11244e-209
GRIN2D	4.26356	2.18362	962.739	2.25743e-211	1.13329e-208
RXRG	-3.93738	-0.217606	962.605	2.41453e-211	1.18185e-208
MAFG-AS1	2.82425	0.65768	962.498	2.54649e-211	1.21604e-208
RIPK2	1.70591	4.10304	949.717	1.52859e-208	7.12576e-206
SLC4A2	1.20138	6.21166	947.934	3.73054e-208	1.69861e-205
RHPN1	2.17714	3.41973	940.217	1.77555e-206	7.90081e-204
FOXQ1	5.22809	3.42838	939.85	2.1334e-206	9.28221e-204
TPX2	2.27375	6.19507	929.595	3.6172e-204	1.53959e-201
RNF152	-2.53322	6.14879	921.798	1.79163e-202	7.46349e-200
CBX8	1.44412	2.73835	918.591	8.9229e-202	3.63961e-199
KRT80	6.4955	2.92842	916.736	2.25732e-201	9.01961e-199
SNHG15	1.52968	4.07091	914.784	5.99748e-201	2.34849e-198
ADAMTS12	3.58785	4.55798	910.988	4.01095e-200	1.53981e-197
EGFL6	4.51801	1.96714	905.039	7.87783e-199	2.96616e-196
PUS7	1.51848	5.12249	902.234	3.20769e-198	1.18497e-195
RMDN2	-1.75599	4.08864	896.21	6.54291e-197	2.37229e-194
S100A11	1.9788	5.32142	893.035	3.20504e-196	1.14094e-193
MIR4435-2HG	1.8923	3.45968	890.336	1.23811e-195	4.32874e-193
PLXNA1	1.48716	5.89997	883.512	3.76856e-194	1.29447e-191
APPL2	-1.39587	6.59043	882.664	5.76125e-194	1.94482e-191
CDKL1	-1.70156	3.06797	881.299	1.14107e-193	3.78661e-191
CSE1L	1.7784	7.36001	878.339	5.02148e-193	1.63859e-190
ASPA	-3.64798	1.68309	878.197	5.39079e-193	1.73027e-190
APLN	4.66087	2.40673	875.395	2.19107e-192	6.9192e-190
BEST4	-5.77507	4.76791	875.137	2.49412e-192	7.75118e-190
BOP1	1.93864	5.27338	873.431	5.85808e-192	1.79211e-189
SF3B3	1.07346	7.66067	867.288	1.26826e-190	3.82019e-188
SLC7A5	3.01558	5.24974	864.357	5.49888e-190	1.63125e-187
PDCD4	-1.75537	7.87659	864.167	6.04803e-190	1.76738e-187
XPO5	1.31516	5.71983	863.374	8.9949e-190	2.58987e-187
DUSP14	2.20725	2.79154	862.431	1.44259e-189	4.0934e-187
PRR7	2.56947	1.3161	861.317	2.51858e-189	7.04448e-187
MYC	2.14975	6.94376	860.797	3.26881e-189	9.01408e-187
ARNTL2	2.27081	5.08539	859.382	6.63646e-189	1.80466e-186
MACC1	1.95612	6.97949	855.364	4.95959e-188	1.33019e-185
PDE8A	-1.06601	6.29033	853.898	1.03299e-187	2.7331e-185
SEC14L2	2.25182	1.79828	853.539	1.23617e-187	3.22706e-185
NBPF1	-1.58207	6.57245	851.336	3.72443e-187	9.59482e-185
TRIP13	2.35723	4.25983	850.656	5.23592e-187	1.33135e-184
EPHX4	4.49882	1.94623	849.394	9.84491e-187	2.4712e-184
MFSD12	1.20377	4.84885	849.152	1.11142e-186	2.7545e-184
PAQR4	1.98179	4.66373	843.587	1.80176e-185	4.40957e-183
PLCD1	-1.98824	5.29741	840.986	6.62483e-185	1.60133e-182
SPIB	-4.58914	4.71468	840.948	6.75378e-185	1.61259e-182
ETFDH	-1.56335	5.73749	840.671	7.75706e-185	1.82982e-182
CASC19	3.91731	4.4627	839.797	1.20134e-184	2.80013e-182
C11orf84	1.57987	2.88451	833.921	2.27658e-183	5.2439e-181
LIFR	-2.5082	5.16657	832.266	5.21264e-183	1.18672e-180
IQANK1	2.72455	3.84027	827.221	6.51459e-182	1.46608e-179
FUT1	2.88589	2.39044	827.092	6.94857e-182	1.54598e-179
TMEM206	1.40768	3.21463	825.584	1.47813e-181	3.25173e-179
TEX10	1.06297	4.91636	824.836	2.14997e-181	4.67714e-179
HSPH1	1.86112	7.47693	824.587	2.43513e-181	5.23928e-179
TOMM34	1.8821	5.22965	823.808	3.59583e-181	7.65247e-179
KIAA1549	2.12714	3.70428	822.155	8.22884e-181	1.73239e-178
MRGBP	1.44694	4.70546	818.339	5.5569e-180	1.15743e-177
SCN9A	-3.27895	4.5254	818.144	6.12854e-180	1.26306e-177
CDC25B	2.2576	5.46353	817.907	6.89789e-180	1.40681e-177
ATP11A	2.06423	5.60968	815.841	1.94096e-179	3.91774e-177
STC2	4.57042	3.54744	815.246	2.61362e-179	5.22164e-177
CPNE7	4.68017	2.86522	815.141	2.75576e-179	5.45e-177
TPD52L2	1.18976	6.6051	814.94	3.0468e-179	5.96532e-177
ANXA9	4.35499	0.826093	813.08	7.7318e-179	1.49882e-176
ZMYND19	1.27137	3.9839	812.971	8.16605e-179	1.56748e-176
XPOT	1.38703	7.16696	811.691	1.54965e-178	2.94569e-176
TKT	1.37292	7.68008	811.036	2.15103e-178	4.04953e-176
DBNDD1	2.77882	2.04578	810.285	3.1331e-178	5.84219e-176
DCUN1D5	1.51384	4.3657	808.415	7.99101e-178	1.476e-175
CDK4	1.36105	6.08489	807.519	1.25086e-177	2.28884e-175
CLEC3B	-3.11639	3.48539	807.155	1.50148e-177	2.72199e-175
YEATS2	0.886239	5.62253	806.191	2.43232e-177	4.36902e-175
EIF3B	1.25776	7.78261	805.011	4.39186e-177	7.81711e-175
NKRF	1.25848	4.32932	804.616	5.35105e-177	9.43859e-175
ASCL2	3.2911	5.12001	803.886	7.71075e-177	1.34793e-174
CMSS1	1.69421	4.06203	803.841	7.8897e-177	1.36701e-174
PPAT	1.44709	4.88716	802.804	1.32531e-176	2.27616e-174
CAMSAP1	0.865	5.25936	800.166	4.9647e-176	8.4525e-174
SALL4	4.06579	1.74833	797.284	2.10222e-175	3.54821e-173
SND1	0.917352	7.82157	795.04	6.46195e-175	1.08135e-172
UHRF1	1.98921	4.73948	794.662	7.8091e-175	1.29571e-172
RECQL4	2.20654	4.17681	794.574	8.16013e-175	1.34258e-172
ECT2	1.90498	6.75992	793.838	1.17979e-174	1.92493e-172
RUVBL1	1.5002	5.52757	789.826	8.79328e-174	1.42284e-171
BYSL	1.39441	3.27806	789.029	1.3104e-173	2.10298e-171
SCD	2.61575	8.21773	784.589	1.20968e-172	1.92556e-170
DKC1	1.48266	6.32486	784.387	1.33828e-172	2.11308e-170
COL11A1	6.18132	5.02139	783.967	1.6515e-172	2.58678e-170
TGIF2	1.66416	4.37434	783.544	2.04186e-172	3.17282e-170
RPGRIP1L	1.30062	3.72648	782.871	2.85943e-172	4.40825e-170
SMOX	2.1738	3.16764	779.399	1.62614e-171	2.48736e-169
LRRC8E	2.47985	2.80123	777.578	4.04676e-171	6.14198e-169
DHRS11	-2.08739	5.545	777.203	4.8829e-171	7.35403e-169
CDC14A	-1.42008	3.92459	777.176	4.94939e-171	7.39726e-169
SLC25A34	-3.07818	2.39329	776.415	7.24237e-171	1.07423e-168
ACAN	4.02547	3.261	771.336	9.20961e-170	1.35575e-167
PRDX6	-1.34965	7.63109	766.44	1.0684e-168	1.56106e-166
SLC30A4	-1.45101	4.4137	764.916	2.29231e-168	3.32453e-166
RRP12	1.30204	4.92072	763.328	5.07529e-168	7.30655e-166
UBFD1	0.89997	5.68518	763.254	5.26639e-168	7.52633e-166
CBFB	1.2126	6.02733	763.183	5.45862e-168	7.74452e-166
DHX34	1.20435	4.36738	762.447	7.89047e-168	1.11142e-165
RNF112	-2.22538	0.869998	760.934	1.68244e-167	2.35289e-165
SLC22A5	-1.48736	5.02392	757.812	8.03201e-167	1.11531e-164
CKAP5	0.980737	7.1537	756.791	1.3388e-166	1.84594e-164
TNFRSF12A	2.46392	4.97309	756.468	1.57406e-166	2.15515e-164
NAA25	0.898911	5.54996	756.448	1.58989e-166	2.1617e-164
CNNM2	-1.57994	4.8435	756.053	1.93738e-166	2.616e-164
DNAJC2	1.07127	4.87837	754.907	3.43974e-166	4.61279e-164
TBC1D16	1.32001	5.87717	751.868	1.57464e-165	2.09727e-163
UTP14A	1.45518	5.13938	751.397	1.99342e-165	2.63711e-163
ATAD2	1.75426	6.31244	748.686	7.74617e-165	1.01787e-162
TMEM161A	1.1845	3.91814	748.504	8.48763e-165	1.10786e-162
FJX1	2.76325	1.58227	746.7	2.09353e-164	2.71451e-162
SNTB1	1.67023	5.46639	746.409	2.4217e-164	3.11938e-162
NOP58	1.16404	6.0188	744.545	6.15795e-164	7.88017e-162
NEXMIF	-3.31353	1.17886	742.162	2.03049e-163	2.58149e-161
GLP2R	-3.3467	3.03369	739.696	6.98193e-163	8.8193e-161
SULT2B1	3.29982	1.69579	739.237	8.78467e-163	1.10253e-160
ABI3BP	-2.9213	3.7525	738.928	1.02556e-162	1.27894e-160
CKAP2	1.64246	5.62121	738.709	1.1444e-162	1.41811e-160
GCNT2	-3.10696	4.05786	737.992	1.63841e-162	2.01752e-160
QSOX2	1.08495	4.47253	737.02	2.66551e-162	3.26175e-160
XRCC2	1.89979	3.44319	734.924	7.61197e-162	9.25681e-160
GFRA2	-2.97023	2.01706	734.724	8.41424e-162	1.01693e-159
SPECC1L	-0.999003	6.63531	734.621	8.86136e-162	1.0644e-159
DIAPH3	1.90719	4.15511	734.356	1.0116e-161	1.20769e-159
DDX31	0.923606	4.13813	732.251	2.90221e-161	3.44378e-159
PEX26	-1.35013	6.67414	732.187	2.9975e-161	3.53543e-159
GRHL1	2.46045	2.39364	731.895	3.46909e-161	4.06714e-159
BRCA2	1.74087	5.56063	730.33	7.59464e-161	8.85093e-159
COL12A1	3.23394	8.66931	729.004	1.47462e-160	1.70838e-158
UBE2S	1.89131	5.27756	728.744	1.67989e-160	1.93474e-158
PLCL2	-1.87854	5.07613	728.095	2.32451e-160	2.6615e-158
IFITM3	1.90933	6.00995	726.796	4.45581e-160	5.07211e-158
UBE2C	2.39063	5.3435	725.542	8.34959e-160	9.44952e-158
POLR1B	1.10728	5.68163	723.416	2.42034e-159	2.72344e-157
TRAK2	-0.79032	6.47125	723.339	2.51573e-159	2.8146e-157
DDX56	1.05068	5.75689	721.977	4.97469e-159	5.53406e-157
CENPN	1.59695	4.13151	720.325	1.13779e-158	1.25858e-156
ORC6	1.92318	3.65385	719.041	2.16335e-158	2.37956e-156
ZNF540	-1.874	1.02965	717.689	4.25674e-158	4.65602e-156
NAT10	1.15952	5.47487	717.384	4.96057e-158	5.39573e-156
EPHB4	1.21668	6.45636	716.991	6.03792e-158	6.53129e-156
PDCD2L	1.48365	3.00058	716.895	6.33778e-158	6.81799e-156
TSPAN7	-2.48531	4.80722	716.426	8.01414e-158	8.57425e-156
AGAP3	1.01617	5.19336	714.235	2.40046e-157	2.55427e-155
VWA2	3.40035	3.82964	711.337	1.02445e-156	1.0842e-154
CBX4	1.26959	4.00033	711.165	1.1166e-156	1.17537e-154
HOMER1	1.99145	3.74875	710.619	1.4672e-156	1.53617e-154
FANCB	1.62981	2.5006	710.336	1.69095e-156	1.76102e-154
GARS	1.28388	6.69425	709.622	2.41708e-156	2.50392e-154
SOX4	1.43698	6.24866	708.947	3.38951e-156	3.4928e-154
CDCA5	1.932	4.03111	707.217	8.06125e-156	8.26341e-154
ZNF695	2.07513	1.69247	706.52	1.14248e-155	1.16503e-153
AUNIP	2.44527	2.18114	706.074	1.42884e-155	1.44949e-153
SKA3	2.07795	3.72898	705.133	2.28868e-155	2.30979e-153
CCND1	1.52722	7.21029	703.949	4.14058e-155	4.15736e-153
PHF19	1.28407	4.45667	703.876	4.29354e-155	4.28894e-153
C19orf48	1.54705	5.56385	703.291	5.75504e-155	5.71969e-153
DDIAS	2.03641	3.237	701.602	1.3405e-154	1.32554e-152
TUBB3	3.23055	4.5211	700.252	2.63573e-154	2.59321e-152
IER5L	1.88914	3.64192	700.155	2.76628e-154	2.70805e-152
NUDCD1	1.47068	5.52221	699.145	4.58737e-154	4.46846e-152
PLPP1	-1.41274	5.5964	698.504	6.32534e-154	6.13088e-152
HMGA1	1.70786	6.37034	698.233	7.2438e-154	6.98653e-152
NAA10	1.15569	4.7845	698.014	8.08398e-154	7.75864e-152
HSP90AB1	1.24772	9.52889	697.771	9.13067e-154	8.72046e-152
TRIM28	0.95745	7.32891	697.245	1.188e-153	1.12912e-151
TESC	3.53381	3.81969	696.431	1.78593e-153	1.68921e-151
MYBL2	2.52895	5.02924	694.715	4.21583e-153	3.96835e-151
TCOF1	1.36212	5.58566	694.7	4.24925e-153	3.98067e-151
KIF14	1.75988	4.62209	693.612	7.32441e-153	6.8288e-151
CAD	1.29868	5.78333	692.241	1.45527e-152	1.35037e-150
NCAPG2	1.42992	5.22332	691.61	1.99594e-152	1.84333e-150
SAPCD2	2.25201	5.66037	689.095	7.03266e-152	6.46444e-150
CCNF	1.83279	4.69206	688.856	7.92449e-152	7.25017e-150
TBC1D24	1.11564	3.89969	688.623	8.90703e-152	8.1112e-150
TMPRSS3	3.38028	1.88016	688.515	9.40367e-152	8.52382e-150
SRPX2	2.93259	4.749	687.98	1.22874e-151	1.10864e-149
HAUS6	1.21308	5.48607	687.951	1.24688e-151	1.11985e-149
ABCA8	-4.21127	5.68643	687.858	1.30647e-151	1.16801e-149
CD163L1	-2.4949	5.60582	687.719	1.40096e-151	1.24679e-149
SMPDL3A	-2.27336	6.52798	687.585	1.49777e-151	1.32691e-149
BRAT1	1.00976	5.24337	687.523	1.54537e-151	1.36292e-149
DNAAF5	1.05597	4.84861	687.129	1.88207e-151	1.65242e-149
ADRM1	1.29213	5.90965	686.794	2.22531e-151	1.94506e-149
RFC3	1.88917	4.7008	685.865	3.54403e-151	3.08393e-149
GART	1.12014	6.67232	685.765	3.72508e-151	3.22714e-149
SH3TC2	2.76821	3.47614	685.72	3.81151e-151	3.28747e-149
TRAP1	1.38796	6.67668	685.003	5.45561e-151	4.68488e-149
COLGALT1	0.992368	6.49818	684.714	6.30784e-151	5.39307e-149
SDCCAG3	1.0739	4.73522	683.848	9.73076e-151	8.28342e-149
COL4A1	2.5256	8.93432	683.202	1.34465e-150	1.13969e-148
TOP1MT	1.66822	4.54804	680.934	4.18571e-150	3.53242e-148
ZNF473	1.06392	3.88833	680.708	4.68705e-150	3.93853e-148
RNF43	1.90444	7.23577	680.492	5.2221e-150	4.36938e-148
SORD	1.68969	5.65715	680.47	5.2802e-150	4.3992e-148
POLD2	1.37972	5.94322	677.484	2.35492e-149	1.95369e-147
MIER1	-1.03987	6.4329	677.364	2.50093e-149	2.06606e-147
CTPS1	1.55921	4.60068	677.312	2.56684e-149	2.1116e-147
ANKRD13B	2.41008	1.90065	675.563	6.16205e-149	5.04798e-147
RCAN2	-1.91162	3.91828	675.143	7.60656e-149	6.20536e-147
TESK2	-1.29177	3.35908	675.008	8.13899e-149	6.61217e-147
GAB1	-1.11655	5.86487	673.741	1.53474e-148	1.24168e-146
IQGAP3	1.85902	5.48754	673.72	1.55084e-148	1.24954e-146
WISP1	3.62969	3.49581	672.469	2.902e-148	2.32862e-146
ABCG2	-3.6923	5.18341	671.882	3.89364e-148	3.11157e-146
SLC5A6	1.76549	5.61231	671.404	4.94601e-148	3.9365e-146
RAD54B	1.88862	3.46651	670.011	9.93445e-148	7.87476e-146
ITGA2	1.59272	7.16842	669.707	1.15712e-147	9.1352e-146
TGFBI	2.31003	8.59055	668.976	1.66812e-147	1.31165e-145
NR5A2	-1.95576	5.78109	668.314	2.3247e-147	1.82062e-145
SEMA3E	-4.46723	1.59956	667.812	2.98815e-147	2.33088e-145
EVA1A	3.21392	2.11726	666.643	5.36632e-147	4.16934e-145
NBEAL1	-1.03205	7.03155	666.253	6.5224e-147	5.04751e-145
AHCY	1.64172	7.61416	665.922	7.69942e-147	5.93492e-145
BCHE	-3.8529	2.2126	664.746	1.38726e-146	1.06515e-144
TNXB	-3.04151	5.76429	664.606	1.48786e-146	1.13793e-144
RAD18	1.0066	4.65782	664.142	1.87697e-146	1.42993e-144
ACD	1.12355	3.04867	663.945	2.07158e-146	1.57207e-144
AC105105.1	-3.4167	-0.786139	663.456	2.64758e-146	2.00142e-144
YWHAG	0.797856	7.40937	663.427	2.68537e-146	2.02218e-144
PSAT1	2.83362	4.43731	662.371	4.55794e-146	3.41915e-144
PDE7B	-2.2183	3.14165	659.222	2.20609e-145	1.64859e-143
RTKN	1.06779	4.96151	659.129	2.31128e-145	1.72063e-143
NEBL	1.9344	6.58795	658.7	2.8645e-145	2.1244e-143
LRRC20	1.40761	2.71403	658.607	3.00087e-145	2.21713e-143
C6orf223	4.40987	3.83127	658.099	3.87031e-145	2.84875e-143
LOXL2	2.51105	5.17248	657.798	4.50036e-145	3.3001e-143
SLC9A9	-1.74876	3.65082	657.23	5.98204e-145	4.37024e-143
MMP11	3.63949	5.52339	656.507	8.58894e-145	6.25141e-143
PRMT3	1.1279	5.03049	656.46	8.79291e-145	6.37617e-143
PTPN21	-1.19622	4.59088	656.445	8.85879e-145	6.40023e-143
PLOD3	1.23354	6.15533	655.284	1.58491e-144	1.14085e-142
CTHRC1	3.86393	3.92576	655.219	1.63713e-144	1.17411e-142
ACADS	-1.88134	6.45051	654.971	1.85363e-144	1.32453e-142
BLACAT1	4.54761	0.82247	654.81	2.0091e-144	1.4304e-142
RRP1	1.23531	4.57191	654.597	2.23506e-144	1.58552e-142
CCDC85B	1.56338	3.41127	654.574	2.26085e-144	1.59802e-142
IL6R	-1.74073	5.50961	654.081	2.89408e-144	2.03824e-142
TFAP4	1.22167	3.20623	654.053	2.93521e-144	2.05981e-142
DGAT2	2.38287	4.02132	653.633	3.62329e-144	2.53359e-142
E2F1	1.82161	4.10356	653.31	4.25751e-144	2.96647e-142
WDR75	0.853911	5.70777	652.236	7.29189e-144	5.06269e-142
NAP1L2	-3.13078	1.1933	651.448	1.08207e-143	7.4827e-142
C1QTNF7	-2.72944	2.02597	651.442	1.08539e-143	7.4827e-142
PLP1	-5.23412	3.03403	650.531	1.71232e-143	1.17633e-141
SLC7A11	2.2559	5.36354	649.324	3.13414e-143	2.14557e-141
IPO7	0.963066	7.88944	648.702	4.28054e-143	2.92016e-141
RRP1B	1.00517	5.54321	648.439	4.88191e-143	3.31885e-141
RANGAP1	1.21501	5.87946	646.961	1.02323e-142	6.9321e-141
GPT2	1.92439	5.30289	645.712	1.91275e-142	1.29137e-140
CNN2	1.11477	6.59911	644.983	2.75598e-142	1.85427e-140
ADAMDEC1	-3.28592	8.17677	644.015	4.4749e-142	3.00048e-140
CDK2	1.16253	4.98047	643.593	5.52874e-142	3.69445e-140
DHX37	0.934158	4.82606	643.575	5.57675e-142	3.71385e-140
CENPI	1.6533	3.73548	642.561	9.26563e-142	6.14955e-140
PKMYT1	2.06595	3.12549	642.118	1.15713e-141	7.6539e-140
TMEM220	-2.57508	2.82306	641.941	1.26392e-141	8.33205e-140
MAMDC2	-4.07573	3.58904	641.467	1.60291e-141	1.05314e-139
LARGE2	3.86041	2.39816	641.378	1.67596e-141	1.09744e-139
TRIM29	3.77641	4.37274	639.847	3.60841e-141	2.35497e-139
LILRB5	-2.15209	2.84745	639.338	4.65576e-141	3.02841e-139
POU5F1B	3.98249	2.40855	638.408	7.41476e-141	4.80707e-139
ENDOD1	-1.5145	7.18733	637.602	1.11051e-140	7.17581e-139
WDR62	1.8016	2.68764	636.482	1.94518e-140	1.25279e-138
MCM10	1.8938	3.7623	636.257	2.17789e-140	1.39806e-138
SNHG17	2.09516	3.83128	636.198	2.24299e-140	1.43514e-138
RNASEH2A	1.58996	4.19762	635.578	3.05957e-140	1.95125e-138
SLC6A20	4.54083	3.82532	634.821	4.46981e-140	2.84138e-138
SMYD5	1.05426	4.02889	634.539	5.14695e-140	3.26123e-138
PUS1	1.26063	3.83127	634.472	5.32397e-140	3.36251e-138
CEP72	1.82213	2.73335	633.654	8.02059e-140	5.04936e-138
RFWD3	1.00692	5.59116	633.489	8.70814e-140	5.46463e-138
NELFCD	1.38934	6.03994	631.285	2.62597e-139	1.64262e-137
URB2	1.23306	4.84759	631.198	2.7431e-139	1.71042e-137
CASD1	-1.45253	5.97142	630.372	4.14965e-139	2.57924e-137
UTP4	1.28004	4.05405	629.992	5.01779e-139	3.10896e-137
SSTR2	-2.53577	1.9726	629.404	6.73593e-139	4.16034e-137
WDR78	-2.11035	3.82205	628.96	8.41335e-139	5.18003e-137
HPGDS	-2.54422	1.50228	628.928	8.55029e-139	5.24784e-137
DGKZ	0.922691	5.78944	628.02	1.3472e-138	8.24277e-137
CD44	1.28718	7.58894	627.86	1.45961e-138	8.90269e-137
NOL6	1.02979	5.5285	626.707	2.6005e-138	1.58121e-136
PHLDA1	2.44232	6.26184	624.562	7.61435e-138	4.61552e-136
PJA2	-0.955388	7.51712	623.692	1.17685e-137	7.11156e-136
BCAR3	-1.23374	4.8335	623.636	1.21042e-137	7.29196e-136
DSCC1	2.17488	3.5558	622.872	1.77473e-137	1.06587e-135
CCT6A	1.26049	7.80118	622.85	1.79418e-137	1.07426e-135
C2orf88	-3.16407	6.28867	622.527	2.10909e-137	1.25896e-135
MPZ	-2.02839	1.32334	621.541	3.45604e-137	2.05225e-135
MTM1	-1.16464	5.83844	621.539	3.45902e-137	2.05225e-135
HSPD1	1.48959	9.18084	621.158	4.18706e-137	2.47669e-135
SCN7A	-4.34759	4.31747	620.811	4.98193e-137	2.93799e-135
NAAA	-1.78142	5.56519	620.626	5.46636e-137	3.21399e-135
KIF4A	1.67614	4.80595	619.808	8.23041e-137	4.82465e-135
OGFOD1	0.835617	4.94547	619.732	8.55248e-137	4.99848e-135
EDIL3	-1.82674	6.51182	618.917	1.28597e-136	7.49348e-135
CPEB3	-1.22677	3.63276	618.839	1.33749e-136	7.77056e-135
CCDC86	1.54843	3.46465	618.006	2.02994e-136	1.17586e-134
CHPF	1.43539	5.51284	617.264	2.94377e-136	1.70018e-134
AC016027.1	-2.04481	2.06347	616.063	5.36974e-136	3.09218e-134
NOLC1	1.19119	6.51857	616.015	5.50068e-136	3.1583e-134
DDN	4.36193	0.346897	615.434	7.35962e-136	4.21328e-134
AC048382.5	-1.84108	-0.176887	614.708	1.05874e-135	6.04347e-134
NMB	1.80121	1.54459	613.659	1.78981e-135	1.01868e-133
GRAMD2B	-1.21954	4.86224	613.399	2.0395e-135	1.15743e-133
COA1	0.800018	4.92481	613.363	2.0759e-135	1.17468e-133
ANGPT2	2.32232	3.40183	612.542	3.1321e-135	1.76725e-133
RCN1	1.33406	6.81951	611.98	4.15073e-135	2.33526e-133
MCM3	1.27987	6.69848	611.926	4.26502e-135	2.39269e-133
GEMIN5	1.0574	5.23656	611.549	5.15104e-135	2.88149e-133
MCM7	1.46599	7.18924	610.446	8.9499e-135	4.99231e-133
NUP155	1.02446	6.51259	610.403	9.14218e-135	5.08508e-133
MRPL17	1.14083	5.18218	610.007	1.1146e-134	6.18207e-133
CHTF18	1.45987	4.06376	609.651	1.33267e-134	7.37071e-133
GALNT6	1.75391	5.67035	609.539	1.40934e-134	7.7728e-133
LINC00346	2.32743	2.07613	608.705	2.14021e-134	1.17706e-132
GLS2	2.74697	1.33579	608.684	2.16231e-134	1.18588e-132
IPO5	1.26853	7.79722	608.205	2.74828e-134	1.50303e-132
TMEM100	-3.15134	1.67766	606.762	5.66377e-134	3.08889e-132
SHCBP1	1.79081	3.66616	606.519	6.39602e-134	3.47855e-132
NUP205	0.944929	6.99591	605.306	1.17441e-133	6.36944e-132
MAL	-2.94257	-0.166873	603.819	2.47212e-133	1.33706e-131
GMPS	0.867849	6.39271	603.436	2.99523e-133	1.61552e-131
ARPIN	-0.914004	5.77469	603.218	3.34117e-133	1.79716e-131
PDCD11	0.973305	6.07495	603.139	3.47605e-133	1.86459e-131
RUNDC3B	-2.37199	2.62867	602.995	3.73615e-133	1.99863e-131
IRAK1	1.28351	6.82841	602.667	4.40166e-133	2.34823e-131
MTBP	1.41735	3.51461	602.066	5.94742e-133	3.16425e-131
IARS	1.12211	7.88466	602.014	6.10701e-133	3.24035e-131
CDKN2B	-2.45721	5.98429	601.117	9.56916e-133	5.06364e-131
NDE1	1.11693	4.55688	600.427	1.35212e-132	7.1356e-131
BCL2	-1.59268	5.51395	600.019	1.65791e-132	8.72588e-131
WDR43	1.15086	6.66302	599.798	1.85252e-132	9.72397e-131
TWNK	1.33883	3.68022	599.72	1.92655e-132	1.00856e-130
ULBP2	4.76058	0.404451	599.193	2.5081e-132	1.3095e-130
NSUN5	1.04228	4.49578	599.045	2.7013e-132	1.40662e-130
LZTS3	2.28533	3.83833	598.424	3.68703e-132	1.91481e-130
HM13	1.05516	6.22343	598.008	4.54115e-132	2.35215e-130
TMEM41A	0.833947	4.6722	597.718	5.25011e-132	2.71219e-130
FTSJ1	1.04848	4.78101	597.39	6.18574e-132	3.18712e-130
PFDN4	1.5162	4.13135	596.429	1.00129e-131	5.14549e-130
FIGNL1	1.31893	4.79146	595.359	1.71066e-131	8.7678e-130
PAFAH1B3	1.40115	3.77707	595.147	1.90275e-131	9.72687e-130
P2RX4	-1.30865	5.8197	595.085	1.96261e-131	1.00068e-129
OSBPL3	1.0613	5.4975	594.463	2.67945e-131	1.36262e-129
TONSL	1.45072	3.90294	591.791	1.02153e-130	5.1815e-129
SCLY	1.14874	3.79128	591.719	1.0593e-130	5.35917e-129
DDX10	1.02348	5.0025	591.7	1.06947e-130	5.39667e-129
ANAPC1	0.874923	6.76967	591.582	1.13433e-130	5.70927e-129
SIGMAR1	1.26516	5.38915	591.087	1.45402e-130	7.29953e-129
KIAA1524	1.46169	4.15007	589.914	2.61618e-130	1.31003e-128
E2F7	1.92619	2.57816	589.677	2.94602e-130	1.47143e-128
HEATR1	0.948553	6.72976	589.129	3.8749e-130	1.93045e-128
IFRD2	1.15329	5.72148	588.05	6.65412e-130	3.29975e-128
CEBPB	1.56515	5.08893	588.049	6.65714e-130	3.29975e-128
ENTPD5	-2.03131	7.09708	587.843	7.38005e-130	3.64884e-128
SULT1A2	-3.50881	3.06911	586.951	1.15373e-129	5.68914e-128
UGDH	-1.52956	7.38805	586.946	1.15648e-129	5.68914e-128
PDPN	2.58532	4.14882	586.861	1.20696e-129	5.92257e-128
SUV39H1	1.25526	3.25239	586.779	1.25776e-129	6.1564e-128
NOP2	1.26052	4.50979	586.142	1.72981e-129	8.44589e-128
DDX21	1.25574	7.79746	585.682	2.17882e-129	1.06117e-127
CKAP2L	1.73462	3.76749	585.142	2.85527e-129	1.38718e-127
WDR12	0.947553	5.39692	585.058	2.97754e-129	1.443e-127
CRNDE	3.64675	0.881239	583.073	8.0481e-129	3.89071e-127
OXTR	2.53145	0.645898	582.693	9.73647e-129	4.69533e-127
IFITM1	2.05381	7.31161	582.615	1.01214e-128	4.86895e-127
ZNF598	0.925234	4.99031	582.405	1.12468e-128	5.39707e-127
PSPH	1.50751	4.01979	582.398	1.12822e-128	5.40081e-127
CPT2	-1.10043	5.80789	582.243	1.21928e-128	5.82253e-127
RRP9	1.42868	4.41288	581.889	1.45637e-128	6.9378e-127
NT5DC2	1.53842	4.00788	581.818	1.5086e-128	7.16915e-127
NTRK3	-3.23148	1.17945	581.485	1.78239e-128	8.44974e-127
IL11	6.37495	2.83497	581.296	1.95954e-128	9.2671e-127
TEX30	1.5628	2.55853	579.77	4.2091e-128	1.98578e-126
EIF2S2	1.32301	7.55153	579.52	4.77085e-128	2.2454e-126
WDR66	2.04129	0.801921	579.322	5.26638e-128	2.47267e-126
ANK2	-2.19016	4.58764	579.164	5.69999e-128	2.66986e-126
CBX3	1.17478	7.62638	578.934	6.39828e-128	2.98978e-126
PKP4	0.769112	6.53053	578.866	6.61875e-128	3.08544e-126
FGFRL1	1.44887	4.40731	578.601	7.55659e-128	3.51426e-126
TAF1A	1.10677	2.72826	578.472	8.06131e-128	3.74011e-126
TROAP	1.71811	2.99698	578.308	8.75268e-128	4.05127e-126
FAM107A	-2.65293	2.05433	578.001	1.02084e-127	4.7139e-126
CHEK1	1.49606	4.81599	577.754	1.1551e-127	5.32136e-126
S100A2	4.08441	1.16685	577.267	1.47446e-127	6.77662e-126
ATP2B1	-1.01889	7.52307	577.17	1.54735e-127	7.09497e-126
C2CD4A	3.99186	3.8168	576.404	2.27124e-127	1.03899e-125
KRT23	6.80848	5.18597	576.196	2.52099e-127	1.15055e-125
METTL26	1.05237	4.56327	575.963	2.83345e-127	1.29014e-125
PLCE1	-1.7221	6.63449	575.618	3.36655e-127	1.52932e-125
PYCR1	1.61406	6.03398	574.925	4.76406e-127	2.15916e-125
PPP2R3A	-1.57709	4.6999	574.552	5.74202e-127	2.59637e-125
CKS2	1.86111	5.04439	573.433	1.00612e-126	4.53891e-125
COL7A1	3.19689	5.77297	573.367	1.03967e-126	4.67948e-125
NRXN1	-4.46511	3.06672	572.193	1.87186e-126	8.40576e-125
CDCA4	1.41262	4.12924	572.169	1.89443e-126	8.48763e-125
LMBR1	0.841952	6.26049	572.035	2.02605e-126	9.05664e-125
MYOM1	-2.35587	2.21893	570.006	5.59793e-126	2.49663e-124
PCSK5	-2.11753	5.98386	569.513	7.16443e-126	3.18801e-124
C5orf34	1.47259	1.97839	569.396	7.59626e-126	3.3725e-124
PKIB	-3.07146	6.20444	569.114	8.75122e-126	3.87647e-124
DMXL1	-0.791173	6.76971	568.665	1.09594e-125	4.84366e-124
FUCA1	-1.5922	7.56318	568.505	1.18717e-125	5.23503e-124
JAG2	2.07833	4.23125	568.029	1.50683e-125	6.62972e-124
LAS1L	1.10191	4.68196	567.508	1.95571e-125	8.5854e-124
STOX2	-2.01136	2.49983	567.295	2.17659e-125	9.53368e-124
VARS	1.14324	5.81813	566.919	2.62709e-125	1.14812e-123
METTL7A	-1.91109	6.52676	566.912	2.63688e-125	1.14983e-123
KLHL35	2.95177	0.467895	566.82	2.76119e-125	1.20136e-123
MFAP2	2.62207	2.81302	566.633	3.0319e-125	1.31622e-123
VSNL1	2.67674	4.12484	566.24	3.69151e-125	1.59903e-123
CD200R1	-1.91234	1.7589	566.114	3.93137e-125	1.69917e-123
GGTA1P	-2.23057	2.94063	565.814	4.56866e-125	1.97026e-123
PKHD1L1	-3.67322	2.5933	565.794	4.6157e-125	1.98617e-123
PHYKPL	-1.12561	5.41058	565.65	4.95972e-125	2.12953e-123
SLC22A3	2.89668	3.63208	565.139	6.40809e-125	2.74538e-123
C1orf112	1.23429	3.64829	564.973	6.96219e-125	2.97626e-123
CTU2	1.13501	3.10741	564.848	7.41311e-125	3.16212e-123
LRP11	1.29441	6.16313	564.751	7.78337e-125	3.31284e-123
PLAU	2.20781	6.0835	564.725	7.88452e-125	3.34861e-123
GRINA	1.51962	5.22918	564.359	9.46959e-125	4.0131e-123
LMNB2	1.37069	6.82015	563.862	1.21506e-124	5.13816e-123
AARS	0.965428	6.51018	563.724	1.30193e-124	5.49364e-123
LDLRAD3	1.89779	2.4926	563.634	1.36159e-124	5.73302e-123
PCID2	0.950455	5.35148	563.131	1.75223e-124	7.36201e-123
FANCI	1.39183	5.58893	562.997	1.87315e-124	7.85318e-123
DCAF13	1.31571	6.1573	562.573	2.31699e-124	9.69323e-123
ARMC10	0.965097	5.73392	561.546	3.87571e-124	1.61796e-122
ADAM12	4.17812	3.7708	560.453	6.69981e-124	2.79097e-122
NUFIP1	1.36525	3.44846	560.217	7.53938e-124	3.13281e-122
FIRRE	4.52533	1.59019	560.21	7.56578e-124	3.13281e-122
ODF2	0.88078	5.04061	560.21	7.56841e-124	3.13281e-122
YTHDF1	0.980476	5.58521	560.162	7.74958e-124	3.20104e-122
HAGHL	2.30924	2.30958	559.685	9.84402e-124	4.0576e-122
PTRH1	1.38796	2.95516	559.074	1.33699e-123	5.49935e-122
NEMP1	1.02215	4.71562	558.924	1.44127e-123	5.91585e-122
SP6	2.43676	3.21364	558.486	1.79493e-123	7.35208e-122
CELSR3	2.32391	3.8092	558.452	1.82556e-123	7.46193e-122
TMEM158	2.30581	2.60745	558.078	2.20153e-123	8.97997e-122
TG	3.56914	2.66101	558.056	2.22561e-123	9.05928e-122
HAUS5	1.05255	3.50842	557.77	2.56832e-123	1.04326e-121
ATP8B1	-1.41003	9.04312	557.474	2.979e-123	1.20758e-121
RETSAT	-1.46076	7.54691	557.444	3.0244e-123	1.22344e-121
HIGD1A	-1.49539	8.21538	557.314	3.22794e-123	1.30309e-121
SHROOM4	1.86655	4.6069	557.106	3.58187e-123	1.44299e-121
ZC3HAV1L	1.47438	2.40983	556.092	5.95369e-123	2.39358e-121
STX1A	1.73468	1.81932	555.633	7.4925e-123	3.00606e-121
PRKDC	1.37982	9.10758	555.525	7.90927e-123	3.16378e-121
CDCA3	1.72208	3.22295	555.523	7.91794e-123	3.16378e-121
RAE1	1.3017	5.306	555.518	7.93525e-123	3.16424e-121
IGSF10	-3.27973	2.14044	555.231	9.16339e-123	3.64655e-121
GALK1	1.23651	3.54083	554.758	1.16114e-122	4.61136e-121
ADHFE1	-2.31141	0.718507	554.2	1.53566e-122	6.08637e-121
RDH5	-1.85645	3.22044	554.147	1.57683e-122	6.23692e-121
IL1RAPL1	-2.428	-0.652492	553.856	1.82448e-122	7.20192e-121
CCT4	1.08818	7.55471	553.498	2.18294e-122	8.59953e-121
PAICS	1.27257	6.62933	553.405	2.28733e-122	8.99269e-121
ENHO	-2.79046	0.407286	552.671	3.30287e-122	1.29593e-120
WDR5	0.947143	5.19517	551.818	5.06298e-122	1.98256e-120
KLK10	5.23421	2.58493	551.374	6.32561e-122	2.47204e-120
PHF14	0.810499	5.57701	551.094	7.27858e-122	2.83879e-120
GRIN2B	2.8806	3.5157	550.753	8.63449e-122	3.36093e-120
CYP1B1-AS1	-2.33777	-0.51077	550.519	9.70797e-122	3.77128e-120
CALU	1.29461	7.32558	549.793	1.39662e-121	5.41474e-120
NKD2	3.17127	2.35739	549.637	1.51028e-121	5.84384e-120
AURKA	1.69024	5.54567	549.543	1.58281e-121	6.11239e-120
HJURP	1.66582	4.0346	548.903	2.18055e-121	8.40411e-120
MROH6	2.32095	3.25291	548.812	2.28267e-121	8.78042e-120
SPINK2	-3.95566	0.587316	548.528	2.63183e-121	1.01036e-119
ALDH4A1	1.97313	4.00017	548.283	2.97567e-121	1.14013e-119
AMPD2	0.968136	4.85247	548.241	3.0384e-121	1.16189e-119
DHDDS	-0.930283	4.98928	548.156	3.17126e-121	1.21033e-119
ARHGAP20	-2.09207	2.27727	548.112	3.24063e-121	1.2344e-119
PLK1	1.79719	4.03722	547.51	4.382e-121	1.66593e-119
PERP	1.30207	7.90666	547.065	5.47637e-121	2.07794e-119
CENPF	1.55192	7.09647	546.747	6.42232e-121	2.43216e-119
RPP40	1.56679	2.84995	546.651	6.7386e-121	2.54701e-119
RBL1	1.29072	4.98452	546.033	9.18517e-121	3.46506e-119
DDN-AS1	3.33249	-0.043311	545.99	9.38383e-121	3.53319e-119
PALD1	1.91589	4.36893	545.419	1.24913e-120	4.69419e-119
KPNA2	1.59233	6.36787	544.736	1.7583e-120	6.59496e-119
WDR74	1.06511	4.89574	544.097	2.42157e-120	9.06537e-119
MMP1	5.45495	7.14369	543.773	2.84876e-120	1.06442e-118
PTP4A3	2.57306	4.63436	543.753	2.87795e-120	1.07329e-118
WNT3	2.0294	0.89236	543.033	4.126e-120	1.5358e-118
C9orf16	1.07366	4.74643	542.443	5.54648e-120	2.06062e-118
MIER3	-1.51489	7.03518	542.403	5.6589e-120	2.0984e-118
GRIN2A	-3.22148	0.620211	542.388	5.70111e-120	2.11006e-118
PMAIP1	1.97168	3.30113	541.932	7.16321e-120	2.6462e-118
C1orf115	-1.99323	5.79953	541.874	7.37448e-120	2.71911e-118
PA2G4	1.07091	6.76451	541.481	8.97733e-120	3.30389e-118
CYP27B1	1.76509	0.616725	541.37	9.49256e-120	3.48696e-118
GDPD5	2.38135	3.17851	541.161	1.05399e-119	3.86443e-118
NCAPD3	1.16959	5.51941	540.783	1.27396e-119	4.66221e-118
MMP3	6.25269	6.38385	540.735	1.30474e-119	4.76597e-118
TEF	-1.38302	4.36227	540.201	1.70514e-119	6.21692e-118
ZP3	1.81182	2.58934	540.116	1.77902e-119	6.47424e-118
RLIM	0.765478	7.15989	540.097	1.79621e-119	6.52466e-118
NEK5	2.56791	0.877576	539.085	2.98137e-119	1.08097e-117
UGGT2	0.97042	5.44978	538.461	4.07675e-119	1.47539e-117
COL19A1	-3.25152	1.126	538.206	4.63207e-119	1.67327e-117
CLDN2	6.41478	4.18	537.348	7.11843e-119	2.5667e-117
UTP20	1.00138	6.10715	537.305	7.27389e-119	2.61793e-117
POLQ	1.3999	4.67277	537.23	7.55252e-119	2.71322e-117
EHMT2	0.901118	5.30455	537.01	8.43292e-119	3.02396e-117
BUB1	1.61517	5.34638	536.26	1.22771e-118	4.3944e-117
EZH2	1.15343	4.57109	535.708	1.61831e-118	5.78191e-117
DDX55	0.780598	4.30041	534.968	2.34465e-118	8.36175e-117
AGTRAP	1.17811	3.66271	534.897	2.42981e-118	8.64969e-117
PPP3CB-AS1	-1.1211	1.94756	534.696	2.68773e-118	9.55047e-117
ERCC6L	1.99307	3.58761	533.73	4.36027e-118	1.54655e-116
WNT5A	1.97057	5.5607	532.102	9.85296e-118	3.48845e-116
RELL1	-1.17206	4.66936	531.791	1.15163e-117	4.06999e-116
EXOSC2	0.886332	4.64689	531.673	1.22161e-117	4.30954e-116
SLC3A2	1.14314	6.51264	531.527	1.31455e-117	4.62907e-116
MPPE1	-0.942894	4.81827	531.322	1.45658e-117	5.12e-116
NAALADL1	-2.16545	2.80899	530.598	2.09355e-117	7.3458e-116
SMARCC1	0.928013	6.86607	530.531	2.16529e-117	7.58394e-116
ABHD3	-1.52928	6.14243	530.472	2.23023e-117	7.79745e-116
P2RY1	-2.28055	5.69731	530.437	2.26866e-117	7.91768e-116
KIF18A	1.44411	3.9595	529.201	4.21558e-117	1.46863e-115
SRSF5	-0.799591	7.25467	528.683	5.46315e-117	1.89988e-115
RACGAP1	1.38563	5.78971	528.673	5.48987e-117	1.90578e-115
ANKAR	-1.01034	2.61085	528.267	6.7297e-117	2.33205e-115
CITED2	-1.28618	4.36499	527.666	9.09454e-117	3.14597e-115
VEGFD	-3.62276	-0.317019	527.611	9.34548e-117	3.22708e-115
CARD14	2.89216	1.56553	527.579	9.49811e-117	3.274e-115
AZGP1	3.08087	4.6943	527.095	1.21016e-116	4.16411e-115
RRS1	1.43487	4.1201	527.09	1.21349e-116	4.16825e-115
POLA1	1.00454	5.39077	526.805	1.39977e-116	4.79968e-115
SHB	1.05036	4.51786	526.75	1.43884e-116	4.925e-115
TIMP1	2.22071	6.39156	526.744	1.44296e-116	4.93049e-115
LIMK1	1.03548	4.36876	526.564	1.57936e-116	5.38715e-115
TTI1	1.15496	5.01242	526.32	1.78451e-116	6.07632e-115
ESPL1	1.46916	3.8255	526.168	1.92623e-116	6.5475e-115
SSB	1.03505	6.20908	525.318	2.94793e-116	1.0003e-114
AKAP9	-0.906406	8.33342	525.067	3.34256e-116	1.13225e-114
XPO4	1.09273	6.35462	524.723	3.97132e-116	1.34291e-114
DNMT1	1.00085	5.97637	524.704	4.00977e-116	1.35357e-114
ZNF121	0.814839	6.28696	524.479	4.48775e-116	1.51232e-114
PLOD1	1.05306	5.83498	524.241	5.05591e-116	1.70085e-114
GPRIN1	1.53231	1.84386	523.87	6.08829e-116	2.04464e-114
ACTR3B	1.04544	2.52349	523.782	6.36312e-116	2.13328e-114
DPEP1	5.28836	6.51367	523.64	6.83393e-116	2.28721e-114
DDX19A	0.738514	5.21121	522.927	9.76855e-116	3.2638e-114
SPC25	1.71684	2.06587	522.846	1.01703e-115	3.39225e-114
ANGPTL1	-3.81703	2.64199	522.696	1.09619e-115	3.65006e-114
ARID3A	2.06483	4.56496	522.179	1.42046e-115	4.72177e-114
AC006329.1	3.06907	1.38902	522.119	1.46373e-115	4.85736e-114
PDE5A	-1.55004	6.6044	522.096	1.48071e-115	4.90538e-114
URB1	1.0812	5.77736	521.675	1.8284e-115	6.047e-114
NONO	0.835866	8.23263	521.255	2.25669e-115	7.4509e-114
SPATA33	1.12807	2.46706	520.306	3.63086e-115	1.19678e-113
KIF26B	3.49306	3.15361	520.15	3.92637e-115	1.29201e-113
SMIM14	-1.60798	7.60427	519.891	4.47013e-115	1.46847e-113
FAM89A	1.57876	2.51339	519.716	4.87872e-115	1.60001e-113
ELOVL5	1.52382	5.64628	519.535	5.34199e-115	1.74901e-113
ZZEF1	-1.23808	7.39581	519.33	5.91918e-115	1.93475e-113
CCT3	1.12422	8.0419	519.278	6.0762e-115	1.98277e-113
CLDN23	-2.14769	5.94517	518.97	7.09092e-115	2.31004e-113
GTPBP4	1.05104	5.95078	518.669	8.24565e-115	2.68175e-113
PPA1	1.28648	8.14017	518.325	9.79552e-115	3.18054e-113
STC1	3.75543	3.26321	518.096	1.09826e-114	3.56007e-113
CLEC9A	-2.61072	-0.409244	517.999	1.15307e-114	3.73155e-113
CEP55	1.90948	5.16184	517.844	1.2465e-114	4.02726e-113
TXLNG	1.102	5.18688	517.833	1.25295e-114	4.04143e-113
FXYD1	-3.02721	0.520499	516.873	2.02701e-114	6.52745e-113
GGCT	1.30395	5.93336	516.342	2.6442e-114	8.50096e-113
RSL1D1	0.963978	7.12143	516.025	3.0994e-114	9.94807e-113
STIP1	1.04672	6.61709	515.948	3.22134e-114	1.03225e-112
OLA1	0.982156	6.29307	515.509	4.01419e-114	1.28421e-112
CLPB	0.984702	4.53009	515.315	4.42439e-114	1.41313e-112
RHEB	1.0133	6.0744	515.13	4.85305e-114	1.54752e-112
ASPM	1.43055	6.33613	515.066	5.01288e-114	1.59589e-112
SHMT2	1.34888	6.26254	514.611	6.29628e-114	2.00122e-112
XPO1	0.70642	7.93463	514.592	6.3568e-114	2.01718e-112
NAALAD2	-2.73813	0.217264	514.583	6.3851e-114	2.02288e-112
INTS7	0.796222	4.83555	514.463	6.77995e-114	2.1445e-112
CCDC113	1.80963	3.47082	513.938	8.8209e-114	2.78556e-112
TNFSF15	1.57784	4.23038	513.861	9.16561e-114	2.88975e-112
NR2C2AP	1.14264	3.58888	513.629	1.02943e-113	3.2404e-112
ADAMTS2	2.77637	5.03151	513.222	1.26247e-113	3.96755e-112
FBXO41	1.68944	2.93043	512.66	1.67269e-113	5.24833e-112
TEX11	-2.53159	0.570463	512.354	1.94962e-113	6.10537e-112
MAD2L2	1.24826	3.3912	512.352	1.95207e-113	6.10537e-112
SERPINH1	1.60236	6.78037	511.711	2.69065e-113	8.40194e-112
CCNE1	1.42119	3.12372	511.63	2.80267e-113	8.73781e-112
GRHL3	4.09968	0.869641	510.758	4.3374e-113	1.35011e-111
TMEM220-AS1	-2.75759	-0.343531	510.677	4.51763e-113	1.40398e-111
GPSM2	1.48877	6.62446	510.057	6.16475e-113	1.91283e-111
EMD	1.09196	3.56722	509.985	6.38843e-113	1.9791e-111
PRPF4	0.941565	5.28271	509.927	6.57822e-113	2.03468e-111
COL8A1	3.25114	5.49688	509.188	9.52668e-113	2.942e-111
KLHDC1	-1.47667	1.32141	508.675	1.2317e-112	3.79772e-111
PLEKHA8P1	1.42369	1.05411	508.553	1.30927e-112	4.03053e-111
ECE2	1.36143	3.0687	508.476	1.36046e-112	4.18155e-111
METTL25	-0.937668	3.37508	508.03	1.70156e-112	5.22177e-111
GTF3A	1.5641	6.41808	507.443	2.28327e-112	6.99435e-111
SHISA2	2.85903	1.68215	507.44	2.28632e-112	6.99435e-111
HIST3H2A	1.81577	3.49853	507.428	2.29992e-112	7.02498e-111
INTS13	1.12595	5.12397	507.382	2.35396e-112	7.17884e-111
FAP	4.01301	4.04133	507.314	2.43513e-112	7.41485e-111
DARS	0.933564	6.49761	507.263	2.4986e-112	7.5963e-111
SCARA5	-3.21823	5.272	507.24	2.52727e-112	7.67154e-111
FANCA	1.25587	4.17876	507.154	2.63898e-112	7.99823e-111
KRT17	6.85105	3.70367	506.835	3.09697e-112	9.37181e-111
KIF2C	1.67647	4.84834	506.612	3.46233e-112	1.04613e-110
PVT1	2.00675	3.05195	506.187	4.28433e-112	1.29249e-110
CXCL1	3.04134	5.67145	505.305	6.66231e-112	2.00679e-110
PALB2	0.812675	4.39667	504.74	8.84361e-112	2.65974e-110
C20orf27	1.56555	4.2629	504.468	1.01334e-111	3.04298e-110
ITM2A	-2.10325	4.11923	504.46	1.01734e-111	3.05029e-110
PLS3	1.49946	6.69055	504.131	1.20014e-111	3.59288e-110
CHAF1B	1.42344	2.95164	503.914	1.33746e-111	3.99789e-110
LYAR	1.51729	4.23838	503.809	1.41028e-111	4.20912e-110
CCL15-CCL14	-1.95744	2.4034	503.722	1.47303e-111	4.38972e-110
MMS22L	1.09624	4.76665	503.452	1.68574e-111	5.01596e-110
TRPM6	-3.30054	6.7576	503.417	1.71563e-111	5.09716e-110
DUSP4	2.63322	4.07013	503.183	1.92957e-111	5.72409e-110
SLC4A11	3.31491	0.762373	502.405	2.84898e-111	8.43875e-110
PAM16	1.08964	3.28291	502.389	2.87193e-111	8.49387e-110
BAZ1B	0.651916	6.97927	501.985	3.51569e-111	1.03822e-109
PDGFD	-1.76902	4.63312	501.904	3.66244e-111	1.07992e-109
CDR2L	1.89175	2.6179	501.466	4.56025e-111	1.34233e-109
CD209	-1.9177	3.20811	501.464	4.56606e-111	1.34233e-109
CADM3	-3.60324	2.30625	501.289	4.98224e-111	1.46248e-109
BRIX1	1.15776	5.21623	501.238	5.11273e-111	1.49854e-109
NOX4	3.76635	0.988469	500.758	6.50189e-111	1.90285e-109
NOP56	1.37471	6.57662	500.632	6.92583e-111	2.02389e-109
SLC26A2	-3.22176	10.3772	500.316	8.11485e-111	2.36782e-109
RNPS1	0.777058	6.28035	499.835	1.03227e-110	3.00756e-109
ZNF593	1.2245	3.67201	499.709	1.09955e-110	3.19883e-109
EXOSC7	0.867481	4.46514	499.374	1.3008e-110	3.77869e-109
ATP5J2-PTCD1	1.00184	3.43843	499.338	1.32438e-110	3.84148e-109
SLC52A2	1.27389	6.16269	499.208	1.41316e-110	4.09292e-109
AL645568.1	-1.77787	0.350659	498.7	1.82353e-110	5.27368e-109
EIF5A2	1.55164	3.05095	498.576	1.93996e-110	5.60213e-109
SCGN	-4.24228	2.33034	498.435	2.0821e-110	6.00375e-109
CIPC	-0.936338	5.64427	498.417	2.10131e-110	6.05022e-109
DDX11	1.29754	4.45775	498.409	2.10933e-110	6.0644e-109
PINK1	-1.08679	6.42025	498.36	2.162e-110	6.20671e-109
MTG2	1.05544	4.84719	498.292	2.23652e-110	6.41126e-109
SFXN3	1.17136	4.47493	498.181	2.36443e-110	6.76801e-109
CPM	-2.10431	5.44169	498.062	2.5098e-110	7.17362e-109
MCM2	1.45096	6.1956	497.972	2.62491e-110	7.49172e-109
PLPP3	-1.1902	5.84618	497.568	3.21445e-110	9.16096e-109
MEX3A	2.78044	2.05324	497.411	3.47684e-110	9.89432e-109
NOB1	1.06595	4.42783	497.338	3.60774e-110	1.0252e-108
TMEM97	1.5506	5.15165	496.982	4.31134e-110	1.22336e-108
ATP6V1F	1.0044	4.18426	496.913	4.46293e-110	1.26454e-108
NUDT1	1.33443	3.30878	496.545	5.36771e-110	1.5187e-108
MEX3D	1.07323	4.4585	496.513	5.45283e-110	1.54056e-108
GPR180	1.08743	5.12501	496.35	5.9168e-110	1.66924e-108
FAM72A	1.73162	1.96464	495.873	7.51349e-110	2.11664e-108
DTL	1.36457	4.2395	495.849	7.60767e-110	2.14009e-108
TIMELESS	1.1617	4.58108	495.724	8.09749e-110	2.27462e-108
ADGRB3	-2.98236	0.944911	495.526	8.94135e-110	2.50806e-108
HGH1	1.23646	4.11779	495.447	9.3028e-110	2.60571e-108
INCENP	1.04706	4.61295	495.363	9.70183e-110	2.7136e-108
CNOT9	0.653742	5.55206	495.209	1.04791e-109	2.92683e-108
FPGS	0.857834	4.72946	495.002	1.16292e-109	3.24343e-108
CYTOR	1.60306	2.87609	494.911	1.217e-109	3.38942e-108
AC026401.3	1.29569	1.66079	493.914	2.00505e-109	5.57626e-108
CPNE1	1.44118	5.82188	493.812	2.11023e-109	5.86045e-108
NUP160	0.80264	6.21425	493.454	2.52546e-109	7.00367e-108
TCF3	0.857277	5.60687	492.839	3.43653e-109	9.5168e-108
ELK1	0.752912	4.22586	492.743	3.60474e-109	9.96853e-108
ASAP3	-1.45567	4.74569	492.713	3.65926e-109	1.0105e-107
MUSK	-3.54363	1.49317	492.643	3.79002e-109	1.04514e-107
NOP14	0.928355	5.69711	492.414	4.25157e-109	1.17077e-107
KIF20A	1.78653	4.57154	491.782	5.8344e-109	1.60438e-107
CA9	6.00648	3.68462	491.069	8.34187e-109	2.29068e-107
TDP2	-1.63104	7.86733	491.039	8.46882e-109	2.32228e-107
SLCO1B3	6.57569	3.8064	490.86	9.26375e-109	2.53383e-107
NXT1	1.33441	3.96855	490.859	9.26618e-109	2.53383e-107
PRR11	1.42446	3.71547	490.784	9.61888e-109	2.62661e-107
NOC4L	1.0528	3.39513	490.684	1.01156e-108	2.75841e-107
TNS4	2.98405	4.07148	490.35	1.19562e-108	3.25578e-107
KDELC1	1.54132	2.5091	489.414	1.91153e-108	5.19804e-107
HTR7	-2.13451	0.791731	489.083	2.25621e-108	6.12682e-107
FKBP10	1.99346	5.35987	488.93	2.43528e-108	6.60392e-107
POP1	1.44382	4.03302	488.484	3.04583e-108	8.23799e-107
MSX1	3.51669	1.13376	488.484	3.04628e-108	8.23799e-107
LRMP	-2.00698	3.8806	488.353	3.25257e-108	8.78374e-107
CNTN4	-1.9065	3.31724	488.345	3.26479e-108	8.80459e-107
PSMC3IP	1.47043	1.4391	487.054	6.23404e-108	1.6789e-106
ARRDC4	-1.4584	6.18795	486.771	7.18549e-108	1.93248e-106
MYEOV	2.67814	3.02166	486.634	7.6952e-108	2.06673e-106
ZNF239	1.55559	2.728	486.286	9.16314e-108	2.4576e-106
SNAI1	2.7864	0.613534	486.128	9.91326e-108	2.65515e-106
CD160	-3.52611	0.589416	486.102	1.00434e-107	2.68634e-106
GRPEL2	0.958527	4.87917	486.072	1.01969e-107	2.72368e-106
MINDY4	1.20335	2.73794	485.922	1.09931e-107	2.93233e-106
C17orf53	1.53143	1.50977	485.21	1.57095e-107	4.1847e-106
PKNOX2	-2.37863	-0.279787	484.822	1.90769e-107	5.07481e-106
OSR1	-3.00902	0.898435	484.543	2.19334e-107	5.82678e-106
MIF	1.37518	6.84887	484.516	2.22348e-107	5.89884e-106
PPAN	0.937631	4.52362	484.455	2.29322e-107	6.07563e-106
ATP1A2	-3.81332	1.87948	484.309	2.46668e-107	6.52636e-106
GNG7	-2.19572	1.95409	484.28	2.50237e-107	6.61187e-106
DONSON	1.09863	3.2727	484.207	2.59625e-107	6.85066e-106
NUF2	1.77474	3.84887	483.867	3.07805e-107	8.11105e-106
GPD1L	-1.15344	7.12899	483.778	3.21885e-107	8.47069e-106
DSG4	2.476	0.329866	483.461	3.77317e-107	9.9161e-106
DPY19L1	1.04563	5.92927	482.215	7.0432e-107	1.84851e-105
WDR7	-0.819839	5.10844	481.965	7.98194e-107	2.09208e-105
SSBP2	-1.67223	3.91061	481.94	8.0839e-107	2.11597e-105
SLC17A4	-3.08526	4.39149	481.717	9.03702e-107	2.36229e-105
METTL1	1.17573	2.777	481.304	1.11155e-106	2.90173e-105
E2F3	0.879023	4.4187	481.143	1.20488e-106	3.1412e-105
RAVER2	-1.09684	6.19328	480.952	1.32638e-106	3.45334e-105
E2F6	0.805818	3.83889	480.783	1.443e-106	3.75198e-105
CDK1	1.70256	5.8075	480.292	1.84552e-106	4.79224e-105
WDR3	0.981089	5.81135	480.225	1.9093e-106	4.95128e-105
POLD1	0.97546	4.8926	479.878	2.27177e-106	5.88346e-105
TRMT1	0.929501	4.24781	479.645	2.55248e-106	6.60172e-105
POLR1C	1.01775	4.72464	479.414	2.8665e-106	7.40412e-105
AC048382.6	-1.66927	-0.780453	479.292	3.047e-106	7.85997e-105
ZFAS1	1.51899	6.2081	479.273	3.07507e-106	7.92195e-105
RAB36	1.87659	1.68752	479.137	3.29336e-106	8.47316e-105
CDK5RAP1	1.04984	4.76074	478.592	4.32661e-106	1.11169e-104
ATR	0.748051	6.3906	477.925	6.04388e-106	1.55089e-104
WDR77	1.12378	5.38551	477.834	6.32657e-106	1.62131e-104
MSX2	4.845	1.82417	477.465	7.60777e-106	1.94709e-104
RGS16	2.58293	3.67804	477.174	8.80191e-106	2.24977e-104
LONP1	0.91294	6.09874	477.096	9.15593e-106	2.33721e-104
MARCH8	-0.924745	5.53436	476.949	9.85327e-106	2.51194e-104
CNST	-0.708872	5.9607	476.894	1.0131e-105	2.57939e-104
PLEKHG4	1.76343	4.50048	476.425	1.28107e-105	3.25742e-104
KIF18B	1.61465	2.77377	476.119	1.49333e-105	3.79221e-104
LRRN2	-3.29153	2.57917	475.914	1.65499e-105	4.19729e-104
NRIP1	-0.760036	7.60861	475.728	1.81719e-105	4.60268e-104
PKP1	3.91813	2.03784	475.334	2.21314e-105	5.59833e-104
CPSF4	0.814287	4.06904	475.015	2.59669e-105	6.56008e-104
KAT2A	1.12959	4.92223	474.927	2.71446e-105	6.84877e-104
PSMA7	1.2674	7.38674	474.831	2.84823e-105	7.17704e-104
MGAT4A	-1.01511	7.63141	474.125	4.05589e-105	1.0207e-103
ANOS1	2.77886	3.21688	473.743	4.91307e-105	1.23483e-103
ERO1A	1.22413	7.19006	473.674	5.08392e-105	1.27613e-103
IL11RA	-1.22372	2.64882	473.569	5.35987e-105	1.34367e-103
PNO1	1.17014	4.64329	472.904	7.48053e-105	1.87291e-103
KIF23	1.46367	4.79131	472.862	7.63804e-105	1.9099e-103
CA2	-3.76197	9.1445	472.594	8.73673e-105	2.18184e-103
RPAP3	0.691531	4.65553	472.224	1.05154e-104	2.62268e-103
ABCA6	-2.32333	3.63353	472.164	1.08342e-104	2.69876e-103
ARHGAP44	-1.96259	5.02952	471.633	1.41396e-104	3.51766e-103
NCAPH	1.4294	3.99542	471.432	1.56386e-104	3.88563e-103
FAM161B	-1.17074	2.5122	471.118	1.83033e-104	4.54195e-103
OTUB2	1.94097	2.54708	471.093	1.85334e-104	4.59323e-103
RIMKLA	-1.85353	4.43443	470.881	2.06133e-104	5.10225e-103
PFDN2	1.09778	3.62423	470.717	2.23708e-104	5.53027e-103
FOXM1	1.73199	4.37268	470.397	2.62609e-104	6.48375e-103
IPO4	1.21042	5.13367	470.021	3.17023e-104	7.81737e-103
GTSE1	1.47231	3.08404	469.793	3.55436e-104	8.75357e-103
ENPP6	-2.96243	1.16732	469.726	3.67557e-104	9.0407e-103
CENPA	1.71598	2.96219	469.619	3.87863e-104	9.5282e-103
POLR1D	1.13663	6.09928	469.438	4.24623e-104	1.04182e-102
ABCA9	-2.61122	2.14781	469.359	4.41776e-104	1.08254e-102
ZPR1	0.867407	5.5482	468.969	5.37258e-104	1.31487e-102
ADCY3	1.04006	5.46727	468.642	6.32921e-104	1.54706e-102
MMP7	6.6817	5.50617	468.329	7.40382e-104	1.80747e-102
HAUS7	1.16191	3.81994	467.878	9.27838e-104	2.26228e-102
HDGF	0.871149	7.76719	467.803	9.63383e-104	2.34603e-102
AL158163.1	-1.936	-0.134942	467.695	1.01698e-103	2.47348e-102
PXMP2	-1.23063	4.93024	466.611	1.75122e-103	4.25398e-102
NR3C2	-2.06703	6.74735	466.423	1.92414e-103	4.66824e-102
ZDHHC9	1.36272	5.41313	466.022	2.35179e-103	5.69872e-102
UNC5C	-1.75704	4.27258	465.995	2.38423e-103	5.77019e-102
PHF20	0.797085	5.82006	465.949	2.44009e-103	5.89808e-102
STBD1	-1.43351	4.20033	465.93	2.46272e-103	5.94545e-102
KLF4	-1.88624	7.41673	465.833	2.58609e-103	6.23559e-102
VEGFA	1.31485	7.11033	465.649	2.83592e-103	6.82958e-102
CDKN2B-AS1	-3.75961	4.35943	465.601	2.90387e-103	6.98463e-102
ST3GAL2	1.14794	4.87728	465.146	3.64862e-103	8.7652e-102
SUV39H2	1.1188	3.95433	465.133	3.67124e-103	8.80872e-102
ENOX2	0.947498	4.26397	465.04	3.84631e-103	9.21748e-102
CALCOCO2	-0.838591	6.90385	464.357	5.41741e-103	1.29667e-101
FAM214A	-1.1179	5.41011	463.94	6.677e-103	1.5962e-101
ARFGAP1	0.898133	5.95972	463.334	9.04212e-103	2.15897e-101
SLC35B2	0.85856	5.29756	462.899	1.12487e-102	2.68256e-101
ATRIP	1.0803	2.5835	462.559	1.33364e-102	3.17657e-101
PMEPA1	1.77232	6.1807	462.529	1.35375e-102	3.22054e-101
FAM19A2	-1.54604	1.01186	462.314	1.50812e-102	3.58343e-101
GNG12-AS1	-2.30203	-0.471949	462.306	1.51384e-102	3.59266e-101
NDUFA6-AS1	-1.30542	2.01781	462.294	1.52324e-102	3.6106e-101
RNF183	3.02723	1.06592	462.175	1.6163e-102	3.82656e-101
MAD2L1	1.67448	5.32212	462.155	1.63306e-102	3.86155e-101
SLC51B	-2.89832	4.37328	461.833	1.91898e-102	4.53216e-101
GNB1L	1.44678	2.10147	461.483	2.28618e-102	5.39292e-101
SLC35D3	4.96795	1.62566	461.096	2.77508e-102	6.53831e-101
ZBTB12	1.52356	0.824004	460.958	2.97478e-102	7.00039e-101
DHCR7	1.60142	5.15762	459.948	4.93316e-102	1.1595e-100
MT1F	-2.69639	2.87009	459.941	4.95165e-102	1.16245e-100
FMNL2	0.828879	5.63781	459.554	6.01027e-102	1.40928e-100
TUBB	0.993817	8.13436	458.852	8.54664e-102	2.00161e-100
CGREF1	3.00674	3.35165	458.694	9.24845e-102	2.16339e-100
PKM	1.0452	8.98556	458.536	1.0013e-101	2.33944e-100
SNHG6	1.27527	4.7656	458.386	1.07942e-101	2.51895e-100
SLC25A32	1.09079	5.38223	458.345	1.10188e-101	2.5683e-100
NIT1	-0.786283	4.53737	458.225	1.16979e-101	2.72334e-100
NUP188	0.935449	5.54118	458.195	1.18761e-101	2.76153e-100
SGO1	1.33388	2.91154	458.099	1.24597e-101	2.89382e-100
LPAR1	-1.65613	4.57158	457.431	1.74145e-101	4.0398e-100
PUM3	1.0643	5.79459	457.4	1.76895e-101	4.09873e-100
MELK	1.66473	5.09739	457.378	1.78813e-101	4.13826e-100
GREM2	-3.45876	3.60025	457.25	1.90668e-101	4.40742e-100
PTN	-1.97727	2.84394	456.749	2.45071e-101	5.65832e-100
SYTL2	-1.38646	8.1149	456.531	2.73459e-101	6.30631e-100
RAN	1.12147	8.2811	456.435	2.86913e-101	6.60878e-100
CCT7	1.00241	7.74433	456.211	3.21039e-101	7.38616e-100
C1orf198	1.06434	5.1332	456.122	3.35675e-101	7.71383e-100
CDT1	1.51411	3.81315	456.062	3.45829e-101	7.93784e-100
TFDP1	1.05089	6.32854	455.764	4.01462e-101	9.204e-100
CLEC5A	4.33924	1.56072	454.944	6.05723e-101	1.38707e-99
TRANK1	-1.41785	6.56589	454.681	6.90762e-101	1.57996e-99
SYTL4	-1.20727	4.6908	454.255	8.55153e-101	1.95368e-99
FAM60A	0.994767	7.02497	454.076	9.35737e-101	2.13529e-99
FHL1	-1.9228	5.3013	453.548	1.21878e-100	2.77795e-99
NOM1	0.862754	4.71798	453.436	1.28959e-100	2.93593e-99
NME1	1.60613	6.07807	453.146	1.49123e-100	3.39104e-99
GRAMD1A	1.23985	4.49067	453.141	1.49485e-100	3.39531e-99
PLAC9	-2.39592	1.26659	453.124	1.50712e-100	3.41922e-99
ANAPC7	0.763675	5.60572	453.072	1.54706e-100	3.50576e-99
BMP6	-2.05383	2.7454	452.887	1.69715e-100	3.84145e-99
STAB1	-1.44524	7.15906	452.708	1.85708e-100	4.19858e-99
PADI2	-2.66401	7.27098	452.595	1.96529e-100	4.43811e-99
CTNNBL1	1.06029	4.91432	452.449	2.11394e-100	4.7683e-99
CCDC68	-1.80781	5.82759	452.119	2.49498e-100	5.62132e-99
PDRG1	1.26748	3.69478	451.95	2.71524e-100	6.11053e-99
TTLL6	-2.4473	2.60246	451.921	2.75416e-100	6.19101e-99
KIF24	1.28711	3.37202	451.875	2.81844e-100	6.32824e-99
GINS1	1.75998	4.56778	451.754	2.99463e-100	6.71614e-99
ABCA10	-2.25872	2.63762	451.339	3.68743e-100	8.26044e-99
RPUSD1	0.997961	4.30189	451.282	3.79463e-100	8.49086e-99
DDX27	1.16317	6.03764	451.096	4.16521e-100	9.30943e-99
CXCL12	-2.14549	5.1318	451.085	4.18882e-100	9.35152e-99
RPF2	1.04055	4.98904	450.982	4.40899e-100	9.83184e-99
CSNK1G2	0.641897	5.96276	450.896	4.60381e-100	1.02546e-98
RELL2	1.75929	2.19482	450.694	5.09471e-100	1.13352e-98
ADCY6	-0.861285	6.55916	450.407	5.88283e-100	1.30738e-98
NIT2	0.851756	5.16824	449.77	8.09461e-100	1.79688e-98
AC105749.1	-2.10266	0.0202021	449.472	9.3957e-100	2.08333e-98
CXCL3	2.8601	4.53617	449.107	1.12864e-99	2.49973e-98
PYCR3	1.52761	3.77952	448.922	1.2378e-99	2.73841e-98
WASHC2C	-0.645301	6.37325	448.871	1.26997e-99	2.8064e-98
GTF2F2	1.14351	5.6037	448.717	1.37203e-99	3.02853e-98
CHCHD6	1.2494	2.65374	448.36	1.64049e-99	3.61702e-98
NEDD4L	-1.38444	6.58745	448.017	1.9481e-99	4.29042e-98
POLR1A	0.92543	6.01103	447.496	2.52912e-99	5.56379e-98
DSN1	1.30056	4.86383	447.413	2.63763e-99	5.79597e-98
C16orf59	1.7609	2.08701	447.373	2.69103e-99	5.90669e-98
HPSE2	-2.605	1.49709	447.355	2.71469e-99	5.95196e-98
BRCA1	1.29585	5.38419	447.208	2.92216e-99	6.39967e-98
AL357054.4	-1.92907	1.06205	446.982	3.27206e-99	7.15796e-98
FBLIM1	-0.866758	6.56229	446.409	4.36153e-99	9.53062e-98
SULF1	2.86897	7.52346	446.048	5.22534e-99	1.14055e-97
NUP58	0.986242	6.82098	445.87	5.71478e-99	1.24599e-97
CA12	-2.00061	7.91416	445.789	5.95048e-99	1.29593e-97
GLA	1.21483	4.55204	444.619	1.0693e-98	2.32621e-97
BMP3	-4.25916	5.16481	444.493	1.13947e-98	2.47609e-97
NEK2	1.63006	4.5836	443.873	1.55446e-98	3.37415e-97
SLC22A18AS	-1.89714	2.65601	443.567	1.81209e-98	3.929e-97
RCL1	0.87499	4.08483	443.504	1.86961e-98	4.04924e-97
RFC4	1.2251	4.19139	443.338	2.03207e-98	4.39624e-97
FGL2	-1.83917	6.81261	443.286	2.0857e-98	4.50728e-97
SH3GL1	0.760231	4.73709	442.961	2.45495e-98	5.2994e-97
DUXAP10	4.23158	3.0216	442.91	2.51797e-98	5.42944e-97
WDR4	1.23626	3.27373	442.724	2.76407e-98	5.95354e-97
LINC00675	-1.66341	4.90369	442.711	2.78298e-98	5.98769e-97
GSTP1	1.17661	8.14916	442.633	2.89383e-98	6.21935e-97
EREG	3.47397	6.14646	442.265	3.48001e-98	7.47095e-97
ST7	0.772228	4.04372	442.178	3.63357e-98	7.78675e-97
ANK3	-1.24351	5.89194	442.178	3.63506e-98	7.78675e-97
BCL2L12	1.28397	2.59867	441.982	4.01028e-98	8.58113e-97
ATAD3A	1.14	5.11983	441.763	4.47476e-98	9.56456e-97
GRB10	1.36061	4.71036	441.296	5.6532e-98	1.20702e-96
TLR7	-1.7247	2.84983	441.283	5.6914e-98	1.21385e-96
ASPHD1	2.62784	0.261776	441.131	6.14268e-98	1.30868e-96
XRCC1	0.643141	3.81787	441.038	6.43433e-98	1.36932e-96
SELE	4.15208	2.82814	440.746	7.45001e-98	1.58375e-96
JPH1	1.44797	4.23758	440.391	8.89916e-98	1.88977e-96
ACBD6	0.694143	4.78	440.107	1.02586e-97	2.17609e-96
SRM	1.36916	3.39871	439.846	1.16933e-97	2.47774e-96
GNL3	0.958464	6.82849	438.913	1.86651e-97	3.95074e-96
MT1X	-2.09738	4.73437	438.719	2.05665e-97	4.3485e-96
SPATA12	2.61749	-1.22601	438.172	2.70601e-97	5.71531e-96
GNA11	-0.985729	7.31924	437.89	3.11671e-97	6.57566e-96
GPBP1L1	-0.602135	7.52849	437.696	3.43451e-97	7.23835e-96
STX12	-0.79037	6.09117	437.562	3.67394e-97	7.73462e-96
FANCD2	1.09088	5.00348	437.409	3.96662e-97	8.34183e-96
SEMA6D	-2.16689	5.15264	436.902	5.11429e-97	1.07438e-95
C1orf210	-1.30817	3.89952	436.38	6.64079e-97	1.39357e-95
LPCAT1	1.29468	5.20253	436.265	7.03714e-97	1.47516e-95
DIEXF	0.718424	5.10865	435.935	8.30328e-97	1.73872e-95
ADAMTSL1	-1.87726	3.42974	435.823	8.77927e-97	1.83643e-95
MZT1	1.4887	4.58077	435.805	8.86086e-97	1.85151e-95
TRAIP	1.25901	2.24947	435.69	9.38368e-97	1.95867e-95
SOS2	-0.771929	6.17632	435.529	1.01767e-96	2.12193e-95
RSPO2	-3.40737	1.78029	435.512	1.0264e-96	2.13786e-95
DDX39A	0.984393	5.85789	435.02	1.31332e-96	2.73257e-95
EXO1	1.67787	3.79275	434.954	1.35753e-96	2.82157e-95
SSRP1	0.816935	6.81701	434.951	1.35947e-96	2.8226e-95
SYNE3	-1.46843	4.50057	434.857	1.42512e-96	2.95576e-95
TELO2	0.912018	4.4923	434.696	1.54432e-96	3.19961e-95
SEC14L5	-2.99408	0.769471	434.275	1.90709e-96	3.94704e-95
TWISTNB	0.943309	5.21315	433.827	2.38778e-96	4.93668e-95
KIF3A	0.869875	3.40453	433.55	2.74309e-96	5.6653e-95
AQP8	-5.48224	7.32612	433.142	3.36539e-96	6.94319e-95
CHD4	0.517248	7.8768	433.128	3.38864e-96	6.98381e-95
MTERF3	1.03235	4.04004	433.09	3.45349e-96	7.10998e-95
ANKRD13A	-0.655709	6.25113	432.985	3.64132e-96	7.4888e-95
MCM6	1.11873	5.766	432.942	3.72027e-96	7.64315e-95
TGS1	0.913828	5.57761	432.845	3.90595e-96	8.01621e-95
NEGR1	-1.85604	3.87152	432.787	4.02074e-96	8.24316e-95
WDR46	0.914748	5.13849	432.663	4.27829e-96	8.76198e-95
ANO10	-0.806862	5.32479	432.305	5.1192e-96	1.04732e-94
ARHGEF9	-0.805661	4.75181	432.165	5.49124e-96	1.12226e-94
NUP93	0.953848	5.692	432.109	5.64892e-96	1.15329e-94
TTL	0.824349	5.35165	431.735	6.81143e-96	1.38918e-94
DCLK1	-2.17692	2.91065	431.516	7.60397e-96	1.5492e-94
STIL	1.21406	4.60007	431.511	7.62277e-96	1.55142e-94
SLC7A6	1.08212	5.68188	431.462	7.80972e-96	1.58781e-94
SPP1	4.66931	6.09613	430.961	1.00381e-95	2.03875e-94
GALNT12	-1.36804	6.70565	430.865	1.05336e-95	2.13718e-94
FGD4	-0.90387	6.61738	430.86	1.05615e-95	2.14062e-94
NANP	1.13416	3.51942	430.821	1.07719e-95	2.18101e-94
UBE2I	0.735758	5.95275	430.764	1.10823e-95	2.24153e-94
DTYMK	1.26826	4.5946	430.7	1.14454e-95	2.31258e-94
SLC22A23	-1.39027	5.69892	430.606	1.19959e-95	2.42132e-94
TBRG4	1.00255	6.3383	430.152	1.50611e-95	3.03689e-94
EPHX2	-1.5543	5.89055	430.022	1.60701e-95	3.23701e-94
ANKRD12	-0.825372	6.18259	429.944	1.67133e-95	3.36311e-94
PPIL1	1.23924	4.95709	429.475	2.11435e-95	4.2502e-94
THUMPD2	0.640935	3.50228	429.143	2.49688e-95	5.01399e-94
NLE1	1.17686	4.25371	429.104	2.54609e-95	5.10756e-94
RAD54L	1.48447	2.54899	428.976	2.71488e-95	5.44059e-94
C2	1.74905	5.99636	428.852	2.88847e-95	5.78255e-94
PRELID3A	1.51488	0.76564	428.329	3.75428e-95	7.50818e-94
VIPR1	-1.72613	5.32018	428.222	3.96108e-95	7.91368e-94
TMCC3	-1.58903	6.04004	428.129	4.15144e-95	8.28552e-94
PAPSS2	-1.39139	7.28329	427.468	5.78066e-95	1.15254e-93
UBE2T	1.64806	4.05656	427.321	6.22146e-95	1.23917e-93
FXYD5	1.52847	3.74756	427.149	6.78455e-95	1.34995e-93
MPEG1	-1.43454	5.67563	427.064	7.07801e-95	1.40691e-93
ZNF74	1.09373	3.66681	426.984	7.36877e-95	1.46322e-93
NKD1	3.09703	5.27692	426.949	7.49798e-95	1.48736e-93
GSTM5	-2.34801	0.160136	426.766	8.22001e-95	1.62894e-93
OTUD6B	1.05932	4.36228	426.696	8.51037e-95	1.68478e-93
CKS1B	1.37399	5.03903	426.472	9.52193e-95	1.88313e-93
EXOSC5	1.23131	3.67631	426.453	9.61416e-95	1.89945e-93
CBLN2	-2.64469	0.474716	426.345	1.01471e-94	2.00272e-93
FAM162A	-1.13144	6.32873	426.316	1.02948e-94	2.02983e-93
FAM47E-STBD1	-1.40974	4.42918	426.021	1.19359e-94	2.35103e-93
PRIM2	0.86971	4.33409	425.945	1.24033e-94	2.44065e-93
HDAC2	0.820766	6.09486	425.922	1.25428e-94	2.46563e-93
PHF7	-1.17668	2.48075	425.552	1.51007e-94	2.96545e-93
MRTO4	1.06633	5.12991	425.46	1.58127e-94	3.10218e-93
GNPTAB	-0.885101	6.86469	425.45	1.58942e-94	3.11504e-93
CDCA7	1.42623	6.3238	425.413	1.619e-94	3.16984e-93
SCP2	-0.918798	7.64735	424.888	2.10676e-94	4.1207e-93
CD46	0.84549	8.76634	424.673	2.34649e-94	4.58503e-93
LINC01268	-1.71893	1.54905	424.004	3.28064e-94	6.40395e-93
MPND	-0.912778	3.5512	423.683	3.85221e-94	7.51219e-93
AC125807.2	1.4626	1.43255	423.661	3.89667e-94	7.59134e-93
PDX1	3.63171	0.238326	423.655	3.90784e-94	7.60553e-93
AF111167.2	-1.23522	0.623924	423.642	3.93284e-94	7.64658e-93
LYVE1	-2.83594	3.68052	423.447	4.33759e-94	8.42517e-93
HTR1D	4.08009	0.679762	423.351	4.55033e-94	8.82963e-93
LZTS1	2.26381	1.59923	423.348	4.55716e-94	8.83413e-93
CDK3	-1.2037	2.42262	423.338	4.58032e-94	8.87023e-93
CDC6	1.90802	4.976	423.303	4.66245e-94	9.02037e-93
CCDC150	1.45571	1.64931	423.211	4.88119e-94	9.43423e-93
XKR4	-4.09021	1.97015	423.081	5.21079e-94	1.00613e-92
FGF14	-3.07891	-0.675724	422.834	5.89691e-94	1.13749e-92
DUXAP8	4.41138	2.15401	422.59	6.66386e-94	1.28417e-92
TOP2A	1.6581	7.80112	422.45	7.14869e-94	1.37625e-92
SEMA3D	-2.64503	2.9354	422.306	7.68115e-94	1.4773e-92
SUCLG2-AS1	-1.33196	0.676457	421.919	9.3279e-94	1.79226e-92
PPP1R14B	0.963623	6.17873	421.86	9.6081e-94	1.84428e-92
MMP10	4.58349	2.42192	421.85	9.65327e-94	1.85114e-92
BMS1	0.644213	6.02575	421.611	1.08817e-93	2.08467e-92
PLSCR4	-1.25231	4.90369	421.525	1.13651e-93	2.17514e-92
ANKS6	0.927651	4.96098	421.209	1.33153e-93	2.54591e-92
CASP7	-1.28726	7.28238	420.983	1.49116e-93	2.84833e-92
BIRC5	1.73417	5.24928	420.696	1.7221e-93	3.28626e-92
NUP43	0.796168	5.54047	420.556	1.84675e-93	3.52069e-92
POLR3K	1.21819	2.7291	420.373	2.0247e-93	3.85618e-92
TYRO3	1.76472	2.75468	420.342	2.05567e-93	3.91137e-92
FAM135B	-3.59759	1.94301	420.217	2.18832e-93	4.15973e-92
MED9	-0.658792	3.70359	420.19	2.219e-93	4.21394e-92
CMTM8	1.08448	2.00196	419.999	2.44098e-93	4.631e-92
AP3S2	-0.879078	5.33943	419.886	2.58371e-93	4.89705e-92
FAM219B	-0.716433	5.37392	419.804	2.6926e-93	5.0985e-92
ULBP3	1.9114	0.238855	419.672	2.8762e-93	5.44088e-92
MTFR2	1.59244	1.85412	419.497	3.13961e-93	5.93345e-92
LGALS4	-1.61093	10.5362	419.186	3.66992e-93	6.92897e-92
FMO4	-1.49241	2.6824	418.883	4.27094e-93	8.05594e-92
WDYHV1	0.963646	3.05397	418.829	4.38887e-93	8.27041e-92
Telomerase-vert	1.46054	6.12578	418.739	4.59148e-93	8.6439e-92
CPSF3	0.839193	5.891	418.721	4.63379e-93	8.71517e-92
MCM8	1.24113	4.97061	418.55	5.04665e-93	9.48256e-92
RILP	-1.30832	3.99685	418.491	5.19903e-93	9.75952e-92
FADS1	2.06251	4.4197	418.483	5.21981e-93	9.78914e-92
NCAPD2	0.934775	6.4949	418.091	6.35152e-93	1.19001e-91
TMEM72	-3.67077	3.39068	417.408	8.94669e-93	1.67464e-91
ADCY5	-2.25942	2.99805	417.335	9.28093e-93	1.73554e-91
NLGN1	-3.21206	0.606035	417.238	9.74144e-93	1.81992e-91
RCSD1	-1.32375	4.33809	417.226	9.80046e-93	1.8292e-91
CCNO	2.91994	0.72147	417.074	1.05756e-92	1.972e-91
KIFC1	1.42595	4.39033	417.019	1.08735e-92	2.02562e-91
CHI3L1	4.0672	3.93408	416.785	1.22252e-92	2.27525e-91
CENPP	0.940376	2.62644	416.661	1.30084e-92	2.41871e-91
SIPA1L2	-1.04838	6.47681	416.623	1.32594e-92	2.46306e-91
RIOK1	0.839131	4.51054	416.575	1.35807e-92	2.52034e-91
AC113383.1	-2.25501	-1.48126	416.53	1.38941e-92	2.57607e-91
PTPN11	0.677274	7.628	416.301	1.5579e-92	2.88573e-91
IPO11	0.791143	5.39687	415.953	1.85506e-92	3.43292e-91
LDHA	0.990438	9.11112	415.951	1.85719e-92	3.43362e-91
LRWD1	0.800833	3.87005	415.659	2.14996e-92	3.97114e-91
LIG1	0.954506	5.04226	415.372	2.48194e-92	4.58e-91
CENPJ	1.0231	4.57918	415.281	2.59756e-92	4.78885e-91
CRHBP	-2.32063	-0.934085	415.278	2.60179e-92	4.79213e-91
PLEKHA8	0.771466	5.05934	415.134	2.79664e-92	5.14619e-91
MAPRE1	0.896604	6.96867	415.103	2.83955e-92	5.22025e-91
TCFL5	1.30207	3.66002	414.948	3.06992e-92	5.63847e-91
KCTD9	-1.09481	5.96253	414.891	3.15816e-92	5.7951e-91
POLR1E	0.977177	4.50211	414.759	3.37522e-92	6.18759e-91
NOL10	0.680228	5.17633	414.754	3.38249e-92	6.19017e-91
P2RX1	-1.89603	2.66655	414.754	3.38295e-92	6.19017e-91
SIAE	-1.34432	7.03392	414.589	3.67566e-92	6.7195e-91
SLC35D1	-1.04111	7.3613	414.254	4.34602e-92	7.93756e-91
MCM4	1.32919	7.0756	414.242	4.37238e-92	7.97827e-91
PIEZO1	1.03429	6.77161	414.236	4.38635e-92	7.99631e-91
PDK4	-2.22866	5.68905	414.206	4.45322e-92	8.11066e-91
SLC7A1	1.26247	6.36637	414.191	4.48714e-92	8.16394e-91
SRPK1	0.900357	7.4431	414.189	4.49081e-92	8.16394e-91
RYR1	-1.99503	1.11772	414.175	4.52268e-92	8.21425e-91
DBF4	1.06899	4.7764	414.089	4.72171e-92	8.56777e-91
PACSIN2	-0.881812	6.52025	413.963	5.03019e-92	9.11909e-91
NIFK	0.945689	5.47412	413.889	5.21932e-92	9.4532e-91
IFITM2	1.61903	5.04975	413.44	6.53698e-92	1.18288e-90
TICRR	1.66433	3.20877	413.368	6.7774e-92	1.22525e-90
EIF4E3	-1.19022	5.13296	413.23	7.26233e-92	1.31171e-90
PLEKHN1	2.30311	-0.276483	413.169	7.48849e-92	1.35131e-90
GNL3L	0.793771	4.85811	412.43	1.08459e-91	1.95536e-90
PRPS1	0.991873	4.12379	412.04	1.31833e-91	2.37457e-90
GUCA2A	-3.97667	7.01192	411.995	1.34828e-91	2.42629e-90
RRM2	1.57842	6.35914	411.691	1.57058e-91	2.82373e-90
UNC5CL	2.03479	3.01203	411.54	1.6939e-91	3.04265e-90
SIX4	2.5368	0.727348	410.774	2.48685e-91	4.46288e-90
ASB2	-1.75096	2.63766	410.739	2.53074e-91	4.53749e-90
VPS4B	-0.881037	7.0309	410.725	2.54867e-91	4.56545e-90
ZNF684	-0.89743	2.33403	410.661	2.63227e-91	4.7109e-90
ZNF491	-1.32764	0.847504	410.658	2.63566e-91	4.71265e-90
AL691432.2	-0.954923	1.8555	410.573	2.75098e-91	4.91437e-90
ABCA5	-1.5181	6.20929	410.551	2.78104e-91	4.96354e-90
NUP107	0.898961	5.87959	410.495	2.86076e-91	5.10116e-90
KRT7	4.5167	2.01886	410.39	3.01476e-91	5.37089e-90
ZNF624	-0.868542	3.37713	410.346	3.08128e-91	5.4844e-90
CORIN	3.81413	0.572276	410.225	3.27391e-91	5.82197e-90
DUXAP9	4.10014	2.136	409.989	3.68603e-91	6.5489e-90
SLC25A20	-1.14659	5.16936	409.986	3.69194e-91	6.55344e-90
GPATCH4	1.04415	3.78386	409.586	4.51047e-91	7.99913e-90
SNHG16	1.00569	6.95854	409.456	4.81352e-91	8.52886e-90
RPS6KL1	1.16508	2.95869	409.345	5.09031e-91	9.01113e-90
LAGE3	1.18979	3.49695	409.168	5.56073e-91	9.83502e-90
P2RY14	-1.84579	3.21234	409.113	5.71653e-91	1.01014e-89
SUCLG2	-1.07498	7.86543	408.9	6.36215e-91	1.12322e-89
UBTD1	1.59632	1.75299	408.833	6.57936e-91	1.16052e-89
NUTF2	0.938697	5.82532	408.824	6.60916e-91	1.16472e-89
DPF3	-2.12517	1.99307	408.57	7.50416e-91	1.32126e-89
TMEM120B	0.804307	3.5334	408.228	8.91102e-91	1.56755e-89
AXIN2	1.91299	6.81212	408.186	9.10061e-91	1.59947e-89
KIAA0513	-1.3099	5.29889	408.078	9.60378e-91	1.68639e-89
KIAA0895	1.61648	2.78923	407.647	1.19233e-90	2.09182e-89
MEF2C	-1.25532	5.32076	407.45	1.31567e-90	2.30614e-89
CA7	-5.25741	4.94751	407.339	1.39141e-90	2.43671e-89
ATAD5	1.15181	4.18971	407.326	1.40042e-90	2.4503e-89
UBQLN4	0.907354	4.57792	406.952	1.68897e-90	2.95253e-89
SET	0.856085	8.51174	406.947	1.69274e-90	2.95649e-89
CCL14	-2.22201	-0.295352	406.544	2.07165e-90	3.61505e-89
THOP1	0.976336	5.36391	406.335	2.30142e-90	4.0097e-89
PTGDR2	-2.51228	1.98126	406.334	2.30191e-90	4.0097e-89
SLC12A9	0.739642	5.17992	405.918	2.83571e-90	4.93515e-89
TTC22	-1.33957	5.24828	405.748	3.08862e-90	5.37053e-89
MARCKS	-0.881106	7.57242	405.567	3.38203e-90	5.87548e-89
EEF1E1	1.1608	4.21775	405.37	3.73188e-90	6.47753e-89
BGN	3.56418	4.38034	404.953	4.59878e-90	7.97515e-89
SLC4A4	-3.57738	8.01985	404.653	5.34648e-90	9.2636e-89
NPFFR1	3.13012	1.27811	404.51	5.74227e-90	9.94058e-89
TENM1	-2.5327	0.214922	404.24	6.57485e-90	1.13718e-88
GJB4	3.21236	1.04875	403.893	7.82462e-90	1.35215e-88
BFSP1	1.96098	0.496073	403.851	7.98971e-90	1.37946e-88
DYRK2	-0.776286	7.66005	403.52	9.43197e-90	1.62704e-88
NUP98	0.533386	7.23736	402.647	1.46139e-89	2.51872e-88
RPUSD4	0.800714	4.61334	402.549	1.5351e-89	2.64343e-88
TACSTD2	4.425	4.2221	402.491	1.58013e-89	2.71858e-88
TAPT1	-0.697744	4.63659	402.473	1.59467e-89	2.74118e-88
PSMD14	0.97455	6.34023	401.997	2.02418e-89	3.47645e-88
DNMT3B	1.60412	2.06023	401.789	2.24679e-89	3.85538e-88
EFTUD2	0.75063	6.6595	401.588	2.48463e-89	4.25978e-88
CNNM4	-1.06525	6.59473	401.467	2.64036e-89	4.52281e-88
GPAT3	-1.8918	4.89636	401.218	2.99077e-89	5.11855e-88
GCN1	0.70881	7.35207	400.943	3.43264e-89	5.86966e-88
RBM28	0.916113	5.01575	400.849	3.59818e-89	6.14736e-88
LRRC58	0.68768	6.44225	400.351	4.61895e-89	7.88444e-88
HPGD	-2.28695	6.93148	400.297	4.74469e-89	8.09202e-88
FAM98A	0.700721	4.82062	400.242	4.87749e-89	8.31126e-88
C19orf53	0.835074	4.46871	399.922	5.72746e-89	9.75112e-88
ETHE1	-1.3767	6.58523	399.381	7.51094e-89	1.27764e-87
SLC35E4	1.50625	3.62852	399.272	7.93302e-89	1.34827e-87
SP5	3.17444	1.70266	399.102	8.63716e-89	1.46667e-87
OLFML2B	2.17283	3.46426	398.856	9.76978e-89	1.65756e-87
PVR	0.916772	5.72814	398.658	1.07899e-88	1.82905e-87
MT1M	-3.98007	4.39824	398.561	1.133e-88	1.91894e-87
MIR22HG	-1.40746	4.71994	398.548	1.14047e-88	1.92993e-87
PRPF6	0.9334	6.51239	398.346	1.26158e-88	2.13303e-87
YAP1	0.889594	6.66684	398.271	1.31002e-88	2.21302e-87
HECW2	1.59083	3.44704	398.166	1.38063e-88	2.33028e-87
POLR3G	1.84227	1.94897	398.162	1.38348e-88	2.33309e-87
CENPE	1.23589	5.21675	397.866	1.60475e-88	2.7039e-87
WDR90	1.25085	4.69183	397.657	1.78227e-88	3.00043e-87
ZFP3	-1.13201	3.55341	397.602	1.8317e-88	3.08101e-87
GPN3	0.981162	3.67509	397.502	1.9262e-88	3.23717e-87
BTD	-0.799509	4.11929	397.412	2.01558e-88	3.38447e-87
EPB41L3	-1.64084	5.49841	396.994	2.48475e-88	4.16872e-87
FANCG	0.987679	3.74483	396.912	2.58877e-88	4.33951e-87
KNSTRN	1.22023	4.19148	396.841	2.68334e-88	4.49419e-87
AC092718.4	1.46907	0.81013	396.475	3.22263e-88	5.39281e-87
KCTD20	0.688356	6.79254	396.165	3.76587e-88	6.2965e-87
SBNO2	0.983679	6.079	395.772	4.5847e-88	7.65903e-87
PLEKHS1	2.34193	3.10432	395.728	4.68625e-88	7.82201e-87
LY6E	1.9437	5.21353	395.611	4.97062e-88	8.28959e-87
STK3	0.968383	4.63266	395.575	5.05985e-88	8.43122e-87
GINS3	1.20539	3.2089	395.549	5.12837e-88	8.53812e-87
ETFBKMT	-1.04008	2.63486	395.507	5.23645e-88	8.71065e-87
KIFC3	1.62587	3.71881	395.471	5.33171e-88	8.86159e-87
BMP7	2.83703	4.10911	395.257	5.93646e-88	9.85835e-87
THEM6	1.42855	5.50717	394.611	8.2044e-88	1.3613e-86
EMC8	0.785267	4.63957	394.515	8.60796e-88	1.42706e-86
ABCE1	0.886912	6.83188	394.452	8.88738e-88	1.47213e-86
THY1	2.02381	5.48774	394.434	8.96725e-88	1.48411e-86
CARS2	0.834527	5.68538	394.075	1.07353e-87	1.77522e-86
ALG3	0.970083	3.75633	394.015	1.10594e-87	1.82728e-86
LDHD	-2.34859	4.60495	393.955	1.14014e-87	1.8822e-86
RCC2	0.775414	6.89994	393.433	1.48056e-87	2.44212e-86
COL4A2	1.7925	8.50376	393.158	1.6995e-87	2.80088e-86
HSBP1L1	-1.15868	3.35192	393.007	1.8334e-87	3.01903e-86
PREB	0.66584	5.42202	392.86	1.97364e-87	3.24721e-86
PLCD3	-1.31433	5.91384	392.686	2.15363e-87	3.54038e-86
GBA2	-0.744612	6.2944	392.525	2.33486e-87	3.83509e-86
FBL	1.05398	5.72144	392.427	2.45224e-87	4.02451e-86
KAT2B	-1.1483	4.94978	392.29	2.62627e-87	4.30651e-86
NTHL1	1.09024	3.9659	392.235	2.70036e-87	4.4243e-86
CTNNA3	-3.03043	0.0551125	392.059	2.94847e-87	4.82676e-86
MSH6	0.830998	6.07319	392.012	3.01901e-87	4.93812e-86
NOL8	0.726637	5.29642	391.972	3.08005e-87	5.03374e-86
ABCC1	1.15987	5.43262	391.962	3.09502e-87	5.05399e-86
CDK5	0.927296	3.40501	391.959	3.10028e-87	5.05837e-86
ALKAL2	-2.39135	0.787354	391.89	3.20874e-87	5.23096e-86
NKX2-3	-1.85128	3.08557	391.81	3.34052e-87	5.44127e-86
ACSL6	3.36372	4.51765	391.785	3.38353e-87	5.50674e-86
FAM92A	1.59467	3.54264	391.77	3.40773e-87	5.54152e-86
GCSH	1.12392	4.22915	391.752	3.4401e-87	5.58952e-86
LRRC1	-0.911789	6.3424	391.406	4.0905e-87	6.64078e-86
ERF	0.840599	4.15029	391.191	4.5555e-87	7.38957e-86
SPON2	1.43084	4.90665	391.186	4.56845e-87	7.40445e-86
LHX4	-2.59275	0.0677257	390.369	6.87887e-87	1.11399e-85
NPM1	1.14111	9.21004	390.235	7.35643e-87	1.19034e-85
LRRC19	-2.30143	7.11008	389.664	9.79356e-87	1.58339e-85
MID1IP1	1.04059	5.3164	389.156	1.2635e-86	2.0411e-85
SHISA5	0.698295	6.55693	389.045	1.33562e-86	2.15583e-85
CLMN	-1.28191	6.90623	388.966	1.38997e-86	2.2417e-85
PCSK9	2.94246	4.86671	388.919	1.42278e-86	2.29273e-85
TMEM59	-1.03725	8.66331	388.795	1.51464e-86	2.43874e-85
NCL	1.00269	7.91245	388.74	1.55659e-86	2.50423e-85
CELSR1	1.75689	4.58428	388.673	1.61013e-86	2.58824e-85
B3GALT4	-1.15578	3.7672	388.518	1.73998e-86	2.79468e-85
NAA15	0.786669	6.51387	388.26	1.97963e-86	3.17698e-85
SH2D6	-3.27645	0.617008	388.132	2.11111e-86	3.38521e-85
CDC25A	1.41094	4.26086	387.984	2.27378e-86	3.64307e-85
CCT2	1.02662	7.62101	387.239	3.30275e-86	5.28737e-85
FASN	1.51423	7.1319	387.127	3.49337e-86	5.58796e-85
SCUBE2	-2.0216	2.82078	387.106	3.53198e-86	5.64511e-85
LRRC6	1.75009	2.26397	387.103	3.53616e-86	5.64719e-85
PRSS22	2.87091	2.34705	387.044	3.64341e-86	5.81372e-85
STAP2	-1.11785	6.58456	387	3.72292e-86	5.93575e-85
SULT1A1	-1.81654	5.48854	386.902	3.91056e-86	6.22985e-85
PPME1	0.702636	4.56122	386.854	4.00713e-86	6.37851e-85
NOC2L	0.923089	6.29275	386.467	4.86323e-86	7.73495e-85
CD82	1.08816	4.60094	386.274	5.35901e-86	8.51657e-85
AL135905.2	-1.44537	1.50056	386.24	5.45047e-86	8.65489e-85
PPIA	0.950407	9.64516	386.1	5.84639e-86	9.27139e-85
SKP2	1.10882	5.22851	386.1	5.84819e-86	9.27139e-85
CMAHP	-1.79968	4.16048	386.013	6.10666e-86	9.67333e-85
CIT	1.19936	4.52225	385.817	6.73879e-86	1.0666e-84
CPNE8	-1.54922	4.33313	385.599	7.51673e-86	1.18877e-84
CHP2	-3.25159	7.11426	385.346	8.53035e-86	1.34799e-84
ZNRF3	1.34363	4.8418	385.2	9.18108e-86	1.44965e-84
PSMG4	0.865025	3.59444	385.15	9.41298e-86	1.48507e-84
EMILIN3	-1.91677	-0.237027	384.588	1.24757e-85	1.96667e-84
TRIM27	0.626455	6.274	384.492	1.30918e-85	2.06214e-84
MIR497HG	-1.52593	0.867744	384.436	1.34668e-85	2.1195e-84
KRBA2	-1.05138	2.27421	384.43	1.35028e-85	2.12347e-84
STMN2	-2.68197	3.51729	384.388	1.37929e-85	2.16734e-84
AGT	2.1271	3.85383	384.381	1.38408e-85	2.17313e-84
CLSPN	1.4485	3.15477	384.192	1.52155e-85	2.38706e-84
DPM2	0.759774	3.82816	384.143	1.55978e-85	2.44507e-84
CENPW	1.82934	3.38519	384.044	1.63893e-85	2.56708e-84
PDCD5	0.958531	5.3637	383.898	1.7631e-85	2.75937e-84
COPS6	0.753494	5.06032	383.803	1.84899e-85	2.89149e-84
SCML1	1.24608	4.67086	383.579	2.06876e-85	3.23259e-84
MCFD2	0.717104	6.15066	383.164	2.54787e-85	3.97805e-84
CCDC78	2.57349	0.150058	383.079	2.65867e-85	4.14774e-84
ZBTB7B	-0.846723	6.47598	382.943	2.84647e-85	4.43719e-84
PTBP1	0.656742	7.30144	382.754	3.12834e-85	4.8727e-84
CHAF1A	0.958595	4.30701	382.461	3.62473e-85	5.64138e-84
EXOSC8	0.991906	4.87782	382.447	3.6499e-85	5.67604e-84
TMEM236	-2.64578	5.40936	382.175	4.18326e-85	6.50032e-84
ALKBH2	1.10836	3.21612	382.099	4.34442e-85	6.7454e-84
AEN	1.07275	5.11789	381.889	4.82729e-85	7.48919e-84
CDC20	1.57861	4.91724	381.859	4.89928e-85	7.59486e-84
PDZD7	2.31087	-0.829947	381.489	5.89863e-85	9.13681e-84
PODXL	1.2555	5.56258	381.118	7.10467e-85	1.09962e-83
FADS2	2.41671	4.1804	380.963	7.67998e-85	1.18773e-83
RAB27A	-1.54267	5.76027	380.96	7.68913e-85	1.1882e-83
CCNB1	1.62246	6.08656	380.691	8.80134e-85	1.359e-83
AGRN	1.1819	6.52096	380.673	8.88052e-85	1.37015e-83
ESYT1	0.664702	6.90015	380.631	9.06808e-85	1.39798e-83
RAB37	-1.49324	2.60269	380.583	9.29086e-85	1.4312e-83
CPT1A	-0.960862	7.70757	380.564	9.37721e-85	1.44337e-83
TST	-1.32531	7.51544	380.466	9.85237e-85	1.51531e-83
CLEC10A	-2.19856	3.28636	380.374	1.0316e-84	1.58537e-83
DUS4L	0.906202	3.21056	380.341	1.04876e-84	1.61048e-83
H19	5.28525	6.43196	379.933	1.28664e-84	1.97423e-83
ECHDC2	-0.887068	4.74726	379.516	1.58618e-84	2.43193e-83
HS6ST2	3.39271	3.43797	379.497	1.60147e-84	2.45345e-83
IL23A	2.88486	0.669184	379.465	1.62715e-84	2.49085e-83
TFR2	2.47187	-0.172369	379.286	1.77991e-84	2.72256e-83
DOCK10	-1.15565	5.43837	379.234	1.82687e-84	2.79222e-83
PARPBP	1.37594	4.21442	379.004	2.04983e-84	3.13054e-83
ABCF2	0.685231	5.86825	378.993	2.06126e-84	3.14555e-83
AC124067.2	2.92361	-0.157773	378.97	2.08529e-84	3.17975e-83
SFRP1	-3.62034	4.15051	378.828	2.23946e-84	3.41217e-83
BUB1B	1.33227	4.85895	378.804	2.26683e-84	3.45118e-83
EIF4EBP1	1.30015	4.68578	378.627	2.47731e-84	3.76871e-83
PDE9A	-2.34448	5.26183	378.586	2.52804e-84	3.84289e-83
COL5A2	2.141	8.10631	378.483	2.66177e-84	4.04305e-83
MORC4	1.16743	4.72868	378.284	2.94136e-84	4.46425e-83
QTRT2	0.660807	5.36916	377.848	3.65949e-84	5.5499e-83
TDGF1	2.42642	3.66534	377.845	3.66597e-84	5.55542e-83
RANBP1	1.14841	6.08704	377.824	3.70356e-84	5.60805e-83
ELAVL1	0.582743	5.77782	377.721	3.90113e-84	5.90264e-83
ZNF200	0.731293	3.70939	377.695	3.95121e-84	5.9738e-83
P2RY12	-2.38349	-0.0284069	377.131	5.24377e-84	7.92189e-83
IL1R2	-2.20504	4.89903	377.096	5.33573e-84	8.05461e-83
NDRG2	-1.22302	5.49685	376.887	5.92421e-84	8.93606e-83
CAMK2D	-0.896315	6.81008	376.88	5.9452e-84	8.96083e-83
TRIM59	1.05181	4.08293	376.579	6.91307e-84	1.04116e-82
SLC25A22	1.07961	3.67207	376.284	8.0152e-84	1.20622e-82
AC068491.4	2.14074	1.37335	376.197	8.37239e-84	1.25901e-82
MINDY1	-0.932562	4.36935	375.888	9.77928e-84	1.46944e-82
TMEM109	0.69476	5.06884	375.775	1.03469e-83	1.55355e-82
LINC01315	1.96974	1.12138	375.762	1.04163e-83	1.56276e-82
CCNDBP1	-0.864529	5.75482	375.649	1.1022e-83	1.65237e-82
DNAH5	2.46935	1.26166	375.58	1.14094e-83	1.70914e-82
TACC3	1.14668	4.46635	375.451	1.21698e-83	1.82166e-82
TMEM171	-2.07081	4.15347	375.435	1.22674e-83	1.83486e-82
RBM47	-0.945522	7.99335	375.375	1.26473e-83	1.89024e-82
HYAL3	1.50918	1.50784	375.292	1.31795e-83	1.96828e-82
ULK3	-0.787511	5.12936	375.273	1.33116e-83	1.98649e-82
ENO1	1.08021	9.72109	375.064	1.47804e-83	2.20401e-82
NAP1L1	0.931458	7.51611	374.946	1.56793e-83	2.33626e-82
EPHA10	-1.47977	4.55942	374.919	1.58934e-83	2.36636e-82
CSNK1E	0.710142	5.53246	374.785	1.69953e-83	2.5285e-82
SMYD2	0.719387	5.16017	374.504	1.95644e-83	2.90851e-82
RNFT2	1.51897	1.56885	374.356	2.10781e-83	3.13118e-82
GAS8	0.769765	3.54462	374.222	2.25437e-83	3.34634e-82
BCL2L1	0.904043	6.06386	374.183	2.29873e-83	3.40825e-82
ERFE	3.10936	-0.350319	374.182	2.29956e-83	3.40825e-82
ATRNL1	-2.11168	1.65534	374.083	2.41655e-83	3.57894e-82
CHP1	-0.983916	7.40701	374.065	2.43871e-83	3.60903e-82
MPP5	-0.728957	6.07267	373.94	2.596e-83	3.83891e-82
EEPD1	1.10059	4.45555	373.692	2.93927e-83	4.34324e-82
ACLY	0.810003	7.32137	373.358	3.47507e-83	5.1311e-82
NOC3L	0.872872	5.06182	373.18	3.79969e-83	5.60618e-82
TMEM255B	1.92098	1.44445	373.144	3.86955e-83	5.70496e-82
HELLS	1.17549	5.32448	373.138	3.88051e-83	5.71682e-82
SNHG1	0.943996	5.56608	373.065	4.02644e-83	5.92734e-82
TRMT112	0.951631	5.63996	372.787	4.62742e-83	6.80693e-82
C2CD2	0.767751	5.04065	372.54	5.23716e-83	7.69807e-82
CSTF1	0.808362	5.27931	372.344	5.77746e-83	8.48589e-82
TARBP1	0.785042	6.06905	372.147	6.3795e-83	9.36313e-82
RP9P	0.903637	2.09553	372.103	6.52173e-83	9.56471e-82
F2R	1.14163	5.21003	372.085	6.57879e-83	9.64117e-82
SLC1A5	0.900556	6.53171	372.082	6.58922e-83	9.64923e-82
ASB8	-0.585205	4.55872	371.774	7.69121e-83	1.12546e-81
KIF20B	1.15385	5.55292	371.767	7.71545e-83	1.12816e-81
SRI	-1.35224	8.26163	371.612	8.33909e-83	1.21844e-81
IRAK2	1.47958	3.70712	371.603	8.37717e-83	1.2226e-81
HSD11B2	-1.67956	6.06122	371.603	8.38002e-83	1.2226e-81
HSPE1	1.12288	6.56539	371.597	8.40573e-83	1.22543e-81
SMPD4	0.772664	5.16248	371.475	8.93363e-83	1.30143e-81
CENPH	1.33677	3.68259	371.367	9.42949e-83	1.37264e-81
RPN2	0.970123	8.53963	371.363	9.4516e-83	1.37484e-81
DPCD	1.20538	3.34743	371.219	1.01578e-82	1.47647e-81
NOP16	1.16961	4.34656	371.208	1.02144e-82	1.48359e-81
RPL7L1	0.799401	7.44846	371.199	1.02613e-82	1.4893e-81
TPM4	0.849087	8.62351	371.025	1.11937e-82	1.62342e-81
RNF219	0.915306	4.85608	370.931	1.17352e-82	1.70069e-81
DNAJC28	-1.30635	0.425513	370.832	1.23334e-82	1.78606e-81
MARS	0.831441	6.56782	370.748	1.28611e-82	1.86111e-81
ATP6V1E2	1.14016	1.60695	370.462	1.48453e-82	2.14665e-81
ACOX1	-1.05369	8.24409	370.328	1.58762e-82	2.29402e-81
PGGT1B	-0.728075	6.11175	370.312	1.60064e-82	2.31113e-81
COL1A1	3.34094	9.46626	370.047	1.82777e-82	2.63714e-81
SMC4	0.877089	6.73456	369.888	1.97965e-82	2.85417e-81
MND1	1.50156	2.09166	369.864	2.00393e-82	2.88704e-81
CIRBP	-0.710531	6.57771	369.809	2.06009e-82	2.96577e-81
SLC11A1	3.33826	2.99261	369.458	2.45626e-82	3.53352e-81
MBOAT1	-0.987142	5.13924	369.175	2.83027e-82	4.06856e-81
SERPINE2	1.69183	5.2106	369.115	2.91663e-82	4.18963e-81
GFRA1	-2.10865	3.30445	369.106	2.93027e-82	4.20614e-81
CDCA8	1.18143	3.96756	369.035	3.03595e-82	4.35464e-81
PRMT1	1.05608	6.49863	368.96	3.15159e-82	4.5172e-81
EDNRA	2.08102	4.06244	368.809	3.40107e-82	4.87121e-81
SPDL1	1.09798	3.86526	368.74	3.52006e-82	5.03796e-81
MAP3K20	1.50599	6.62329	368.645	3.6913e-82	5.27918e-81
HSP90AA1	1.14283	8.87986	368.602	3.77296e-82	5.39203e-81
C5orf30	-1.15591	5.78807	368.311	4.365e-82	6.23358e-81
MEF2C-AS1	-2.01781	-0.660097	368.294	4.40133e-82	6.28088e-81
CKMT2	4.87007	3.22848	368.283	4.4261e-82	6.31162e-81
TMPRSS13	2.90231	2.14022	368.03	5.02464e-82	7.15993e-81
YARS	0.876378	6.0353	367.893	5.38168e-82	7.66312e-81
TLCD2	-1.32939	5.09802	367.725	5.85638e-82	8.333e-81
PRC1	1.32789	5.8557	367.518	6.49542e-82	9.23557e-81
F2RL2	2.26225	1.9557	367.329	7.14276e-82	1.01486e-80
RIF1	0.569381	7.37742	366.817	9.23116e-82	1.31064e-80
TINCR	-2.4899	0.763639	366.737	9.61009e-82	1.36345e-80
TRIP6	1.36103	4.90407	366.54	1.0607e-81	1.5038e-80
IPO9	0.652086	5.83975	366.515	1.0741e-81	1.5217e-80
SLC19A1	1.19208	3.63866	366.479	1.09354e-81	1.54812e-80
EXOSC3	0.743927	4.37763	366.334	1.17624e-81	1.66399e-80
BEND5	-2.01902	-0.452151	366.326	1.18083e-81	1.66927e-80
DDX54	0.723912	5.81813	366.287	1.2043e-81	1.70122e-80
CUL4A	0.794162	7.03616	366.257	1.22208e-81	1.7251e-80
WDR18	0.967118	4.44053	365.887	1.47149e-81	2.07567e-80
DIS3	0.74771	6.57702	365.849	1.49985e-81	2.11415e-80
TRIM16	1.11397	5.21803	365.742	1.58266e-81	2.22928e-80
BMP2K	-0.634107	6.54659	365.707	1.61064e-81	2.26705e-80
TMEM131	-0.762903	6.56141	365.684	1.62923e-81	2.29157e-80
NECTIN4	1.69551	3.5199	365.678	1.6339e-81	2.29649e-80
PRKACB	-1.45788	7.32874	365.598	1.70069e-81	2.38865e-80
ATP6V0D2	-2.08863	1.91654	365.579	1.71694e-81	2.40975e-80
CCR8	2.58806	-0.811971	365.577	1.71893e-81	2.41081e-80
PLD1	-0.972524	6.31095	365.172	2.10602e-81	2.95159e-80
ZSWIM7	-0.804335	2.88421	365.002	2.29314e-81	3.21154e-80
FOLR2	-2.04668	2.96966	364.465	3.00182e-81	4.20105e-80
TRGC2	-2.02626	1.92357	364.401	3.09887e-81	4.33377e-80
TTLL4	0.91907	3.94905	364.278	3.29714e-81	4.60776e-80
AC112777.1	1.90476	0.769261	364.255	3.33548e-81	4.65802e-80
PTTG1	1.51815	5.02992	364.127	3.55519e-81	4.96131e-80
RUVBL2	1.00083	6.25108	364.076	3.64745e-81	5.08642e-80
TAF6	0.758118	4.10044	363.795	4.19933e-81	5.85186e-80
NSMF	1.27089	4.71286	363.589	4.65733e-81	6.48548e-80
ZNF280C	0.906851	2.78969	363.338	5.28249e-81	7.35081e-80
KIAA0408	-2.14958	2.23815	363.332	5.29857e-81	7.36795e-80
CARM1	0.69294	5.24855	362.939	6.45203e-81	8.96552e-80
CD276	1.11037	5.03141	362.895	6.59469e-81	9.15727e-80
SOX9	1.44938	5.86655	362.847	6.75487e-81	9.37304e-80
WSCD1	-2.30322	4.54823	362.384	8.51878e-81	1.18123e-79
TMEM9	1.02949	4.71247	362.26	9.06544e-81	1.25614e-79
PRPF40A	0.598763	7.45811	362.232	9.19622e-81	1.27336e-79
CDKN2A	2.35022	1.03006	362.117	9.7403e-81	1.34774e-79
ZER1	-0.728918	5.30644	361.88	1.09699e-80	1.5168e-79
DPH2	0.902909	4.77367	361.855	1.11074e-80	1.53473e-79
ZNF396	-1.14932	1.77873	361.668	1.22027e-80	1.68488e-79
ACTR5	0.910599	3.58579	361.628	1.24502e-80	1.71785e-79
SHH	1.82431	4.1762	361.403	1.39362e-80	1.92153e-79
AC016727.1	-1.26717	-0.100709	361.366	1.41965e-80	1.95604e-79
ZSWIM4	1.62017	2.5787	361.211	1.53401e-80	2.11213e-79
SPNS1	0.742048	4.45083	360.89	1.80211e-80	2.47951e-79
GNPDA1	1.02225	5.07899	360.848	1.84051e-80	2.53057e-79
RNF8	0.695091	4.18489	360.646	2.03652e-80	2.79811e-79
AC016355.1	-1.33765	0.35374	360.623	2.06066e-80	2.82929e-79
DESI1	0.740342	5.00731	360.394	2.31153e-80	3.17151e-79
MRPS23	1.03097	5.22352	360.219	2.52324e-80	3.45956e-79
AOC1	-1.55201	7.7412	360.136	2.62966e-80	3.60295e-79
SCN4B	-1.85509	1.75679	360.131	2.63698e-80	3.61045e-79
ERCC2	0.702299	3.52011	360.112	2.6622e-80	3.64243e-79
AL359397.2	-1.90856	-1.86784	360.017	2.7924e-80	3.81791e-79
GINS4	1.47766	3.29023	359.508	3.60336e-80	4.92325e-79
RCC1	1.07809	5.382	359.505	3.60914e-80	4.92771e-79
MT1E	-2.54604	6.1349	359.312	3.97535e-80	5.42393e-79
RNASEL	-1.05193	5.00291	359.244	4.11373e-80	5.60882e-79
MIIP	0.779333	3.83685	359.221	4.16057e-80	5.66874e-79
KLRB1	-1.87949	2.71722	359.174	4.26079e-80	5.80125e-79
TTK	1.51729	4.94001	359.136	4.34286e-80	5.90888e-79
CETN2	1.0458	4.70732	359.075	4.47602e-80	6.08583e-79
MASTL	0.897658	4.35562	358.731	5.32036e-80	7.22883e-79
PEA15	0.909958	5.5185	358.453	6.11602e-80	8.30413e-79
SCAMP2	-0.746428	6.22809	358.326	6.5192e-80	8.84543e-79
PANK3	-0.788116	8.3831	358.317	6.54769e-80	8.87793e-79
RNASEH1	0.628708	4.26411	358.233	6.82944e-80	9.25353e-79
DSG3	5.76679	4.59729	358.107	7.27433e-80	9.84953e-79
IL16	-1.4423	4.53243	357.955	7.85134e-80	1.06235e-78
VMA21	0.894276	6.4428	357.88	8.14993e-80	1.10198e-78
ABCC13	-2.67378	2.44506	357.82	8.40085e-80	1.13513e-78
UBA2	0.783173	6.90716	357.491	9.90692e-80	1.33771e-78
PTPN12	0.928401	5.69063	357.475	9.98684e-80	1.34757e-78
SECISBP2L	-0.708214	5.89688	357.317	1.08118e-79	1.45789e-78
PGF	1.74639	2.70513	357.297	1.09167e-79	1.47101e-78
ACO2	-0.799389	7.15465	357.076	1.22009e-79	1.64292e-78
GLIPR2	-1.32095	4.52278	357.064	1.22739e-79	1.65162e-78
DLGAP1-AS2	1.52588	2.80906	357.04	1.24229e-79	1.67052e-78
SORCS1	-2.99968	1.28197	356.831	1.37917e-79	1.85331e-78
SERPINE1	3.35861	5.06521	356.46	1.66157e-79	2.23127e-78
LINC00891	-2.11774	1.29619	356.199	1.89363e-79	2.54114e-78
ANKS1B	-2.1941	0.123906	356.171	1.92026e-79	2.57512e-78
VPS9D1-AS1	2.28413	0.57657	356.118	1.97213e-79	2.64287e-78
PAG1	-1.05816	6.87336	355.937	2.15921e-79	2.8916e-78
SYNJ2BP	-0.775892	6.55257	355.852	2.25344e-79	3.01572e-78
CXCL6	3.77528	2.25629	355.827	2.28198e-79	3.05184e-78
AHCYL2	-1.77145	7.46879	355.718	2.40986e-79	3.22066e-78
DHX30	0.542879	6.15197	355.659	2.48265e-79	3.31567e-78
SLC41A2	-1.12761	6.05334	355.656	2.4856e-79	3.31735e-78
TBL2	0.671149	5.60008	355.638	2.5087e-79	3.34591e-78
ACAT1	-1.15322	6.64382	355.616	2.53607e-79	3.3801e-78
KDM1A	0.76087	6.70748	355.443	2.76627e-79	3.68441e-78
CTU1	0.976017	2.11937	355.328	2.93039e-79	3.90034e-78
PGAM5	1.00656	6.01823	355.318	2.94454e-79	3.91652e-78
IMMP2L	0.999263	3.03848	355.216	3.09892e-79	4.11906e-78
KNL1	1.18825	5.64546	355.013	3.43193e-79	4.5586e-78
AFF3	-2.13524	2.35363	355.005	3.44511e-79	4.57301e-78
UCKL1	0.824607	4.7164	354.967	3.51204e-79	4.65869e-78
THBS2	3.73718	6.77673	354.881	3.66568e-79	4.8592e-78
CEP250	0.929983	5.45625	354.819	3.78181e-79	5.00974e-78
SYNCRIP	0.741964	7.68543	354.814	3.79118e-79	5.01877e-78
F13A1	-2.355	5.76457	354.809	3.80217e-79	5.02991e-78
ABCD3	-0.850813	7.28235	354.79	3.83727e-79	5.07291e-78
MSH2	0.880453	5.64282	354.65	4.11587e-79	5.43756e-78
TMEM185B	0.857015	3.80206	354.631	4.15626e-79	5.48721e-78
GUCA2B	-4.89798	4.82016	354.568	4.28999e-79	5.65995e-78
MXI1	-1.0812	5.90008	354.531	4.369e-79	5.76032e-78
ZNF282	0.579736	4.7612	354.501	4.43677e-79	5.84573e-78
BOD1	0.801838	4.88156	354.443	4.56741e-79	6.01381e-78
OLR1	4.13448	2.09997	354.403	4.65881e-79	6.13002e-78
GLRX3	0.834476	5.77572	354.36	4.76001e-79	6.25899e-78
ZNF132	-1.6293	1.75088	354.087	5.45993e-79	7.17449e-78
DDIT4	1.80173	6.01484	354.076	5.48911e-79	7.20799e-78
REXO2	0.929366	5.46057	354.032	5.61151e-79	7.36378e-78
LINC02038	-1.40042	1.03658	354.003	5.69338e-79	7.46622e-78
KLB	-2.43707	0.827359	353.938	5.88352e-79	7.71041e-78
RBCK1	1.02405	5.90459	353.802	6.29946e-79	8.24998e-78
SGO2	1.17151	4.29453	353.615	6.91849e-79	9.05232e-78
C11orf95	1.1793	4.16227	353.614	6.92135e-79	9.05232e-78
CBX7	-1.0692	3.95331	353.602	6.96267e-79	9.10027e-78
MTHFD2	1.1955	6.63996	353.544	7.16692e-79	9.36099e-78
AP000866.2	-2.10546	0.403526	353.4	7.70329e-79	1.00548e-77
EPHB1	3.45684	1.19567	353.378	7.78907e-79	1.016e-77
PAK1IP1	0.934103	4.34939	353.273	8.21062e-79	1.07028e-77
TMEM37	-1.83999	4.24338	353.037	9.24263e-79	1.204e-77
SQLE	1.80519	6.44304	352.992	9.45519e-79	1.23087e-77
ZNF44	-0.614796	4.33321	352.983	9.49861e-79	1.2357e-77
FEN1	1.2801	5.34122	352.971	9.55184e-79	1.2418e-77
LRRC75A	-1.21778	4.21355	352.952	9.64463e-79	1.25303e-77
DUSP10	1.38675	3.66631	352.377	1.28681e-78	1.67072e-77
PAQR5	-1.44281	5.7649	352.356	1.30026e-78	1.68707e-77
DSC3	4.79413	3.94871	352.328	1.31855e-78	1.70966e-77
CD48	-1.60266	4.42388	352.202	1.40504e-78	1.82061e-77
SLC27A5	1.82528	1.89839	352.145	1.44537e-78	1.87162e-77
LRRN3	-1.90539	0.555292	352.144	1.44653e-78	1.87188e-77
TIGD4	1.46634	0.246555	352.122	1.46202e-78	1.89067e-77
DUSP26	-2.49894	-0.317588	352.105	1.47513e-78	1.90638e-77
FLT3	-1.72417	1.33313	351.772	1.74292e-78	2.25097e-77
PSRC1	1.35779	2.44101	351.749	1.76265e-78	2.27494e-77
TPH1	-3.62584	4.59928	351.637	1.86465e-78	2.40483e-77
POLR3E	0.549825	5.68248	351.636	1.86574e-78	2.40483e-77
VAPA	-0.75935	7.45876	351.308	2.19896e-78	2.83246e-77
ITM2C	-1.71121	9.67093	350.831	2.79372e-78	3.5962e-77
PTGDR	-2.90032	2.90469	350.689	2.9993e-78	3.8583e-77
FAM13B	-0.605653	5.11743	350.43	3.41589e-78	4.39131e-77
CAMK2N1	-1.22526	6.23493	350.417	3.43746e-78	4.41614e-77
LINC00963	0.84868	4.76216	350.4	3.46722e-78	4.45146e-77
CCT5	0.982542	8.15384	350.276	3.69074e-78	4.73532e-77
TARID	-2.40396	-0.231965	350.11	4.01108e-78	5.14295e-77
MEST	1.036	5.94518	350.092	4.04734e-78	5.18605e-77
KLHL29	1.35059	2.95552	349.846	4.57862e-78	5.86296e-77
GOLGA7B	2.17958	1.20996	349.828	4.61963e-78	5.91162e-77
E2F5	1.19632	3.86051	349.792	4.70419e-78	6.01589e-77
ACTL6A	0.926672	5.83744	349.718	4.88024e-78	6.23696e-77
IFT22	0.999463	3.09782	349.581	5.22872e-78	6.67796e-77
TULP3	0.813279	3.52652	349.414	5.68639e-78	7.25775e-77
ZNF205	0.799913	3.27327	349.325	5.94378e-78	7.58132e-77
HASPIN	1.47619	2.47576	349.305	6.00374e-78	7.65281e-77
MFSD11	-0.659985	4.87474	349.299	6.02271e-78	7.672e-77
ACACA	0.928892	6.47977	349.278	6.08594e-78	7.74751e-77
HAPLN3	1.83397	2.94155	349.236	6.21524e-78	7.90696e-77
NPM3	1.35636	4.12166	349.151	6.48718e-78	8.24756e-77
AC005165.1	-2.17631	-0.632664	349.088	6.69558e-78	8.507e-77
TOMM5	1.01633	5.81849	348.929	7.24882e-78	9.20394e-77
RIOK3	-1.1571	7.43966	348.924	7.26733e-78	9.22145e-77
DDX18	0.727531	7.0281	348.85	7.54311e-78	9.56519e-77
EME1	1.39058	1.65506	348.687	8.18416e-78	1.03714e-76
FOXP4-AS1	1.97781	-0.154918	348.452	9.20898e-78	1.16625e-76
FERMT1	1.4958	7.63952	348.399	9.45716e-78	1.19691e-76
C15orf62	1.95789	0.0231094	348.171	1.06039e-77	1.34117e-76
SECTM1	-1.92836	4.80324	348.119	1.08858e-77	1.37594e-76
FAM83H	1.16477	6.34844	348.012	1.14827e-77	1.45045e-76
SAE1	0.776946	6.33945	347.954	1.18246e-77	1.49267e-76
HSPBP1	0.918007	3.95606	347.84	1.25205e-77	1.57951e-76
C16orf89	-3.34073	1.2114	347.684	1.35346e-77	1.70633e-76
NAA16	0.734994	4.26961	347.487	1.49377e-77	1.88202e-76
C2orf15	1.11829	2.29321	347.486	1.49503e-77	1.88239e-76
CXCL5	6.15891	5.84907	347.409	1.55349e-77	1.95474e-76
HTRA3	1.93651	3.96446	347.216	1.71173e-77	2.15247e-76
LIMS1	0.653079	6.16253	347.183	1.73994e-77	2.18654e-76
ZNF821	-0.878722	2.20286	347.057	1.85336e-77	2.32758e-76
WDR37	-0.568392	4.19897	347.037	1.87236e-77	2.34993e-76
AC009779.3	-1.25265	1.71927	346.931	1.97448e-77	2.47651e-76
TRAF2	0.6337	4.33879	346.878	2.02808e-77	2.54211e-76
TSR1	0.847263	5.6947	346.487	2.46736e-77	3.09075e-76
ADORA3	-2.00994	1.49865	346.419	2.55201e-77	3.19475e-76
CFB	2.10912	6.55364	346.394	2.58407e-77	3.23281e-76
FLJ31104	-1.70007	-1.04169	346.277	2.74061e-77	3.42647e-76
GRWD1	0.7606	5.088	346.027	3.1069e-77	3.88194e-76
TRG-AS1	-1.58161	0.81672	345.963	3.2078e-77	4.00545e-76
ANXA3	1.36465	6.02656	345.842	3.40961e-77	4.25473e-76
TRAF5	0.922239	5.51513	345.803	3.4765e-77	4.33544e-76
NUP37	0.901525	4.83844	345.187	4.73341e-77	5.89914e-76
PACSIN3	2.27979	2.52916	344.814	5.70749e-77	7.10859e-76
ABCB11	-3.04212	1.48333	344.805	5.73403e-77	7.1371e-76
MAGOHB	0.832702	3.89497	344.482	6.74359e-77	8.38836e-76
F12	1.56429	2.54489	344.307	7.35972e-77	9.14896e-76
MTAP	0.850123	5.68204	344.026	8.47393e-77	1.05274e-75
EBPL	1.03977	4.86611	343.966	8.73299e-77	1.08423e-75
RAD1	0.717231	4.7993	343.91	8.97977e-77	1.11416e-75
PTCHD1	-2.76489	1.1288	343.909	8.98812e-77	1.11449e-75
RNF185	-0.535435	4.96483	343.675	1.01049e-76	1.25217e-75
MMP14	1.47246	7.50813	343.537	1.08296e-76	1.34112e-75
TDRD10	-1.86435	-0.902814	343.494	1.10628e-76	1.36914e-75
BACE2	1.31122	6.72556	343.382	1.17039e-76	1.44758e-75
SH3PXD2A-AS1	2.84562	0.785455	343.296	1.22188e-76	1.5103e-75
RYR3	-3.10305	0.712874	343.247	1.25219e-76	1.54679e-75
G6PD	1.03027	3.86766	343.194	1.28594e-76	1.58747e-75
SYNGR1	-1.76811	1.08549	343.109	1.34226e-76	1.65596e-75
MSANTD3	0.843774	3.68255	342.971	1.438e-76	1.77297e-75
JAM2	-1.68831	2.95424	342.719	1.632e-76	2.01088e-75
LARGE1	-0.806296	4.96492	342.561	1.76662e-76	2.17538e-75
PPM1A	-0.653763	6.7405	342.39	1.92506e-76	2.369e-75
PBLD	-1.75011	5.85336	342.386	1.92823e-76	2.37141e-75
EBNA1BP2	0.997113	5.65233	342.222	2.09401e-76	2.57368e-75
TOPBP1	0.702296	6.30926	342.104	2.22202e-76	2.72929e-75
C1orf186	-2.03665	1.08032	342.017	2.32067e-76	2.84868e-75
TGIF1	0.796093	5.72155	341.994	2.34719e-76	2.87943e-75
PPM1G	0.745743	6.43911	341.668	2.7646e-76	3.38936e-75
AL391056.1	2.86141	0.175101	341.488	3.02522e-76	3.70656e-75
C15orf38-AP3S2	-0.848333	4.98597	341.427	3.1192e-76	3.81931e-75
PTCD1	0.730555	3.54692	341.352	3.23884e-76	3.96332e-75
KARS	0.793332	7.47602	341.241	3.4247e-76	4.18815e-75
TUBG1	0.920224	4.04508	341.177	3.53585e-76	4.32137e-75
MSTO1	0.719088	3.5773	341.021	3.82394e-76	4.67055e-75
POLR2D	0.535045	5.24967	340.878	4.10807e-76	5.01446e-75
FBXL19	0.709382	4.7037	340.867	4.13162e-76	5.04006e-75
RRP15	0.731884	4.67315	340.653	4.59845e-76	5.60604e-75
CDC45	1.5744	3.56154	340.59	4.74653e-76	5.78297e-75
TBL3	0.720128	4.50383	340.28	5.54485e-76	6.75141e-75
ACADVL	-0.814254	7.93281	340.16	5.88919e-76	7.16621e-75
SORD2P	1.66713	2.40722	340.108	6.043e-76	7.34881e-75
PRKAR1B	1.01769	4.5008	339.856	6.85922e-76	8.33623e-75
DMRTA1	-2.78492	1.14365	339.714	7.36585e-76	8.9464e-75
ONECUT2	2.82217	2.07315	339.646	7.61944e-76	9.24866e-75
FBXO5	1.02201	3.78907	339.563	7.94512e-76	9.63801e-75
LGALS2	-2.61292	4.00568	339.513	8.14439e-76	9.87362e-75
NHP2	1.03547	5.37031	339.388	8.67113e-76	1.05057e-74
PGK1	1.02142	8.98665	339.369	8.75596e-76	1.06019e-74
CADPS	2.29881	4.60998	339.221	9.43197e-76	1.14134e-74
AP3M2	0.842092	4.28267	339.217	9.44941e-76	1.14274e-74
BZW2	0.85206	6.49432	339.08	1.01207e-75	1.22317e-74
TERC	1.53	4.38539	339.073	1.01591e-75	1.22705e-74
ZNF367	1.22785	4.23932	339.024	1.04093e-75	1.25649e-74
PRPF19	0.786896	6.03733	338.964	1.07277e-75	1.29414e-74
MMP28	-2.43887	4.59208	338.934	1.08905e-75	1.31297e-74
SH3PXD2B	1.26176	5.22737	338.857	1.13197e-75	1.36387e-74
HMGB1P6	1.1106	5.36261	338.712	1.21736e-75	1.46584e-74
MZT2A	0.956429	5.15357	338.558	1.31529e-75	1.5828e-74
EARS2	0.722812	5.04055	338.513	1.34467e-75	1.61716e-74
ADGRL3	-1.99599	4.8882	338.382	1.43665e-75	1.72672e-74
NIPAL1	-1.12987	6.211	338.379	1.43816e-75	1.72746e-74
PCDH17	1.61028	3.60644	338.115	1.64189e-75	1.97098e-74
SNRPB	1.26295	7.26217	338.077	1.67386e-75	2.00812e-74
RASL10B	3.49775	0.297309	337.977	1.75938e-75	2.10942e-74
ITGB1BP1	0.646535	4.55677	337.695	2.0269e-75	2.42869e-74
CHMP6	-0.637333	3.86235	337.674	2.04826e-75	2.45277e-74
HES6	1.6321	4.85435	337.387	2.36548e-75	2.83091e-74
C10orf35	1.43583	0.353971	336.93	2.97513e-75	3.55834e-74
CENPL	0.956375	3.34283	336.922	2.9862e-75	3.56941e-74
TEP1	-0.866107	6.74894	336.718	3.30877e-75	3.95256e-74
GNG2	-1.14611	4.46419	336.699	3.33944e-75	3.98676e-74
RPS21	1.21709	7.725	336.673	3.38493e-75	4.03861e-74
DCLRE1B	0.819706	3.17498	336.447	3.78959e-75	4.51866e-74
ATG4D	-0.86419	4.71889	336.186	4.31943e-75	5.1473e-74
TBC1D30	1.08772	3.32492	336.161	4.37419e-75	5.20938e-74
CFAP97	0.758455	6.05465	335.82	5.18983e-75	6.177e-74
NR3C1	-1.19318	5.90085	335.817	5.19721e-75	6.18203e-74
FRMD4B	-0.921004	5.09142	335.754	5.36526e-75	6.37805e-74
ACBD7	2.13778	-0.139743	335.561	5.91185e-75	7.02355e-74
LCN10	-2.37253	-0.542925	335.515	6.04873e-75	7.18182e-74
CHMP1B	-0.815661	6.73737	335.486	6.1365e-75	7.2816e-74
AC104958.2	2.41506	-0.90693	334.96	7.9906e-75	9.47595e-74
PHF6	0.702807	5.77268	334.952	8.02091e-75	9.50614e-74
SRPX	-1.99468	3.02294	334.902	8.22567e-75	9.74291e-74
AL158163.2	-2.00569	-1.1304	334.754	8.86084e-75	1.04889e-73
GLYATL1	3.16624	0.568832	334.721	9.0052e-75	1.06533e-73
JPT2	0.820518	6.74391	334.628	9.43718e-75	1.11576e-73
KCNAB1	-2.37886	-0.0193245	334.53	9.9099e-75	1.17095e-73
DEK	0.887619	7.9285	334.359	1.07975e-74	1.27505e-73
CAMK4	-1.32039	3.36956	334.285	1.12073e-74	1.32265e-73
ZDHHC7	-0.556029	6.45837	334.227	1.1541e-74	1.36121e-73
GNA13	-0.768318	7.5696	334.176	1.18375e-74	1.39534e-73
FNDC11	2.46709	-0.416267	334.025	1.27713e-74	1.5045e-73
VASH2	1.72616	0.94323	333.705	1.49913e-74	1.76497e-73
C7orf31	-1.43914	1.88868	333.675	1.52173e-74	1.7905e-73
PAXIP1	0.620541	4.31977	333.65	1.54092e-74	1.81199e-73
CLECL1	-1.96259	-0.149693	333.457	1.69762e-74	1.99506e-73
TGDS	1.00343	4.35748	333.444	1.70908e-74	2.00732e-73
ALKAL1	3.18143	-0.0685189	333.129	2.00082e-74	2.34857e-73
ACSM5	-2.3749	-0.274079	333.044	2.08797e-74	2.44939e-73
AMPD1	-3.04379	1.58743	332.857	2.29427e-74	2.68979e-73
FMO5	-1.84316	5.80561	332.849	2.30325e-74	2.6987e-73
AC243960.1	-1.81701	0.544888	332.668	2.5219e-74	2.95313e-73
ELOC	0.938606	4.96728	332.522	2.71332e-74	3.17538e-73
ILF3	0.648455	7.24639	332.329	2.98891e-74	3.49581e-73
CENPO	0.820762	3.89793	332.231	3.13892e-74	3.66907e-73
BTBD3	-0.963119	6.30792	332.197	3.19367e-74	3.73084e-73
SLC2A1	1.56715	7.03437	332.186	3.21207e-74	3.75009e-73
PPP2R3B	0.993247	2.7657	331.855	3.79201e-74	4.42454e-73
CRYZL1	-0.609814	3.96926	331.811	3.87583e-74	4.51964e-73
DHRS2	3.88816	0.711819	331.699	4.0993e-74	4.77739e-73
CNPY3	0.684612	4.95939	331.607	4.29309e-74	5.00026e-73
PNPLA7	-1.64667	2.71318	331.583	4.3453e-74	5.05807e-73
P3H1	1.21544	4.13166	331.494	4.54251e-74	5.28448e-73
ADAM17	0.556838	5.40477	331.463	4.61529e-74	5.36596e-73
AMOTL2	1.05833	4.75211	331.382	4.80614e-74	5.58453e-73
FNBP1	-0.930704	5.33268	331.379	4.81286e-74	5.58902e-73
NBPF25P	-1.19121	1.32098	331.228	5.1931e-74	6.02701e-73
EXOSC4	1.06574	4.07498	331.135	5.43923e-74	6.30893e-73
NKILA	1.78001	1.52686	331.085	5.57919e-74	6.46743e-73
ASB9	1.84879	2.50618	330.762	6.55837e-74	7.598e-73
CCDC34	1.10325	2.68136	330.607	7.08807e-74	8.20682e-73
PDE2A	-1.55123	2.19519	330.523	7.39494e-74	8.55707e-73
USP31	0.787974	4.76555	330.43	7.7466e-74	8.9587e-73
LAPTM4B	1.50486	6.96782	330.167	8.84137e-74	1.02187e-72
AP1S3	1.19609	2.76336	330.149	8.9195e-74	1.03029e-72
DLGAP5	1.45886	4.92927	330.14	8.96146e-74	1.03453e-72
LIF	1.68408	4.33096	330.026	9.48868e-74	1.09475e-72
TIMM50	0.894756	5.21361	330.02	9.51723e-74	1.0974e-72
STYK1	-1.49398	4.69244	329.993	9.64387e-74	1.11134e-72
RIC3	-2.19862	0.53246	329.94	9.90709e-74	1.14101e-72
DNAJC4	-0.757064	3.24687	329.723	1.10434e-73	1.27112e-72
MT1H	-3.38482	3.01241	329.212	1.42726e-73	1.64186e-72
FAM207A	0.775321	3.07948	329.124	1.49126e-73	1.71446e-72
CRYBA2	-3.1859	-0.39494	329.051	1.5471e-73	1.77762e-72
C7	-3.32291	5.24693	328.593	1.94676e-73	2.23552e-72
YDJC	1.10225	3.98338	328.554	1.98444e-73	2.27746e-72
NSDHL	1.08293	4.06938	328.536	2.0028e-73	2.29717e-72
TIMM8A	0.894447	2.79301	328.399	2.14509e-73	2.45894e-72
CARHSP1	0.841537	5.37826	328.372	2.17448e-73	2.49117e-72
RAD51AP1	1.3073	3.93419	328.286	2.27089e-73	2.6001e-72
C9orf116	1.98373	-0.215109	328.216	2.35099e-73	2.69024e-72
ARHGEF39	1.32951	3.08373	328.124	2.46198e-73	2.8156e-72
KIF21B	1.18931	4.62583	328.06	2.54337e-73	2.90698e-72
NUSAP1	1.23621	5.41697	328.058	2.54492e-73	2.90706e-72
PDZD4	-2.01099	0.867548	328.048	2.55766e-73	2.91991e-72
POLR3H	0.778196	4.08525	328	2.62092e-73	2.99039e-72
POLA2	0.910874	4.13971	327.976	2.65265e-73	3.02483e-72
CEP78	0.77843	5.11619	327.958	2.67608e-73	3.04976e-72
KIAA1109	-0.62485	7.91927	327.955	2.68088e-73	3.05346e-72
TNFSF10	-1.1328	7.16821	327.464	3.42921e-73	3.90352e-72
NAPEPLD	-0.865888	5.43243	327.361	3.61142e-73	4.10854e-72
MTFR1	0.920737	5.21191	327.349	3.63275e-73	4.13041e-72
TCF21	-1.64826	3.19857	327.28	3.75997e-73	4.27257e-72
CPOX	0.739446	4.46525	327.077	4.16245e-73	4.72718e-72
CACNA1A	-2.58139	0.900835	327.031	4.25997e-73	4.83512e-72
GDF15	2.32848	5.91968	326.977	4.37748e-73	4.96562e-72
RTEL1	1.33898	4.7897	326.968	4.39791e-73	4.98591e-72
AC093642.2	-3.00857	-0.290957	326.779	4.83387e-73	5.47698e-72
SLC11A2	1.38117	6.69465	326.748	4.90893e-73	5.55882e-72
CMBL	-1.46099	5.8252	326.702	5.02546e-73	5.68748e-72
GIMAP1	-1.26597	2.79557	326.623	5.22651e-73	5.9116e-72
KLF7	1.30288	4.18129	326.62	5.23453e-73	5.91726e-72
TNPO2	0.723573	5.30379	326.607	5.27039e-73	5.95435e-72
LSM7	0.907401	4.97944	326.531	5.47334e-73	6.18007e-72
B4GALT1-AS1	-1.47769	0.794821	326.34	6.02612e-73	6.80031e-72
DNTTIP1	1.22925	4.90841	326.038	7.01127e-73	7.90747e-72
BLM	1.1271	4.31086	325.95	7.32836e-73	8.26033e-72
FAM220A	0.700927	3.80808	325.938	7.37025e-73	8.30277e-72
AL356273.3	-1.57606	1.14313	325.704	8.28854e-73	9.33187e-72
PSME4	0.666416	6.56418	325.469	9.32354e-73	1.04911e-71
CCNJL	-1.55582	3.18863	325.452	9.40511e-73	1.05768e-71
SMG9	0.611518	4.11932	325.408	9.61456e-73	1.08062e-71
POMP	1.03111	6.48104	325.403	9.64161e-73	1.08304e-71
CES3	-1.96072	6.02456	325.345	9.92408e-73	1.11413e-71
WDR35	0.976727	4.38672	325.33	9.99627e-73	1.12159e-71
TMEM123	0.80722	8.54272	325.293	1.01843e-72	1.14203e-71
ROBO2	2.37341	2.96729	325.245	1.04357e-72	1.16955e-71
AC098934.1	1.46519	1.86387	325.161	1.08809e-72	1.21875e-71
PNPT1	0.841053	5.79855	325.069	1.13982e-72	1.27595e-71
MCTP2	-0.790004	6.37167	324.958	1.20523e-72	1.34842e-71
SUGCT	-1.67324	2.42501	324.837	1.28059e-72	1.4319e-71
MYBBP1A	0.98232	5.21873	324.831	1.28388e-72	1.43477e-71
AL390729.1	2.34518	-0.476448	324.67	1.39208e-72	1.55479e-71
BHLHE40	1.50705	6.09391	324.651	1.40522e-72	1.56858e-71
TTYH3	1.35616	5.41974	323.937	2.01101e-72	2.24351e-71
SLC2A13	-1.15117	6.11165	323.584	2.40007e-72	2.67602e-71
ADAMTS6	1.57497	2.28162	323.383	2.65501e-72	2.95859e-71
LPGAT1	0.85369	7.18309	323.352	2.69581e-72	3.00234e-71
RNF125	-1.51002	3.86686	323.245	2.84456e-72	3.16621e-71
MALL	-1.53462	7.75518	323.175	2.94675e-72	3.27809e-71
ELFN1	1.73901	-0.0566984	323.156	2.97501e-72	3.30765e-71
SRRT	0.536666	5.61485	323.137	3.00331e-72	3.33722e-71
AL136309.2	-1.82841	-1.56295	322.792	3.57071e-72	3.96545e-71
RFC2	0.970354	4.73468	322.612	3.90853e-72	4.33816e-71
LGR5	2.60169	4.8712	322.548	4.03529e-72	4.47631e-71
MOCS3	1.01717	4.15177	322.513	4.10737e-72	4.5537e-71
PDF	1.03012	3.44706	322.469	4.1994e-72	4.65308e-71
AC007608.4	3.91305	0.812694	322.268	4.64282e-72	5.1415e-71
ARHGAP11A	1.19586	5.44061	322.221	4.75437e-72	5.26205e-71
HSD17B11	-1.00566	7.49467	322.206	4.78971e-72	5.29818e-71
STRAP	0.88239	6.46192	322.171	4.87474e-72	5.38919e-71
C15orf48	-1.69419	7.81711	322.091	5.0752e-72	5.60764e-71
MAGI3	-0.726031	6.11757	321.995	5.32413e-72	5.87936e-71
RFT1	0.655112	4.50679	321.864	5.6878e-72	6.27742e-71
THOC2	0.638913	6.75675	321.619	6.43123e-72	7.09392e-71
SAMD10	1.10555	1.75885	321.604	6.47881e-72	7.14238e-71
HADHB	-0.740849	7.30389	321.582	6.5509e-72	7.21779e-71
HYAL2	0.834263	5.62595	321.452	6.99263e-72	7.70015e-71
LIMA1	-1.00243	8.18937	321.392	7.20707e-72	7.93183e-71
DNA2	1.11753	4.16268	321.272	7.6515e-72	8.41622e-71
C18orf32	-0.911525	5.1945	320.904	9.20368e-72	1.01178e-70
NIP7	0.846315	5.42653	320.743	9.97778e-72	1.09627e-70
MORC2	0.646653	4.67339	320.626	1.05839e-71	1.16221e-70
UGT1A8	-3.18529	4.2322	320.616	1.06359e-71	1.16727e-70
LSM8	0.603142	5.19096	320.464	1.1479e-71	1.25909e-70
SLC36A1	-1.3089	4.90244	320.173	1.32781e-71	1.45561e-70
HMGCLL1	-2.15463	-0.468451	320.163	1.33441e-71	1.46202e-70
LTV1	0.861401	4.37606	319.868	1.54748e-71	1.69453e-70
AC106881.1	-1.67232	-1.11968	319.804	1.5984e-71	1.7493e-70
PES1	0.905217	5.79758	319.643	1.73289e-71	1.89543e-70
HERC3	-0.672393	4.9065	319.35	2.00651e-71	2.1935e-70
NUP62CL	1.18078	1.97448	319.3	2.05809e-71	2.24863e-70
NABP2	0.867946	4.53193	319.2	2.16323e-71	2.36218e-70
OSBPL1A	-1.19817	4.68731	319.043	2.34031e-71	2.55412e-70
NUP62	0.619173	5.17592	318.952	2.45055e-71	2.67295e-70
PALM2-AKAP2	2.44573	3.17898	318.887	2.53136e-71	2.75955e-70
UTP18	0.836288	5.29362	318.535	3.02013e-71	3.29055e-70
RIN1	0.982049	3.51854	318.506	3.06481e-71	3.33737e-70
POLB	0.880961	4.07801	318.445	3.15967e-71	3.43875e-70
EVPL	1.4419	5.36471	318.113	3.73184e-71	4.05921e-70
ITPKA	-1.65999	3.69527	318.09	3.77612e-71	4.10509e-70
FZD6	0.818376	5.18635	317.868	4.21993e-71	4.58502e-70
AL161772.1	1.33091	3.19215	317.763	4.44914e-71	4.83138e-70
GTPBP3	0.776607	3.09777	317.758	4.45817e-71	4.8385e-70
KNTC1	0.721548	6.12718	317.651	4.70555e-71	5.10415e-70
ACVRL1	-1.22354	7.03834	317.46	5.17874e-71	5.61295e-70
GLO1	0.986539	7.01942	317.459	5.18035e-71	5.61295e-70
EPB41L4B	-1.08348	7.31898	317.458	5.18345e-71	5.61321e-70
SIGLEC8	-2.02223	1.07297	317.358	5.45078e-71	5.89943e-70
FOSL1	3.40685	0.373373	317.216	5.85306e-71	6.33133e-70
CSNK2A2	0.755662	5.8163	317.101	6.20062e-71	6.70359e-70
AL359752.1	-1.30089	-0.292859	316.942	6.7138e-71	7.25439e-70
LINC00996	-1.56264	0.92201	316.851	7.02695e-71	7.58857e-70
SCN11A	-2.38377	-0.233292	316.835	7.08586e-71	7.64797e-70
KHK	1.50084	2.96779	316.827	7.11406e-71	7.67417e-70
TADA2B	-0.560716	4.69602	316.631	7.84964e-71	8.46301e-70
TTPAL	0.906425	4.55952	316.569	8.09499e-71	8.72272e-70
RHOU	-1.08246	5.96048	316.328	9.1382e-71	9.84141e-70
GSTM2	-1.70037	2.08331	316.308	9.22738e-71	9.93198e-70
MRPL4	0.906139	4.35064	316.304	9.2468e-71	9.94742e-70
CAPN2	-0.851786	8.3403	316.257	9.46524e-71	1.01768e-69
MALSU1	0.820566	4.17275	316.162	9.92683e-71	1.06673e-69
STIM1	-0.682878	5.42126	316.085	1.03204e-70	1.10804e-69
WDFY3-AS2	-1.32203	0.0733092	316.085	1.03227e-70	1.10804e-69
UBAC2	0.729187	6.01694	315.993	1.0805e-70	1.15918e-69
FAM91A1	0.698697	6.84362	315.985	1.08533e-70	1.16372e-69
SLC16A9	-2.01706	5.43234	315.931	1.11471e-70	1.19457e-69
AC093908.1	2.65104	1.44751	315.803	1.18863e-70	1.27309e-69
STK31	2.45691	1.6102	315.776	1.20489e-70	1.2898e-69
SLCO1C1	-1.76903	-0.945804	315.748	1.22192e-70	1.30732e-69
LYPD8	-2.98199	6.43826	315.747	1.22289e-70	1.30764e-69
DIMT1	0.823366	4.30387	315.699	1.25227e-70	1.33833e-69
POFUT1	1.08609	7.1076	315.576	1.33187e-70	1.42262e-69
C7orf50	0.928711	5.32084	315.325	1.51062e-70	1.61267e-69
POP7	0.80182	4.35609	315.291	1.53705e-70	1.63999e-69
RHEBL1	1.55558	0.0750139	315.083	1.7058e-70	1.81905e-69
LEF1	1.77326	2.72763	315.041	1.74187e-70	1.8565e-69
NCOA1	-0.711577	5.92563	315.04	1.74317e-70	1.85689e-69
AL512283.1	-2.56312	-1.12797	314.881	1.88801e-70	2.01008e-69
MTMR10	-0.700042	4.86362	314.879	1.89009e-70	2.0112e-69
TOMM6	0.914834	5.37548	314.747	2.01943e-70	2.14766e-69
TAGLN2	0.794893	7.7844	314.735	2.0315e-70	2.15932e-69
ITGB7	-1.37505	4.6277	314.716	2.05092e-70	2.17878e-69
LINC01082	-2.28527	1.12841	314.702	2.06503e-70	2.19259e-69
MT1G	-2.87587	4.30956	314.632	2.13947e-70	2.27039e-69
LINC01132	1.64551	-0.338123	314.471	2.31916e-70	2.45974e-69
HMGB1	0.944843	8.78534	314.468	2.322e-70	2.46142e-69
ASF1B	1.26211	4.41433	314.449	2.34486e-70	2.4843e-69
WDR34	1.01918	5.46972	314.364	2.44692e-70	2.59104e-69
KIF9	0.989625	2.66791	314.209	2.6449e-70	2.79916e-69
AGAP2-AS1	1.25574	1.2415	314.141	2.73649e-70	2.89453e-69
TRMT61A	0.97726	4.55478	314.067	2.84036e-70	3.00278e-69
SLC25A25-AS1	-1.12011	5.57253	313.914	3.06617e-70	3.23975e-69
GIMAP5	-1.35302	4.08071	313.846	3.1723e-70	3.35008e-69
GHR	-1.98546	2.83523	313.774	3.28898e-70	3.47143e-69
SSX2IP	0.970362	5.13168	313.713	3.39095e-70	3.57712e-69
USP30	-0.67144	4.22634	313.472	3.82639e-70	4.0343e-69
CNR1	-2.50825	1.57006	313.324	4.1213e-70	4.34289e-69
WDHD1	1.14506	4.60947	313.1	4.61297e-70	4.85838e-69
DUS3L	0.860655	4.39868	313.025	4.78872e-70	5.04077e-69
IGHV1OR15-1	-2.58439	-1.44567	312.929	5.02638e-70	5.28526e-69
AC135068.8	-2.58439	-1.44567	312.929	5.02638e-70	5.28526e-69
SSBP1	0.826713	5.91599	312.825	5.29529e-70	5.56503e-69
CD96	-1.35439	3.20253	312.636	5.82063e-70	6.11385e-69
SOCS6	-0.878929	6.40114	312.584	5.9735e-70	6.27106e-69
GATA2-AS1	2.4222	0.889942	312.517	6.17885e-70	6.48315e-69
XKRX	2.00903	2.43097	312.285	6.9424e-70	7.28041e-69
LMTK3	2.13288	1.32021	312.281	6.95661e-70	7.29141e-69
AC083899.1	0.90997	1.96622	312.27	6.99297e-70	7.32559e-69
KIF11	1.16669	5.56588	312.185	7.2989e-70	7.64199e-69
CDKN3	1.53011	3.959	312.124	7.52648e-70	7.87606e-69
ACADM	-0.945412	5.7676	312.007	7.97891e-70	8.34503e-69
GRAMD4	-0.83106	6.55024	311.919	8.3419e-70	8.72003e-69
NAP1L4	0.500941	6.47234	311.912	8.37169e-70	8.74649e-69
ACACB	-1.1686	4.93418	311.623	9.67463e-70	1.01024e-68
DIO2	2.03307	4.26353	311.581	9.88248e-70	1.03139e-68
TMEM74B	2.22698	1.60267	311.413	1.07524e-69	1.12158e-68
IGF2BP3	4.30943	2.73105	311.282	1.14787e-69	1.19671e-68
FAM72D	1.92328	1.39594	311.25	1.1665e-69	1.21549e-68
TRMT6	1.07013	4.39295	311.243	1.17084e-69	1.21936e-68
PTDSS1	0.863243	6.57684	311.076	1.27282e-69	1.32486e-68
CTPS2	0.710699	5.31812	310.987	1.33119e-69	1.38488e-68
CD302	-1.10603	4.76175	310.956	1.35226e-69	1.40605e-68
MBTPS2	0.897013	4.11588	310.901	1.39e-69	1.44452e-68
NUDC	0.742815	5.28471	310.483	1.71416e-69	1.78045e-68
MYO1A	-1.47345	7.18636	310.467	1.72758e-69	1.79344e-68
PPP1R35	0.724605	3.50107	310.387	1.79883e-69	1.86642e-68
AURKB	1.26086	3.55806	310.367	1.81641e-69	1.88365e-68
TOMM40	0.969293	6.05812	310.153	2.02263e-69	2.09641e-68
GPR19	1.57629	-0.207572	309.911	2.28316e-69	2.36518e-68
MAOA	-1.58526	8.45923	309.906	2.28963e-69	2.37063e-68
PEX11A	-1.05735	4.3009	309.869	2.33223e-69	2.41346e-68
EPHA1	1.20569	4.72349	309.839	2.36785e-69	2.44903e-68
CEP89	0.579493	4.00581	309.684	2.55851e-69	2.64483e-68
HHLA2	-1.90895	6.15909	309.639	2.61782e-69	2.70471e-68
AC092171.3	1.42802	0.647995	309.54	2.75102e-69	2.84084e-68
MRPL3	0.83506	6.75627	309.528	2.76667e-69	2.85549e-68
FLAD1	0.646489	4.8695	309.496	2.81221e-69	2.90096e-68
PIGZ	-1.53477	4.49162	309.383	2.97588e-69	3.06818e-68
TMEM189	0.755064	4.9044	309.023	3.56498e-69	3.67362e-68
HSF1	0.789911	5.48323	308.826	3.935e-69	4.05278e-68
SLC19A2	0.913387	4.42354	308.803	3.9809e-69	4.0979e-68
NCAPG	1.30807	5.08549	308.578	4.45731e-69	4.5859e-68
AC023632.6	1.31566	1.55058	308.548	4.52331e-69	4.65136e-68
GABRE	1.64336	4.43605	308.485	4.66946e-69	4.79913e-68
ADCY9	-0.874685	5.08684	308.484	4.67192e-69	4.79914e-68
SPC24	1.23576	3.50461	308.472	4.70037e-69	4.82583e-68
TRIM36	-1.45782	4.30699	308.205	5.37222e-69	5.51272e-68
ANO6	1.02499	6.53763	308.117	5.61622e-69	5.76008e-68
PCDH9	-2.10875	2.82964	307.997	5.96308e-69	6.11263e-68
AC087525.1	-2.69331	1.7414	307.862	6.3826e-69	6.53924e-68
ASGR1	2.56859	0.466361	307.853	6.41123e-69	6.56514e-68
PHGR1	-1.93179	7.98847	307.669	7.03012e-69	7.19512e-68
HIST1H2BG	1.26618	6.82911	307.613	7.23038e-69	7.39622e-68
LINC01133	-1.48424	4.12454	307.508	7.62228e-69	7.79303e-68
SLC25A15	0.959038	3.93044	307.405	8.02695e-69	8.20249e-68
DNAH17	2.79026	-0.269397	307.155	9.10065e-69	9.29481e-68
PDZD3	-1.83984	4.36556	307.137	9.18333e-69	9.37437e-68
IL1A	3.38041	1.49908	307.087	9.41592e-69	9.60679e-68
MKI67	1.35973	7.15994	306.987	9.89774e-69	1.00931e-67
C4orf19	-1.31182	5.50643	306.897	1.03548e-68	1.05537e-67
MRE11	0.683477	5.28452	306.892	1.03808e-68	1.05747e-67
HIST3H2BB	1.77289	3.68338	306.762	1.10837e-68	1.12849e-67
PYGM	-1.91743	0.251254	306.746	1.11729e-68	1.13697e-67
ASNS	1.37208	4.90354	306.716	1.13403e-68	1.15341e-67
CAB39	-0.673396	7.57111	306.684	1.15246e-68	1.17155e-67
LINC01140	-2.09914	0.903833	306.668	1.16153e-68	1.18015e-67
CLIC5	-1.42605	6.83841	306.657	1.16837e-68	1.18649e-67
ACSF2	-1.25357	5.27555	306.375	1.34551e-68	1.36567e-67
LINC00863	-0.875143	2.24853	306.362	1.3542e-68	1.37378e-67
PRDX4	1.14244	6.34253	306.154	1.50343e-68	1.52437e-67
RHPN1-AS1	2.57197	-1.46939	306.132	1.5197e-68	1.54007e-67
C1orf109	0.727419	3.94364	306.096	1.54799e-68	1.56793e-67
CITED4	1.8758	1.28808	306.09	1.55223e-68	1.57141e-67
MBNL1-AS1	-1.19699	3.01149	305.985	1.636e-68	1.65537e-67
SPAG5	1.11639	5.16104	305.951	1.66454e-68	1.68337e-67
LINC01270	2.10461	-0.892627	305.935	1.67827e-68	1.69638e-67
TGM2	1.35088	6.57514	305.922	1.68877e-68	1.70611e-67
CWH43	-3.41268	4.76357	305.919	1.69177e-68	1.70826e-67
MMRN1	-2.34792	4.26357	305.732	1.85742e-68	1.87456e-67
NCAM1	-1.57115	3.11674	305.449	2.14149e-68	2.16014e-67
KCNQ5	-2.12871	-0.674355	305.353	2.24726e-68	2.26566e-67
ABLIM2	1.37918	3.68558	305.239	2.37889e-68	2.39713e-67
PPIH	0.928169	4.2593	305.186	2.44255e-68	2.46001e-67
ATP8B4	-1.00489	3.6738	305.153	2.48453e-68	2.501e-67
CCNB1IP1	0.951836	5.10978	305.14	2.50066e-68	2.51595e-67
PAFAH1B1	-0.516557	7.18196	305.097	2.55473e-68	2.56903e-67
TLR3	-1.46453	4.92235	305.064	2.59789e-68	2.61089e-67
GABRD	2.2141	-1.03804	305.063	2.59902e-68	2.61089e-67
CAVIN2	-1.57002	4.17804	305.012	2.66582e-68	2.67662e-67
SERPINB5	2.73798	5.68388	304.978	2.71141e-68	2.721e-67
AAR2	0.805235	4.80536	304.865	2.86949e-68	2.87816e-67
SDCBP2	-1.76156	7.09063	304.794	2.97409e-68	2.98155e-67
TMEM147	0.786418	5.51254	304.745	3.04766e-68	3.05374e-67
XPNPEP3	0.839588	4.32589	304.407	3.61106e-68	3.61641e-67
LSM5	0.882222	5.1946	304.362	3.69436e-68	3.69795e-67
CACYBP	0.878113	6.13196	304.317	3.77868e-68	3.78042e-67
PTK2B	-0.876894	5.85224	304.301	3.80798e-68	3.80779e-67
AC093673.1	1.30336	0.886171	304.293	3.82413e-68	3.82198e-67
TIAM1	-1.16993	3.73277	304.274	3.86002e-68	3.85589e-67
MLXIPL	2.26511	2.62743	304.217	3.97163e-68	3.96535e-67
DENND1B	-0.744812	5.87551	304.208	3.98996e-68	3.98162e-67
UBE2V1	0.888482	5.22603	304.073	4.26892e-68	4.25783e-67
NCOA4	-0.692296	8.57256	304.051	4.31678e-68	4.30337e-67
SPOUT1	0.628303	4.46346	303.956	4.52917e-68	4.5128e-67
CPAMD8	-1.70584	0.208855	303.859	4.75425e-68	4.73467e-67
EIF2S2P4	1.39617	0.103539	303.778	4.95172e-68	4.92881e-67
GNAQ	-0.633494	6.96212	303.635	5.31876e-68	5.29146e-67
ZNF697	1.05641	3.44021	303.487	5.72809e-68	5.6958e-67
ABCB6	1.10435	3.62718	303.419	5.927e-68	5.8906e-67
GINM1	-0.67551	5.41411	303.199	6.62087e-68	6.57686e-67
SNHG7	0.98369	4.14391	303.083	7.01745e-68	6.96727e-67
MARCH9	0.689426	2.98253	302.978	7.39412e-68	7.33753e-67
PCBP1-AS1	-0.756596	3.57928	302.96	7.46259e-68	7.40173e-67
AGO2	0.984257	6.93993	302.932	7.56906e-68	7.50353e-67
SH3BGRL2	-0.90634	7.84998	302.767	8.2209e-68	8.1456e-67
DISP2	-2.1699	2.72362	302.606	8.91183e-68	8.82573e-67
UCA1	4.49687	2.88036	302.522	9.29784e-68	9.20335e-67
TNFRSF6B	3.9544	4.65664	302.288	1.04532e-67	1.03417e-66
KMT5B	-0.517863	6.18368	302.133	1.13009e-67	1.11747e-66
ZNF503	1.41695	2.81302	302.127	1.13323e-67	1.12002e-66
MEMO1	0.623799	5.07025	301.921	1.25694e-67	1.24166e-66
THEMIS	-1.42322	2.5929	301.909	1.26467e-67	1.24866e-66
TMEM211	3.69391	0.269596	301.521	1.53617e-67	1.51596e-66
KIAA1211	-1.41188	4.94264	301.252	1.75762e-67	1.73362e-66
TUBAL3	-2.16793	4.0241	301.175	1.82728e-67	1.80143e-66
GPR157	1.1247	4.08868	301.067	1.92899e-67	1.90074e-66
GDPD2	-2.46033	2.67583	301.065	1.93071e-67	1.90148e-66
CDH6	1.38344	3.24309	300.934	2.06175e-67	2.02952e-66
EDN2	-2.94907	0.646825	300.922	2.07428e-67	2.04082e-66
MAPK15	2.82105	0.679865	300.89	2.10753e-67	2.07249e-66
EDN3	-2.55971	4.48879	300.795	2.21142e-67	2.17356e-66
CGRRF1	-0.827473	3.37694	300.766	2.24348e-67	2.20396e-66
AC007182.1	-2.79785	-0.39154	300.538	2.5146e-67	2.46908e-66
LUZP2	-2.12483	1.39106	300.39	2.70867e-67	2.6583e-66
UBE3C	0.483716	7.16603	300.298	2.83645e-67	2.78231e-66
GCSAM	-2.10892	0.869939	300.276	2.86808e-67	2.81193e-66
NEO1	-0.996918	7.15127	300.25	2.9061e-67	2.84777e-66
CAPN10	0.548434	4.31149	300.136	3.07758e-67	3.0143e-66
[truncated: 17,580 more rows]
