# Supplementary material for: Comprehensive RNA-sequencing analysis of colorectal cancer in a Korean cohort
Source: Mol Cells. 2024 Feb 23;47(3):100033. doi: 10.1016/j.mocell.2024.100033 (PMC11004400; doi:10.1016/j.mocell.2024.100033)
Supplement: Supplementary file 4 — Supplementary Table 4 Gene set enrichment analysis results comparing tumor and normal samples. [file mmc4.xlsx]

## Sheet: Disease_Perturbations_from_GEO
Term	es	nes	pval	fdr	geneset_size	matched_size	genes	ledge_genes
Acute Lung Injury C0242488 mouse GSE1871 sample 152	0.376341	1.89007	0	0	372	293	TNFRSF12A;IFITM3;COL4A1;TGFBI;MMP3;PHLDA1;CCT6A;CD44;CEBPB;CXCL3;CXCL1;IFITM1;SLC3A2;TIMP1;FMNL2;PKM;NME1;CXCL2;COL4A2;LDHA;SHISA5;BHLHE40;PSMD14;FXYD5;TPM4;IFITM2;C2;LY6E;CXCL5;PTPN12;CCT5;ARG2;SERPINE1;POMP;ANXA3;SLC11A1;IL1A;TGM2;S100A9;LYN;CXCL16;RPS2;NME2;PCNA;IL1RN;RPL36A;PSMA2;ACOT9;IL6;VNN3;IFRD1;GAPDH;CTSH;IER3;SAA1;MARCKSL1;RNF149;PPID;IL1B;H2AFZ;ICAM1;PSMB7;FPR2;SQSTM1;SOCS3;PSMB5;FPR1…	TNFRSF12A;IFITM3;COL4A1;TGFBI;MMP3;PHLDA1;CCT6A;CD44;CEBPB;CXCL3;CXCL1;IFITM1;SLC3A2;TIMP1;FMNL2;PKM;NME1;CXCL2;COL4A2;LDHA;SHISA5;BHLHE40;PSMD14;FXYD5;TPM4;IFITM2;C2;LY6E;CXCL5;PTPN12;CCT5;ARG2;SERPINE1;POMP;ANXA3;SLC11A1;IL1A;TGM2;S100A9;LYN;CXCL16;RPS2;NME2;PCNA;IL1RN;RPL36A;PSMA2;ACOT9;IL6;VNN3;IFRD1;GAPDH;CTSH;IER3;SAA1;MARCKSL1;RNF149;PPID;IL1B;H2AFZ;ICAM1;PSMB7;FPR2;SQSTM1;SOCS3;PSMB5;FPR1…
Acute pancreatitis C0001339 mouse GSE3644 sample 376	0.395353	2.00793	0	0	412	359	TRIB3;STC2;S100A11;SLC7A5;MYC;TNFRSF12A;FJX1;NOP58;GARS;HSP90AB1;DGKZ;YWHAG;SLC7A11;PSAT1;PHLDA1;CEBPB;IARS;HSPD1;PYCR1;AARS;EIF2S2;SLC3A2;FPGS;RHEB;PPA1;VEGFA;GRB10;SNHG6;RAN;SRM;LDHA;ESYT1;PVR;MCFD2;BHLHE40;BCL2L1;PTBP1;MID1IP1;PPIA;TPM4;SLC1A5;MORC4;HSP90AA1;ACTN1;EIF4EBP1;LIF;DDIT4;TGIF1;CARHSP1;MTHFD2;PGK1;TAGLN2;ANXA3;AGO2;SPP1;ASNS;HNRNPU;RPL8;MORF4L2;RPS2;PLP2;ZYX;SRXN1;HSPA8;PHC2;TARS;TU…	TRIB3;STC2;S100A11;SLC7A5;MYC;TNFRSF12A;FJX1;NOP58;GARS;HSP90AB1;DGKZ;YWHAG;SLC7A11;PSAT1;PHLDA1;CEBPB;IARS;HSPD1;PYCR1;AARS;EIF2S2;SLC3A2;FPGS;RHEB;PPA1;VEGFA;GRB10;SNHG6;RAN;SRM;LDHA;ESYT1;PVR;MCFD2;BHLHE40;BCL2L1;PTBP1;MID1IP1;PPIA;TPM4;SLC1A5;MORC4;HSP90AA1;ACTN1;EIF4EBP1;LIF;DDIT4;TGIF1;CARHSP1;MTHFD2;PGK1;TAGLN2;ANXA3;AGO2;SPP1;ASNS;HNRNPU;RPL8;MORF4L2;RPS2;PLP2;ZYX;SRXN1;HSPA8;PHC2;TARS;TU…
Adenocarcinoma of esophagus C0279628 human GSE1420 sample 164	0.373373	1.85748	0	0	318	297	EIF3B;MMP7;CDK4;IFITM3;COL4A1;GARS;HSP90AB1;PLOD3;TGFBI;TESC;CEBPB;HSPD1;CXCL1;IFITM1;TIMP1;SERPINH1;KRT17;MMP1;GTF3A;HDGF;TMEM97;TUBB;NME1;DDX39A;LDHA;PTBP1;FXYD5;PPIA;NCL;IFITM2;S100P;HSP90AA1;SOX9;NPM1;RPN2;COL5A2;COL1A1;TAGLN2;POMP;BACE2;TOMM6;HMGB1;PTGES3;LAPTM4B;THBS2;MORF4L2;BCAP31;SPARC;COL6A3;UBA1;COL1A2;CHCHD2;EEF1D;PTMA;CTSH;IER3;MARCKSL1;UBD;CD55;HSPA5;APMAP;LCN2;KRT18;NOMO2;TUBA1C;CE…	EIF3B;MMP7;CDK4;IFITM3;COL4A1;GARS;HSP90AB1;PLOD3;TGFBI;TESC;CEBPB;HSPD1;CXCL1;IFITM1;TIMP1;SERPINH1;KRT17;MMP1;GTF3A;HDGF;TMEM97;TUBB;NME1;DDX39A;LDHA;PTBP1;FXYD5;PPIA;NCL;IFITM2;S100P;HSP90AA1;SOX9;NPM1;RPN2;COL5A2;COL1A1;TAGLN2;POMP;BACE2;TOMM6;HMGB1;PTGES3;LAPTM4B;THBS2;MORF4L2;BCAP31;SPARC;COL6A3;UBA1;COL1A2;CHCHD2;EEF1D;PTMA;CTSH;IER3;MARCKSL1;UBD;CD55;HSPA5;APMAP;LCN2;KRT18;NOMO2;TUBA1C;CE…
Adenocarcinoma of lung C0152013 human GSE1987 sample 431	0.428714	2.09501	0	0	281	264	ENC1;IMPDH1;EIF3B;CDC25B;IFITM3;DKC1;UBE2C;TRAP1;HMGA1;HSPD1;AARS;CBX3;RNPS1;NONO;CCT3;CENPA;GGCT;CHD4;VEGFA;HDGF;AZGP1;DUSP4;CD46;LAGE3;PTBP1;CCT2;S100P;WDR18;RBCK1;HSP90AA1;SLC11A2;PTTG1;RPN2;ENO1;HSPE1;GDF15;TUBG1;CCT5;MTHFD2;KARS;SNRPB;DEK;TMEM123;TMEM147;SPP1;PHLDA2;PRDX4;LAPTM4B;BCAP31;CLCN7;SMARCA4;PSMB2;MFSD10;XPO6;PRDX1;IMPDH2;SART3;ZNF146;RPL36A;LSM2;SNRPG;CNPY2;SNRNP200;EIF6;RPS7;HIST2…	ENC1;IMPDH1;EIF3B;CDC25B;IFITM3;DKC1;UBE2C;TRAP1;HMGA1;HSPD1;AARS;CBX3;RNPS1;NONO;CCT3;CENPA;GGCT;CHD4;VEGFA;HDGF;AZGP1;DUSP4;CD46;LAGE3;PTBP1;CCT2;S100P;WDR18;RBCK1;HSP90AA1;SLC11A2;PTTG1;RPN2;ENO1;HSPE1;GDF15;TUBG1;CCT5;MTHFD2;KARS;SNRPB;DEK;TMEM123;TMEM147;SPP1;PHLDA2;PRDX4;LAPTM4B;BCAP31;CLCN7;SMARCA4;PSMB2;MFSD10;XPO6;PRDX1;IMPDH2;SART3;ZNF146;RPL36A;LSM2;SNRPG;CNPY2;SNRNP200;EIF6;RPS7;HIST2…
Alcoholic Hepatitis DOID-12351 human GSE28619 sample 477	0.444197	2.18924	0	0	275	244	AJUBA;SLC39A10;TPX2;S100A11;MMP7;TNFRSF12A;SCD;COL4A1;GARS;SOX4;LRRC20;CTHRC1;KRT23;MCM3;CLDN2;CXCL1;CHI3L1;CRNDE;KPNA2;FAP;TIMP1;SERPINH1;RACGAP1;KIF20A;DTL;NME1;TOP2A;RRM2;MAD2L1;RAN;RFC4;GLA;COL4A2;GSTP1;CENPW;SPON2;PSMD14;MID1IP1;CCNB1;CXCL8;S100P;PRC1;MORC4;PODXL;PTTG1;SOX9;TMEM185B;COL5A2;COL1A1;NCAPG;CXCL6;CDKN3;PCDH17;RAD51AP1;MPV17;NUSAP1;TAGLN2;FZD6;ANXA3;ACSL4;CHEK2;SPP1;THBS2;HMMR;HIS…	AJUBA;SLC39A10;TPX2;S100A11;MMP7;TNFRSF12A;SCD;COL4A1;GARS;SOX4;LRRC20;CTHRC1;KRT23;MCM3;CLDN2;CXCL1;CHI3L1;CRNDE;KPNA2;FAP;TIMP1;SERPINH1;RACGAP1;KIF20A;DTL;NME1;TOP2A;RRM2;MAD2L1;RAN;RFC4;GLA;COL4A2;GSTP1;CENPW;SPON2;PSMD14;MID1IP1;CCNB1;CXCL8;S100P;PRC1;MORC4;PODXL;PTTG1;SOX9;TMEM185B;COL5A2;COL1A1;NCAPG;CXCL6;CDKN3;PCDH17;RAD51AP1;MPV17;NUSAP1;TAGLN2;FZD6;ANXA3;ACSL4;CHEK2;SPP1;THBS2;HMMR;HIS…
Alzheimer's disease DOID-10652 human GSE36980 sample 522	-0.431362	-2.0415	0	0	301	202	SLC5A6;ITGA2;STC1;AZGP1;AGT;TMEM123;SLC2A1;HIST1H2BG;HIST1H2AM;OLR1;HIST1H2BF;CXCL16;TTF2;BRIP1;CTSH;CPSF1;ITGB3BP;FIBIN;APOLD1;PHGDH;PLEKHB1;HIST1H2AE;PLXNB1;HIST1H1B;HIST1H1E;ITGA6;ATP6V1C2;LPCAT2;HIST2H2AB;GMPR;TJP2;ARAP3;VWF;CLEC4E;HIST1H1C;INPP5D;CXCL9;ABCC9;KRTCAP2;SEMA3A;RRAS;ITGB4;AEBP1;APLNR;RPS28;ALDOC;FGF1;SNORA74A;ART3;STK19;FAHD2A;GJA1;CHDH;RPPH1;PRODH;CD34;CD109;LYZ;RAMP2;CYP4F11;TM…	APOBEC3B;HLA-DMB;HSD17B6;PTCH1;CD84;SLC44A2;HLA-DPA1;HLA-DPB1;ID3;PLAT;CD37;TRPM3;SLC14A1;TMEM144;IL18;SNRPN;SLC47A1;PFKFB2;MS4A4A;RNASE6;WDR49;SLCO2B1;GPR146;FAXDC2;PER3;EFEMP1;SNX29P2;EVI2B;HLA-DOB;SLCO2A1;TLR5;FRRS1;PHYHD1;ACSBG1;METTL24;EPHX1;AHNAK;A2M;MS4A6A;CDH23;TAX1BP3;RNASE1;CYBRD1;MFAP5;MS4A7;TCN2;TP73-AS1;SSPN;TXNIP;PLAC8;SLC16A9;GSTM2;CIRBP;MPEG1;F13A1;PLCD3;SELENBP1;SCIN;FGL2;FAM189A…
Alzheimer's disease DOID-10652 human GSE36980 sample 524	-0.444278	-2.10775	0	0	308	187	PCID2;KAT2A;BGN;CCNA2;HIST1H2BG;TERC;PUS7L;HIST1H2BF;GABRE;PDGFRB;CTSH;LGR5;TMEM63A;ITGB3BP;KIAA1958;PAGR1;POC5;VCAN;HIST1H3I;ARHGAP11B;RIBC2;HIST1H1E;ATP6V1C2;LPCAT2;GYG2;GMPR;TJP2;RAB29;NID1;ZNF138;SEMA3A;ITGB4;AEBP1;APLNR;PCOLCE;FCGR2A;SNRNP70;ZNF514;LINC00471;ART3;STK19;LRRC69;FAHD2A;GJA1;LINC00116;CHDH;RPPH1;ZNF765;CD109;ZC3H11A;LAMA4;LYZ;CYP4F11;SNORA59A;DYNC2LI1;TDRD9;RPL26;SYCP2L;POLR2J3;…	FMO2;TF;HSD17B13;P2RY13;ANGPT1;PNISR;HLA-DMB;GAPT;CYP2C8;ZNF813;HLA-DPA1;RBM5;FCGR2B;ZNF737;GSDMB;NWD1;SLC14A1;TMEM144;OLFML1;ZNF808;KIAA1328;SLC47A1;PFKFB2;ZNF846;USP32P2;EVI2B;CLDN11;IGKC;TUBA3FP;AKR1C2;PHYHD1;CALML4;METTL24;KLRC4-KLRK1;AHNAK;EDNRB;FABP4;RNASE1;CFH;BDH2;PYGM;LMOD1;CENPC;EPB41L4A;IGHA1;GOLGA8N;ARHGAP15;PLEKHH2;NPY1R;ADAMTSL3;FRZB;PLAC8;FCGBP;F13A1;SCIN;FGL2;COLEC12;TLR7;RYR1;TRA…
Anaplasmosis C0002797 human GSE2600 sample 21	0.490478	2.37193	0	0	227	210	SLC7A5;EIF3B;IFITM3;DKC1;TRIM28;NOP58;GARS;TUBB3;MYBL2;YWHAG;SLC7A11;CCT6A;IARS;HSPD1;EIF2S2;RNPS1;TIMP1;XPO1;CCT3;NOP56;PPAN;PKM;NME1;RAN;CCT7;DDX39A;LPCAT1;LDHA;LIG1;RCC2;PPIA;HSP90AA1;RPN2;DDIT4;CCT5;MTHFD2;MRPL4;TMEM123;STAU1;HMGB1;NSUN2;RPL8;DNAJA1;HNRNPM;RPS2;DPM1;SRXN1;HSPA8;PRDX1;CXXC5;KPNB1;RPL36A;RPS7;HMGB3;PTMA;ATP13A3;EIF3E;GAPDH;LBR;H2AFZ;RPL14;SRSF2;ODC1;CDC37;PAN3;EI24;TUBA1C;BRD9;…	SLC7A5;EIF3B;IFITM3;DKC1;TRIM28;NOP58;GARS;TUBB3;MYBL2;YWHAG;SLC7A11;CCT6A;IARS;HSPD1;EIF2S2;RNPS1;TIMP1;XPO1;CCT3;NOP56;PPAN;PKM;NME1;RAN;CCT7;DDX39A;LPCAT1;LDHA;LIG1;RCC2;PPIA;HSP90AA1;RPN2;DDIT4;CCT5;MTHFD2;MRPL4;TMEM123;STAU1;HMGB1;NSUN2;RPL8;DNAJA1;HNRNPM;RPS2;DPM1;SRXN1;HSPA8;PRDX1;CXXC5;KPNB1;RPL36A;RPS7;HMGB3;PTMA;ATP13A3;EIF3E;GAPDH;LBR;H2AFZ;RPL14;SRSF2;ODC1;CDC37;PAN3;EI24;TUBA1C;BRD9;…
Appendicitis C0003615 human GSE9579 sample 98	0.493735	2.44326	0	0	302	285	CEMIP;S100A11;HSPH1;IFITM3;COL4A1;HSP90AB1;TGFBI;MMP3;IRAK1;CD44;CEBPB;IARS;HSPD1;CXCL1;DDX21;CHI3L1;TIMP1;XPO1;SERPINH1;CCT4;MMP1;GTF3A;PPA1;PKM;NME1;RAN;MMP10;LDHA;PSMD14;FXYD5;PEA15;IFITM2;CXCL8;S100P;HSP90AA1;NPM1;RPN2;ENO1;NAP1L1;CCT5;MTHFD2;KARS;CXCL6;SERPINE2;POMP;TOMM6;PFKFB3;MRPL3;TALDO1;PTGES3;SPP1;SNRPD2;MORF4L2;S100A9;AQP9;DNAJA1;LYN;MMP12;TCF7;HSPA8;RPS19;ZNF146;RPL36A;NAMPT;SNRPG;CC…	CEMIP;S100A11;HSPH1;IFITM3;COL4A1;HSP90AB1;TGFBI;MMP3;IRAK1;CD44;CEBPB;IARS;HSPD1;CXCL1;DDX21;CHI3L1;TIMP1;XPO1;SERPINH1;CCT4;MMP1;GTF3A;PPA1;PKM;NME1;RAN;MMP10;LDHA;PSMD14;FXYD5;PEA15;IFITM2;CXCL8;S100P;HSP90AA1;NPM1;RPN2;ENO1;NAP1L1;CCT5;MTHFD2;KARS;CXCL6;SERPINE2;POMP;TOMM6;PFKFB3;MRPL3;TALDO1;PTGES3;SPP1;SNRPD2;MORF4L2;S100A9;AQP9;DNAJA1;LYN;MMP12;TCF7;HSPA8;RPS19;ZNF146;RPL36A;NAMPT;SNRPG;CC…
Asthma DOID-2841 human GSE43696 sample 634	-0.444689	-2.0289	0	0	279	142	SULT2B1;ASCL2;CGREF1;MMP1;FKBP10;SAMD10;HTRA3;H19;P4HA3;LRRC32;TNNT1;HCAR1;MUC5AC;CXCL9;ECM1;CREG2;BTBD19;LUM;KCNE4;SIGLEC15;TMEM200C;NOS2;ST6GALNAC5;FGF11;IL17RB;NALCN;SLC2A6;CD34;LHX6;CYP4F11;ECSCR;LY6H;SLC9A3R2;SIGLEC12;TGFB1I1;FAM166B;NRXN2;KCNQ4;UTS2;GUCY2GP;EMILIN1;GZMH;HIGD1B;PRSS21;IRF8;POSTN;EEF1A2;PRR4;NPNT;EVC;ROR2;PPP1R1B;RGS7BP;TBX2;PANK1;GNG11;CNTD1;LINC01144;HSD17B14;CNNM1;ABLIM3;G…	ADRA2A;HSD17B13;MGP;CEACAM21;PRPH2;CLSTN2;GNGT2;CALB2;CASZ1;CHRM1;C1QA;TRPM5;PLEKHH1;MAB21L2;HOXD8;CPA3;TPSD1;TSHR;IGHM;MYO3A;VLDLR-AS1;ITLN1;KCNH1;FRRS1L;LMO3;MAOB;KIT;PRSS36;TPSAB1;LINC00892;SLC18A2;FOXF2;PRKCB;HES5;CLCA1;RGS13;SCUBE1;KCNAB1;DAAM2;HMGCS2;HHIP-AS1;AKR1B10;SIGLEC8;MS4A2;GRIA4;HAPLN1;P2RY12;ENTPD8;GPT;MPZ;NLGN1;MAL;CHP2;TMEM100;BCHE;GUCA2B
Asthma, allergic C0155877 human GSE3004 sample 360	0.442005	2.25327	0	0	383	361	S100A11;SLC7A5;EIF3B;IFITM3;TRIM28;ADRM1;SOX4;TUBB3;HSP90AB1;TRIM29;CEBPB;HSPD1;CXCL1;DDX21;IFITM1;PRSS22;EMD;KRT17;STIP1;SSB;S100A2;CHD4;VEGFA;HDGF;ELOVL5;MIF;RAN;MMP10;SRM;GSTP1;LDHA;SET;BHLHE40;PTBP1;COPS6;PPIA;PEA15;NCL;TPM4;CXCL8;CCT2;S100P;HSP90AA1;NPM1;ENO1;CETN2;PRMT1;HSPE1;GDF15;MTHFD2;KARS;TACSTD2;CXCL6;PGK1;TAGLN2;SNRPB;EIF4G1;TGM2;PHLDA2;KRT7;MORF4L2;S100A9;DNAJA1;LYN;PSMB2;PLP2;SERPI…	S100A11;SLC7A5;EIF3B;IFITM3;TRIM28;ADRM1;SOX4;TUBB3;HSP90AB1;TRIM29;CEBPB;HSPD1;CXCL1;DDX21;IFITM1;PRSS22;EMD;KRT17;STIP1;SSB;S100A2;CHD4;VEGFA;HDGF;ELOVL5;MIF;RAN;MMP10;SRM;GSTP1;LDHA;SET;BHLHE40;PTBP1;COPS6;PPIA;PEA15;NCL;TPM4;CXCL8;CCT2;S100P;HSP90AA1;NPM1;ENO1;CETN2;PRMT1;HSPE1;GDF15;MTHFD2;KARS;TACSTD2;CXCL6;PGK1;TAGLN2;SNRPB;EIF4G1;TGM2;PHLDA2;KRT7;MORF4L2;S100A9;DNAJA1;LYN;PSMB2;PLP2;SERPI…
Barrett's esophagus DOID-9206 human GSE13083 sample 917	-0.462436	-2.33306	0	0	354	331	CDC25B;ECT2;SLC6A20;PLOD3;TESC;GALNT6;RCN1;TIMP1;TMEM97;COL4A2;SOX9;BACE2;CDR2;LYN;SH3BP4;SLC12A2;PLA2G16;COL6A3;ABHD2;COL1A2;MARCKSL1;KCTD14;LACTB2;ODC1;DNAJC10;KRT18;FAT1;ALCAM;PDIA4;ARPC1B;ATP7B;ENAH;PRSS23;SLC6A14;KDELR3;TNS3;ALDOB;RHOB;NQO1;ITGA6;GPX2;DNAJC15;COL3A1;APOL1;PLEK2;FUT8;FUT4;FNDC3B;GPRC5A;MDK;TXNRD1;MUC5AC;SYBU;MSLN;DAP;SULT1C2;ISG15;KIF3B;CPS1;ARMCX3;TMC5;TM4SF4;GMDS;LGALS1;RRA…	RARRES1;SLC28A2;SSFA2;GIPC2;EDEM3;ASAP2;MYO5C;POU2AF1;RHOC;ID2;SULT1A4;MVP;NANS;ALDH1A1;ANKMY2;XK;IGKC;KIAA1324;IGLV1-44;BHLHE41;PHYH;HGD;FAM46A;JOSD1;CDHR2;NEDD9;PIGR;IGLV2-23;ABCC3;MUC2;PDZK1;CALML4;SLC35A1;DDX60;FZD5;GCNT3;RPS6KA1;A2M;FKBP1B;SLC35A3;GALNT7;MAN1A1;RNASE1;ANPEP;FCGRT;LXN;TNFRSF11A;SLC1A1;SLC46A3;LRRC31;F2RL1;PLS1;KBTBD11;BMP2;SLC44A4;ADH6;GOLM1;SI;CAPN9;PIP5K1B;CTSS;LINC00483;FA…
Barrett's esophagus DOID-9206 human GSE34619 sample 453	-0.53595	-2.64058	0	0	309	270	MET;SLC6A20;TMPRSS3;GALNT6;MMP1;AZGP1;PLEKHS1;CFB;KRT7;SLC12A2;HKDC1;ABHD2;KCTD14;CYP2S1;TMEM63A;LAMC2;OCIAD2;KCNE3;ATP7B;KDELR3;ALDOB;ITPR3;APOL1;VSIG1;FUT8;FER1L4;SULT1C2;CPS1;TMC5;TM4SF4;IGHG1;PLCB4;RANBP17;SLC7A7;PDIA5;RHOBTB1;TFF2;F5;IGF2BP2;HOXB6;VNN1;OLFM4;IL17RB;SPINK1;XKR9;TMC7;MST1R;GALNT4;TMEM163;RNF128;REPS2;FBP1;PIWIL4;TMEM2;ARHGEF38;MUC17;REG4;LYZ;IGHG4;MYRFL;TOX3;SPINK4;GRAMD1B;DMB…	CREB3L1;PRR15L;ANG;DPP4;PPARG;CDH17;DGKD;LHFPL2;ATP2C2;FAR2;RARRES3;KCNK5;MUC5B;UGT2B7;TSPAN8;HEPH;MAP3K13;DOCK5;AKR1C3;CLIC6;EPS8;MISP;GSDMB;OTC;SLC28A2;CDC42BPA;EDEM3;ASAP2;CYSTM1;NOSTRIN;ANKS4B;HNF4G;ALDH1A1;SEMA4G;DAPK1;MYO7B;IGKC;KIAA1324;PKP2;IGKV3-20;FAM177B;IGHV3-48;ITLN1;HGD;MEP1B;GALM;BCL2L15;SLC38A11;CDHR2;PIGR;ABCC3;MUC2;AGR3;PDZK1;CALML4;ERN2;CLRN3;DDX60;FZD5;MS4A8;GCNT3;PTPRR;CYP3A4…
Barrett's esophagus DOID-9206 human GSE34619 sample 596	-0.463366	-2.28723	0	0	311	276	MET;ENC1;MMP7;SLC6A20;TMPRSS3;GALNT6;TIMP1;MMP1;AZGP1;TMEM97;CXCL2;PLEKHS1;CFB;LYN;SLC12A2;HKDC1;PLA2G16;ABHD2;NEK6;KCTD14;TMEM63A;IFI6;LAMC2;FAT1;ARPC1B;VCAN;KCNE3;ATP7B;PIK3R3;PGM2L1;SLC6A14;KDELR3;ALDOB;APOL1;VSIG1;FUT8;FNDC3B;FER1L4;CERS2;SULT1C2;CPS1;TMC5;TM4SF4;PLCB4;RANBP17;PRTFDC1;SLC5A1;LUM;SLC7A7;ANXA4;PDIA5;RHOBTB1;TFF2;F5;IGF2BP2;HOXB6;AP2B1;CPD;VNN1;OLFM4;IL17RB;SCCPDH;SPINK1;TMC7;MS…	IGKC;KIAA1324;PKP2;FAM177B;HGD;MEP1B;ANTXR2;GALM;BCL2L15;CDHR2;PIGR;ABCC3;AGR3;PDZK1;CALML4;ERN2;CLRN3;DDX60;GCNT3;GALNT7;MAN1A1;ANPEP;TLN2;LRRC31;PTGER2;PLS1;SLC44A4;ADH6;GOLM1;SI;CAPN9;PIP5K1B;CTSS;FABP1;CLU;CLCA1;CCL28;RASSF6;CHST5;LRRC66;ARHGAP42;NAPEPLD;TSPAN3;CAPN13;SGK2;HMGCS2;HSD17B11;RHOU;FCGBP;ARL14;MEP1A;FABP2;KRT20;ATP2A3;GPA33;REP15;PLA2G10;IQGAP2;MYO1A;PTPRH;TSPAN1;CMBL;SULT1B1;CLMN…
Bipolar Disorder C0005586 human GSE7036 sample 181	0.395688	1.98249	0	0	312	297	UBE2S;HSP90AB1;POLD2;WDR75;AHCY;SHCBP1;CBX3;ATP6V1F;CCT3;GTF3A;OLA1;PPA1;DARS;ZFAS1;MIF;TOP2A;MCM6;FBL;DBF4;PTTG1;NPM1;RPN2;ENO1;NAP1L1;HSPE1;PHF6;DLGAP5;CCT5;KARS;STRAP;LPGAT1;MZT2A;NUSAP1;TOMM6;RPS21;MRPL9;SNRPD2;EIF3H;MTHFD1;HMMR;HSD17B10;PCNA;DPM1;CCDC167;TCF7;EPRS;DDX47;RPS19;SNRPC;TATDN1;RRM1;MCTS1;EEF1D;ZWINT;PSMA1;EIF3E;CTSH;YARS2;TBC1D4;H2AFZ;NAE1;YBX3;RPL13;PABPC1;ODC1;PSMG1;RPL22L1;RPL…	UBE2S;HSP90AB1;POLD2;WDR75;AHCY;SHCBP1;CBX3;ATP6V1F;CCT3;GTF3A;OLA1;PPA1;DARS;ZFAS1;MIF;TOP2A;MCM6;FBL;DBF4;PTTG1;NPM1;RPN2;ENO1;NAP1L1;HSPE1;PHF6;DLGAP5;CCT5;KARS;STRAP;LPGAT1;MZT2A;NUSAP1;TOMM6;RPS21;MRPL9;SNRPD2;EIF3H;MTHFD1;HMMR;HSD17B10;PCNA;DPM1;CCDC167;TCF7;EPRS;DDX47;RPS19;SNRPC;TATDN1;RRM1;MCTS1;EEF1D;ZWINT;PSMA1;EIF3E;CTSH;YARS2;TBC1D4;H2AFZ;NAE1;YBX3;RPL13;PABPC1;ODC1;PSMG1;RPL22L1;RPL…
Bone fracture C0016658 rat GSE594 sample 275	0.429704	2.15772	0	0	359	330	SLC29A1;ACAN;EIF3B;SND1;SCD;CDK4;IFITM3;COL12A1;CBFB;HSP90AB1;PLOD3;PDPN;CALU;CGREF1;TIMP1;SERPINH1;ATP6V1F;CCT3;GRB10;MIF;PKM;NME1;PLS3;THY1;PMEPA1;BGN;PPIA;PEA15;TPM4;NPM1;RPN2;ENO1;MMP14;PRMT1;HSPE1;COL5A2;COL1A1;PGK1;SERPINE1;TOMM6;RPS21;MYL6B;SPP1;RPL8;MORF4L2;SPARC;RPS2;RPS15;NME2;HSPA8;PRDX1;NEDD4;RPS19;CD81;TARS;PSMA2;PDAP1;CNPY2;COL1A2;RPL35;SEC61A1;RBBP7;RPS7;PTMA;COL5A1;TNC;APRT;TOMM20…	SLC29A1;ACAN;EIF3B;SND1;SCD;CDK4;IFITM3;COL12A1;CBFB;HSP90AB1;PLOD3;PDPN;CALU;CGREF1;TIMP1;SERPINH1;ATP6V1F;CCT3;GRB10;MIF;PKM;NME1;PLS3;THY1;PMEPA1;BGN;PPIA;PEA15;TPM4;NPM1;RPN2;ENO1;MMP14;PRMT1;HSPE1;COL5A2;COL1A1;PGK1;SERPINE1;TOMM6;RPS21;MYL6B;SPP1;RPL8;MORF4L2;SPARC;RPS2;RPS15;NME2;HSPA8;PRDX1;NEDD4;RPS19;CD81;TARS;PSMA2;PDAP1;CNPY2;COL1A2;RPL35;SEC61A1;RBBP7;RPS7;PTMA;COL5A1;TNC;APRT;TOMM20…
Breast Cancer C0006142 human GSE2429 sample 148	0.408721	2.01072	0	0	276	260	EGFL6;MYC;MMP7;TGFBI;AHCY;RLIM;HSPD1;FAP;TIMP1;SERPINH1;OLA1;PPA1;GGCT;TUBB;RAN;OLFML2B;SET;SPON2;PPIA;NCL;S100P;HSP90AA1;PODXL;NPM1;NAP1L1;REXO2;COL5A2;BZW2;COL1A1;CCT5;SERPINE2;MRPL3;SPP1;PRDX4;EIF3H;LAPTM4B;THBS2;NME1-NME2;RPL8;SPARC;HSPA8;RPS19;IMPDH2;RPL36A;COL6A3;COL1A2;CHCHD2;TPD52L1;RBBP7;ZWINT;PSMA1;EIF3E;GAPDH;HUWE1;COL5A1;H2AFZ;PABPC1;SFRP4;UBD;SNRPB2;PSMB5;IGFBP7;ALG8;TUBA1C;RPL12;CEA…	EGFL6;MYC;MMP7;TGFBI;AHCY;RLIM;HSPD1;FAP;TIMP1;SERPINH1;OLA1;PPA1;GGCT;TUBB;RAN;OLFML2B;SET;SPON2;PPIA;NCL;S100P;HSP90AA1;PODXL;NPM1;NAP1L1;REXO2;COL5A2;BZW2;COL1A1;CCT5;SERPINE2;MRPL3;SPP1;PRDX4;EIF3H;LAPTM4B;THBS2;NME1-NME2;RPL8;SPARC;HSPA8;RPS19;IMPDH2;RPL36A;COL6A3;COL1A2;CHCHD2;TPD52L1;RBBP7;ZWINT;PSMA1;EIF3E;GAPDH;HUWE1;COL5A1;H2AFZ;PABPC1;SFRP4;UBD;SNRPB2;PSMB5;IGFBP7;ALG8;TUBA1C;RPL12;CEA…
Breast Cancer C0006142 human GSE3744 sample 24	0.719429	3.2246	0	0	151	135	INHBA;ANLN;TPX2;TRIP13;WISP1;COL11A1;UHRF1;UBE2C;CDCA5;UBE2S;KIF14;MMP11;CCND1;CTPS1;MYBL2;CTHRC1;KIF4A;HJURP;CKS2;KPNA2;CDCA3;FANCI;PMAIP1;CENPF;FAP;MFAP2;CEP55;AURKA;RACGAP1;KIF20A;FAM83D;EZH2;ASPM;KIF2C;NUF2;MMP1;CENPA;DTL;CDK1;FOXM1;MELK;TOP2A;RRM2;MAD2L1;NEK2;GINS1;UBE2T;CENPE;CDC20;BGN;SQLE;CCNB1;BUB1B;S100P;PRC1;TACC3;TRIM59;PTTG1;TTK;FAM72D;COL5A2;DLGAP5;NCAPG;ZNF367;CDKN3;RAD51AP1;NUSAP1…	INHBA;ANLN;TPX2;TRIP13;WISP1;COL11A1;UHRF1;UBE2C;CDCA5;UBE2S;KIF14;MMP11;CCND1;CTPS1;MYBL2;CTHRC1;KIF4A;HJURP;CKS2;KPNA2;CDCA3;FANCI;PMAIP1;CENPF;FAP;MFAP2;CEP55;AURKA;RACGAP1;KIF20A;FAM83D;EZH2;ASPM;KIF2C;NUF2;MMP1;CENPA;DTL;CDK1;FOXM1;MELK;TOP2A;RRM2;MAD2L1;NEK2;GINS1;UBE2T;CENPE;CDC20;BGN;SQLE;CCNB1;BUB1B;S100P;PRC1;TACC3;TRIM59;PTTG1;TTK;FAM72D;COL5A2;DLGAP5;NCAPG;ZNF367;CDKN3;RAD51AP1;NUSAP1…
Breast Cancer C0006142 rat GSE1872 sample 63	0.464984	2.21495	0	0	233	210	S100A11;MMP7;IFITM3;CCND1;MMP3;CEBPB;CALU;PLOD1;IFITM1;TIMP1;MSX1;COL8A1;MIF;GTF2F2;RAN;THY1;PMEPA1;COPS6;G6PD;PPIA;IFITM2;NSMF;LY6E;ENO1;MMP14;COL5A2;TGIF1;F2R;TACSTD2;SERPINE2;POMP;RPS21;CDKN2A;SPP1;VWA1;LAPTM4B;AREG;MSI2;CXCL16;CPXM1;RPS2;PCNA;HSPA8;PRDX1;SLC12A2;NEDD4;RPS19;CFI;COMT;CD81;PTK7;PDAP1;RBBP7;CTNNB1;PTMA;GAPDH;RUNX1;TNC;STMN1;PABPC1;RPL18;HSPA5;LCN2;KRT18;FCGR3A;TUBA1C;RPL12;TM4SF…	S100A11;MMP7;IFITM3;CCND1;MMP3;CEBPB;CALU;PLOD1;IFITM1;TIMP1;MSX1;COL8A1;MIF;GTF2F2;RAN;THY1;PMEPA1;COPS6;G6PD;PPIA;IFITM2;NSMF;LY6E;ENO1;MMP14;COL5A2;TGIF1;F2R;TACSTD2;SERPINE2;POMP;RPS21;CDKN2A;SPP1;VWA1;LAPTM4B;AREG;MSI2;CXCL16;CPXM1;RPS2;PCNA;HSPA8;PRDX1;SLC12A2;NEDD4;RPS19;CFI;COMT;CD81;PTK7;PDAP1;RBBP7;CTNNB1;PTMA;GAPDH;RUNX1;TNC;STMN1;PABPC1;RPL18;HSPA5;LCN2;KRT18;FCGR3A;TUBA1C;RPL12;TM4SF…
Cancer of prostate C0376358 human GSE3868 sample 135	0.440203	2.10211	0	0	231	223	S100A11;TNFRSF12A;UBE2S;TUBB3;HSP90AB1;TGFBI;CD44;DDX21;PLOD1;CKS2;KPNA2;OXTR;TMEM158;MMP1;CCT3;PPA1;WNT5A;PKM;TUBB;NME1;RRM2;RAN;GLA;GSTP1;PIEZO1;PALM2-AKAP2;SPON2;PPIA;NCL;PRC1;CCT5;CXCL6;CAPRIN1;PTDSS1;SERPINE1;SERPINE2;POMP;TOMM6;MEST;HMGB1;GLO1;TALDO1;SNRPD2;ASCC3;RPS15;HSPA8;PRDX1;RPS19;CHN1;COL1A2;GAPDH;HIST2H2AA4;TNC;DRAP1;H2AFZ;PSMD2;SRSF2;HIST1H2BK;SQSTM1;PSMB5;RPL36;TUBA1C;ATOX1;DRAM1;…	S100A11;TNFRSF12A;UBE2S;TUBB3;HSP90AB1;TGFBI;CD44;DDX21;PLOD1;CKS2;KPNA2;OXTR;TMEM158;MMP1;CCT3;PPA1;WNT5A;PKM;TUBB;NME1;RRM2;RAN;GLA;GSTP1;PIEZO1;PALM2-AKAP2;SPON2;PPIA;NCL;PRC1;CCT5;CXCL6;CAPRIN1;PTDSS1;SERPINE1;SERPINE2;POMP;TOMM6;MEST;HMGB1;GLO1;TALDO1;SNRPD2;ASCC3;RPS15;HSPA8;PRDX1;RPS19;CHN1;COL1A2;GAPDH;HIST2H2AA4;TNC;DRAP1;H2AFZ;PSMD2;SRSF2;HIST1H2BK;SQSTM1;PSMB5;RPL36;TUBA1C;ATOX1;DRAM1;…
Cancer of the Stomach C0024623 human GSE2685 sample 361	0.552685	2.77804	0	0	346	325	S100A11;SLC7A5;CSE1L;MMP7;TKT;IFITM3;TRIM28;UBE2C;COL4A1;MMP11;HSP90AB1;HMGA1;TGFBI;MMP3;CNN2;SORD;IRAK1;CCT6A;HSPD1;CXCL1;IFITM1;PLAU;RNPS1;NONO;SERPINH1;CCT4;KRT17;STIP1;MMP1;CCT3;S100A2;TMEM97;CPNE1;PKM;TUBB;CD46;MAPRE1;CXCL2;COL4A2;GSTP1;FBL;LAGE3;PPIA;PEA15;NCL;CXCL8;C2;SLC1A5;LY6E;HSP90AA1;NPM1;ACTN1;RPN2;ENO1;PTPN12;HSPE1;GDF15;COL1A1;CCT5;PGK1;AGT;SNRPB;RPS21;HMGB1;GLO1;SNRPE;SPP1;KRT7;H2…	S100A11;SLC7A5;CSE1L;MMP7;TKT;IFITM3;TRIM28;UBE2C;COL4A1;MMP11;HSP90AB1;HMGA1;TGFBI;MMP3;CNN2;SORD;IRAK1;CCT6A;HSPD1;CXCL1;IFITM1;PLAU;RNPS1;NONO;SERPINH1;CCT4;KRT17;STIP1;MMP1;CCT3;S100A2;TMEM97;CPNE1;PKM;TUBB;CD46;MAPRE1;CXCL2;COL4A2;GSTP1;FBL;LAGE3;PPIA;PEA15;NCL;CXCL8;C2;SLC1A5;LY6E;HSP90AA1;NPM1;ACTN1;RPN2;ENO1;PTPN12;HSPE1;GDF15;COL1A1;CCT5;PGK1;AGT;SNRPB;RPS21;HMGB1;GLO1;SNRPE;SPP1;KRT7;H2…
Carcinoma in situ of large intestine C0686087 human GSE4183 sample 190	0.455846	2.28214	0	0	327	300	S100A11;HSPH1;XPOT;TKT;IFITM3;COL4A1;GARS;UBE2S;HSP90AB1;PLOD3;YWHAG;IPO7;TGFBI;MMP3;CEBPB;IARS;CXCL1;DDX21;EIF2S2;RCN1;KPNA2;IFITM1;TIMP1;NONO;TMEM158;CCT4;ATP6V1F;MMP1;CCT3;PPA1;MIF;PKM;TUBB;NME1;RRM2;RAN;COL4A2;LDHA;NCL;IFITM2;CXCL8;CCT2;S100P;HSP90AA1;SOX9;NPM1;RPN2;HSPE1;DDIT4;COL5A2;COL1A1;KARS;CXCL6;EBPL;BACE2;ANXA3;STAU1;MRPL3;PTGES3;PRDX4;EIF3H;DNAJA1;BCAP31;GPI;SPARC;ATIC;MMP12;HSPA8;PR…	S100A11;HSPH1;XPOT;TKT;IFITM3;COL4A1;GARS;UBE2S;HSP90AB1;PLOD3;YWHAG;IPO7;TGFBI;MMP3;CEBPB;IARS;CXCL1;DDX21;EIF2S2;RCN1;KPNA2;IFITM1;TIMP1;NONO;TMEM158;CCT4;ATP6V1F;MMP1;CCT3;PPA1;MIF;PKM;TUBB;NME1;RRM2;RAN;COL4A2;LDHA;NCL;IFITM2;CXCL8;CCT2;S100P;HSP90AA1;SOX9;NPM1;RPN2;HSPE1;DDIT4;COL5A2;COL1A1;KARS;CXCL6;EBPL;BACE2;ANXA3;STAU1;MRPL3;PTGES3;PRDX4;EIF3H;DNAJA1;BCAP31;GPI;SPARC;ATIC;MMP12;HSPA8;PR…
Carcinoma in situ of small intestine C0686083 mouse GSE422 sample 119	0.472104	2.40313	0	0	408	357	FOXQ1;S100A11;MMP7;IFITM3;DNAJC2;CBFB;COL4A1;HSP90AB1;GART;YWHAG;PHLDA1;IRAK1;PKP4;MCM3;HSPD1;ARMC10;SMARCC1;PERP;GTPBP4;NOP56;MSX1;CHD4;HDGF;ELOVL5;WDR77;PNO1;CPNE1;PKM;MAD2L1;RAN;CCT7;PPP1R14B;TRIM27;LDHA;SHISA5;SET;YAP1;PSMD14;ACLY;PPIA;TPM4;PRC1;LY6E;RANBP1;NPM1;ACTN1;MMP14;NOP16;GLRX3;CDCA7;DDIT4;MTHFD2;STRAP;TNPO2;PGK1;NHP2;TAGLN2;SERPINE2;ANXA3;TMEM123;GLO1;SNRPE;KRT7;PRDX4;SNRPD2;LAPTM4B;…	FOXQ1;S100A11;MMP7;IFITM3;DNAJC2;CBFB;COL4A1;HSP90AB1;GART;YWHAG;PHLDA1;IRAK1;PKP4;MCM3;HSPD1;ARMC10;SMARCC1;PERP;GTPBP4;NOP56;MSX1;CHD4;HDGF;ELOVL5;WDR77;PNO1;CPNE1;PKM;MAD2L1;RAN;CCT7;PPP1R14B;TRIM27;LDHA;SHISA5;SET;YAP1;PSMD14;ACLY;PPIA;TPM4;PRC1;LY6E;RANBP1;NPM1;ACTN1;MMP14;NOP16;GLRX3;CDCA7;DDIT4;MTHFD2;STRAP;TNPO2;PGK1;NHP2;TAGLN2;SERPINE2;ANXA3;TMEM123;GLO1;SNRPE;KRT7;PRDX4;SNRPD2;LAPTM4B;…
Cardiac Hypertrophy C1383860 mouse GSE5500 sample 5	0.470014	2.21682	0	0	365	185	CLDN1;ARNTL2;S100A11;MRGBP;TNFRSF12A;UHRF1;ECT2;UBE2C;CKAP2;LOXL2;SRPX2;SHCBP1;PSAT1;CTHRC1;SPC25;CKS2;BUB1;TIMP1;ESPL1;RACGAP1;KIF20A;NUF2;COL8A1;MCM2;CDK1;TOP2A;RRM2;BIRC5;MCM6;CENPE;LIG1;CKS1B;CDC20;BGN;CCNB1;PRC1;TACC3;TRIM59;KIF20B;CDCA8;GDF15;COL5A2;DLGAP5;COL1A1;NCAPG;FBXO5;ARHGAP11A;ARHGEF39;MKI67;AURKB;MEST;SPAG5;CCNA2;ZFP64;SPP1;MLKL;ZWILCH;PRIM1;BOK;CXCR2;TK1;CCNB2;BUB3;COL1A2;TNFRSF11…	CLDN1;ARNTL2;S100A11;MRGBP;TNFRSF12A;UHRF1;ECT2;UBE2C;CKAP2;LOXL2;SRPX2;SHCBP1;PSAT1;CTHRC1;SPC25;CKS2;BUB1;TIMP1;ESPL1;RACGAP1;KIF20A;NUF2;COL8A1;MCM2;CDK1;TOP2A;RRM2;BIRC5;MCM6;CENPE;LIG1;CKS1B;CDC20;BGN;CCNB1;PRC1;TACC3;TRIM59;KIF20B;CDCA8;GDF15;COL5A2;DLGAP5;COL1A1;NCAPG;FBXO5;ARHGAP11A;ARHGEF39;MKI67;AURKB;MEST;SPAG5;CCNA2;ZFP64;SPP1;MLKL;ZWILCH;PRIM1;BOK;CXCR2;TK1;CCNB2;BUB3;COL1A2;TNFRSF11…
Crohn's disease DOID-8778 human GSE6731 sample 758	0.491819	2.47835	0	0	337	314	CEMIP;LRP8;S100A11;SLC7A5;TPD52L2;CDC25B;IFITM3;DNAJC2;COL4A1;CCND1;CTPS1;DGKZ;CEBPB;CXCL3;CXCL1;CHI3L1;RCN1;KPNA2;IFITM1;PLAU;FAP;TIMP1;TMEM158;STC1;MMP1;CDC6;PNO1;MIF;CXCL2;LPCAT1;BHLHE40;SELE;KIAA0895;CXCL8;FASN;S100P;AGRN;PODXL;CFB;DDIT4;MTHFD2;EBNA1BP2;CXCL6;MOCS3;LPGAT1;PSME4;NUDC;TGM2;ACSL4;RNF114;SPP1;PHLDA2;S100A9;AQP9;DNAJA1;TM9SF4;DCTD;AREG;HNRNPM;SERPINB5;MMP12;TSTA3;KCNJ15;IL1RN;COMT…	CEMIP;LRP8;S100A11;SLC7A5;TPD52L2;CDC25B;IFITM3;DNAJC2;COL4A1;CCND1;CTPS1;DGKZ;CEBPB;CXCL3;CXCL1;CHI3L1;RCN1;KPNA2;IFITM1;PLAU;FAP;TIMP1;TMEM158;STC1;MMP1;CDC6;PNO1;MIF;CXCL2;LPCAT1;BHLHE40;SELE;KIAA0895;CXCL8;FASN;S100P;AGRN;PODXL;CFB;DDIT4;MTHFD2;EBNA1BP2;CXCL6;MOCS3;LPGAT1;PSME4;NUDC;TGM2;ACSL4;RNF114;SPP1;PHLDA2;S100A9;AQP9;DNAJA1;TM9SF4;DCTD;AREG;HNRNPM;SERPINB5;MMP12;TSTA3;KCNJ15;IL1RN;COMT…
Dengue Fever DOID-12206 human GSE51808 sample 447	0.500295	2.48744	0	0	334	288	ANLN;TPX2;TRIP13;UHRF1;UBE2C;ORC6;CDCA5;UBE2S;SKA3;KIF14;MYBL2;NCAPG2;MCM10;SHCBP1;PSAT1;KIF4A;SPC25;HJURP;CKS2;CHEK1;CDCA3;FANCI;SLC3A2;POLQ;CEP55;ESPL1;KIF20A;FAM83D;EZH2;KIF18A;ASPM;KIF18B;KIF2C;NUF2;CENPA;DTL;KIF23;NCAPH;MCM2;CDC6;CDK1;FOXM1;MELK;NME1;EXO1;TOP2A;MTFR2;RRM2;MAD2L1;NEK2;BIRC5;GINS1;CDT1;UBE2T;PLS3;STIL;CENPE;CENPW;CKS1B;CDC20;MCM4;CCNB1;BUB1B;MND1;C2;PRC1;LY6E;CDC45;PTTG1;HELLS…	ANLN;TPX2;TRIP13;UHRF1;UBE2C;ORC6;CDCA5;UBE2S;SKA3;KIF14;MYBL2;NCAPG2;MCM10;SHCBP1;PSAT1;KIF4A;SPC25;HJURP;CKS2;CHEK1;CDCA3;FANCI;SLC3A2;POLQ;CEP55;ESPL1;KIF20A;FAM83D;EZH2;KIF18A;ASPM;KIF18B;KIF2C;NUF2;CENPA;DTL;KIF23;NCAPH;MCM2;CDC6;CDK1;FOXM1;MELK;NME1;EXO1;TOP2A;MTFR2;RRM2;MAD2L1;NEK2;BIRC5;GINS1;CDT1;UBE2T;PLS3;STIL;CENPE;CENPW;CKS1B;CDC20;MCM4;CCNB1;BUB1B;MND1;C2;PRC1;LY6E;CDC45;PTTG1;HELLS…
Down syndrome DOID-14250 human GSE16677 sample 1064	0.390717	1.97357	0	0	381	352	SND1;TKT;CDK4;TRIM28;NOP58;TUBB3;HSP90AB1;AHCY;MCM3;DDX21;PMAIP1;TIMP1;CCT4;LYAR;CCT3;CTNNBL1;PRR11;MCM2;MIF;PSMA7;TUBB;NME1;RAN;CCT7;PLEKHG4;GSTP1;FBL;LDHA;ESYT1;TMEM109;FXYD5;PPIA;EXOSC8;NCL;CCT2;LY6E;TRMT112;NPM1;RPN2;ENO1;BZW2;EBNA1BP2;KARS;PRPF19;TFR2;EBPL;NHP2;TAGLN2;BACE2;TOMM6;MEST;RPS21;MRPL3;NME4;HMGB1;GLO1;TALDO1;SNRPD2;MTHFD1;GPI;RPS2;ATIC;HSPA8;GPX1;SNRPG;SNRPF;CCT8;PTMA;PSMA1;EIF3E;…	SND1;TKT;CDK4;TRIM28;NOP58;TUBB3;HSP90AB1;AHCY;MCM3;DDX21;PMAIP1;TIMP1;CCT4;LYAR;CCT3;CTNNBL1;PRR11;MCM2;MIF;PSMA7;TUBB;NME1;RAN;CCT7;PLEKHG4;GSTP1;FBL;LDHA;ESYT1;TMEM109;FXYD5;PPIA;EXOSC8;NCL;CCT2;LY6E;TRMT112;NPM1;RPN2;ENO1;BZW2;EBNA1BP2;KARS;PRPF19;TFR2;EBPL;NHP2;TAGLN2;BACE2;TOMM6;MEST;RPS21;MRPL3;NME4;HMGB1;GLO1;TALDO1;SNRPD2;MTHFD1;GPI;RPS2;ATIC;HSPA8;GPX1;SNRPG;SNRPF;CCT8;PTMA;PSMA1;EIF3E;…
Down syndrome DOID-14250 human GSE19681 sample 1066	0.387486	1.88896	0	0	280	239	HILPDA;SNHG15;SND1;GARS;SOX4;HSP90AB1;YWHAG;TESC;DDX21;AARS;CKS2;PMAIP1;PRR11;PNO1;LDHA;FXYD5;MID1IP1;CXCL8;SNHG1;NPM1;DDIT4;MTHFD2;TAGLN2;R3HDM4;HIST1H2BG;SNRPA;HIST1H2BF;STAM;RBMX;RPS2;PLP2;HSPA8;HIST1H2AD;ZNF146;NAMPT;PTGS2;PSMA1;GAPDH;HUWE1;HIST2H2AA4;IL1B;DNAJB1;GNA15;TMEM241;EIF2AK1;HIST1H2BK;RPL13;PSMG1;RPL22L1;HIST1H2AB;CD55;HSPA5;ETS2;HIST1H2AE;TUBA1C;RPL39;RPL10;PDIA4;TAF1D;CLIC1;SDC4;P…	HILPDA;SNHG15;SND1;GARS;SOX4;HSP90AB1;YWHAG;TESC;DDX21;AARS;CKS2;PMAIP1;PRR11;PNO1;LDHA;FXYD5;MID1IP1;CXCL8;SNHG1;NPM1;DDIT4;MTHFD2;TAGLN2;R3HDM4;HIST1H2BG;SNRPA;HIST1H2BF;STAM;RBMX;RPS2;PLP2;HSPA8;HIST1H2AD;ZNF146;NAMPT;PTGS2;PSMA1;GAPDH;HUWE1;HIST2H2AA4;IL1B;DNAJB1;GNA15;TMEM241;EIF2AK1;HIST1H2BK;RPL13;PSMG1;RPL22L1;HIST1H2AB;CD55;HSPA5;ETS2;HIST1H2AE;TUBA1C;RPL39;RPL10;PDIA4;TAF1D;CLIC1;SDC4;P…
Eczema C0013595 human GSE6012 sample 268	0.400714	2.06558	0	0	437	383	S100A11;DUSP14;SULT2B1;GARS;TUBB3;TRIM29;CD44;KRT23;CEBPB;RLIM;GALNT6;DDX21;KPNA2;IFITM1;TIMP1;PA2G4;XPO1;PERP;KRT17;MMP1;CCT3;GTF3A;OLA1;PPA1;S100A2;GGCT;HDGF;MIF;PKM;TUBB;RRM2;RAN;PLS3;PKP1;GSTP1;LDHA;SET;PSMD14;PPIA;NCL;IFITM2;CCT2;YARS;PTTG1;NPM1;RPN2;ENO1;REXO2;BZW2;STRAP;PGK1;TAGLN2;SERPINE2;CSNK2A2;SNRPB;POMP;R3HDM4;HMGB1;TMEM147;SLC39A6;THBS2;MORF4L2;S100A9;PLP2;SERPINB5;HSPA8;TSTA3;PRDX1…	S100A11;DUSP14;SULT2B1;GARS;TUBB3;TRIM29;CD44;KRT23;CEBPB;RLIM;GALNT6;DDX21;KPNA2;IFITM1;TIMP1;PA2G4;XPO1;PERP;KRT17;MMP1;CCT3;GTF3A;OLA1;PPA1;S100A2;GGCT;HDGF;MIF;PKM;TUBB;RRM2;RAN;PLS3;PKP1;GSTP1;LDHA;SET;PSMD14;PPIA;NCL;IFITM2;CCT2;YARS;PTTG1;NPM1;RPN2;ENO1;REXO2;BZW2;STRAP;PGK1;TAGLN2;SERPINE2;CSNK2A2;SNRPB;POMP;R3HDM4;HMGB1;TMEM147;SLC39A6;THBS2;MORF4L2;S100A9;PLP2;SERPINB5;HSPA8;TSTA3;PRDX1…
Eczema DOID-3310 human GSE32924 sample 509	0.451837	2.17781	0	0	288	224	EGFL6;MMP7;TNFRSF12A;SCD;UHRF1;UBE2C;NAA10;KIF14;SAPCD2;SHCBP1;KIF4A;PTP4A3;SPC25;CXCL1;GALNT6;CKS2;AGTRAP;SHMT2;KIF20A;METTL1;KIF18B;NUF2;ARFGAP1;WNT5A;NOC4L;POLD1;FOXM1;RRM2;NEK2;CDT1;MRTO4;FOSL1;CDC20;SELE;CCNB1;PSRC1;KIAA0895;S100P;TTK;DLGAP5;NCAPG;GOLGA7B;ENKD1;R3HDM4;H19;SPP1;ATAD3B;FARSA;THOC3;S100A9;CLCN7;MFSD10;CPXM1;MMP12;ALYREF;DEPDC1B;REEP6;S100A3;PUSL1;SNHG3;CXCL11;ARMC6;NDC80;APRT;U…	EGFL6;MMP7;TNFRSF12A;SCD;UHRF1;UBE2C;NAA10;KIF14;SAPCD2;SHCBP1;KIF4A;PTP4A3;SPC25;CXCL1;GALNT6;CKS2;AGTRAP;SHMT2;KIF20A;METTL1;KIF18B;NUF2;ARFGAP1;WNT5A;NOC4L;POLD1;FOXM1;RRM2;NEK2;CDT1;MRTO4;FOSL1;CDC20;SELE;CCNB1;PSRC1;KIAA0895;S100P;TTK;DLGAP5;NCAPG;GOLGA7B;ENKD1;R3HDM4;H19;SPP1;ATAD3B;FARSA;THOC3;S100A9;CLCN7;MFSD10;CPXM1;MMP12;ALYREF;DEPDC1B;REEP6;S100A3;PUSL1;SNHG3;CXCL11;ARMC6;NDC80;APRT;U…
Familial combined hyperlipidaemia C0020474 human GSE1010 sample 137	0.387721	1.85246	0	0	226	205	IMPDH1;TUBB3;HSP90AB1;TRAP1;TESC;HSPD1;POLR1D;AMPD2;NONO;ATP6V1F;DHCR7;NME1;NUP43;PDCD5;ENO1;RUVBL2;MZT2A;MPV17;PTDSS1;TOMM6;AURKB;SNRPD2;EIF3H;NME1-NME2;DENR;GPI;RPS2;PRMT5;HSPA8;GPX1;RPS19;IMPDH2;RPL36A;SCAMP3;CSTF3;RPL35;EEF1D;RPS7;EIF3E;CTSH;IER3;RPL14;PABPC1;PSMB5;CSTB;HSPA5;RPL36;TUBA1C;ATOX1;EIF4A3;RPL7A;LDHB;RPL39;RPL10;RPL27;GTF2H3;LRPPRC;CLIC1;RPL30;MANF;RPS4X;SYNGR2;TMEM243;RPS5;EEF2;R…	IMPDH1;TUBB3;HSP90AB1;TRAP1;TESC;HSPD1;POLR1D;AMPD2;NONO;ATP6V1F;DHCR7;NME1;NUP43;PDCD5;ENO1;RUVBL2;MZT2A;MPV17;PTDSS1;TOMM6;AURKB;SNRPD2;EIF3H;NME1-NME2;DENR;GPI;RPS2;PRMT5;HSPA8;GPX1;RPS19;IMPDH2;RPL36A;SCAMP3;CSTF3;RPL35;EEF1D;RPS7;EIF3E;CTSH;IER3;RPL14;PABPC1;PSMB5;CSTB;HSPA5;RPL36;TUBA1C;ATOX1;EIF4A3;RPL7A;LDHB;RPL39;RPL10;RPL27;GTF2H3;LRPPRC;CLIC1;RPL30;MANF;RPS4X;SYNGR2;TMEM243;RPS5;EEF2;R…
Fibrosis of lung (disorder) DOID-3770 mouse GSE43695 sample 631	-0.444567	-1.99026	0	0	242	130	CLDN1;CEMIP;TUBB3;SLC7A11;OLFML2B;MEST;IL1A;TNFRSF10B;IMPDH2;P4HA3;OCIAD2;CCL20;KCNE3;GREB1;HIBADH;PCDHB9;TFE3;PCDHB10;IL4I1;MUC5AC;CTTNBP2;NRCAM;IGHG3;ALPL;LUM;HK3;CUEDC1;TFF2;NOS2;TSPAN6;VNN1;BAIAP2L1;ADCK1;CCDC122;FBP1;LGI2;TUBB6;HIST2H2BB;INPP4B;CCR1;CYP2E1;CCDC149;ASPN;PTPN4;KAZALD1;H2AFY2;DDC;SPTSSB;PI15;CYTL1;PPWD1;ECM2;CFTR;UPRT;AGR2;TC2N;ATP10D;SYCP3;FCAMR;PTGFR;PAMR1;NCR1;CXCL13;EDA2R;S…	ADAM23;CLMP;EGLN3;CLSTN2;TTC30B;FGFBP1;MUC5B;FHL5;GATM;PLIN1;CCDC85A;BDKRB2;TMED6;KLHL4;RARRES1;SCN3B;CCL8;SNCA;VEPH1;PRELID2;IGKC;TLR6;AOC3;ZDHHC2;PIGR;NDN;CCNYL1;B3GALT2;OCEL1;FABP4;BMP2;FABP1;CCL28;C1QTNF2;DAAM2;SLITRK6;PDE4D;IGF1;PGM5;TNFRSF17;SCN3A;HHIP;FLT3;TLCD2;MMRN1;CFD;PDK4;CLCA4;P2RY14;CHRDL1;CD177;BMP5;EDIL3;ATP13A4;NAALAD2;SFRP1;GFRA2;NRXN1
Fracture of femur C0015802 rat GSE1685 sample 240	0.383807	1.96229	0	0	432	369	SLC29A1;EIF3B;CDK4;IFITM3;CBFB;HSP90AB1;YWHAG;MCM7;HSPD1;CALU;PAICS;TIMP1;SERPINH1;CPSF4;ATP6V1F;CCT3;MIF;PSMA7;PKM;TOP2A;PLS3;DDX39A;GSTP1;LDHA;PMEPA1;BGN;G6PD;PPIA;HSP90AA1;NPM1;RPN2;EIF4EBP1;ENO1;HSPE1;COL5A2;COL1A1;PGK1;SERPINE1;SERPINE2;TOMM6;RPS21;TALDO1;MYL6B;SPP1;HNRNPU;RPL8;MORF4L2;SPARC;RPS2;RPS15;NME2;MMP12;PCNA;HSPA8;PRDX1;CXXC5;RPS19;CD81;COL1A2;H2AFY;RPL35;RBBP7;RPS7;PTMA;GAPDH;CTSH…	SLC29A1;EIF3B;CDK4;IFITM3;CBFB;HSP90AB1;YWHAG;MCM7;HSPD1;CALU;PAICS;TIMP1;SERPINH1;CPSF4;ATP6V1F;CCT3;MIF;PSMA7;PKM;TOP2A;PLS3;DDX39A;GSTP1;LDHA;PMEPA1;BGN;G6PD;PPIA;HSP90AA1;NPM1;RPN2;EIF4EBP1;ENO1;HSPE1;COL5A2;COL1A1;PGK1;SERPINE1;SERPINE2;TOMM6;RPS21;TALDO1;MYL6B;SPP1;HNRNPU;RPL8;MORF4L2;SPARC;RPS2;RPS15;NME2;MMP12;PCNA;HSPA8;PRDX1;CXXC5;RPS19;CD81;COL1A2;H2AFY;RPL35;RBBP7;RPS7;PTMA;GAPDH;CTSH…
GERD - Gastro-esophageal reflux disease C0017168 human GSE2144 sample 27	0.378237	1.90371	0	0	346	327	CDH3;DUSP14;SLC7A5;MYC;TNFRSF12A;CTPS1;ITGA2;TGFBI;PHLDA1;PLAU;TMEM158;RRS1;KRT17;NOP56;SLCO1B3;NME1;RAN;GNL3;FOSL1;BHLHE40;ACLY;SQLE;NCL;TPM4;CXCL8;SPDL1;CCT2;S100P;SOX9;LIMS1;TRIM16;LIF;TGIF1;CCT5;AMOTL2;EREG;SERPINE1;ANXA3;FERMT1;PHLDA2;KRT7;NME1-NME2;AREG;ZYX;HSPA8;GPX1;DDX47;PITPNB;SNRPF;CHCHD2;EIF6;RPL35;PTGS2;CTNNB1;PUF60;PDP1;GAPDH;IER3;DRAP1;DNAJB1;SRSF2;LARS;YBX3;SUPT16H;ODC1;POGK;CD55;…	CDH3;DUSP14;SLC7A5;MYC;TNFRSF12A;CTPS1;ITGA2;TGFBI;PHLDA1;PLAU;TMEM158;RRS1;KRT17;NOP56;SLCO1B3;NME1;RAN;GNL3;FOSL1;BHLHE40;ACLY;SQLE;NCL;TPM4;CXCL8;SPDL1;CCT2;S100P;SOX9;LIMS1;TRIM16;LIF;TGIF1;CCT5;AMOTL2;EREG;SERPINE1;ANXA3;FERMT1;PHLDA2;KRT7;NME1-NME2;AREG;ZYX;HSPA8;GPX1;DDX47;PITPNB;SNRPF;CHCHD2;EIF6;RPL35;PTGS2;CTNNB1;PUF60;PDP1;GAPDH;IER3;DRAP1;DNAJB1;SRSF2;LARS;YBX3;SUPT16H;ODC1;POGK;CD55;…
H1N1 DOID-0050211 human GSE27131 sample 514	0.475095	2.4103	0	0	427	367	ANLN;TPX2;TRIP13;SLC7A5;IFITM3;ECT2;DDIAS;CDCA5;KIF14;MYBL2;NCAPG2;SLC7A11;MCM10;CENPI;SHCBP1;PSAT1;KIF4A;E2F7;SPC25;PLK1;HJURP;CKS2;CHEK1;KPNA2;FANCI;CENPF;BUB1;POLQ;CEP55;AURKA;ASPM;KIF2C;FAM72A;NUF2;DTL;KIF23;NCAPH;TFDP1;CDC6;CDK1;GRB10;FOXM1;MELK;EXO1;TOP2A;RRM2;NEK2;BRCA1;UBE2T;MCM6;TICRR;KIFC1;LDHA;CIT;MCM4;CLSPN;CCNB1;S100P;PRC1;CLEC5A;CDC25A;HSP90AA1;CDC45;PTTG1;TTK;FAM72D;TUBG1;DLGAP5;MT…	ANLN;TPX2;TRIP13;SLC7A5;IFITM3;ECT2;DDIAS;CDCA5;KIF14;MYBL2;NCAPG2;SLC7A11;MCM10;CENPI;SHCBP1;PSAT1;KIF4A;E2F7;SPC25;PLK1;HJURP;CKS2;CHEK1;KPNA2;FANCI;CENPF;BUB1;POLQ;CEP55;AURKA;ASPM;KIF2C;FAM72A;NUF2;DTL;KIF23;NCAPH;TFDP1;CDC6;CDK1;GRB10;FOXM1;MELK;EXO1;TOP2A;RRM2;NEK2;BRCA1;UBE2T;MCM6;TICRR;KIFC1;LDHA;CIT;MCM4;CLSPN;CCNB1;S100P;PRC1;CLEC5A;CDC25A;HSP90AA1;CDC45;PTTG1;TTK;FAM72D;TUBG1;DLGAP5;MT…
HIV - Human immunodeficiency virus infection C0019693 human GSE2504 sample 157	0.556106	2.83179	0	0	396	381	TRIB3;SLC7A5;MYC;XPOT;SCD;DDX56;TRIM28;DNAJC2;GARS;UBE2S;SOX4;ACD;MYBL2;GMPS;PSAT1;NOLC1;CEBPB;MCM3;MCM7;MRPL17;IARS;IFRD2;AARS;SLC3A2;PA2G4;NONO;SHMT2;ASPM;CTNNBL1;LONP1;OLA1;PPA1;PPAN;PRPF6;PFDN2;NIT2;BMS1;UBE2I;PKM;NME1;SSRP1;FAM60A;RAN;CCT7;NUP93;SRM;GSTP1;MRTO4;PPP1R14B;NUP107;FBL;CKS1B;CDC20;NUTF2;PSMD14;ACLY;EXOSC8;NCL;MARS;PRPF40A;PRMT1;RUVBL2;CARHSP1;BZW2;MTHFD2;STRAP;MZT2A;PGK1;POLB;NHP…	TRIB3;SLC7A5;MYC;XPOT;SCD;DDX56;TRIM28;DNAJC2;GARS;UBE2S;SOX4;ACD;MYBL2;GMPS;PSAT1;NOLC1;CEBPB;MCM3;MCM7;MRPL17;IARS;IFRD2;AARS;SLC3A2;PA2G4;NONO;SHMT2;ASPM;CTNNBL1;LONP1;OLA1;PPA1;PPAN;PRPF6;PFDN2;NIT2;BMS1;UBE2I;PKM;NME1;SSRP1;FAM60A;RAN;CCT7;NUP93;SRM;GSTP1;MRTO4;PPP1R14B;NUP107;FBL;CKS1B;CDC20;NUTF2;PSMD14;ACLY;EXOSC8;NCL;MARS;PRPF40A;PRMT1;RUVBL2;CARHSP1;BZW2;MTHFD2;STRAP;MZT2A;PGK1;POLB;NHP…
Hepatitis C infection C0019196 human GSE2067 sample 309	0.380117	1.92729	0	0	403	387	ENC1;TPX2;TKT;IFITM3;TUBB3;HMGA1;PLOD3;TGFBI;IRAK1;TESC;CEBPB;YTHDF1;RLIM;CKS2;KPNA2;RNPS1;XPO1;CCT4;KRT17;PRR11;DARS;PSMA7;CPNE1;PKM;SLCO1B3;TUBB;TOP2A;RRM2;CDC20;PTBP1;IFITM2;AGRN;RBCK1;TRMT112;HSP90AA1;PTTG1;SOX9;NAP1L1;UBA2;TUBG1;KARS;STRAP;AGT;POMP;RPS21;CDR2;STAU1;HMGB1;TMEM147;GLO1;SNRPE;TALDO1;PTGES3;EIF3H;DNAJA1;RPS2;PCNA;DPM1;DHRS2;GPX1;TK1;KPNB1;IMPDH2;COMT;MAP4K4;RPL36A;UBA1;RPA3;SNRP…	ENC1;TPX2;TKT;IFITM3;TUBB3;HMGA1;PLOD3;TGFBI;IRAK1;TESC;CEBPB;YTHDF1;RLIM;CKS2;KPNA2;RNPS1;XPO1;CCT4;KRT17;PRR11;DARS;PSMA7;CPNE1;PKM;SLCO1B3;TUBB;TOP2A;RRM2;CDC20;PTBP1;IFITM2;AGRN;RBCK1;TRMT112;HSP90AA1;PTTG1;SOX9;NAP1L1;UBA2;TUBG1;KARS;STRAP;AGT;POMP;RPS21;CDR2;STAU1;HMGB1;TMEM147;GLO1;SNRPE;TALDO1;PTGES3;EIF3H;DNAJA1;RPS2;PCNA;DPM1;DHRS2;GPX1;TK1;KPNB1;IMPDH2;COMT;MAP4K4;RPL36A;UBA1;RPA3;SNRP…
Hereditary gingival fibromatosis C0399440 human GSE4250 sample 177	0.404465	1.95599	0	0	279	220	KRT80;FOXQ1;DUSP14;TGFBI;TRIM29;KRT23;CEBPB;KRT17;WNT5A;ZFAS1;KLK10;SNHG6;TUBB;PKP1;LDHA;SET;PPIA;HSP90AA1;PTTG1;EBPL;RPS21;HMGB1;GLO1;H19;SLC39A6;SNRPD2;LAPTM4B;NME1-NME2;RPS2;RPS15;TMEM165;RPS19;RPL36A;CCDC3;TUBA4A;S100A3;RPL35;RPS7;NMU;EIF3E;GAPDH;HUWE1;DSG1;H2AFZ;RPL13;ODC1;EIF3G;RPL36;TUBA1C;RPL12;RPL7A;RPL27;GTF2IP1;RPS20;HNRNPA1;RPL30;RPS4X;CBR3;YWHAQ;RPS5;EEF2;RPL29;HNRNPA1P10;APEX1;GGH;R…	KRT80;FOXQ1;DUSP14;TGFBI;TRIM29;KRT23;CEBPB;KRT17;WNT5A;ZFAS1;KLK10;SNHG6;TUBB;PKP1;LDHA;SET;PPIA;HSP90AA1;PTTG1;EBPL;RPS21;HMGB1;GLO1;H19;SLC39A6;SNRPD2;LAPTM4B;NME1-NME2;RPS2;RPS15;TMEM165;RPS19;RPL36A;CCDC3;TUBA4A;S100A3;RPL35;RPS7;NMU;EIF3E;GAPDH;HUWE1;DSG1;H2AFZ;RPL13;ODC1;EIF3G;RPL36;TUBA1C;RPL12;RPL7A;RPL27;GTF2IP1;RPS20;HNRNPA1;RPL30;RPS4X;CBR3;YWHAQ;RPS5;EEF2;RPL29;HNRNPA1P10;APEX1;GGH;R…
Hypercholesteremia C0020443 mouse GSE3889 sample 221	0.383845	1.85381	0	0	302	225	S100A11;TNFRSF12A;TKT;IFITM3;SLC3A2;PPA1;RAN;SRM;GSTP1;LDHA;PPIA;LY6E;EIF4EBP1;DDIT4;PGK1;TGM2;SPP1;RPL8;MORF4L2;RPS2;RPS15;NME2;SRXN1;PRDX1;RPL36A;RPL35;RBBP7;RPS7;PTMA;GAPDH;MDH2;APRT;H2AFZ;TOMM20;RPL14;VCP;RPL13;PABPC1;RPL18;SQSTM1;RPL22L1;CSTB;HSPA5;RPL36;LCN2;KRT18;RPL12;PGD;ATOX1;RPL7A;EIF4A1;S100A8;RPL39;RPL10;RPL27;RPS20;TUBA1B;LAMP1;MANF;RPS4X;RPS10;CBR3;EIF5A;CALR;SEC61G;RPS5;RPL28;RPLP…	S100A11;TNFRSF12A;TKT;IFITM3;SLC3A2;PPA1;RAN;SRM;GSTP1;LDHA;PPIA;LY6E;EIF4EBP1;DDIT4;PGK1;TGM2;SPP1;RPL8;MORF4L2;RPS2;RPS15;NME2;SRXN1;PRDX1;RPL36A;RPL35;RBBP7;RPS7;PTMA;GAPDH;MDH2;APRT;H2AFZ;TOMM20;RPL14;VCP;RPL13;PABPC1;RPL18;SQSTM1;RPL22L1;CSTB;HSPA5;RPL36;LCN2;KRT18;RPL12;PGD;ATOX1;RPL7A;EIF4A1;S100A8;RPL39;RPL10;RPL27;RPS20;TUBA1B;LAMP1;MANF;RPS4X;RPS10;CBR3;EIF5A;CALR;SEC61G;RPS5;RPL28;RPLP…
Infertility due to azoospermia C1321542 mouse GSE3676 sample 151	0.389666	1.97001	0	0	413	344	UHRF1;TGIF2;TRIM28;PDCD2L;UBE2S;RRP1;PCID2;MCM7;FIGNL1;CKS2;GRINA;SLC3A2;LIMK1;AURKA;CCT3;CHD4;NXT1;ACBD6;HDGF;TMEM97;NUP188;NEK2;RAN;CCT7;MRTO4;TRIM27;LDHA;SRPK1;CDC20;ABCF2;ACLY;PPIA;CARM1;PRC1;LY6E;SMC4;PTTG1;NPM1;RPN2;GLRX3;MTHFD2;SRRT;TNPO2;NUP62;AGT;SNRPB;KIF9;TRPC4AP;GTF2I;ASNS;FARSA;NELFA;PFKM;LAPTM4B;RPL8;SSSCA1;TARBP2;SPARC;SNRPC;DXO;RP9;CCNB2;DVL1;PTDSS2;U2AF2;DNAJB6;RBM42;ARHGAP39;ZWI…	UHRF1;TGIF2;TRIM28;PDCD2L;UBE2S;RRP1;PCID2;MCM7;FIGNL1;CKS2;GRINA;SLC3A2;LIMK1;AURKA;CCT3;CHD4;NXT1;ACBD6;HDGF;TMEM97;NUP188;NEK2;RAN;CCT7;MRTO4;TRIM27;LDHA;SRPK1;CDC20;ABCF2;ACLY;PPIA;CARM1;PRC1;LY6E;SMC4;PTTG1;NPM1;RPN2;GLRX3;MTHFD2;SRRT;TNPO2;NUP62;AGT;SNRPB;KIF9;TRPC4AP;GTF2I;ASNS;FARSA;NELFA;PFKM;LAPTM4B;RPL8;SSSCA1;TARBP2;SPARC;SNRPC;DXO;RP9;CCNB2;DVL1;PTDSS2;U2AF2;DNAJB6;RBM42;ARHGAP39;ZWI…
Inflammatory papules (Acne) 6543 human GSE6475 sample 459	0.410058	2.02269	0	0	299	267	CDH3;S100A11;IFITM3;COL4A1;MMP3;CEBPB;RLIM;HSPD1;CXCL1;CHI3L1;KPNA2;IFITM1;TIMP1;PERP;KRT17;MMP1;OLA1;S100A2;GGCT;MIF;PKM;NME1;RAN;COL4A2;GSTP1;LDHA;NCL;IFITM2;CXCL8;S100P;RPN2;ENO1;KARS;PGK1;NHP2;TAGLN2;SERPINE2;POMP;TOMM6;TMEM123;DSG3;TALDO1;SPP1;SNRPD2;NME1-NME2;PSMC2;S100A9;PLP2;MMP12;PCNA;HSPA8;TSTA3;GPX1;NAMPT;COL6A3;SNRPG;PTMA;FCGR3B;GAPDH;CTSH;TNC;H2AFZ;CD47;PDZK1IP1;HCAR3;CSTB;HSPA5;RPL3…	CDH3;S100A11;IFITM3;COL4A1;MMP3;CEBPB;RLIM;HSPD1;CXCL1;CHI3L1;KPNA2;IFITM1;TIMP1;PERP;KRT17;MMP1;OLA1;S100A2;GGCT;MIF;PKM;NME1;RAN;COL4A2;GSTP1;LDHA;NCL;IFITM2;CXCL8;S100P;RPN2;ENO1;KARS;PGK1;NHP2;TAGLN2;SERPINE2;POMP;TOMM6;TMEM123;DSG3;TALDO1;SPP1;SNRPD2;NME1-NME2;PSMC2;S100A9;PLP2;MMP12;PCNA;HSPA8;TSTA3;GPX1;NAMPT;COL6A3;SNRPG;PTMA;FCGR3B;GAPDH;CTSH;TNC;H2AFZ;CD47;PDZK1IP1;HCAR3;CSTB;HSPA5;RPL3…
Kidney disorder associated with type 2 diabetes mellitus C1720457 mouse GSE2557 sample 8	0.390973	1.9523	0	0	318	267	S100A11;TNFRSF12A;TKT;IFITM3;UBE2C;PHLDA1;PLK1;CKS2;KPNA2;CDK1;DHCR7;MIF;PSMA7;PKM;RRM2;RAN;GLA;GSTP1;LDHA;FOSL1;CDC20;ACLY;TPM4;IFITM2;FASN;LY6E;PTTG1;CDCA8;GDF15;DDIT4;PGK1;AGT;SERPINE1;SNRPB;POMP;TOMM6;TALDO1;SPP1;LAPTM4B;COL18A1;PCNA;PRDX1;TK1;COMT;CCNB2;CD81;TUBA4A;PSMA2;BUD31;GAPDH;IER3;MARCKSL1;MDH2;APRT;H2AFZ;DNAJB1;PCBD1;PSMB7;PGP;AP1S1;PSMB5;CSTB;INSIG1;KRT18;PGD;ATOX1;HIST1H2BL;EIF4A1;…	S100A11;TNFRSF12A;TKT;IFITM3;UBE2C;PHLDA1;PLK1;CKS2;KPNA2;CDK1;DHCR7;MIF;PSMA7;PKM;RRM2;RAN;GLA;GSTP1;LDHA;FOSL1;CDC20;ACLY;TPM4;IFITM2;FASN;LY6E;PTTG1;CDCA8;GDF15;DDIT4;PGK1;AGT;SERPINE1;SNRPB;POMP;TOMM6;TALDO1;SPP1;LAPTM4B;COL18A1;PCNA;PRDX1;TK1;COMT;CCNB2;CD81;TUBA4A;PSMA2;BUD31;GAPDH;IER3;MARCKSL1;MDH2;APRT;H2AFZ;DNAJB1;PCBD1;PSMB7;PGP;AP1S1;PSMB5;CSTB;INSIG1;KRT18;PGD;ATOX1;HIST1H2BL;EIF4A1;…
Leukemia, Acute Megakaryocytic C0023462 mouse GSE2433 sample 95	0.46688	2.25819	0	0	282	222	TRIB3;SLC7A5;GARS;HSP90AB1;PSAT1;SORD;CEBPB;PSPH;PTP4A3;IARS;POLR1D;CKS2;EIF2S2;AMPD2;GRINA;SLC3A2;GALK1;PAICS;PERP;NOC4L;MIF;PKM;SNHG6;NUP107;LDHA;RCC2;CKS1B;IFITM2;CCT2;SLC1A5;SNHG1;NPM1;EIF4EBP1;F2R;MTHFD2;PGK1;UBE2H;SNRPB;MKI67;RPS21;SLC2A1;ASNS;RPL8;RPS2;RPS15;NEDD4;RPS19;IMPDH2;CCNB2;CD81;RPL36A;SNRPG;RPS7;HMGB3;EIF3E;GAPDH;IER3;CDC34;SPNS2;LBR;IL1B;TOMM20;RPL14;RPL7;LARS;RPL13;PABPC1;RPL18…	TRIB3;SLC7A5;GARS;HSP90AB1;PSAT1;SORD;CEBPB;PSPH;PTP4A3;IARS;POLR1D;CKS2;EIF2S2;AMPD2;GRINA;SLC3A2;GALK1;PAICS;PERP;NOC4L;MIF;PKM;SNHG6;NUP107;LDHA;RCC2;CKS1B;IFITM2;CCT2;SLC1A5;SNHG1;NPM1;EIF4EBP1;F2R;MTHFD2;PGK1;UBE2H;SNRPB;MKI67;RPS21;SLC2A1;ASNS;RPL8;RPS2;RPS15;NEDD4;RPS19;IMPDH2;CCNB2;CD81;RPL36A;SNRPG;RPS7;HMGB3;EIF3E;GAPDH;IER3;CDC34;SPNS2;LBR;IL1B;TOMM20;RPL14;RPL7;LARS;RPL13;PABPC1;RPL18…
Leukemia, Chronic T-Cell C2363142 human GSE5788 sample 74	0.407473	2.02383	0	0	287	277	RIPK2;MYC;TKT;IFITM3;TRIM28;HSP90AB1;RLIM;HSPD1;CKS2;CCT4;CCT3;OLA1;PPA1;TUBB;DDX39A;FBL;LDHA;PIEZO1;PPIA;SPNS1;LY6E;LIMS1;RPN2;ENO1;PRMT1;DDIT4;BZW2;CCT5;KARS;MZT2A;PTDSS1;TAGLN2;FZD6;R3HDM4;MTDH;EIF3H;NME1-NME2;RPL8;S100A9;GPI;HSD17B10;TCF7;HSPA8;IMPDH2;LARP1;UBA1;H2AFY;RPL35;EEF1D;PUF60;MAD1L1;EIF3E;GAPDH;MARCKSL1;HIST2H2AA4;ADNP;CPSF1;RPL7;HIST1H2BK;PABPC1;RPL18;CFAP20;RPL36;PLSCR3;PCMTD2;TUB…	RIPK2;MYC;TKT;IFITM3;TRIM28;HSP90AB1;RLIM;HSPD1;CKS2;CCT4;CCT3;OLA1;PPA1;TUBB;DDX39A;FBL;LDHA;PIEZO1;PPIA;SPNS1;LY6E;LIMS1;RPN2;ENO1;PRMT1;DDIT4;BZW2;CCT5;KARS;MZT2A;PTDSS1;TAGLN2;FZD6;R3HDM4;MTDH;EIF3H;NME1-NME2;RPL8;S100A9;GPI;HSD17B10;TCF7;HSPA8;IMPDH2;LARP1;UBA1;H2AFY;RPL35;EEF1D;PUF60;MAD1L1;EIF3E;GAPDH;MARCKSL1;HIST2H2AA4;ADNP;CPSF1;RPL7;HIST1H2BK;PABPC1;RPL18;CFAP20;RPL36;PLSCR3;PCMTD2;TUB…
Lung Injury C0273115 human GSE1541 sample 67	0.46661	2.28302	0	0	254	247	TRIB3;SLC7A5;CDC25B;TNFRSF12A;IFITM3;TRIM28;GARS;UBE2S;ADRM1;CTPS1;LOXL2;PSAT1;DDX10;DDX21;SLC3A2;TIMP1;FPGS;CCT3;MIF;PKM;CCT7;SRM;GSTP1;EXOSC5;LDHA;PTBP1;FXYD5;PEA15;IFITM2;CCT2;ENO1;PRMT1;FADS2;MTHFD2;TAGLN2;SERPINE1;SNRPB;NME4;TGM2;KRT7;RAD23A;BCAP31;PLP2;RPS15;PRDX1;TIMM17B;E2F4;RPS19;COMT;CD81;RPL36A;SNRPF;EIF6;SEC61A1;RPS7;MRPS12;PSMA1;UBE2M;OAS3;GAPDH;MDH2;APRT;FKBP4;RPL7;PSMB7;VCP;RPL13;I…	TRIB3;SLC7A5;CDC25B;TNFRSF12A;IFITM3;TRIM28;GARS;UBE2S;ADRM1;CTPS1;LOXL2;PSAT1;DDX10;DDX21;SLC3A2;TIMP1;FPGS;CCT3;MIF;PKM;CCT7;SRM;GSTP1;EXOSC5;LDHA;PTBP1;FXYD5;PEA15;IFITM2;CCT2;ENO1;PRMT1;FADS2;MTHFD2;TAGLN2;SERPINE1;SNRPB;NME4;TGM2;KRT7;RAD23A;BCAP31;PLP2;RPS15;PRDX1;TIMM17B;E2F4;RPS19;COMT;CD81;RPL36A;SNRPF;EIF6;SEC61A1;RPS7;MRPS12;PSMA1;UBE2M;OAS3;GAPDH;MDH2;APRT;FKBP4;RPL7;PSMB7;VCP;RPL13;I…
Macular degeneration C0024437 human GSE1719 sample 46	0.497924	2.42569	0	0	263	255	CEMIP;STC2;TKT;ADRM1;HMGA1;TGFBI;MMP3;PHLDA1;IRAK1;CD44;CEBPB;DDX21;SLC3A2;XPO1;TMEM158;STC1;ATP6V1F;MMP1;CCT3;WNT5A;MIF;SULF1;GLA;PALM2-AKAP2;PPIA;CXCL8;CCT2;HSP90AA1;MMP14;NAP1L1;HSPE1;TGIF1;GNPDA1;COL1A1;STRAP;TRIP6;SNRPB;FAM50A;EIF3M;TALDO1;EIF3H;KLHL21;DNAJA1;BCAP31;PSMB2;IL13RA2;RPS15;PRDX1;CD81;RPL36A;COL6A3;CCT8;TNFRSF11B;H2AFY;EIF6;RPL35;EEF1D;RPS7;HIST2H2AA3;EIF3E;IER3;MARCKSL1;SYPL1;FK…	CEMIP;STC2;TKT;ADRM1;HMGA1;TGFBI;MMP3;PHLDA1;IRAK1;CD44;CEBPB;DDX21;SLC3A2;XPO1;TMEM158;STC1;ATP6V1F;MMP1;CCT3;WNT5A;MIF;SULF1;GLA;PALM2-AKAP2;PPIA;CXCL8;CCT2;HSP90AA1;MMP14;NAP1L1;HSPE1;TGIF1;GNPDA1;COL1A1;STRAP;TRIP6;SNRPB;FAM50A;EIF3M;TALDO1;EIF3H;KLHL21;DNAJA1;BCAP31;PSMB2;IL13RA2;RPS15;PRDX1;CD81;RPL36A;COL6A3;CCT8;TNFRSF11B;H2AFY;EIF6;RPL35;EEF1D;RPS7;HIST2H2AA3;EIF3E;IER3;MARCKSL1;SYPL1;FK…
Malignant Melanoma C0025202 human GSE3189 sample 117	0.446039	2.26197	0	0	350	319	CDH3;S100A11;SLC7A5;MFSD12;TKT;CDK4;TRIM28;TBC1D16;TUBB3;HSP90AB1;PLOD3;AHCY;CD44;RLIM;HSPD1;TIMP1;NONO;SERPINH1;KRT17;ATP6V1F;MMP1;CCT3;GTF3A;DUSP4;MIF;PKM;TUBB;NME1;GSTP1;LDHA;SET;PTBP1;FXYD5;PPIA;PEA15;NCL;CXCL8;LY6E;HSP90AA1;PTTG1;NPM1;ACTN1;RPN2;ENO1;PRMT1;NAP1L1;CCT5;PTDSS1;TAGLN2;SERPINE2;SNRPB;BACE2;TOMM6;HMGB1;TMEM147;SLC39A6;SPP1;PRDX4;SNRPD2;NME1-NME2;RPL8;S100A9;BCAP31;GPI;RPS2;PLP2;H…	CDH3;S100A11;SLC7A5;MFSD12;TKT;CDK4;TRIM28;TBC1D16;TUBB3;HSP90AB1;PLOD3;AHCY;CD44;RLIM;HSPD1;TIMP1;NONO;SERPINH1;KRT17;ATP6V1F;MMP1;CCT3;GTF3A;DUSP4;MIF;PKM;TUBB;NME1;GSTP1;LDHA;SET;PTBP1;FXYD5;PPIA;PEA15;NCL;CXCL8;LY6E;HSP90AA1;PTTG1;NPM1;ACTN1;RPN2;ENO1;PRMT1;NAP1L1;CCT5;PTDSS1;TAGLN2;SERPINE2;SNRPB;BACE2;TOMM6;HMGB1;TMEM147;SLC39A6;SPP1;PRDX4;SNRPD2;NME1-NME2;RPL8;S100A9;BCAP31;GPI;RPS2;PLP2;H…
Malignant mesothelioma of pleura C0812413 human GSE2549 sample 118	0.419226	2.13962	0	0	397	371	CEMIP;MYC;COL11A1;CDK4;IFITM3;GARS;SOX4;HSP90AB1;TGFBI;IRAK1;CEBPB;RLIM;HSPD1;DDX21;CBX3;IFITM1;TIMP1;NONO;XPO1;SERPINH1;PRR11;OLA1;MIF;TUBB;RAN;SULF1;PLS3;LDHA;BHLHE40;BGN;PPIA;IFITM2;TRMT112;PODXL;NPM1;ACTN1;RPN2;ENO1;CFB;DDIT4;COL5A2;COL1A1;STRAP;CAPRIN1;PGF;MEST;RPS21;STAU1;MRPL3;HMGB1;PTGES3;SPP1;SNRPD2;LAPTM4B;THBS2;NME1-NME2;RPL8;MORF4L2;RPS15;RPS19;CFI;CD81;UBA1;COL1A2;CHCHD2;TPD52L1;RPL3…	CEMIP;MYC;COL11A1;CDK4;IFITM3;GARS;SOX4;HSP90AB1;TGFBI;IRAK1;CEBPB;RLIM;HSPD1;DDX21;CBX3;IFITM1;TIMP1;NONO;XPO1;SERPINH1;PRR11;OLA1;MIF;TUBB;RAN;SULF1;PLS3;LDHA;BHLHE40;BGN;PPIA;IFITM2;TRMT112;PODXL;NPM1;ACTN1;RPN2;ENO1;CFB;DDIT4;COL5A2;COL1A1;STRAP;CAPRIN1;PGF;MEST;RPS21;STAU1;MRPL3;HMGB1;PTGES3;SPP1;SNRPD2;LAPTM4B;THBS2;NME1-NME2;RPL8;MORF4L2;RPS15;RPS19;CFI;CD81;UBA1;COL1A2;CHCHD2;TPD52L1;RPL3…
Meningococcal infection C0025303 human GSE4646 sample 347	0.436577	2.25875	0	0	387	372	ESM1;INHBA;ENC1;STC2;RIPK2;TNFRSF12A;TKT;TRIM28;CBFB;EPHB4;UBE2S;SOX4;HMGA1;SLC7A11;CXCL3;YTHDF1;CXCL1;CKS2;RCN1;PLAU;PERP;JAG2;MMP1;CCT3;GRB10;SLC25A32;NME1;RAN;MMP10;CXCL2;LDHA;PIEZO1;FOSL1;BHLHE40;SELE;ACLY;NCL;TPM4;CXCL8;CCT2;PODXL;ENO1;GDF15;DDIT4;UBE3C;BZW2;AMOTL2;KLF7;PGF;SERPINE1;RPS21;TMEM123;PFKFB3;NME4;TALDO1;TNFRSF10B;NME1-NME2;RPL8;DNAJA1;GPI;ZYX;GPX1;MAP4K4;RPL36A;SNRPG;LIPG;IL6;RPL…	ESM1;INHBA;ENC1;STC2;RIPK2;TNFRSF12A;TKT;TRIM28;CBFB;EPHB4;UBE2S;SOX4;HMGA1;SLC7A11;CXCL3;YTHDF1;CXCL1;CKS2;RCN1;PLAU;PERP;JAG2;MMP1;CCT3;GRB10;SLC25A32;NME1;RAN;MMP10;CXCL2;LDHA;PIEZO1;FOSL1;BHLHE40;SELE;ACLY;NCL;TPM4;CXCL8;CCT2;PODXL;ENO1;GDF15;DDIT4;UBE3C;BZW2;AMOTL2;KLF7;PGF;SERPINE1;RPS21;TMEM123;PFKFB3;NME4;TALDO1;TNFRSF10B;NME1-NME2;RPL8;DNAJA1;GPI;ZYX;GPX1;MAP4K4;RPL36A;SNRPG;LIPG;IL6;RPL…
Nephroblastoma C0027708 human GSE2712 sample 418	0.431715	2.02364	0	0	181	164	GTF2IRD1;ENC1;TRIM28;IARS;CKS2;TIMP1;SHMT2;CCT3;HIST3H2A;MCM2;MIF;NME1;FAM60A;LDHA;G6PD;PRMT1;SNRPB;RPS21;SNRPE;SNRPA;EIF3H;LAPTM4B;THBS2;RPL8;RPS15;RPS19;RPL36A;LYPD1;RPS7;GAPDH;ADNP;RPL14;YBX3;VPS72;RPL18;RPL36;TUBA1C;RPL12;RPL7A;RPL39;RPL30;TUBA1B;RPS4X;RPS5;EEF2;RPL29;CITED1;RPL28;GSTO1;RGS4;RPL31;RPS18;RPL37;JARID2;CLTA;RPL35A;RPS3;TMSB15A;RPL37A;CRABP2;CUTA;YBX1;RPS15A;PTMAP5;DDX1;MMD;RPL38…	GTF2IRD1;ENC1;TRIM28;IARS;CKS2;TIMP1;SHMT2;CCT3;HIST3H2A;MCM2;MIF;NME1;FAM60A;LDHA;G6PD;PRMT1;SNRPB;RPS21;SNRPE;SNRPA;EIF3H;LAPTM4B;THBS2;RPL8;RPS15;RPS19;RPL36A;LYPD1;RPS7;GAPDH;ADNP;RPL14;YBX3;VPS72;RPL18;RPL36;TUBA1C;RPL12;RPL7A;RPL39;RPL30;TUBA1B;RPS4X;RPS5;EEF2;RPL29;CITED1;RPL28;GSTO1;RGS4;RPL31;RPS18;RPL37;JARID2;CLTA;RPL35A;RPS3;TMSB15A;RPL37A;CRABP2;CUTA;YBX1;RPS15A;PTMAP5;DDX1;MMD;RPL38…
Neurofibromatosis DOID-8712 mouse GSE1482 sample 665	0.385899	1.86627	0	0	265	230	SLC7A5;TRIM28;CBFB;UBE2S;TBC1D24;HSP90AB1;CHPF;CCT4;VSNL1;PRPF6;CSNK1G2;CCT7;FAM98A;THY1;MID1IP1;NCL;FASN;PRMT1;UBA2;GLRX3;BZW2;KLF7;NUP62;DOCK9;GTF2I;RPL8;PSMB2;RPS2;HSPA8;TIMM17B;IMPDH2;ADK;PSMA2;MOGS;G6PC3;BUD31;AZIN1;U2AF2;CTNNB1;ZWINT;STMN1;MRPL52;POLR2G;RPL7;PABPC1;LLGL1;EIF3G;HSPA5;RECQL;NCKAP1;STOML2;EIF4A3;RPL7A;YWHAZ;DDB1;SLC1A4;PAPSS1;PSMD5;TBCA;UQCC1;PLK3;UBAP2;TUBA1B;LAMP1;SF3A2;MANF…	SLC7A5;TRIM28;CBFB;UBE2S;TBC1D24;HSP90AB1;CHPF;CCT4;VSNL1;PRPF6;CSNK1G2;CCT7;FAM98A;THY1;MID1IP1;NCL;FASN;PRMT1;UBA2;GLRX3;BZW2;KLF7;NUP62;DOCK9;GTF2I;RPL8;PSMB2;RPS2;HSPA8;TIMM17B;IMPDH2;ADK;PSMA2;MOGS;G6PC3;BUD31;AZIN1;U2AF2;CTNNB1;ZWINT;STMN1;MRPL52;POLR2G;RPL7;PABPC1;LLGL1;EIF3G;HSPA5;RECQL;NCKAP1;STOML2;EIF4A3;RPL7A;YWHAZ;DDB1;SLC1A4;PAPSS1;PSMD5;TBCA;UQCC1;PLK3;UBAP2;TUBA1B;LAMP1;SF3A2;MANF…
Nicotine addiction C0028043 human GSE11208 sample 325	0.558163	2.35486	0	0	103	91	NOP58;HSP90AB1;NONO;SNHG16;PPIA;NPM1;LSM7;RPS21;SNRPD2;RPL8;RPS2;RPS15;HSPA8;RPS19;RPL36A;RPL35;RPS7;GAPDH;RPL13;RPL18;EIF3G;TUBA1C;RPL12;RPL7A;EIF4A1;RPL27;RPS20;RPL30;RPS5;HNRNPA1P10;RPLP0;SF3B6;RPL24;RPL31;RPS18;RPLP2;RPL27A;RPS13;RPS3;RPL37A;UBA52;YBX1;RPS15A;RPL38;RPSA;RPL32;ACTB;NACA;RPS12;RPL19;RPS6;PABPC3;RPL4;TMSB10;RGS5;RPL23;RPLP0P6;RPL10A;EGR1;RPL13A;RPS17;RPL23A;RPL11;RPL18AP3;RPS11;…	NOP58;HSP90AB1;NONO;SNHG16;PPIA;NPM1;LSM7;RPS21;SNRPD2;RPL8;RPS2;RPS15;HSPA8;RPS19;RPL36A;RPL35;RPS7;GAPDH;RPL13;RPL18;EIF3G;TUBA1C;RPL12;RPL7A;EIF4A1;RPL27;RPS20;RPL30;RPS5;HNRNPA1P10;RPLP0;SF3B6;RPL24;RPL31;RPS18;RPLP2;RPL27A;RPS13;RPS3;RPL37A;UBA52;YBX1;RPS15A;RPL38;RPSA;RPL32;ACTB;NACA;RPS12;RPL19;RPS6;PABPC3;RPL4;TMSB10;RGS5;RPL23;RPLP0P6;RPL10A;EGR1;RPL13A;RPS17;RPL23A
Nutritional deficiency, NEC C0267975 mouse GSE1776 sample 422	0.459869	2.15402	0	0	230	178	TRIB3;SLC7A5;HSPH1;GARS;PSAT1;GPT2;CEBPB;PSPH;IARS;HSPD1;AARS;EIF2S2;SLC3A2;SHMT2;MIF;SRM;NPM1;EIF4EBP1;PRMT1;HSPE1;GDF15;MTHFD2;RPS21;H19;ASNS;RPL8;RPS2;RPS15;HSPA8;EPRS;RPL36A;TARS;RPL35;RPS7;GAPDH;CDC34;RPL14;LARS;YBX3;RPL13;RPL18;SQSTM1;HSPA5;RPL36;PHGDH;EI24;RPL12;GAS5;RPL7A;EIF4A1;CHAC1;RPL10;TUBA1B;ANP32B;DDIT3;RPS4X;RPS10;EIF5A;EIF3C;RPS5;EEF2;RPL28;DDX39B;RPLP0;RPL24;RPL21;HSPA9;IGFBP5;R…	TRIB3;SLC7A5;HSPH1;GARS;PSAT1;GPT2;CEBPB;PSPH;IARS;HSPD1;AARS;EIF2S2;SLC3A2;SHMT2;MIF;SRM;NPM1;EIF4EBP1;PRMT1;HSPE1;GDF15;MTHFD2;RPS21;H19;ASNS;RPL8;RPS2;RPS15;HSPA8;EPRS;RPL36A;TARS;RPL35;RPS7;GAPDH;CDC34;RPL14;LARS;YBX3;RPL13;RPL18;SQSTM1;HSPA5;RPL36;PHGDH;EI24;RPL12;GAS5;RPL7A;EIF4A1;CHAC1;RPL10;TUBA1B;ANP32B;DDIT3;RPS4X;RPS10;EIF5A;EIF3C;RPS5;EEF2;RPL28;DDX39B;RPLP0;RPL24;RPL21;HSPA9;IGFBP5;R…
Osteoarthritis C0029408 human GSE16464 sample 199	0.54413	2.71869	0	0	317	304	ANLN;HILPDA;ACAN;TPX2;TRIP13;CSE1L;COL11A1;UHRF1;COL12A1;UBE2C;UBE2S;TUBB3;HSP90AB1;YWHAG;TGFBI;SHCBP1;MMP3;CALU;LRP11;CBX3;CKS2;KPNA2;CDCA3;IFITM1;SERPINH1;CEP55;AURKA;RACGAP1;KIF20A;FAM83D;MMP1;PRR11;CENPA;COL8A1;CDK1;MELK;TUBB;NME1;FKBP10;TOP2A;RRM2;MAD2L1;RAN;UBE2T;RFC4;MCM6;SULF1;PLS3;DDX39A;OLFML2B;LDHA;CENPW;CKS1B;KNSTRN;CDC20;BGN;CCNB1;BUB1B;PRC1;SMC4;TRMT112;HSP90AA1;RANBP1;PTTG1;TTK;ENO…	ANLN;HILPDA;ACAN;TPX2;TRIP13;CSE1L;COL11A1;UHRF1;COL12A1;UBE2C;UBE2S;TUBB3;HSP90AB1;YWHAG;TGFBI;SHCBP1;MMP3;CALU;LRP11;CBX3;CKS2;KPNA2;CDCA3;IFITM1;SERPINH1;CEP55;AURKA;RACGAP1;KIF20A;FAM83D;MMP1;PRR11;CENPA;COL8A1;CDK1;MELK;TUBB;NME1;FKBP10;TOP2A;RRM2;MAD2L1;RAN;UBE2T;RFC4;MCM6;SULF1;PLS3;DDX39A;OLFML2B;LDHA;CENPW;CKS1B;KNSTRN;CDC20;BGN;CCNB1;BUB1B;PRC1;SMC4;TRMT112;HSP90AA1;RANBP1;PTTG1;TTK;ENO…
Peripheral motor neuropathy C0235025 mouse GSE1947 sample 104	0.394047	1.90722	0	0	256	224	HSPH1;CDK4;CBFB;SOX4;CCND1;HSP90AB1;YWHAG;PSAT1;HSPD1;CCT4;CHD4;KIF23;CDK1;ELOVL5;PSMA7;MAD2L1;RAN;GSTP1;CUL4A;PSMD14;PPIA;NCL;HSP90AA1;LIMS1;NPM1;MMP14;DDIT4;BZW2;TAGLN2;SERPINE2;AURKB;HMGB1;PSMC2;MORF4L2;HNRNPM;PLP2;PCNA;HSPA8;PRDX1;SPATA13;SEC61A1;RBBP7;ARHGAP39;CTNNB1;HMGB3;PTMA;PSMA1;ANKZF1;MDH2;CHORDC1;PPID;H2AFZ;SRSF2;PSMB7;RPL18;PSMA3;RPL7A;SLC1A4;ARPC1B;TRNT1;SDC4;HIST1H3I;RPS10;CALR;RPS…	HSPH1;CDK4;CBFB;SOX4;CCND1;HSP90AB1;YWHAG;PSAT1;HSPD1;CCT4;CHD4;KIF23;CDK1;ELOVL5;PSMA7;MAD2L1;RAN;GSTP1;CUL4A;PSMD14;PPIA;NCL;HSP90AA1;LIMS1;NPM1;MMP14;DDIT4;BZW2;TAGLN2;SERPINE2;AURKB;HMGB1;PSMC2;MORF4L2;HNRNPM;PLP2;PCNA;HSPA8;PRDX1;SPATA13;SEC61A1;RBBP7;ARHGAP39;CTNNB1;HMGB3;PTMA;PSMA1;ANKZF1;MDH2;CHORDC1;PPID;H2AFZ;SRSF2;PSMB7;RPL18;PSMA3;RPL7A;SLC1A4;ARPC1B;TRNT1;SDC4;HIST1H3I;RPS10;CALR;RPS…
Premature aging C0231341 human GSE10123 sample 55	0.448897	2.25217	0	0	308	289	INHBA;IMPDH1;FJX1;UBE2C;UBE2S;SOX4;LOXL2;IRAK1;CTHRC1;PAFAH1B3;MCM7;KPNA2;NT5DC2;TMEM158;COL7A1;FPGS;KIF2C;HIST3H2A;WNT5A;COL8A1;MCM2;HDGF;BIRC5;CXCL2;UBE2T;GLA;COL4A2;MRTO4;OLFML2B;LDHA;THOP1;KNSTRN;CCNB1;CXCL8;PRC1;SNHG1;RPN2;CETN2;HSPE1;IFT22;CDKN3;PGK1;SNRPB;HTRA3;TMEM237;USP10;GPR157;PRDX4;EIF3H;RPL8;BCAP31;PLP2;RPS15;TCF7;SMS;CDC123;TK1;RPS19;CCNB2;PSMA2;IL6;CHCHD2;SNRNP200;EEF1D;RPS7;EIF3E…	INHBA;IMPDH1;FJX1;UBE2C;UBE2S;SOX4;LOXL2;IRAK1;CTHRC1;PAFAH1B3;MCM7;KPNA2;NT5DC2;TMEM158;COL7A1;FPGS;KIF2C;HIST3H2A;WNT5A;COL8A1;MCM2;HDGF;BIRC5;CXCL2;UBE2T;GLA;COL4A2;MRTO4;OLFML2B;LDHA;THOP1;KNSTRN;CCNB1;CXCL8;PRC1;SNHG1;RPN2;CETN2;HSPE1;IFT22;CDKN3;PGK1;SNRPB;HTRA3;TMEM237;USP10;GPR157;PRDX4;EIF3H;RPL8;BCAP31;PLP2;RPS15;TCF7;SMS;CDC123;TK1;RPS19;CCNB2;PSMA2;IL6;CHCHD2;SNRNP200;EEF1D;RPS7;EIF3E…
Primary open angle glaucoma C0339573 human GSE2705 sample 257	0.397052	1.99014	0	0	351	331	ESM1;INHBA;ENC1;SLC29A1;CD3EAP;SLC4A2;SLC7A5;SEC14L2;TNFRSF12A;SCD;CBFB;COL4A1;TUBB3;CTPS1;HOMER1;ITGA2;FTSJ1;PSPH;NT5DC2;OXTR;PLAU;PMAIP1;ADAM12;ARFGAP1;COL8A1;THUMPD2;CDR2L;DHCR7;SLC25A32;TUBB;NME1;IL11;MAPRE1;DDX39A;SRM;NOX4;COL4A2;PPME1;PRPS1;PMEPA1;BHLHE40;ACLY;SQLE;EXOSC8;FADS1;SPDL1;MORC4;ACTN1;EIF4EBP1;TRAF5;LIF;NSDHL;FADS2;MTHFD2;KLF7;PSME4;SERPINE1;FKBP14;SLC19A2;ACSL4;CDH6;ASNS;GNL2;KR…	ESM1;INHBA;ENC1;SLC29A1;CD3EAP;SLC4A2;SLC7A5;SEC14L2;TNFRSF12A;SCD;CBFB;COL4A1;TUBB3;CTPS1;HOMER1;ITGA2;FTSJ1;PSPH;NT5DC2;OXTR;PLAU;PMAIP1;ADAM12;ARFGAP1;COL8A1;THUMPD2;CDR2L;DHCR7;SLC25A32;TUBB;NME1;IL11;MAPRE1;DDX39A;SRM;NOX4;COL4A2;PPME1;PRPS1;PMEPA1;BHLHE40;ACLY;SQLE;EXOSC8;FADS1;SPDL1;MORC4;ACTN1;EIF4EBP1;TRAF5;LIF;NSDHL;FADS2;MTHFD2;KLF7;PSME4;SERPINE1;FKBP14;SLC19A2;ACSL4;CDH6;ASNS;GNL2;KR…
Protozoan Infection C0033740 human GSE2077 sample 239	0.512401	2.58436	0	0	334	327	S100A11;EIF3B;TOMM34;DKC1;CBFB;ADRM1;HSP90AB1;HMGA1;PLOD3;PHLDA1;IRAK1;CCT6A;NOLC1;MCM3;CCDC86;MCM7;HSPD1;CALU;DDX21;LMNB2;RNPS1;TIMP1;PA2G4;STIP1;CCT3;GTF3A;NOP56;HDGF;KLK10;UBE2I;TUBB;RAN;MAPRE1;MCM6;SRM;FAM98A;PTBP1;PSMD14;NCL;TPM4;CCT2;S100P;HSP90AA1;RANBP1;SOX9;NPM1;RPN2;FEN1;PRMT1;HSPE1;GDF15;TRIM16;TUBG1;CCT5;EBNA1BP2;TACSTD2;ACTL6A;STRAP;SERPINE2;SNRPB;ANXA3;EIF4G1;TOMM40;NUDC;TMEM147;GLO…	S100A11;EIF3B;TOMM34;DKC1;CBFB;ADRM1;HSP90AB1;HMGA1;PLOD3;PHLDA1;IRAK1;CCT6A;NOLC1;MCM3;CCDC86;MCM7;HSPD1;CALU;DDX21;LMNB2;RNPS1;TIMP1;PA2G4;STIP1;CCT3;GTF3A;NOP56;HDGF;KLK10;UBE2I;TUBB;RAN;MAPRE1;MCM6;SRM;FAM98A;PTBP1;PSMD14;NCL;TPM4;CCT2;S100P;HSP90AA1;RANBP1;SOX9;NPM1;RPN2;FEN1;PRMT1;HSPE1;GDF15;TRIM16;TUBG1;CCT5;EBNA1BP2;TACSTD2;ACTL6A;STRAP;SERPINE2;SNRPB;ANXA3;EIF4G1;TOMM40;NUDC;TMEM147;GLO…
Pseudomonas Infection C0033817 human GSE923 sample 170	0.411866	2.05477	0	0	361	340	DUSP14;MYC;MMP7;TNFRSF12A;CBFB;UBE2S;ADRM1;TUBB3;HSP90AB1;IPO7;KRT23;CXCL3;HSPD1;CXCL1;DDX21;CBX3;SLC3A2;PLAU;KRT17;STIP1;MMP1;HDGF;CDK1;PKM;TUBB;NME1;FAM60A;RAN;CXCL2;GSTP1;LDHA;PMEPA1;PPIA;NCL;CXCL8;CCT2;TRMT112;SOX9;NPM1;CXCL5;ENO1;PRMT1;NAP1L1;CXCL6;STRAP;PGK1;EREG;POMP;AGO2;EIF3M;PTGES3;NMD3;SLC39A6;SPP1;NME1-NME2;RPL8;DENR;BCAP31;RPS2;DPM1;TMEM165;HSPA8;SMS;SLC12A2;IL1RAP;NAMPT;PITPNB;EIF6;…	DUSP14;MYC;MMP7;TNFRSF12A;CBFB;UBE2S;ADRM1;TUBB3;HSP90AB1;IPO7;KRT23;CXCL3;HSPD1;CXCL1;DDX21;CBX3;SLC3A2;PLAU;KRT17;STIP1;MMP1;HDGF;CDK1;PKM;TUBB;NME1;FAM60A;RAN;CXCL2;GSTP1;LDHA;PMEPA1;PPIA;NCL;CXCL8;CCT2;TRMT112;SOX9;NPM1;CXCL5;ENO1;PRMT1;NAP1L1;CXCL6;STRAP;PGK1;EREG;POMP;AGO2;EIF3M;PTGES3;NMD3;SLC39A6;SPP1;NME1-NME2;RPL8;DENR;BCAP31;RPS2;DPM1;TMEM165;HSPA8;SMS;SLC12A2;IL1RAP;NAMPT;PITPNB;EIF6;…
Psoriasis vulgaris C0263361 human GSE13355 sample 35	0.369794	1.83627	0	0	418	332	CDH3;EGFL6;TPX2;ARNTL2;TRIP13;SLC7A5;MMP7;UHRF1;UBE2C;UBE2S;CTPS1;SLC7A11;GPT2;KIF4A;SPC25;CXCL1;GALNT6;CKS2;KPNA2;CEP55;KIF20A;KRT17;FAM83D;EZH2;ASPM;VSNL1;WNT5A;ULBP2;S100A2;GRHL3;CDK1;FOXM1;MELK;KLK10;TOP2A;RRM2;MAD2L1;NEK2;BIRC5;UBE2T;DDX39A;CENPW;FOSL1;CDC20;SELE;GINS3;SH3PXD2A-AS1;CCNB1;BUB1B;PRC1;PTTG1;TTK;CFB;DLGAP5;NCAPG;CDKN3;POLB;NUSAP1;KIF11;CCNA2;DSG3;SPIN4;SLC39A6;THOC3;HMMR;S100A9;…	CDH3;EGFL6;TPX2;ARNTL2;TRIP13;SLC7A5;MMP7;UHRF1;UBE2C;UBE2S;CTPS1;SLC7A11;GPT2;KIF4A;SPC25;CXCL1;GALNT6;CKS2;KPNA2;CEP55;KIF20A;KRT17;FAM83D;EZH2;ASPM;VSNL1;WNT5A;ULBP2;S100A2;GRHL3;CDK1;FOXM1;MELK;KLK10;TOP2A;RRM2;MAD2L1;NEK2;BIRC5;UBE2T;DDX39A;CENPW;FOSL1;CDC20;SELE;GINS3;SH3PXD2A-AS1;CCNB1;BUB1B;PRC1;PTTG1;TTK;CFB;DLGAP5;NCAPG;CDKN3;POLB;NUSAP1;KIF11;CCNA2;DSG3;SPIN4;SLC39A6;THOC3;HMMR;S100A9;…
Psoriasis vulgaris C0263361 human GSE6710 sample 444	0.390895	1.94198	0	0	290	242	CDH3;S100A11;DUSP14;SLC7A5;IFITM3;COL4A1;SULT2B1;GARS;TUBB3;CEBPB;DDX21;KPNA2;IFITM1;KRT17;ATP6V1F;PPA1;S100A2;GGCT;KLK10;PKM;NME1;RRM2;RAN;GSTP1;PTBP1;S100P;PTTG1;ENO1;CARHSP1;PGK1;TAGLN2;TMEM123;FERMT1;R3HDM4;DSG3;SLC39A6;UCHL3;HSPA8;TSTA3;GID8;IL1RN;TUBA4A;NAMPT;COL6A3;UBA1;EIF6;RPL35;OAS3;RPS6KA4;ARPC5L;CD47;GNA15;SRSF2;VCP;PDZK1IP1;PSMB5;HCAR3;CSTB;ZC3H12A;LCN2;TUBA1C;EIF4A3;EIF4A1;HNRNPA2B1…	CDH3;S100A11;DUSP14;SLC7A5;IFITM3;COL4A1;SULT2B1;GARS;TUBB3;CEBPB;DDX21;KPNA2;IFITM1;KRT17;ATP6V1F;PPA1;S100A2;GGCT;KLK10;PKM;NME1;RRM2;RAN;GSTP1;PTBP1;S100P;PTTG1;ENO1;CARHSP1;PGK1;TAGLN2;TMEM123;FERMT1;R3HDM4;DSG3;SLC39A6;UCHL3;HSPA8;TSTA3;GID8;IL1RN;TUBA4A;NAMPT;COL6A3;UBA1;EIF6;RPL35;OAS3;RPS6KA4;ARPC5L;CD47;GNA15;SRSF2;VCP;PDZK1IP1;PSMB5;HCAR3;CSTB;ZC3H12A;LCN2;TUBA1C;EIF4A3;EIF4A1;HNRNPA2B1…
Retinoschisis C0152439 mouse GSE5581 sample 146	0.361936	1.83821	0	0	404	344	IMPDH1;SLC7A5;CSE1L;TKT;TRIM28;CBFB;CBX4;PDPN;PTP4A3;GRINA;SLC3A2;PAICS;PPA1;MIF;RAN;SHISA2;GSTP1;THY1;NUTF2;PDCD5;KDM1A;PGAM5;DDIT4;PPM1G;CCT5;TOMM5;TOMM6;RPS21;SLC2A1;UBE2V1;TMEM147;USP10;SNRPE;SNRPD2;RPL8;ACSL6;SMARCA4;NME2;PRDX1;CDC123;SNRPC;IMPDH2;SLBP;PHC2;REEP6;PDAP1;RPL35;RPS7;IFRD1;NPEPL1;MDH2;STMN3;TOP1;RPP21;PCBP4;CPSF1;POLR2G;NAE1;YBX3;RPL13;PABPC1;RPL18;ZC3H15;ZNRD1;LLGL1;EIF3G;HSPA5…	IMPDH1;SLC7A5;CSE1L;TKT;TRIM28;CBFB;CBX4;PDPN;PTP4A3;GRINA;SLC3A2;PAICS;PPA1;MIF;RAN;SHISA2;GSTP1;THY1;NUTF2;PDCD5;KDM1A;PGAM5;DDIT4;PPM1G;CCT5;TOMM5;TOMM6;RPS21;SLC2A1;UBE2V1;TMEM147;USP10;SNRPE;SNRPD2;RPL8;ACSL6;SMARCA4;NME2;PRDX1;CDC123;SNRPC;IMPDH2;SLBP;PHC2;REEP6;PDAP1;RPL35;RPS7;IFRD1;NPEPL1;MDH2;STMN3;TOP1;RPP21;PCBP4;CPSF1;POLR2G;NAE1;YBX3;RPL13;PABPC1;RPL18;ZC3H15;ZNRD1;LLGL1;EIF3G;HSPA5…
Rift Valley fever DOID-1328 mouse GSE18064 sample 875	0.404906	1.95694	0	0	237	212	COL11A1;IFITM3;COL12A1;COL4A1;CTHRC1;CALU;SERPINH1;GTSE1;COL8A1;TFDP1;ELOVL5;GRB10;RRM2;COL4A2;OLFML2B;SHISA5;BGN;TPM4;PDCD5;RANBP1;RPN2;PRMT1;COL5A2;F2R;COL1A1;SERPINE2;DEK;MEST;HMGB1;H19;THBS2;MORF4L2;RPS2;RPS15;PCNA;PRDX1;DNAJC9;NEDD4;FKBP9;PDGFRB;CD81;COL6A3;COL1A2;LTBP2;RBBP7;CTNNB1;PTMA;FSCN1;COL5A1;STMN1;ICAM1;STT3B;YBX3;RPL13;RYK;STT3A;EI24;NCKAP1;CANX;RPL39;FAT1;RPS20;PDIA4;TUBA1B;LAMP1;…	COL11A1;IFITM3;COL12A1;COL4A1;CTHRC1;CALU;SERPINH1;GTSE1;COL8A1;TFDP1;ELOVL5;GRB10;RRM2;COL4A2;OLFML2B;SHISA5;BGN;TPM4;PDCD5;RANBP1;RPN2;PRMT1;COL5A2;F2R;COL1A1;SERPINE2;DEK;MEST;HMGB1;H19;THBS2;MORF4L2;RPS2;RPS15;PCNA;PRDX1;DNAJC9;NEDD4;FKBP9;PDGFRB;CD81;COL6A3;COL1A2;LTBP2;RBBP7;CTNNB1;PTMA;FSCN1;COL5A1;STMN1;ICAM1;STT3B;YBX3;RPL13;RYK;STT3A;EI24;NCKAP1;CANX;RPL39;FAT1;RPS20;PDIA4;TUBA1B;LAMP1;…
Schistosomiases C0036323 mouse GSE19525 sample 439	0.417503	2.11112	0	0	485	346	TPX2;SLC7A5;IFITM3;SMOX;CDCA5;UBE2S;PHF19;SAPCD2;DSCC1;WDR62;E2F1;CHTF18;SH3TC2;CKAP2L;MCM7;TONSL;SPC25;CDCA3;CCNO;NCAPD3;CEP55;FAM83D;ASPM;KIF18B;KIF2C;ARID3A;ADAMTS2;TG;INCENP;KIF23;NCAPH;MCM2;CDC6;FOXM1;TOP2A;RRM2;MAD2L1;BIRC5;GINS1;OTUB2;RFC4;RAD54L;OLFML2B;NCAPD2;CENPE;LIG1;THOP1;CDC20;CLSPN;GINS3;CARM1;CCNB1;BUB1B;CHAF1A;SPDL1;PRC1;CLEC5A;TRIM59;TMEM9;KIF20B;CELSR1;MSANTD3;DLGAP5;CARHSP1;CE…	TPX2;SLC7A5;IFITM3;SMOX;CDCA5;UBE2S;PHF19;SAPCD2;DSCC1;WDR62;E2F1;CHTF18;SH3TC2;CKAP2L;MCM7;TONSL;SPC25;CDCA3;CCNO;NCAPD3;CEP55;FAM83D;ASPM;KIF18B;KIF2C;ARID3A;ADAMTS2;TG;INCENP;KIF23;NCAPH;MCM2;CDC6;FOXM1;TOP2A;RRM2;MAD2L1;BIRC5;GINS1;OTUB2;RFC4;RAD54L;OLFML2B;NCAPD2;CENPE;LIG1;THOP1;CDC20;CLSPN;GINS3;CARM1;CCNB1;BUB1B;CHAF1A;SPDL1;PRC1;CLEC5A;TRIM59;TMEM9;KIF20B;CELSR1;MSANTD3;DLGAP5;CARHSP1;CE…
Serous carcinoma C0206701 human GSE10971 sample 58	0.502835	2.45432	0	0	287	255	FOXQ1;EGFL6;XPOT;SCD;NCAPG2;YWHAG;TGFBI;CNN2;CTHRC1;CDCA4;CBX3;CKS2;RCN1;NONO;CEP55;AURKA;SHMT2;RACGAP1;LDLRAD3;KIF18B;CCNE1;CENPA;E2F3;CDR2L;TUBB;RRM2;MAD2L1;BIRC5;GINS1;MAPRE1;RFC4;SULF1;STIL;LPCAT1;NUP107;LDHA;RCC2;CKS1B;MCM4;PPIA;ABCC1;SMC4;HSPE1;CFB;BZW2;COL1A1;CCT5;MTHFD2;NUSAP1;PTDSS1;FAM83H;DEK;MEST;RPS21;KIF11;PTGES3;NMD3;EIF3H;LAPTM4B;THBS2;RPL8;FAM84B;SPARC;PCNA;SMS;PRDX1;FKBP9;TATDN1;…	FOXQ1;EGFL6;XPOT;SCD;NCAPG2;YWHAG;TGFBI;CNN2;CTHRC1;CDCA4;CBX3;CKS2;RCN1;NONO;CEP55;AURKA;SHMT2;RACGAP1;LDLRAD3;KIF18B;CCNE1;CENPA;E2F3;CDR2L;TUBB;RRM2;MAD2L1;BIRC5;GINS1;MAPRE1;RFC4;SULF1;STIL;LPCAT1;NUP107;LDHA;RCC2;CKS1B;MCM4;PPIA;ABCC1;SMC4;HSPE1;CFB;BZW2;COL1A1;CCT5;MTHFD2;NUSAP1;PTDSS1;FAM83H;DEK;MEST;RPS21;KIF11;PTGES3;NMD3;EIF3H;LAPTM4B;THBS2;RPL8;FAM84B;SPARC;PCNA;SMS;PRDX1;FKBP9;TATDN1;…
Sickle Cell Anemia C0002895 human GSE9877 sample 109	0.369461	1.88996	0	0	403	390	S100A11;TPD52L2;TKT;IFITM3;CBFB;COL4A1;COLGALT1;ADRM1;HSP90AB1;HMGA1;CNN2;IRAK1;ANGPT2;RLIM;GALNT6;GRINA;RNPS1;TIMP1;NONO;CCT4;ATP6V1F;CCT3;OLA1;HDGF;GRB10;MIF;PKM;COL4A2;FBL;ERF;ESYT1;PSMD14;FXYD5;ACLY;PPIA;PEA15;TPM4;IFITM2;PTTG1;NAP1L1;REXO2;F2R;MZT2A;NHP2;SERPINE2;SNRPB;TOMM6;FAM50A;R3HDM4;NME4;TMEM147;GLO1;PTGES3;SNRPD2;RNF187;MORF4L2;COL18A1;PLP2;ZYX;PRDX1;GPX1;E2F4;EIF2S3;CD81;RPL36A;PLA2G…	S100A11;TPD52L2;TKT;IFITM3;CBFB;COL4A1;COLGALT1;ADRM1;HSP90AB1;HMGA1;CNN2;IRAK1;ANGPT2;RLIM;GALNT6;GRINA;RNPS1;TIMP1;NONO;CCT4;ATP6V1F;CCT3;OLA1;HDGF;GRB10;MIF;PKM;COL4A2;FBL;ERF;ESYT1;PSMD14;FXYD5;ACLY;PPIA;PEA15;TPM4;IFITM2;PTTG1;NAP1L1;REXO2;F2R;MZT2A;NHP2;SERPINE2;SNRPB;TOMM6;FAM50A;R3HDM4;NME4;TMEM147;GLO1;PTGES3;SNRPD2;RNF187;MORF4L2;COL18A1;PLP2;ZYX;PRDX1;GPX1;E2F4;EIF2S3;CD81;RPL36A;PLA2G…
Simian Acquired Immune Deficiency Syndrome C0080151 human GSE4785 sample 92	0.57124	2.8961	0	0	353	337	SNHG15;SLC7A5;CSE1L;MYC;HSPH1;XPOT;CDK4;UHRF1;DKC1;NOP58;GARS;ADRM1;HSP90AB1;CTPS1;YWHAG;PSAT1;CCT6A;SNHG17;NOLC1;MCM3;IARS;HSPD1;DDX21;PRKDC;CBX3;CKS2;KPNA2;RNPS1;PA2G4;CCT4;RPP40;GTPBP4;STIP1;CCT3;MAD2L2;GTF3A;NOP56;PSMA7;NME1;RRM2;RAN;CCT7;DDX39A;GNL3;LPCAT1;RCC2;PMEPA1;SET;PTBP1;NCL;ABCE1;RPL7L1;CCT2;HSP90AA1;RANBP1;RPN2;HSPE1;RUVBL2;CCT5;EBNA1BP2;TOMM5;STRAP;PRPF19;NHP2;SNRPB;POMP;TOMM6;NUDC…	SNHG15;SLC7A5;CSE1L;MYC;HSPH1;XPOT;CDK4;UHRF1;DKC1;NOP58;GARS;ADRM1;HSP90AB1;CTPS1;YWHAG;PSAT1;CCT6A;SNHG17;NOLC1;MCM3;IARS;HSPD1;DDX21;PRKDC;CBX3;CKS2;KPNA2;RNPS1;PA2G4;CCT4;RPP40;GTPBP4;STIP1;CCT3;MAD2L2;GTF3A;NOP56;PSMA7;NME1;RRM2;RAN;CCT7;DDX39A;GNL3;LPCAT1;RCC2;PMEPA1;SET;PTBP1;NCL;ABCE1;RPL7L1;CCT2;HSP90AA1;RANBP1;RPN2;HSPE1;RUVBL2;CCT5;EBNA1BP2;TOMM5;STRAP;PRPF19;NHP2;SNRPB;POMP;TOMM6;NUDC…
Small cell carcinoma of lung C0149925 human GSE1037 sample 362	0.617889	2.90353	0	0	227	171	NFE2L3;ANLN;TPX2;CSE1L;XPOT;ECT2;UBE2C;GARS;CKAP2;KIF14;SOX4;MYBL2;DSCC1;SLC7A11;PSAT1;CTHRC1;CKAP2L;MCM3;MCM7;CLDN2;CDCA4;CBX3;HJURP;WDR5;KPNA2;ZC3HAV1L;BUB1;SMARCC1;NONO;AURKA;CPSF4;EZH2;NUF2;CENPA;DTL;HDGF;TMEM97;DHCR7;TUBB;TOP2A;MAD2L1;NEK2;UBE2T;RFC4;MCM6;FANCD2;LAGE3;LDHA;SRPK1;CIT;RCC2;CCNB1;BUB1B;KIAA0895;SKP2;PTTG1;TTK;ENO1;CDCA8;CDCA7;ILF3;DLGAP5;MSH2;CCT5;MTHFD2;CDKN3;SPAG5;SLC2A1;GLO1…	NFE2L3;ANLN;TPX2;CSE1L;XPOT;ECT2;UBE2C;GARS;CKAP2;KIF14;SOX4;MYBL2;DSCC1;SLC7A11;PSAT1;CTHRC1;CKAP2L;MCM3;MCM7;CLDN2;CDCA4;CBX3;HJURP;WDR5;KPNA2;ZC3HAV1L;BUB1;SMARCC1;NONO;AURKA;CPSF4;EZH2;NUF2;CENPA;DTL;HDGF;TMEM97;DHCR7;TUBB;TOP2A;MAD2L1;NEK2;UBE2T;RFC4;MCM6;FANCD2;LAGE3;LDHA;SRPK1;CIT;RCC2;CCNB1;BUB1B;KIAA0895;SKP2;PTTG1;TTK;ENO1;CDCA8;CDCA7;ILF3;DLGAP5;MSH2;CCT5;MTHFD2;CDKN3;SPAG5;SLC2A1;GLO1…
Spinal Muscular Atrophy C0026847 mouse GSE10599 sample 235	-0.468989	-2.26718	0	0	368	232	TUBB3;ACTR3B;GRIN2B;VSNL1;RELL2;THY1;PRKAR1B;ACSL6;CADPS;BRSK2;SGIP1;STMN3;PLEKHB1;CDH13;GNG4;FAM131B;SLC2A3;HECW1;STXBP1;SLC6A1;KIAA1024;RASGRF2;ENO2;SEZ6L2;NTM;SCRN1;KCNAB2;SLC24A2;APBA2;CLSTN3;ZNF365;GDAP1;NRCAM;LSAMP;GLRB;SPOCK1;CRMP1;MLC1;PPP2R2C;FAIM2;CPLX1;SEPT3;MAST1;EBF3;ALDOC;TSPYL4;NAPB;CACNA1E;CNP;DNM1;STX1B;NMNAT2;GJA1;NALCN;GARNL3;CASKIN1;NRSN2;SYNGR3;CDH8;MAPK8IP2;RASGRF1;ELAVL2;AA…	LRP1B;CAMK2B;ADAM23;RGS17;SYT2;KIF5A;PPFIA2;TNR;UCHL1;CLGN;NCAM2;SLC6A9;ZCCHC18;FGF13;NELL2;KCNA2;DNER;GRIK2;LRRC4C;ATP6V1G2;RIMKLB;MAB21L2;SNAP25;SCN3B;NFASC;ADCY2;NLGN3;TMOD2;RIMS1;NTRK2;DLG2;NAP1L3;LRRTM2;CLDN11;AKAP6;SEZ6L;GNAO1;SPARCL1;RTN1;PCSK1N;SV2B;ATP8A2;GAP43;ACSBG1;REEP2;PAK3;NDN;VAT1L;A2M;DIRAS1;RAB9B;NEFL;S100B;PTPRT;SYP;PRKCB;RAB3C;SCG2;ELAVL4;APBA1;MBP;CHL1;SLCO1C1;PAQR8;KIF1A;CHG…
Squamous cell carcinoma of lung C0149782 human GSE3268 sample 441	0.574861	2.74858	0	0	265	213	CDH3;TPX2;ARNTL2;TRIP13;SLC7A5;MMP7;XPOT;COL11A1;ECT2;UBE2C;UBE2S;HMGA1;GMPS;TRIM29;PSAT1;KIF4A;PAFAH1B3;CHI3L1;CKS2;KPNA2;PLAU;PMAIP1;MFAP2;PERP;TMEM158;RACGAP1;KRT17;MMP1;WNT5A;DTL;S100A2;MCM2;CDK1;FOXM1;MELK;MIF;NME1;TOP2A;RRM2;MAD2L1;RAN;MMP10;GINS1;RFC4;MCM6;SULF1;PKP1;NCAPD2;CKS1B;CDC20;CCNB1;ABCC1;PRC1;PTTG1;EIF4EBP1;ENO1;HSPE1;COL5A2;COL1A1;MTHFD2;ACTL6A;CDKN3;NUSAP1;SERPINE2;FZD6;FERMT1;…	CDH3;TPX2;ARNTL2;TRIP13;SLC7A5;MMP7;XPOT;COL11A1;ECT2;UBE2C;UBE2S;HMGA1;GMPS;TRIM29;PSAT1;KIF4A;PAFAH1B3;CHI3L1;CKS2;KPNA2;PLAU;PMAIP1;MFAP2;PERP;TMEM158;RACGAP1;KRT17;MMP1;WNT5A;DTL;S100A2;MCM2;CDK1;FOXM1;MELK;MIF;NME1;TOP2A;RRM2;MAD2L1;RAN;MMP10;GINS1;RFC4;MCM6;SULF1;PKP1;NCAPD2;CKS1B;CDC20;CCNB1;ABCC1;PRC1;PTTG1;EIF4EBP1;ENO1;HSPE1;COL5A2;COL1A1;MTHFD2;ACTL6A;CDKN3;NUSAP1;SERPINE2;FZD6;FERMT1;…
Synovial sarcoma C0039101 mouse GSE6461 sample 22	0.428962	2.15038	0	0	327	282	ENC1;IFITM3;COL4A1;HSP90AB1;PHLDA1;CNN2;CALU;CBX3;NONO;SERPINH1;ATP6V1F;WNT5A;ELOVL5;MIF;SSRP1;RAN;CCT7;SULF1;PLS3;SHISA5;CKS1B;SET;BGN;PPIA;TPM4;NSMF;HSP90AA1;NPM1;RPN2;ENO1;UBA2;COL5A2;COL1A1;CCT5;DEK;MKI67;RPS21;HMGB1;SNRPE;PRDX4;SNRPD2;HNRNPU;RPL8;MORF4L2;DNAJA1;SPARC;PLP2;RPS15;PCNA;PRDX1;GPX1;NEDD4;RPS19;FKBP9;CD81;COL1A2;RPL35;RBBP7;CTNNB1;FSCN1;TNC;TWIST1;H2AFZ;RPL14;RPL7;RPL13;PABPC1;RPL…	ENC1;IFITM3;COL4A1;HSP90AB1;PHLDA1;CNN2;CALU;CBX3;NONO;SERPINH1;ATP6V1F;WNT5A;ELOVL5;MIF;SSRP1;RAN;CCT7;SULF1;PLS3;SHISA5;CKS1B;SET;BGN;PPIA;TPM4;NSMF;HSP90AA1;NPM1;RPN2;ENO1;UBA2;COL5A2;COL1A1;CCT5;DEK;MKI67;RPS21;HMGB1;SNRPE;PRDX4;SNRPD2;HNRNPU;RPL8;MORF4L2;DNAJA1;SPARC;PLP2;RPS15;PCNA;PRDX1;GPX1;NEDD4;RPS19;FKBP9;CD81;COL1A2;RPL35;RBBP7;CTNNB1;FSCN1;TNC;TWIST1;H2AFZ;RPL14;RPL7;RPL13;PABPC1;RPL…
Tachycardia C0039231 rat GSE7999 sample 244	0.381529	1.93522	0	0	392	344	S100A11;IFITM3;YWHAG;IPO7;TGFBI;CALU;KPNA2;TIMP1;SERPINH1;CCT4;CCT3;RAN;PPP1R14B;FBL;CUL4A;PPIA;NCL;LY6E;HSP90AA1;NPM1;ENO1;HSPE1;SAE1;GLRX3;COL5A2;COL1A1;CCT5;TAGLN2;RPS21;EIF3M;USP10;TGM2;PTGES3;SPP1;HNRNPU;RPL8;MORF4L2;SPARC;RPS2;PLP2;RPS15;NME2;RPS19;AKIP1;RPL36A;CKMT2;TUBA4A;ACOT9;COL1A2;RPL35;RBBP7;EEF1D;RPS7;HPRT1;EIF3E;CTSH;GYG1;APRT;H2AFZ;HABP4;RPL14;PSMD2;VCP;PABPC1;RPL18;SLC39A1;RPL22L…	S100A11;IFITM3;YWHAG;IPO7;TGFBI;CALU;KPNA2;TIMP1;SERPINH1;CCT4;CCT3;RAN;PPP1R14B;FBL;CUL4A;PPIA;NCL;LY6E;HSP90AA1;NPM1;ENO1;HSPE1;SAE1;GLRX3;COL5A2;COL1A1;CCT5;TAGLN2;RPS21;EIF3M;USP10;TGM2;PTGES3;SPP1;HNRNPU;RPL8;MORF4L2;SPARC;RPS2;PLP2;RPS15;NME2;RPS19;AKIP1;RPL36A;CKMT2;TUBA4A;ACOT9;COL1A2;RPL35;RBBP7;EEF1D;RPS7;HPRT1;EIF3E;CTSH;GYG1;APRT;H2AFZ;HABP4;RPL14;PSMD2;VCP;PABPC1;RPL18;SLC39A1;RPL22L…
Thrombocytopenia C0040034 mouse GSE2527 sample 253	0.449471	2.12441	0	0	226	179	SLCO4A1;CBFB;PSAT1;SORD;IARS;HSPD1;POLR1D;RHEB;NOP56;MIF;SRM;RCC2;CKS1B;SET;PPIA;CCT2;RANBP1;NPM1;NAP1L1;MTHFD2;PGK1;SNRPB;RPS21;TGM2;ASNS;RPL8;RPS2;RPS15;NEDD4;IMPDH2;RPL36A;LARP1;SNRPG;H2AFY;RPL35;RBBP7;RPS7;HMGB3;PTMA;EIF3E;GAPDH;SPNS2;TOMM20;RPL14;RPL7;LARS;RPL13;RPL18;RPL36;PHGDH;RPL12;RPL7A;EIF4A1;FAT1;RPL10;RPL27;TCP1;CDK2AP1;ANP32B;RPS10;EIF5A;EIF3C;CASP2;RPS5;EEF2;APEX1;RPL28;RPLP0;HSPA1…	SLCO4A1;CBFB;PSAT1;SORD;IARS;HSPD1;POLR1D;RHEB;NOP56;MIF;SRM;RCC2;CKS1B;SET;PPIA;CCT2;RANBP1;NPM1;NAP1L1;MTHFD2;PGK1;SNRPB;RPS21;TGM2;ASNS;RPL8;RPS2;RPS15;NEDD4;IMPDH2;RPL36A;LARP1;SNRPG;H2AFY;RPL35;RBBP7;RPS7;HMGB3;PTMA;EIF3E;GAPDH;SPNS2;TOMM20;RPL14;RPL7;LARS;RPL13;RPL18;RPL36;PHGDH;RPL12;RPL7A;EIF4A1;FAT1;RPL10;RPL27;TCP1;CDK2AP1;ANP32B;RPS10;EIF5A;EIF3C;CASP2;RPS5;EEF2;APEX1;RPL28;RPLP0;HSPA1…
Thymic Carcinoma C0205969 mouse GSE2501 sample 344	0.474313	2.29729	0	0	249	210	SLC29A1;SLC7A5;MYC;TKT;CDK4;HSP90AB1;PSAT1;PHLDA1;VARS;NT5DC2;GALK1;CCT4;RSL1D1;NOP56;CHD4;ELOVL5;PKM;SSRP1;RAN;SRM;GSTP1;PPP1R14B;FBL;LDHA;NUTF2;DESI1;NCL;FASN;SNHG1;TSR1;SLC11A2;NPM1;ACTN1;PRMT1;GLRX3;CDCA7;DDIT4;TUBG1;BZW2;CCT5;PGK1;NHP2;TAGLN2;LEF1;RPL8;RPS2;PRDX1;RPS19;IMPDH2;NOTCH3;PDGFRB;PSMA2;LARP1;PYCR2;CCT8;SLC25A39;U2AF2;EEF1D;RPS7;GAPDH;TSPAN9;MDH2;MRPS34;RPL7;RPL13;PABPC1;GAR1;GPN1;R…	SLC29A1;SLC7A5;MYC;TKT;CDK4;HSP90AB1;PSAT1;PHLDA1;VARS;NT5DC2;GALK1;CCT4;RSL1D1;NOP56;CHD4;ELOVL5;PKM;SSRP1;RAN;SRM;GSTP1;PPP1R14B;FBL;LDHA;NUTF2;DESI1;NCL;FASN;SNHG1;TSR1;SLC11A2;NPM1;ACTN1;PRMT1;GLRX3;CDCA7;DDIT4;TUBG1;BZW2;CCT5;PGK1;NHP2;TAGLN2;LEF1;RPL8;RPS2;PRDX1;RPS19;IMPDH2;NOTCH3;PDGFRB;PSMA2;LARP1;PYCR2;CCT8;SLC25A39;U2AF2;EEF1D;RPS7;GAPDH;TSPAN9;MDH2;MRPS34;RPL7;RPL13;PABPC1;GAR1;GPN1;R…
Transplanted Heart Complication C0340529 mouse GSE582 sample 373	0.44164	2.18051	0	0	308	259	S100A11;HSPH1;TRIM28;TUBB3;HSP90AB1;TGFBI;PSAT1;CNN2;CEBPB;HSPD1;GRINA;SLC3A2;TIMP1;SERPINH1;CCT4;PPA1;PKM;RAN;CCT7;THY1;LDHA;FXYD5;PPIA;TPM4;SMC4;HSP90AA1;NPM1;HSPE1;UBA2;PGK1;TAGLN2;SERPINE1;DEK;SLC11A1;SLC2A1;EIF3M;H19;SNRPE;TALDO1;SPP1;RPL8;S100A9;RPS2;PCNA;HSPA8;PRDX1;DNAJC9;RPS19;IL1RN;CCNB2;PSMA2;NAMPT;SNRPG;RPS7;PTMA;CTSH;IER3;IL1B;H2AFZ;RPL7;FAM49B;PABPC1;RPL18;UBD;GZMB;RPL22L1;CSTB;HSPA…	S100A11;HSPH1;TRIM28;TUBB3;HSP90AB1;TGFBI;PSAT1;CNN2;CEBPB;HSPD1;GRINA;SLC3A2;TIMP1;SERPINH1;CCT4;PPA1;PKM;RAN;CCT7;THY1;LDHA;FXYD5;PPIA;TPM4;SMC4;HSP90AA1;NPM1;HSPE1;UBA2;PGK1;TAGLN2;SERPINE1;DEK;SLC11A1;SLC2A1;EIF3M;H19;SNRPE;TALDO1;SPP1;RPL8;S100A9;RPS2;PCNA;HSPA8;PRDX1;DNAJC9;RPS19;IL1RN;CCNB2;PSMA2;NAMPT;SNRPG;RPS7;PTMA;CTSH;IER3;IL1B;H2AFZ;RPL7;FAM49B;PABPC1;RPL18;UBD;GZMB;RPL22L1;CSTB;HSPA…
Treacher Collins syndrome DOID-2908 mouse GSE10167 sample 480	0.526343	2.53555	0	0	258	214	CSE1L;ECT2;DDIAS;NOP58;CCT6A;HSPD1;CBX3;KPNA2;IFITM1;PMAIP1;UTP20;XPO1;SERPINH1;PERP;RRS1;WDR3;MAD2L1;NIFK;PTBP1;NCL;DIS3;PSRC1;AEN;GCSH;HSP90AA1;SNHG1;NPM1;RPN2;PRMT1;RRP15;DDIT4;PRPF19;SERPINE2;SLC19A2;EIF4G1;HMGB1;CACYBP;SNRPE;LAPTM4B;MORF4L2;ZWILCH;NME2;HSPA8;PRDX1;NEDD4;RPS19;CD81;PSMA2;DHX9;SNRPG;RBBP7;CLNS1A;CTNNB1;PTMA;IFRD1;EIF3E;CDC34;TOMM20;PCBD1;SRSF2;RPL7;PSMB7;PABPC1;ODC1;STT3A;EI24…	CSE1L;ECT2;DDIAS;NOP58;CCT6A;HSPD1;CBX3;KPNA2;IFITM1;PMAIP1;UTP20;XPO1;SERPINH1;PERP;RRS1;WDR3;MAD2L1;NIFK;PTBP1;NCL;DIS3;PSRC1;AEN;GCSH;HSP90AA1;SNHG1;NPM1;RPN2;PRMT1;RRP15;DDIT4;PRPF19;SERPINE2;SLC19A2;EIF4G1;HMGB1;CACYBP;SNRPE;LAPTM4B;MORF4L2;ZWILCH;NME2;HSPA8;PRDX1;NEDD4;RPS19;CD81;PSMA2;DHX9;SNRPG;RBBP7;CLNS1A;CTNNB1;PTMA;IFRD1;EIF3E;CDC34;TOMM20;PCBD1;SRSF2;RPL7;PSMB7;PABPC1;ODC1;STT3A;EI24…
Ulcerative Colitis C0009324 human GSE6731 sample 249	0.427509	2.06237	0	0	246	217	CDH3;TPD52L2;TGIF2;CBX4;DGKZ;PHLDA1;CCT6A;CEBPB;CXCL3;TTI1;CXCL1;CHI3L1;RCN1;KPNA2;TIMP1;MMP1;AZGP1;CXCL2;COL4A2;LPCAT1;KIAA0895;CXCL8;TTLL4;POLR3G;PODXL;CFB;NUDC;SPP1;PHLDA2;S100A9;ACSL6;SERPINB5;MMP12;PRDX1;NOTCH3;IL1RN;PLA2G16;NAMPT;COL6A3;IL6;CXCL11;NUP210;PTGS2;CTSH;IER3;SAA1;FSCN1;TNC;PPID;IL1B;ICAM1;SLC16A4;PDZK1IP1;UBD;CD55;HCAR3;G0S2;LCN2;FCGR3A;ATOX1;C4BPB;TM4SF1;S100A8;PIR;MMP9;CCL20;P…	CDH3;TPD52L2;TGIF2;CBX4;DGKZ;PHLDA1;CCT6A;CEBPB;CXCL3;TTI1;CXCL1;CHI3L1;RCN1;KPNA2;TIMP1;MMP1;AZGP1;CXCL2;COL4A2;LPCAT1;KIAA0895;CXCL8;TTLL4;POLR3G;PODXL;CFB;NUDC;SPP1;PHLDA2;S100A9;ACSL6;SERPINB5;MMP12;PRDX1;NOTCH3;IL1RN;PLA2G16;NAMPT;COL6A3;IL6;CXCL11;NUP210;PTGS2;CTSH;IER3;SAA1;FSCN1;TNC;PPID;IL1B;ICAM1;SLC16A4;PDZK1IP1;UBD;CD55;HCAR3;G0S2;LCN2;FCGR3A;ATOX1;C4BPB;TM4SF1;S100A8;PIR;MMP9;CCL20;P…
Urothelial carcinoma in situ C0334267 human GSE3167 sample 229	0.375232	1.90681	0	0	380	358	HILPDA;CD3EAP;MYC;COL4A1;TGFBI;MMP3;PHLDA1;IRAK1;CEBPB;RLIM;HSPD1;CXCL1;DDX21;KPNA2;STC1;KRT17;MMP1;PRR11;S100A2;VEGFA;TMEM97;CXCL2;PLS3;GNL3;LDHA;BHLHE40;CXCL8;CCT2;S100P;HSP90AA1;NPM1;RPN2;GDF15;LIF;DDIT4;TGIF1;CCT5;KARS;TACSTD2;STRAP;SERPINE1;SLC19A2;POMP;RPS21;PFKFB3;STAU1;WEE1;HMGB1;TMEM147;PTGES3;THBS2;MORF4L2;AREG;RBMX;SPARC;SERPINB5;RPL36A;NAMPT;PITPNB;COL6A3;SNRPG;IL6;COL1A2;RPS7;PTGS2;P…	HILPDA;CD3EAP;MYC;COL4A1;TGFBI;MMP3;PHLDA1;IRAK1;CEBPB;RLIM;HSPD1;CXCL1;DDX21;KPNA2;STC1;KRT17;MMP1;PRR11;S100A2;VEGFA;TMEM97;CXCL2;PLS3;GNL3;LDHA;BHLHE40;CXCL8;CCT2;S100P;HSP90AA1;NPM1;RPN2;GDF15;LIF;DDIT4;TGIF1;CCT5;KARS;TACSTD2;STRAP;SERPINE1;SLC19A2;POMP;RPS21;PFKFB3;STAU1;WEE1;HMGB1;TMEM147;PTGES3;THBS2;MORF4L2;AREG;RBMX;SPARC;SERPINB5;RPL36A;NAMPT;PITPNB;COL6A3;SNRPG;IL6;COL1A2;RPS7;PTGS2;P…
Vulvar intraepithelial tumor UMLS CUI-C0346210 human GSE5563 sample 967	0.478961	2.37434	0	0	330	285	KRT80;FOXQ1;S100A11;CSE1L;XPOT;NOP58;YWHAG;KRT23;CEBPB;IARS;CKS2;EIF2S2;KPNA2;PERP;RACGAP1;KRT17;FAM83D;EZH2;DONSON;PRR11;S100A2;GGCT;MCM2;MELK;MIF;KLK10;PKM;TUBB;RRM2;RAN;RFC4;MCM6;PLS3;DDX39A;PKP1;GSTP1;LDHA;RCC2;CKS1B;SET;PPIA;CCT2;PRC1;SMC4;HSP90AA1;PTTG1;RPN2;ENO1;HSPE1;UBA2;COL1A1;CCT5;TOMM5;ZNF367;PGK1;NUSAP1;TAGLN2;SNRPB;DEK;TMEM123;HMGB1;DSG3;GLO1;CDKN2A;PTGES3;MTHFD1;IFFO2;S100A9;PLP2;S…	KRT80;FOXQ1;S100A11;CSE1L;XPOT;NOP58;YWHAG;KRT23;CEBPB;IARS;CKS2;EIF2S2;KPNA2;PERP;RACGAP1;KRT17;FAM83D;EZH2;DONSON;PRR11;S100A2;GGCT;MCM2;MELK;MIF;KLK10;PKM;TUBB;RRM2;RAN;RFC4;MCM6;PLS3;DDX39A;PKP1;GSTP1;LDHA;RCC2;CKS1B;SET;PPIA;CCT2;PRC1;SMC4;HSP90AA1;PTTG1;RPN2;ENO1;HSPE1;UBA2;COL1A1;CCT5;TOMM5;ZNF367;PGK1;NUSAP1;TAGLN2;SNRPB;DEK;TMEM123;HMGB1;DSG3;GLO1;CDKN2A;PTGES3;MTHFD1;IFFO2;S100A9;PLP2;S…
acute myocardial infarction DOID-9408 mouse GSE775 sample 1002	0.403538	2.02332	0	0	352	308	S100A11;IFITM3;COL4A1;TUBB3;YWHAG;PHLDA1;CEBPB;HSPD1;CXCL1;SLC3A2;TIMP1;SERPINH1;PERP;GTPBP4;PPA1;CHD4;WDR77;PNO1;RAN;CCT7;COL4A2;PPP1R14B;LDHA;BGN;PPIA;CARM1;TPM4;HSP90AA1;NPM1;ACTN1;CXCL5;EIF4EBP1;PRMT1;GDF15;UBA2;COL5A2;COL1A1;PSME4;PGK1;NHP2;TAGLN2;SERPINE1;ANXA3;EIF3M;SPP1;MORF4L2;S100A9;RPS2;PLP2;HSPA8;RPS19;CKMT2;COL6A3;ACOT9;CCT8;AZIN1;RBBP7;PTMA;ATP13A3;ZWINT;IFRD1;IER3;TSPAN9;FSCN1;IL1B…	S100A11;IFITM3;COL4A1;TUBB3;YWHAG;PHLDA1;CEBPB;HSPD1;CXCL1;SLC3A2;TIMP1;SERPINH1;PERP;GTPBP4;PPA1;CHD4;WDR77;PNO1;RAN;CCT7;COL4A2;PPP1R14B;LDHA;BGN;PPIA;CARM1;TPM4;HSP90AA1;NPM1;ACTN1;CXCL5;EIF4EBP1;PRMT1;GDF15;UBA2;COL5A2;COL1A1;PSME4;PGK1;NHP2;TAGLN2;SERPINE1;ANXA3;EIF3M;SPP1;MORF4L2;S100A9;RPS2;PLP2;HSPA8;RPS19;CKMT2;COL6A3;ACOT9;CCT8;AZIN1;RBBP7;PTMA;ATP13A3;ZWINT;IFRD1;IER3;TSPAN9;FSCN1;IL1B…
acute myocardial infarction DOID-9408 mouse GSE775 sample 1003	0.383369	1.89276	0	0	303	267	SLC6A6;S100A11;IFITM3;TRIM28;COL4A1;TUBB3;YWHAG;PTP4A3;SLC3A2;TIMP1;PERP;HDGF;RAN;CCT7;COL4A2;PPP1R14B;LDHA;SHISA5;BGN;PPIA;NCL;TPM4;LY6E;HSP90AA1;NPM1;EIF4EBP1;MMP14;PRMT1;COL5A2;COL1A1;PGK1;TAGLN2;SERPINE1;SPP1;RPL8;MORF4L2;RPS2;PLP2;TMEM43;RPS19;COMT;PSMA2;COL6A3;UBA1;ACOT9;AZIN1;SEC61A1;RPS7;ZWINT;IFRD1;IER3;TSPAN9;MED27;MRPS34;RPL13;PABPC1;RPL18;SQSTM1;CSTB;HSPA5;PSMD4;LCN2;TUBA1C;GSPT1;PSMA…	SLC6A6;S100A11;IFITM3;TRIM28;COL4A1;TUBB3;YWHAG;PTP4A3;SLC3A2;TIMP1;PERP;HDGF;RAN;CCT7;COL4A2;PPP1R14B;LDHA;SHISA5;BGN;PPIA;NCL;TPM4;LY6E;HSP90AA1;NPM1;EIF4EBP1;MMP14;PRMT1;COL5A2;COL1A1;PGK1;TAGLN2;SERPINE1;SPP1;RPL8;MORF4L2;RPS2;PLP2;TMEM43;RPS19;COMT;PSMA2;COL6A3;UBA1;ACOT9;AZIN1;SEC61A1;RPS7;ZWINT;IFRD1;IER3;TSPAN9;MED27;MRPS34;RPL13;PABPC1;RPL18;SQSTM1;CSTB;HSPA5;PSMD4;LCN2;TUBA1C;GSPT1;PSMA…
adenosquamous cell lung carcinoma DOID-4829 human GSE51852 sample 731	0.470198	2.21435	0	0	292	181	CLDN1;ANLN;MMP7;AUNIP;COL11A1;SALL4;COL12A1;SKA3;MMP11;MMP3;CTHRC1;E2F7;PFDN4;CHEK1;CENPF;BUB1;FAP;PERP;CEP55;COL7A1;KRT17;ASPM;NUF2;MMP1;VSNL1;CENPA;S100A2;GRHL3;TNS4;KIF26B;MAD2L1;NEK2;MMP10;PLEKHN1;UBE2T;SULF1;PKP1;MND1;TTK;MMP14;CDCA7;COL5A2;SLC2A1;DSG3;SPP1;GLYATL1;THBS2;SERPINB5;MMP12;FAM111B;DEPDC1B;CTSV;RPS7;NMU;HIST1H4J;DSC3;ITGA11;CENPK;OIP5;E2F8;ITGB3BP;TMEM182;FAM83A;ZNF469;PRRX1;FNDC…	CLDN1;ANLN;MMP7;AUNIP;COL11A1;SALL4;COL12A1;SKA3;MMP11;MMP3;CTHRC1;E2F7;PFDN4;CHEK1;CENPF;BUB1;FAP;PERP;CEP55;COL7A1;KRT17;ASPM;NUF2;MMP1;VSNL1;CENPA;S100A2;GRHL3;TNS4;KIF26B;MAD2L1;NEK2;MMP10;PLEKHN1;UBE2T;SULF1;PKP1;MND1;TTK;MMP14;CDCA7;COL5A2;SLC2A1;DSG3;SPP1;GLYATL1;THBS2;SERPINB5;MMP12;FAM111B;DEPDC1B;CTSV;RPS7;NMU;HIST1H4J;DSC3;ITGA11;CENPK;OIP5;E2F8;ITGB3BP;TMEM182;FAM83A;ZNF469;PRRX1;FNDC…
adrenoleukodystrophy DOID-10588 human GSE34308 sample 709	0.413796	2.06477	0	0	365	320	INHBA;TRIB3;EGFL6;TRIP13;SLC7A5;WISP1;COL11A1;UHRF1;COL12A1;UBE2C;CBFB;COL4A1;SOX4;NCAPG2;MMP3;PSAT1;NUP155;SNHG17;CTHRC1;CXCL1;PMAIP1;FAP;CEP55;SHMT2;FAM83D;ADAM12;MMP1;WNT5A;COL8A1;GGCT;KDELC1;VEGFA;ZFAS1;CDK1;MELK;TOP2A;RRM2;MAD2L1;SULF1;NOX4;COL4A2;CENPE;RCC2;PMEPA1;BHLHE40;DBF4;BGN;EXOSC8;BUB1B;CXCL8;SPDL1;PRC1;TRIM59;SOX9;TTK;EIF4EBP1;FAM72D;DDIT4;COL5A2;PAK1IP1;DLGAP5;MTHFD2;CXCL6;FBXO5;ED…	INHBA;TRIB3;EGFL6;TRIP13;SLC7A5;WISP1;COL11A1;UHRF1;COL12A1;UBE2C;CBFB;COL4A1;SOX4;NCAPG2;MMP3;PSAT1;NUP155;SNHG17;CTHRC1;CXCL1;PMAIP1;FAP;CEP55;SHMT2;FAM83D;ADAM12;MMP1;WNT5A;COL8A1;GGCT;KDELC1;VEGFA;ZFAS1;CDK1;MELK;TOP2A;RRM2;MAD2L1;SULF1;NOX4;COL4A2;CENPE;RCC2;PMEPA1;BHLHE40;DBF4;BGN;EXOSC8;BUB1B;CXCL8;SPDL1;PRC1;TRIM59;SOX9;TTK;EIF4EBP1;FAM72D;DDIT4;COL5A2;PAK1IP1;DLGAP5;MTHFD2;CXCL6;FBXO5;ED…
anaplastic thyroid carcinoma UMLS CUI-C0238461 human GSE65144 sample 654	0.401378	1.98399	0	0	324	308	S100A11;DCUN1D5;IFITM3;COL4A1;GARS;TUBB3;YWHAG;ITGA2;TGFBI;MMP3;CTHRC1;CEBPB;DDX21;CKS2;RCN1;KPNA2;IFITM1;PLAU;PMAIP1;TIMP1;SERPINH1;TMEM158;MMP1;S100A2;MIF;PSMA7;TUBB;NME1;RRM2;RAN;COL4A2;LDHA;YAP1;BGN;PPIA;IFITM2;CXCL8;HSP90AA1;ACTN1;ENO1;COL5A2;COL1A1;KARS;PGK1;TAGLN2;SERPINE1;MEST;SPP1;SNRPD2;MRPL36;THBS2;NME1-NME2;S100A9;SPARC;IL13RA2;RPS2;MMP12;PCNA;HSPA8;GPX1;RPL36A;NAMPT;COL6A3;IL6;COL1A2…	S100A11;DCUN1D5;IFITM3;COL4A1;GARS;TUBB3;YWHAG;ITGA2;TGFBI;MMP3;CTHRC1;CEBPB;DDX21;CKS2;RCN1;KPNA2;IFITM1;PLAU;PMAIP1;TIMP1;SERPINH1;TMEM158;MMP1;S100A2;MIF;PSMA7;TUBB;NME1;RRM2;RAN;COL4A2;LDHA;YAP1;BGN;PPIA;IFITM2;CXCL8;HSP90AA1;ACTN1;ENO1;COL5A2;COL1A1;KARS;PGK1;TAGLN2;SERPINE1;MEST;SPP1;SNRPD2;MRPL36;THBS2;NME1-NME2;S100A9;SPARC;IL13RA2;RPS2;MMP12;PCNA;HSPA8;GPX1;RPL36A;NAMPT;COL6A3;IL6;COL1A2…
anemia DOID-2355 human GSE4619 sample 792	0.469825	2.30029	0	0	289	268	CDK4;IFITM3;DKC1;GARS;HSP90AB1;IARS;HSPD1;CKS2;IFITM1;PAICS;CCT4;CCT3;GTF3A;PPA1;GGCT;ZFAS1;MIF;SNHG6;NME1;RAN;CCT7;RFC4;RPF2;RPUSD4;NUP107;CKS1B;PSMD14;PPIA;CCNB1;IFITM2;TRMT112;HSP90AA1;SNHG1;NOC3L;NPM1;FAM72D;HSPE1;MRPS23;BZW2;NUP37;TOMM5;KARS;NHP2;PTDSS1;LSM7;TOMM6;MEST;RPS21;MRPL3;PPIH;GLO1;TALDO1;PTGES3;DNAJA3;EMG1;THOC3;NME1-NME2;NCOA7;RPL8;MORF4L2;DNAJA1;PRIM1;METTL5;HSD17B10;ATIC;HSPA8;P…	CDK4;IFITM3;DKC1;GARS;HSP90AB1;IARS;HSPD1;CKS2;IFITM1;PAICS;CCT4;CCT3;GTF3A;PPA1;GGCT;ZFAS1;MIF;SNHG6;NME1;RAN;CCT7;RFC4;RPF2;RPUSD4;NUP107;CKS1B;PSMD14;PPIA;CCNB1;IFITM2;TRMT112;HSP90AA1;SNHG1;NOC3L;NPM1;FAM72D;HSPE1;MRPS23;BZW2;NUP37;TOMM5;KARS;NHP2;PTDSS1;LSM7;TOMM6;MEST;RPS21;MRPL3;PPIH;GLO1;TALDO1;PTGES3;DNAJA3;EMG1;THOC3;NME1-NME2;NCOA7;RPL8;MORF4L2;DNAJA1;PRIM1;METTL5;HSD17B10;ATIC;HSPA8;P…
asthma DOID-2841 human GSE27011 sample 566	-0.445673	-2.1905	0	0	322	244	PLOD1;OTUD6B;TULP3;SPON2;CEP78;AGK;NUP85;TGFB2;NME1-NME2;HLCS;TRMT11;LSM2;PLCB1;PTMA;S1PR5;TYW1;SLC38A5;GZMB;RASSF1;MDC1;TSEN54;ZNF35;SEMA4C;MMP9;NCR3LG1;ZNF786;ZNF623;PRSS23;QDPR;SH2D2A;IRAK1BP1;CCZ1;RAC1;SCRN1;CLIC3;C4BPA;ZNF354A;LGR6;PPT2;RPS9;AAMP;NPC1;S100A4;PLXDC1;CRYZ;MLC1;WDR60;IL32;RBBP9;GPAM;CCL4;USP28;RNF169;NPRL2;FMNL3;ZNF184;GNLY;SNORA74A;RPS23;OSBPL5;TMA7;FAH;POP5;MTX2;ANXA6;HEG1;BC…	CTSW;CCDC171;ELOVL6;KLRG1;TMEM144;IKZF2;NTPCR;PYHIN1;RORA;SLFN12L;KLRD1;RHOC;TBX21;WDR49;KLRC4;ABI3;PER3;ANKRD20A11P;GZMA;SH2D1B;KLRF1;LIPC;TGFBR3;ASTE1;IL23R;FMN1;FASLG;CD247;KLRC3;FAM160A1;CRTAM;ZAP70;GK5;XCL2;NMUR1;CACNA2D2;CD244;SLA2;FCRL6;FGFBP2;NLRC3;KLRC4-KLRK1;TXK;PRR5L;B3GALT2;STAT4;TTC38;S100B;CD8A;GZMM;PVRIG;CMKLR1;PTPRCAP;ZEB2;GIMAP6;SLAMF7;KLRC1;B3GNT7;SIDT1;MATK;GOLGA8N;ZBTB16;GIMAP…
asthma DOID-2841 human GSE43696 sample 827	-0.440668	-1.96763	0	0	235	127	FJX1;SULT2B1;ASCL2;CTHRC1;CGREF1;GPRIN1;FAM83D;MSX1;COL8A1;SLCO1B3;FKBP10;DDIT4;PLCB1;CXCL11;HCAR1;MUC5AC;CXCL9;MLC1;KCNE4;TFF2;NOS2;ST6GALNAC5;FGF11;PHACTR3;NALCN;VSTM2L;SLC2A6;CASC9;NR2F1;PQLC2;CEACAM5;LHX6;ECSCR;LY6H;TEKT4P2;TFF1;SOD3;FLRT3;FAM166B;IGSF21;KCNQ4;UTS2;GZMH;SLC25A43;THNSL2;FAT4;POSTN;EEF1A2;PRR4;ERAP2;ROR2;TBX2;KCNF1;ABLIM3;GPC5;HLA-DRB6;SPESP1;FGF7;CNIH2;TFF3;WFDC1;ITGA10;CXCL13…	ADRA2A;HSD17B13;MGP;CEACAM21;PRPH2;CLSTN2;GNGT2;CALB2;OLFML3;PLEKHH1;MAB21L2;PTGS1;CPA3;TPSD1;IGHM;MYO3A;RASGRP3;VLDLR-AS1;GPR34;ITLN1;KCNH1;KIT;CNRIP1;GPER1;NGFR;TPSAB1;TPO;TESPA1;LINC00892;SLC18A2;FOXF2;PRKCB;KCNB1;HES5;CLCA1;RGS13;SCUBE1;HMGCS2;HHIP-AS1;AKR1B10;SIGLEC8;MS4A2;ANO7;CTSG;HAPLN1;SCN3A;FLT3;P2RY12;HSD11B2;FHL1;SEC14L5;CA12;PKNOX2;CHP2;TMEM100;GUCA2B
atherosclerosis DOID-1936 human GSE43292 sample 508	-0.40703	-1.97237	0	0	329	238	CEMIP;EGFL6;MMP7;COL11A1;SLC7A11;PSAT1;IFITM1;KNSTRN;SELE;G6PD;LY6E;TOMM6;LEF1;ROBO2;CFI;IL1RN;OAS3;MME;RBM14;FPR2;GZMB;IFI6;C4BPB;MMP9;TDO2;EPSTI1;CYP39A1;GPR84;NQO1;RNF213;ANKEF1;RAET1E;CXCL10;RARB;PCDH12;VWF;MX2;TM4SF18;ARHGEF10;PARP14;RAPGEF4;IGHG1;EGFLAM;IFIT3;IFI44;SIRPB1;STAT1;OAS2;PARP9;PTCHD4;APLNR;USP18;DHCR24;ALDH1A2;SPINK1;STK19;XKR9;AGAP6;MX1;DCC;ZFHX4;HTR1F;STARD4;SND1-IT1;SLC25A27;…	CCL13;IGLV6-57;PLAT;TIMD4;CDKN1A;LPAR6;LPXN;CCL21;CCL8;FLCN;CPA3;NOSTRIN;CNTNAP3B;SP140;TMEM106A;FFAR4;IGHM;FCRL5;KLRC4;HDC;SNX29P2;HLA-DOB;SVEP1;HMGN2P46;TGFBR3;IGKC;IGKV3-20;SLC15A2;SLCO2A1;DERL3;IGHV3-48;MZB1;FBXW7;IGHV3-23;LMO3;CCL19;DDX60;TXK;NAIP;FCRLA;FABP4;RNASE1;IGLL5;ANPEP;ZEB2;CD79A;IGHA1;RASSF6;ABCB1;ITGB7;CYSLTR1;TNFSF10;FCGBP;TLL1;DNASE1L3;IRF4;SEMA6A;SIGLEC1;SULT1B1;F13A1;SCIN;IGF1…
atopic dermatitis DOID-3310 human GSE32924 sample 857	0.593007	2.8582	0	0	270	212	CDH3;LRP8;TRIP13;SLC7A5;CDC25B;PAQR4;TNFRSF12A;UHRF1;UBE2C;BRCA2;ORC6;CDCA5;KIF14;SAPCD2;SHCBP1;MMP3;KIF4A;PTP4A3;SPC25;CXCL1;GALNT6;CKS2;LMNB2;CDCA3;POLQ;CEP55;CYP27B1;SHMT2;KIF20A;METTL1;KIF18B;KIF2C;NUF2;MMP1;VSNL1;ARFGAP1;WNT5A;NOC4L;DTL;S100A2;PPAN;CDC6;POLD1;FOXM1;MELK;RRM2;NEK2;CDT1;MRTO4;THY1;CENPE;FOSL1;CDC20;SELE;CCNB1;BUB1B;PSRC1;CXCL8;S100P;PTTG1;FBXL19;TTK;DLGAP5;NCAPG;PGF;MKI67;HTRA…	CDH3;LRP8;TRIP13;SLC7A5;CDC25B;PAQR4;TNFRSF12A;UHRF1;UBE2C;BRCA2;ORC6;CDCA5;KIF14;SAPCD2;SHCBP1;MMP3;KIF4A;PTP4A3;SPC25;CXCL1;GALNT6;CKS2;LMNB2;CDCA3;POLQ;CEP55;CYP27B1;SHMT2;KIF20A;METTL1;KIF18B;KIF2C;NUF2;MMP1;VSNL1;ARFGAP1;WNT5A;NOC4L;DTL;S100A2;PPAN;CDC6;POLD1;FOXM1;MELK;RRM2;NEK2;CDT1;MRTO4;THY1;CENPE;FOSL1;CDC20;SELE;CCNB1;BUB1B;PSRC1;CXCL8;S100P;PTTG1;FBXL19;TTK;DLGAP5;NCAPG;PGF;MKI67;HTRA…
atopic dermatitis skin DOID-3310 human GSE32924 sample 630	-0.412689	-1.96656	0	0	331	195	CLDN1;TEX10;ANXA9;GRHL1;DGAT2;PSAT1;KRT23;GTF2F2;PKP1;CORIN;GTF2I;XRN2;AQP9;TSPAN5;XKRX;BTBD16;CTSV;LGR5;ETV7;DSG1;TOP1;CPZ;SUPT16H;FIBIN;FNDC1;DNASE1L2;HIST2H2BE;CYP39A1;PRKRA;EGR3;ABCA13;NBPF20;PCDHB10;PPP3R1;IDE;HIST1H2BD;CHMP4C;IL17D;HSD11B1;IGFL2;CDV3;DMKN;FOXD1;HIST1H2AC;NXT2;BLMH;TPRG1;TNMD;GAN;IGDCC4;COCH;SCCPDH;TP53;TMEM45A;F3;MAL2;PDGFC;ENPP5;SVIP;LYZ;ORMDL3;TMEM159;SLC16A10;SPEN;FOS;PD…	PLN;KANSL1-AS1;CYP2J2;COL17A1;ALDH3A2;ARNTL;RNF180;PTGS1;CPA3;TMEM254;RNF146;INPP5A;ALDH1A1;NAP1L3;UBL3;SPINK5;SGPP1;CTSO;CD207;GPR34;CNGA1;CCDC80;GAS7;KANK4;AGR3;AGTR1;AHNAK;HLF;GPRASP1;TMEM255A;ZNF134;SLC18A2;F2RL1;PRSS12;BEX4;SCGB2A1;ANKRD33B;RGS13;LGALSL;TXNIP;SERPINA5;ADAMTSL3;MS4A2;CASQ2;EIF4E3;MMRN1;GALNT12;CP;FHL1;LYVE1;EPHX2;HPGD;PTPN21;KLF4;P2RX1;CLDN23;IGSF10;CNTN1;HPGDS;CHP2;C1QTNF7;P…
breast adenocarcinoma DOID-3458 human GSE61304 sample 1071	0.54405	2.50092	0	0	266	154	INHBA;ANLN;TPX2;WISP1;COL11A1;UHRF1;UBE2C;MMP11;MMP3;CTHRC1;CKAP2L;SPC25;HJURP;MFAP2;CEP55;AURKA;ASPM;KIF2C;NUF2;MMP1;FOXM1;MELK;KIF24;EXO1;TOP2A;RRM2;NEK2;BIRC5;MMP10;UBE2T;SULF1;NOX4;OLFML2B;BGN;SQLE;SLC35D3;S100P;CLEC5A;TRAF2;RNFT2;CDC45;PTTG1;CDCA8;SIX4;COL5A2;DLGAP5;MTHFD2;NCAPG;NUSAP1;MKI67;CCNA2;TREM1;SPP1;HIST1H2AM;HMMR;OLR1;CXCL11;HIST1H2BJ;HIST1H3H;COL5A1;HIST1H2AI;CCNE2;E2F8;DEPDC1;CIL…	INHBA;ANLN;TPX2;WISP1;COL11A1;UHRF1;UBE2C;MMP11;MMP3;CTHRC1;CKAP2L;SPC25;HJURP;MFAP2;CEP55;AURKA;ASPM;KIF2C;NUF2;MMP1;FOXM1;MELK;KIF24;EXO1;TOP2A;RRM2;NEK2;BIRC5;MMP10;UBE2T;SULF1;NOX4;OLFML2B;BGN;SQLE;SLC35D3;S100P;CLEC5A;TRAF2;RNFT2;CDC45;PTTG1;CDCA8;SIX4;COL5A2;DLGAP5;MTHFD2;NCAPG;NUSAP1;MKI67;CCNA2;TREM1;SPP1;HIST1H2AM;HMMR;OLR1;CXCL11;HIST1H2BJ;HIST1H3H;COL5A1;HIST1H2AI;CCNE2;E2F8;DEPDC1;CIL…
breast cancer DOID-1612 human GSE14943 sample 504	0.377671	1.93088	0	0	403	376	IFITM3;PRMT3;HOMER1;IPO7;SLC7A11;DDX10;MRPL17;SPC25;CXCL1;TEX30;WDR43;CBX3;RCN1;CHEK1;PMAIP1;STC1;NUP160;RPP40;TNFSF15;SSB;MMP1;RPAP3;DARS;GGCT;ZPR1;NIT2;HDAC2;MAD2L1;MTERF3;CXCL2;PLS3;FOSL1;EEF1E1;CXCL8;SPDL1;NOC3L;TTK;EIF4EBP1;CETN2;TRIM16;REXO2;PAK1IP1;DLGAP5;CDKN3;RAD51AP1;POMP;ANXA3;TMEM123;LYRM4;TALDO1;LSM5;EMG1;MRPS17;DNAJA1;SSSCA1;TRMT11;UCHL3;DPM1;CENPQ;CDC123;NEDD4;AKIP1;PLA2G16;MCTS1;A…	IFITM3;PRMT3;HOMER1;IPO7;SLC7A11;DDX10;MRPL17;SPC25;CXCL1;TEX30;WDR43;CBX3;RCN1;CHEK1;PMAIP1;STC1;NUP160;RPP40;TNFSF15;SSB;MMP1;RPAP3;DARS;GGCT;ZPR1;NIT2;HDAC2;MAD2L1;MTERF3;CXCL2;PLS3;FOSL1;EEF1E1;CXCL8;SPDL1;NOC3L;TTK;EIF4EBP1;CETN2;TRIM16;REXO2;PAK1IP1;DLGAP5;CDKN3;RAD51AP1;POMP;ANXA3;TMEM123;LYRM4;TALDO1;LSM5;EMG1;MRPS17;DNAJA1;SSSCA1;TRMT11;UCHL3;DPM1;CENPQ;CDC123;NEDD4;AKIP1;PLA2G16;MCTS1;A…
breast cancer DOID-1612 human GSE3744 sample 978	0.714575	3.23498	0	0	157	139	INHBA;ANLN;TPX2;TRIP13;WISP1;COL11A1;UHRF1;UBE2C;CDCA5;UBE2S;KIF14;MMP11;CTPS1;MYBL2;CTHRC1;KIF4A;PAFAH1B3;HJURP;CKS2;KPNA2;CDCA3;FANCI;PMAIP1;CENPF;FAP;MFAP2;CEP55;AURKA;RACGAP1;KIF20A;FAM83D;EZH2;ASPM;KIF18B;KIF2C;NUF2;MMP1;CENPA;DTL;CDK1;FOXM1;MELK;TOP2A;RRM2;MAD2L1;NEK2;MMP10;GINS1;UBE2T;SULF1;CENPE;CDC20;CCNB1;BUB1B;S100P;PRC1;TACC3;TRIM59;PTTG1;TTK;CDCA8;FAM72D;COL5A2;DLGAP5;NCAPG;ZNF367;CD…	INHBA;ANLN;TPX2;TRIP13;WISP1;COL11A1;UHRF1;UBE2C;CDCA5;UBE2S;KIF14;MMP11;CTPS1;MYBL2;CTHRC1;KIF4A;PAFAH1B3;HJURP;CKS2;KPNA2;CDCA3;FANCI;PMAIP1;CENPF;FAP;MFAP2;CEP55;AURKA;RACGAP1;KIF20A;FAM83D;EZH2;ASPM;KIF18B;KIF2C;NUF2;MMP1;CENPA;DTL;CDK1;FOXM1;MELK;TOP2A;RRM2;MAD2L1;NEK2;MMP10;GINS1;UBE2T;SULF1;CENPE;CDC20;CCNB1;BUB1B;S100P;PRC1;TACC3;TRIM59;PTTG1;TTK;CDCA8;FAM72D;COL5A2;DLGAP5;NCAPG;ZNF367;CD…
bronchopulmonary dysplasia UMLS CUI-C0006287 human GSE8586 sample 918	0.386708	1.83856	0	0	236	214	EGFL6;HSPH1;IFITM3;SMOX;COL4A1;HSP90AB1;CTHRC1;HSPD1;CHI3L1;TIMP1;XPO1;SERPINH1;CCT4;DARS;PKM;PLS3;LDHA;IFITM2;CCT2;HSP90AA1;COL5A2;CXCL6;SERPINE2;MEST;H19;TGM2;PTGES3;RPL8;S100A9;DNAJA1;RPS2;HSPA8;PRDX1;CXXC5;RPL36A;SLC25A39;GAPDH;HUWE1;FKBP4;EIF2AK1;P4HA1;AHSA1;HSPA5;KRT18;TUBA1C;RPL7A;CANX;S100A8;LDHB;RPL30;PDIA6;MANF;UHRF2;RPS5;COL15A1;RPLP0;HSPA1B;RPL31;HSP90B1;RPS18;LAMC1;RPL6;COL3A1;TFRC;H…	EGFL6;HSPH1;IFITM3;SMOX;COL4A1;HSP90AB1;CTHRC1;HSPD1;CHI3L1;TIMP1;XPO1;SERPINH1;CCT4;DARS;PKM;PLS3;LDHA;IFITM2;CCT2;HSP90AA1;COL5A2;CXCL6;SERPINE2;MEST;H19;TGM2;PTGES3;RPL8;S100A9;DNAJA1;RPS2;HSPA8;PRDX1;CXXC5;RPL36A;SLC25A39;GAPDH;HUWE1;FKBP4;EIF2AK1;P4HA1;AHSA1;HSPA5;KRT18;TUBA1C;RPL7A;CANX;S100A8;LDHB;RPL30;PDIA6;MANF;UHRF2;RPS5;COL15A1;RPLP0;HSPA1B;RPL31;HSP90B1;RPS18;LAMC1;RPL6;COL3A1;TFRC;H…
cervical cancer DOID-4362 human GSE9750 sample 617	0.582725	2.90709	0	0	304	289	CDH3;HILPDA;S100A11;CDC25B;COL11A1;CDK4;IFITM3;UBE2C;UBE2S;TGFBI;GMPS;KRT23;CEBPB;MCM3;MCM7;HSPD1;CKS2;KPNA2;IFITM1;TIMP1;NONO;XPO1;CCT4;KRT17;MMP1;CCT3;OLA1;DTL;S100A2;GGCT;MCM2;HDGF;CDK1;PFDN2;MELK;MIF;PSMA7;PKM;TUBB;NME1;TOP2A;RRM2;RAN;RFC4;MCM6;LDHA;CKS1B;SET;PSMD14;IFITM2;CXCL8;S100P;PRC1;SMC4;HSP90AA1;PTTG1;TOPBP1;RPN2;EIF4EBP1;ENO1;DDIT4;BZW2;CCT5;MTHFD2;KARS;PGK1;NUSAP1;TAGLN2;SERPINE1;FZ…	CDH3;HILPDA;S100A11;CDC25B;COL11A1;CDK4;IFITM3;UBE2C;UBE2S;TGFBI;GMPS;KRT23;CEBPB;MCM3;MCM7;HSPD1;CKS2;KPNA2;IFITM1;TIMP1;NONO;XPO1;CCT4;KRT17;MMP1;CCT3;OLA1;DTL;S100A2;GGCT;MCM2;HDGF;CDK1;PFDN2;MELK;MIF;PSMA7;PKM;TUBB;NME1;TOP2A;RRM2;RAN;RFC4;MCM6;LDHA;CKS1B;SET;PSMD14;IFITM2;CXCL8;S100P;PRC1;SMC4;HSP90AA1;PTTG1;TOPBP1;RPN2;EIF4EBP1;ENO1;DDIT4;BZW2;CCT5;MTHFD2;KARS;PGK1;NUSAP1;TAGLN2;SERPINE1;FZ…
cervical cancer DOID-4362 human GSE9750 sample 619	0.63202	3.16697	0	0	335	323	CDH3;TRIB3;TPX2;TRIP13;SLC7A5;CSE1L;CDC25B;TNFRSF12A;XPOT;TKT;CDK4;TRIM28;UBE2C;GARS;UBE2S;NELFCD;TUBB3;HSP90AB1;TGFBI;GMPS;AHCY;PSAT1;RNASEH2A;IRAK1;MCM3;MCM7;IARS;HSPD1;DDX21;AARS;CKS2;EIF2S2;KPNA2;SLC3A2;NONO;XPO1;SERPINH1;CCT4;KIF20A;KRT17;ASPM;CCT3;PPA1;GGCT;MCM2;HDGF;CDK1;PFDN2;MELK;MIF;PSMA7;PKM;TUBB;NME1;SSRP1;TOP2A;RRM2;RAN;CCT7;RFC4;MCM6;PLS3;PPP1R14B;LDHA;PIEZO1;CKS1B;SET;CDC20;NUTF2;P…	CDH3;TRIB3;TPX2;TRIP13;SLC7A5;CSE1L;CDC25B;TNFRSF12A;XPOT;TKT;CDK4;TRIM28;UBE2C;GARS;UBE2S;NELFCD;TUBB3;HSP90AB1;TGFBI;GMPS;AHCY;PSAT1;RNASEH2A;IRAK1;MCM3;MCM7;IARS;HSPD1;DDX21;AARS;CKS2;EIF2S2;KPNA2;SLC3A2;NONO;XPO1;SERPINH1;CCT4;KIF20A;KRT17;ASPM;CCT3;PPA1;GGCT;MCM2;HDGF;CDK1;PFDN2;MELK;MIF;PSMA7;PKM;TUBB;NME1;SSRP1;TOP2A;RRM2;RAN;CCT7;RFC4;MCM6;PLS3;PPP1R14B;LDHA;PIEZO1;CKS1B;SET;CDC20;NUTF2;P…
chronic myeloid leukemia DOID-8552 mouse GSE48438 sample 501	0.368729	1.85418	0	0	380	296	ENC1;PPAT;UBE2S;RFC3;NCAPG2;SLC7A11;MMP3;CD44;DDX10;PDPN;PLAU;CENPF;TIMP1;RRS1;ATP6V1F;DARS;GGCT;KDELC1;PDRG1;MMP10;CXCL2;TWISTNB;SQLE;CCNB1;TRIM59;DPCD;CXCL5;ENO1;CETN2;LIF;GLRX3;TGIF1;FADS2;VMA21;TGDS;UBE2H;CSNK2A2;TOMM6;IL1A;SLC2A1;H19;ACSL4;SPP1;TGFB2;S100A9;OLR1;DENR;PLP2;UCHL3;MMP12;CXCR2;ARL8A;NDUFA4L2;UBA6;IL6;FARP1;PTGS2;MPHOSPH10;PIGU;SAA1;SLC41A1;DRAP1;IL1B;SESTD1;MIS18A;NAE1;SLC16A4;T…	ENC1;PPAT;UBE2S;RFC3;NCAPG2;SLC7A11;MMP3;CD44;DDX10;PDPN;PLAU;CENPF;TIMP1;RRS1;ATP6V1F;DARS;GGCT;KDELC1;PDRG1;MMP10;CXCL2;TWISTNB;SQLE;CCNB1;TRIM59;DPCD;CXCL5;ENO1;CETN2;LIF;GLRX3;TGIF1;FADS2;VMA21;TGDS;UBE2H;CSNK2A2;TOMM6;IL1A;SLC2A1;H19;ACSL4;SPP1;TGFB2;S100A9;OLR1;DENR;PLP2;UCHL3;MMP12;CXCR2;ARL8A;NDUFA4L2;UBA6;IL6;FARP1;PTGS2;MPHOSPH10;PIGU;SAA1;SLC41A1;DRAP1;IL1B;SESTD1;MIS18A;NAE1;SLC16A4;T…
colitis DOID-0060180 human GSE6731 sample 761	0.494298	2.38647	0	0	241	218	CEMIP;LRP8;S100A11;MMP7;CBX4;CEBPB;CXCL3;PAFAH1B3;IARS;CXCL1;CHI3L1;KPNA2;TIMP1;RGS16;CENPA;CDC6;CDK1;PNO1;TMEM97;MELK;MIF;CXCL2;LPCAT1;NCAPD2;BHLHE40;SQLE;CCNB1;TPM4;CXCL8;FASN;TTLL4;SMC4;POLR3G;CFB;CXCL6;CDKN3;MRPL3;TGM2;ACSL4;SMC2;PHLDA2;PRDX4;H2AFX;S100A9;DCTD;RPS2;SLBP;COMT;CCNB2;CD81;NAMPT;IL6;CXCL11;NID2;NDC80;SAA1;FSCN1;PPID;ICAM1;PDZK1IP1;UBD;CD55;LPIN1;INSIG1;IGFBP7;G0S2;LCN2;FCGR3A;EIF…	CEMIP;LRP8;S100A11;MMP7;CBX4;CEBPB;CXCL3;PAFAH1B3;IARS;CXCL1;CHI3L1;KPNA2;TIMP1;RGS16;CENPA;CDC6;CDK1;PNO1;TMEM97;MELK;MIF;CXCL2;LPCAT1;NCAPD2;BHLHE40;SQLE;CCNB1;TPM4;CXCL8;FASN;TTLL4;SMC4;POLR3G;CFB;CXCL6;CDKN3;MRPL3;TGM2;ACSL4;SMC2;PHLDA2;PRDX4;H2AFX;S100A9;DCTD;RPS2;SLBP;COMT;CCNB2;CD81;NAMPT;IL6;CXCL11;NID2;NDC80;SAA1;FSCN1;PPID;ICAM1;PDZK1IP1;UBD;CD55;LPIN1;INSIG1;IGFBP7;G0S2;LCN2;FCGR3A;EIF…
colon adenoma DOID-0050912 human GSE4183 sample 550	0.605062	3.04534	0	0	326	313	CDH3;CEMIP;GTF2IRD1;FOXQ1;MET;ENC1;S100A11;MMP7;DPEP1;TNFRSF12A;IFITM3;ASCL2;NOP58;HSP90AB1;TGFBI;MMP3;SORD;CD44;CEBPB;CXCL3;CLDN2;RNF43;CXCL1;GALNT6;LRP11;DDX21;CKS2;RCN1;IFITM1;TIMP1;NONO;PERP;CCT4;MMP1;CCT3;PPA1;ZFAS1;MIF;PKM;TUBB;NME1;RRM2;RAN;GSTP1;LDHA;SET;SNHG16;FXYD5;PPIA;CD82;IFITM2;RPL7L1;CCT2;S100P;ZNRF3;TRMT112;HSP90AA1;SOX9;NPM1;RPN2;ENO1;DDIT4;KARS;MZT2A;NHP2;SERPINE2;DEK;BACE2;TOMM…	CDH3;CEMIP;GTF2IRD1;FOXQ1;MET;ENC1;S100A11;MMP7;DPEP1;TNFRSF12A;IFITM3;ASCL2;NOP58;HSP90AB1;TGFBI;MMP3;SORD;CD44;CEBPB;CXCL3;CLDN2;RNF43;CXCL1;GALNT6;LRP11;DDX21;CKS2;RCN1;IFITM1;TIMP1;NONO;PERP;CCT4;MMP1;CCT3;PPA1;ZFAS1;MIF;PKM;TUBB;NME1;RRM2;RAN;GSTP1;LDHA;SET;SNHG16;FXYD5;PPIA;CD82;IFITM2;RPL7L1;CCT2;S100P;ZNRF3;TRMT112;HSP90AA1;SOX9;NPM1;RPN2;ENO1;DDIT4;KARS;MZT2A;NHP2;SERPINE2;DEK;BACE2;TOMM…
colon adenoma DOID-0050912 mouse GSE422 sample 650	0.406694	2.06391	0	0	427	366	FOXQ1;S100A11;MMP7;IFITM3;CBFB;COL4A1;HSP90AB1;GART;YWHAG;PHLDA1;IRAK1;ARMC10;SMARCC1;PERP;GTPBP4;NOP56;MSX1;CHD4;HDGF;PNO1;CPNE1;PKM;SSRP1;MAD2L1;RAN;CCT7;PPP1R14B;LDHA;SHISA5;YAP1;COPS6;PSMD14;ACLY;PPIA;TPM4;LY6E;NPM1;ACTN1;MMP14;GLRX3;DDIT4;TGIF1;STRAP;PGK1;NHP2;TAGLN2;ANXA3;TMEM123;GLO1;SNRPE;SPP1;KRT7;SNRPD2;LAPTM4B;RPL8;RPS2;PLP2;BOK;PCNA;TMEM165;PRDX1;IMPDH2;CFI;PDAP1;CNPY2;TNFRSF11B;GRB7;…	FOXQ1;S100A11;MMP7;IFITM3;CBFB;COL4A1;HSP90AB1;GART;YWHAG;PHLDA1;IRAK1;ARMC10;SMARCC1;PERP;GTPBP4;NOP56;MSX1;CHD4;HDGF;PNO1;CPNE1;PKM;SSRP1;MAD2L1;RAN;CCT7;PPP1R14B;LDHA;SHISA5;YAP1;COPS6;PSMD14;ACLY;PPIA;TPM4;LY6E;NPM1;ACTN1;MMP14;GLRX3;DDIT4;TGIF1;STRAP;PGK1;NHP2;TAGLN2;ANXA3;TMEM123;GLO1;SNRPE;SPP1;KRT7;SNRPD2;LAPTM4B;RPL8;RPS2;PLP2;BOK;PCNA;TMEM165;PRDX1;IMPDH2;CFI;PDAP1;CNPY2;TNFRSF11B;GRB7;…
colon carcinoma DOID-1520 mouse GSE422 sample 651	0.469689	2.38971	0	0	421	370	FOXQ1;S100A11;MMP7;IFITM3;DNAJC2;CBFB;COL4A1;HSP90AB1;GART;YWHAG;PHLDA1;IRAK1;PKP4;MCM3;HSPD1;ARMC10;SMARCC1;PERP;GTPBP4;NOP56;MSX1;CHD4;HDGF;ELOVL5;WDR77;PNO1;CPNE1;PKM;MAD2L1;RAN;CCT7;POLR3K;PPP1R14B;TRIM27;LDHA;SHISA5;SET;YAP1;PSMD14;ACLY;PPIA;TPM4;PRC1;LY6E;RANBP1;NPM1;ACTN1;RPN2;MMP14;NOP16;GLRX3;CDCA7;DDIT4;MTHFD2;STRAP;TNPO2;PGK1;NHP2;TAGLN2;SERPINE2;ANXA3;TMEM123;GLO1;SNRPE;SLC39A6;KRT7;N…	FOXQ1;S100A11;MMP7;IFITM3;DNAJC2;CBFB;COL4A1;HSP90AB1;GART;YWHAG;PHLDA1;IRAK1;PKP4;MCM3;HSPD1;ARMC10;SMARCC1;PERP;GTPBP4;NOP56;MSX1;CHD4;HDGF;ELOVL5;WDR77;PNO1;CPNE1;PKM;MAD2L1;RAN;CCT7;POLR3K;PPP1R14B;TRIM27;LDHA;SHISA5;SET;YAP1;PSMD14;ACLY;PPIA;TPM4;PRC1;LY6E;RANBP1;NPM1;ACTN1;RPN2;MMP14;NOP16;GLRX3;CDCA7;DDIT4;MTHFD2;STRAP;TNPO2;PGK1;NHP2;TAGLN2;SERPINE2;ANXA3;TMEM123;GLO1;SNRPE;SLC39A6;KRT7;N…
colorectal adenocarcinoma DOID-0050861 human GSE24514 sample 595	0.758939	3.7529	0	0	258	243	CDH3;INHBA;CEMIP;GTF2IRD1;NFE2L3;SLCO4A1;HILPDA;ENC1;TPX2;ARNTL2;TRIP13;S100A11;DUSP14;SLC7A5;MRGBP;PUS7;MYC;CDC25B;MMP7;XPOT;COL11A1;IFITM3;ECT2;COL4A1;UBE2S;CKAP2;CCND1;CAD;SLC5A6;RFC3;NCAPG2;TGFBI;AHCY;MMP3;PHLDA1;SORD;CCT6A;KIF4A;TROAP;CXCL3;MCM7;CXCL1;LZTS3;POLR1D;WDR43;CHI3L1;CKS2;RCN1;LMNB2;KPNA2;NT5DC2;IFITM1;GRINA;PLAU;PMAIP1;UTP20;FAP;TIMP1;PA2G4;CEP55;TMEM158;SHMT2;RACGAP1;KIF20A;RPP40…	CDH3;INHBA;CEMIP;GTF2IRD1;NFE2L3;SLCO4A1;HILPDA;ENC1;TPX2;ARNTL2;TRIP13;S100A11;DUSP14;SLC7A5;MRGBP;PUS7;MYC;CDC25B;MMP7;XPOT;COL11A1;IFITM3;ECT2;COL4A1;UBE2S;CKAP2;CCND1;CAD;SLC5A6;RFC3;NCAPG2;TGFBI;AHCY;MMP3;PHLDA1;SORD;CCT6A;KIF4A;TROAP;CXCL3;MCM7;CXCL1;LZTS3;POLR1D;WDR43;CHI3L1;CKS2;RCN1;LMNB2;KPNA2;NT5DC2;IFITM1;GRINA;PLAU;PMAIP1;UTP20;FAP;TIMP1;PA2G4;CEP55;TMEM158;SHMT2;RACGAP1;KIF20A;RPP40…
colorectal cancer DOID-9256 human GSE1323 sample 763	0.512903	2.61769	0	0	351	339	CEMIP;SLC4A2;SF3B3;CDC25B;CDK4;IFITM3;CBFB;CENPN;ACD;TGFBI;IPO5;CNN2;TESC;MCM3;DDX21;AARS;LMNB2;DDX19A;RNPS1;TIMP1;PA2G4;NONO;RACGAP1;NOP56;PPA1;MCM2;HDGF;CDK1;PKM;TUBB;NME1;SSRP1;TOP2A;PLS3;GSTP1;LDHA;ESYT1;TMEM109;NUTF2;PTBP1;G6PD;PPIA;CCNB1;NCL;IFITM2;YARS;NAP1L4;TRMT112;RPN2;KARS;MZT2A;TAGLN2;PDF;SNRPB;DEK;LSM7;NIP7;AURKB;DAZAP1;TMEM123;CDKN2A;TALDO1;PTGES3;SNRPA;EIF3H;RBMX;RPS15;SH3BP4;KHSRP…	CEMIP;SLC4A2;SF3B3;CDC25B;CDK4;IFITM3;CBFB;CENPN;ACD;TGFBI;IPO5;CNN2;TESC;MCM3;DDX21;AARS;LMNB2;DDX19A;RNPS1;TIMP1;PA2G4;NONO;RACGAP1;NOP56;PPA1;MCM2;HDGF;CDK1;PKM;TUBB;NME1;SSRP1;TOP2A;PLS3;GSTP1;LDHA;ESYT1;TMEM109;NUTF2;PTBP1;G6PD;PPIA;CCNB1;NCL;IFITM2;YARS;NAP1L4;TRMT112;RPN2;KARS;MZT2A;TAGLN2;PDF;SNRPB;DEK;LSM7;NIP7;AURKB;DAZAP1;TMEM123;CDKN2A;TALDO1;PTGES3;SNRPA;EIF3H;RBMX;RPS15;SH3BP4;KHSRP…
colorectal cancer DOID-9256 human GSE32323 sample 552	0.766113	3.67078	0	0	264	228	CDH3;ESM1;CLDN1;KRT80;INHBA;AJUBA;CEMIP;GTF2IRD1;FOXQ1;NFE2L3;TRIB3;ANLN;HILPDA;ENC1;EPHX4;JADE3;EGFL6;SLC39A10;STC2;DUSP14;SLC7A5;PUS7;MYC;MMP7;LRRC8E;DPEP1;FUT1;XPOT;MACC1;COL11A1;SCD;CDK4;DKC1;UBE2C;UTP14A;COL4A1;C2CD4A;SLC6A20;SULT2B1;ASCL2;NUDCD1;DGAT2;SOX4;PRMT3;HOMER1;RAD54B;TGFBI;MMP3;TMPRSS3;SORD;SLC22A3;CTHRC1;KRT23;LMBR1;CXCL3;CLDN2;RNF43;OSBPL3;CXCL1;GALNT6;LRP11;CHI3L1;CBX3;CKS2;CRND…	CDH3;ESM1;CLDN1;KRT80;INHBA;AJUBA;CEMIP;GTF2IRD1;FOXQ1;NFE2L3;TRIB3;ANLN;HILPDA;ENC1;EPHX4;JADE3;EGFL6;SLC39A10;STC2;DUSP14;SLC7A5;PUS7;MYC;MMP7;LRRC8E;DPEP1;FUT1;XPOT;MACC1;COL11A1;SCD;CDK4;DKC1;UBE2C;UTP14A;COL4A1;C2CD4A;SLC6A20;SULT2B1;ASCL2;NUDCD1;DGAT2;SOX4;PRMT3;HOMER1;RAD54B;TGFBI;MMP3;TMPRSS3;SORD;SLC22A3;CTHRC1;KRT23;LMBR1;CXCL3;CLDN2;RNF43;OSBPL3;CXCL1;GALNT6;LRP11;CHI3L1;CBX3;CKS2;CRND…
cystic fibrosis DOID-1485 mouse GSE3100 sample 1057	-0.411272	-1.92838	0	0	344	179	TRIM29;PERP;KLK10;PKP1;THY1;MKI67;SLC11A1;H19;FAM57A;S100A9;CXCR2;COL6A3;CYSRT1;IER3;IL1B;TMEM182;CSF3R;S100A8;MMP9;LYPD5;APOBEC1;CDH11;ADA;COL3A1;GJA4;CRABP2;CLEC4E;LYPD3;NEB;DMKN;FGR;IGHG1;MYLPF;S100A4;EGR1;TNNC2;NFKBIZ;HGF;CD274;NCF2;CYR61;SEMA4D;NLRC5;ENO3;TGM3;LILRB4;ATP2A1;ALOX15;IL12A;SELL;CAPNS2;FOS;KRT15;CCR1;SIRPA;CD300LB;GLRX;SLPI;ASPRV1;NFAM1;PRDM8;SPI1;FABP5;ARHGDIB;CARD11;FCER1G;PRD…	PTPN6;BANK1;NCF1;PTPRC;CTSW;CD37;ADSSL1;MYBPC2;TLR1;LPXN;SLC28A2;RETNLB;PYHIN1;CCL8;RASAL3;POU2AF1;MS4A1;CD22;FCRL1;EXOC3L4;IGHM;CD3D;SASH3;CD19;CD2;EVI2B;LY86;SPINK5;IGKC;SLIT2;EVI2A;CD207;GPR34;MZB1;BLNK;CD3G;CR2;CD79B;IGLC2;CD52;TBC1D10C;HVCN1;ITGAL;TRAF3IP3;GPR18;PYGM;IKZF1;PTPRCAP;GIMAP6;BLK;APOBR;CTSS;ASB7;CD79A;LSP1;CCR2;TIFAB;STAP1;BTLA;ITGB7;CD48;CIRBP;LRMP;TNFRSF17;RYR1;SRSF5;TNFRSF13B;…
dengue disease DOID-12205 human GSE51808 sample 556	0.494285	2.4748	0	0	375	325	ANLN;TPX2;TRIP13;UHRF1;UBE2C;CDCA5;UBE2S;PHF19;SKA3;KIF14;PKMYT1;MYBL2;DSCC1;MCM10;SHCBP1;PSAT1;CKAP2L;KIF4A;TROAP;E2F7;SPC25;HJURP;CKS2;CHEK1;LMNB2;ERCC6L;CDCA3;FANCI;SLC3A2;POLQ;CEP55;ESPL1;KIF20A;FAM83D;EZH2;KIF18A;KIF18B;KIF2C;NUF2;CENPA;DTL;NCAPH;MCM2;CDC6;CDK1;FOXM1;MELK;NME1;EXO1;TOP2A;MTFR2;RRM2;MAD2L1;NEK2;BIRC5;GINS1;CDT1;UBE2T;RAD54L;PLS3;STIL;CENPE;CENPW;CKS1B;CDC20;MCM4;GINS3;CCNB1;B…	ANLN;TPX2;TRIP13;UHRF1;UBE2C;CDCA5;UBE2S;PHF19;SKA3;KIF14;PKMYT1;MYBL2;DSCC1;MCM10;SHCBP1;PSAT1;CKAP2L;KIF4A;TROAP;E2F7;SPC25;HJURP;CKS2;CHEK1;LMNB2;ERCC6L;CDCA3;FANCI;SLC3A2;POLQ;CEP55;ESPL1;KIF20A;FAM83D;EZH2;KIF18A;KIF18B;KIF2C;NUF2;CENPA;DTL;NCAPH;MCM2;CDC6;CDK1;FOXM1;MELK;NME1;EXO1;TOP2A;MTFR2;RRM2;MAD2L1;NEK2;BIRC5;GINS1;CDT1;UBE2T;RAD54L;PLS3;STIL;CENPE;CENPW;CKS1B;CDC20;MCM4;GINS3;CCNB1;B…
dengue hemorrhagic fever DOID-12206 human GSE51808 sample 557	0.447061	2.25871	0	0	374	328	ANLN;TPX2;TRIP13;UHRF1;UBE2C;BRCA2;CDCA5;UBE2S;SKA3;KIF14;MYBL2;MCM10;SHCBP1;PSAT1;CKAP2L;KIF4A;TROAP;SPC25;HJURP;CHEK1;CDCA3;FANCI;FAP;POLQ;CEP55;ESPL1;KIF20A;FAM83D;PALD1;EZH2;ASPM;KIF18B;KIF2C;NUF2;CENPA;DTL;NCAPH;MCM2;CDC6;CDK1;FOXM1;MELK;NME1;EXO1;TOP2A;MTFR2;RRM2;MAD2L1;BIRC5;GINS1;CDT1;UBE2T;STIL;CENPE;CENPW;CKS1B;CDC20;MCM4;CCNB1;BUB1B;MND1;C2;PRC1;LY6E;CDC45;PTTG1;TTK;FEN1;CDCA8;MASTL;TU…	ANLN;TPX2;TRIP13;UHRF1;UBE2C;BRCA2;CDCA5;UBE2S;SKA3;KIF14;MYBL2;MCM10;SHCBP1;PSAT1;CKAP2L;KIF4A;TROAP;SPC25;HJURP;CHEK1;CDCA3;FANCI;FAP;POLQ;CEP55;ESPL1;KIF20A;FAM83D;PALD1;EZH2;ASPM;KIF18B;KIF2C;NUF2;CENPA;DTL;NCAPH;MCM2;CDC6;CDK1;FOXM1;MELK;NME1;EXO1;TOP2A;MTFR2;RRM2;MAD2L1;BIRC5;GINS1;CDT1;UBE2T;STIL;CENPE;CENPW;CKS1B;CDC20;MCM4;CCNB1;BUB1B;MND1;C2;PRC1;LY6E;CDC45;PTTG1;TTK;FEN1;CDCA8;MASTL;TU…
ductal carcinoma in situ DOID-0060074 human GSE21422 sample 605	0.430755	2.12395	0	0	297	272	S100A11;CTHRC1;IARS;CRNDE;KPNA2;TIMP1;PERP;CCT3;GGCT;AZGP1;MIF;PKM;CD46;RAN;SHISA2;SULF1;LDHA;BGN;PPIA;S100P;HSP90AA1;RPN2;HSPE1;COL5A2;BZW2;COL1A1;TOMM5;TACSTD2;PGK1;TAGLN2;LSM7;MRPL3;SNRPE;SLC39A6;SPP1;PRDX4;SNRPD2;LAPTM4B;THBS2;MORF4L2;S100A9;SPARC;RPS15;MMP12;PCNA;HSPA8;PRDX1;SLC12A2;RPL36A;COL6A3;SNRPG;COL1A2;CHCHD2;PTMA;GAPDH;IER3;MARCKSL1;HIST2H2AA4;COL5A1;H2AFZ;HIST1H2BK;PABPC1;CSTB;HSPA5…	S100A11;CTHRC1;IARS;CRNDE;KPNA2;TIMP1;PERP;CCT3;GGCT;AZGP1;MIF;PKM;CD46;RAN;SHISA2;SULF1;LDHA;BGN;PPIA;S100P;HSP90AA1;RPN2;HSPE1;COL5A2;BZW2;COL1A1;TOMM5;TACSTD2;PGK1;TAGLN2;LSM7;MRPL3;SNRPE;SLC39A6;SPP1;PRDX4;SNRPD2;LAPTM4B;THBS2;MORF4L2;S100A9;SPARC;RPS15;MMP12;PCNA;HSPA8;PRDX1;SLC12A2;RPL36A;COL6A3;SNRPG;COL1A2;CHCHD2;PTMA;GAPDH;IER3;MARCKSL1;HIST2H2AA4;COL5A1;H2AFZ;HIST1H2BK;PABPC1;CSTB;HSPA5…
endometrial cancer DOID-1380 human GSE17025 sample 839	0.492668	2.42717	0	0	289	267	ENC1;SLC7A5;XPOT;IFITM3;COL4A1;GARS;SOX4;HSP90AB1;YWHAG;TGFBI;CCT6A;CTHRC1;CEBPB;YTHDF1;HSPD1;LRP11;DDX21;CKS2;KPNA2;IFITM1;SERPINH1;STC1;CCT3;E2F3;GGCT;MELK;MIF;PSMA7;TUBB;NME1;TOP2A;RRM2;RAN;CCT7;NUP107;LDHA;RCC2;PSMD14;PPIA;CCNB1;NCL;IFITM2;CCT2;HSP90AA1;PTTG1;NPM1;RPN2;ENO1;TACSTD2;PGK1;SNRPB;DEK;MEST;MRPL3;TALDO1;LAPTM4B;PSMC2;NCOA7;RPL8;BCAP31;GPI;HSD17B10;HSPA8;SMS;PRDX1;ENOPH1;CXXC5;CDC12…	ENC1;SLC7A5;XPOT;IFITM3;COL4A1;GARS;SOX4;HSP90AB1;YWHAG;TGFBI;CCT6A;CTHRC1;CEBPB;YTHDF1;HSPD1;LRP11;DDX21;CKS2;KPNA2;IFITM1;SERPINH1;STC1;CCT3;E2F3;GGCT;MELK;MIF;PSMA7;TUBB;NME1;TOP2A;RRM2;RAN;CCT7;NUP107;LDHA;RCC2;PSMD14;PPIA;CCNB1;NCL;IFITM2;CCT2;HSP90AA1;PTTG1;NPM1;RPN2;ENO1;TACSTD2;PGK1;SNRPB;DEK;MEST;MRPL3;TALDO1;LAPTM4B;PSMC2;NCOA7;RPL8;BCAP31;GPI;HSD17B10;HSPA8;SMS;PRDX1;ENOPH1;CXXC5;CDC12…
endometrial cancer DOID-1380 human GSE17025 sample 840	0.467847	2.30833	0	0	298	273	FOXQ1;ENC1;SLC39A10;TRIP13;CSE1L;HSPH1;IFITM3;UBE2C;CCND1;HSP90AB1;YWHAG;CEP72;PSAT1;CTHRC1;HSPD1;CKS2;KPNA2;IFITM1;CEP55;CCT3;PRR11;GGCT;MELK;MIF;TUBB;NME1;TOP2A;RRM2;RAN;MAPRE1;CCT7;LPCAT1;LDHA;RCC2;SET;PSMD14;PPIA;CCNB1;NCL;IFITM2;PRC1;SMC4;TRMT112;HSP90AA1;PTTG1;RPN2;ENO1;MTHFD2;NUSAP1;SNRPB;DEK;MEST;MRPL3;TALDO1;SMYD3;SNRPD2;NME1-NME2;NCOA7;RPL8;BCAP31;GPI;DHRS2;HSPA8;SMS;PRDX1;EPRS;GPX1;ENO…	FOXQ1;ENC1;SLC39A10;TRIP13;CSE1L;HSPH1;IFITM3;UBE2C;CCND1;HSP90AB1;YWHAG;CEP72;PSAT1;CTHRC1;HSPD1;CKS2;KPNA2;IFITM1;CEP55;CCT3;PRR11;GGCT;MELK;MIF;TUBB;NME1;TOP2A;RRM2;RAN;MAPRE1;CCT7;LPCAT1;LDHA;RCC2;SET;PSMD14;PPIA;CCNB1;NCL;IFITM2;PRC1;SMC4;TRMT112;HSP90AA1;PTTG1;RPN2;ENO1;MTHFD2;NUSAP1;SNRPB;DEK;MEST;MRPL3;TALDO1;SMYD3;SNRPD2;NME1-NME2;NCOA7;RPL8;BCAP31;GPI;DHRS2;HSPA8;SMS;PRDX1;EPRS;GPX1;ENO…
endometrial cancer DOID-1380 human GSE17025 sample 842	0.407542	2.03602	0	0	305	282	FOXQ1;ENC1;SLC39A10;HSPH1;IFITM3;COL4A1;GARS;SOX4;HSP90AB1;YWHAG;TGFBI;CCT6A;CTHRC1;DDX21;CKS2;KPNA2;CCT3;PPA1;GGCT;MELK;MIF;RNF183;TUBB;NME1;RRM2;RAN;CCT7;LDHA;RCC2;PPIA;NCL;HSP90AA1;PODXL;PTTG1;RPN2;ENO1;DDIT4;COL1A1;KARS;SNRPB;BACE2;MEST;PFKFB3;DAP3;TALDO1;LAPTM4B;RPL8;BCAP31;HSD17B10;ATIC;MMP12;HSPA8;SMS;PRDX1;EPRS;CDC123;RPL36A;PITPNB;SNRPG;RBBP7;PTMA;ILF2;GAPDH;MARCKSL1;TOP1;H2AFZ;TOMM20;HI…	FOXQ1;ENC1;SLC39A10;HSPH1;IFITM3;COL4A1;GARS;SOX4;HSP90AB1;YWHAG;TGFBI;CCT6A;CTHRC1;DDX21;CKS2;KPNA2;CCT3;PPA1;GGCT;MELK;MIF;RNF183;TUBB;NME1;RRM2;RAN;CCT7;LDHA;RCC2;PPIA;NCL;HSP90AA1;PODXL;PTTG1;RPN2;ENO1;DDIT4;COL1A1;KARS;SNRPB;BACE2;MEST;PFKFB3;DAP3;TALDO1;LAPTM4B;RPL8;BCAP31;HSD17B10;ATIC;MMP12;HSPA8;SMS;PRDX1;EPRS;CDC123;RPL36A;PITPNB;SNRPG;RBBP7;PTMA;ILF2;GAPDH;MARCKSL1;TOP1;H2AFZ;TOMM20;HI…
endometrial cancer DOID-1380 human GSE17025 sample 843	0.489004	2.39169	0	0	305	285	ENC1;XPOT;IFITM3;COL4A1;GARS;SOX4;HSP90AB1;YWHAG;TGFBI;AHCY;PSAT1;CCT6A;CTHRC1;NOLC1;CEBPB;YTHDF1;HSPD1;DDX21;CBX3;CKS2;EIF2S2;KPNA2;IFITM1;SERPINH1;PERP;CCT3;PPA1;S100A2;GGCT;HDGF;MELK;MIF;RNF183;TUBB;NME1;RRM2;RAN;MAPRE1;CCT7;RPF2;FBL;LDHA;RCC2;SET;PPIA;CCNB1;NCL;CCT2;HSP90AA1;RPN2;ENO1;CCT5;MTHFD2;KARS;TACSTD2;PGK1;NUSAP1;NHP2;UBE2H;SNRPB;MEST;STAU1;MRPL3;SPP1;NME1-NME2;NCOA7;RPL8;GPI;HSPA8;SM…	ENC1;XPOT;IFITM3;COL4A1;GARS;SOX4;HSP90AB1;YWHAG;TGFBI;AHCY;PSAT1;CCT6A;CTHRC1;NOLC1;CEBPB;YTHDF1;HSPD1;DDX21;CBX3;CKS2;EIF2S2;KPNA2;IFITM1;SERPINH1;PERP;CCT3;PPA1;S100A2;GGCT;HDGF;MELK;MIF;RNF183;TUBB;NME1;RRM2;RAN;MAPRE1;CCT7;RPF2;FBL;LDHA;RCC2;SET;PPIA;CCNB1;NCL;CCT2;HSP90AA1;RPN2;ENO1;CCT5;MTHFD2;KARS;TACSTD2;PGK1;NUSAP1;NHP2;UBE2H;SNRPB;MEST;STAU1;MRPL3;SPP1;NME1-NME2;NCOA7;RPL8;GPI;HSPA8;SM…
endometrial cancer DOID-1380 human GSE17025 sample 844	0.418556	2.05877	0	0	269	246	HILPDA;IFITM3;COL4A1;ORC6;GARS;SOX4;YWHAG;TGFBI;CEBPB;HSPD1;DDX21;CKS2;KPNA2;CCT3;E2F3;GGCT;VEGFA;HDGF;MELK;MIF;RNF183;TUBB;NME1;RRM2;RAN;NUP107;LDHA;RCC2;PPIA;CCNB1;NCL;HSP90AA1;RPN2;ENO1;DDIT4;KARS;TACSTD2;NUSAP1;PFKFB3;HES6;DAP3;TALDO1;SPP1;NME1-NME2;NCOA7;RPL8;GPI;HSD17B10;SMS;PRDX1;EPRS;ENOPH1;KPNB1;SNRPG;RBBP7;CTSV;PTMA;ZWINT;GAPDH;IER3;MARCKSL1;LBR;TOP1;H2AFZ;PABPC1;ODC1;GPCPD1;LCN2;KRT18;…	HILPDA;IFITM3;COL4A1;ORC6;GARS;SOX4;YWHAG;TGFBI;CEBPB;HSPD1;DDX21;CKS2;KPNA2;CCT3;E2F3;GGCT;VEGFA;HDGF;MELK;MIF;RNF183;TUBB;NME1;RRM2;RAN;NUP107;LDHA;RCC2;PPIA;CCNB1;NCL;HSP90AA1;RPN2;ENO1;DDIT4;KARS;TACSTD2;NUSAP1;PFKFB3;HES6;DAP3;TALDO1;SPP1;NME1-NME2;NCOA7;RPL8;GPI;HSD17B10;SMS;PRDX1;EPRS;ENOPH1;KPNB1;SNRPG;RBBP7;CTSV;PTMA;ZWINT;GAPDH;IER3;MARCKSL1;LBR;TOP1;H2AFZ;PABPC1;ODC1;GPCPD1;LCN2;KRT18;…
endometrial cancer DOID-1380 human GSE17025 sample 845	0.46081	2.27759	0	0	327	299	HSPH1;XPOT;IFITM3;GARS;SOX4;HSP90AB1;YWHAG;TGFBI;PSAT1;CCT6A;YTHDF1;HSPD1;LRP11;CKS2;KPNA2;IFITM1;PERP;CCT3;OLA1;GGCT;MELK;MIF;RNF183;TUBB;NME1;RRM2;RAN;CCT7;PLS3;LDHA;SHISA5;RCC2;PSMD14;PPIA;CCNB1;NCL;IFITM2;CXCL8;CCT2;TRMT112;HSP90AA1;PTTG1;SOX9;NPM1;RPN2;ENO1;HSPE1;DDIT4;BZW2;KARS;TACSTD2;PGK1;SNRPB;MRPL3;R3HDM4;H19;TALDO1;LAPTM4B;NME1-NME2;PSMC2;NCOA7;RPL8;DNAJA1;BCAP31;HSPA8;SMS;PRDX1;SLC12A…	HSPH1;XPOT;IFITM3;GARS;SOX4;HSP90AB1;YWHAG;TGFBI;PSAT1;CCT6A;YTHDF1;HSPD1;LRP11;CKS2;KPNA2;IFITM1;PERP;CCT3;OLA1;GGCT;MELK;MIF;RNF183;TUBB;NME1;RRM2;RAN;CCT7;PLS3;LDHA;SHISA5;RCC2;PSMD14;PPIA;CCNB1;NCL;IFITM2;CXCL8;CCT2;TRMT112;HSP90AA1;PTTG1;SOX9;NPM1;RPN2;ENO1;HSPE1;DDIT4;BZW2;KARS;TACSTD2;PGK1;SNRPB;MRPL3;R3HDM4;H19;TALDO1;LAPTM4B;NME1-NME2;PSMC2;NCOA7;RPL8;DNAJA1;BCAP31;HSPA8;SMS;PRDX1;SLC12A…
endometrial cancer DOID-1380 human GSE17025 sample 846	0.481396	2.39965	0	0	302	278	ENC1;HSPH1;XPOT;GARS;NUDCD1;SOX4;HSP90AB1;YWHAG;PSAT1;CCT6A;CTHRC1;YTHDF1;IARS;HSPD1;LRP11;DDX21;CKS2;KPNA2;PERP;FAM83D;CCT3;OLA1;GGCT;MELK;MIF;RNF183;TUBB;NME1;TOP2A;RRM2;RAN;GINS1;CCT7;LDHA;RCC2;PSMD14;PPIA;CCNB1;NCL;BUB1B;CCT2;PRC1;TRMT112;HSP90AA1;PTTG1;ENO1;HSPE1;DDIT4;MTHFD2;PGK1;RAD51AP1;NUSAP1;SNRPB;MRPL3;TALDO1;SPP1;NME1-NME2;PSMC2;RPL8;ZWILCH;BCAP31;GPI;HSD17B10;PCNA;HSPA8;SMS;PRDX1;GPX…	ENC1;HSPH1;XPOT;GARS;NUDCD1;SOX4;HSP90AB1;YWHAG;PSAT1;CCT6A;CTHRC1;YTHDF1;IARS;HSPD1;LRP11;DDX21;CKS2;KPNA2;PERP;FAM83D;CCT3;OLA1;GGCT;MELK;MIF;RNF183;TUBB;NME1;TOP2A;RRM2;RAN;GINS1;CCT7;LDHA;RCC2;PSMD14;PPIA;CCNB1;NCL;BUB1B;CCT2;PRC1;TRMT112;HSP90AA1;PTTG1;ENO1;HSPE1;DDIT4;MTHFD2;PGK1;RAD51AP1;NUSAP1;SNRPB;MRPL3;TALDO1;SPP1;NME1-NME2;PSMC2;RPL8;ZWILCH;BCAP31;GPI;HSD17B10;PCNA;HSPA8;SMS;PRDX1;GPX…
endometrial cancer DOID-1380 human GSE17025 sample 848	0.481903	2.40729	0	0	327	298	FOXQ1;CSE1L;UBE2C;GARS;HSP90AB1;YWHAG;AHCY;CCT6A;CEBPB;MCM3;YTHDF1;DDX21;CKS2;EIF2S2;KPNA2;IFITM1;XPO1;PERP;FAM83D;CCT3;GTF3A;PPA1;GGCT;DDX27;VEGFA;MCM2;MELK;MIF;PSMA7;CPNE1;PDRG1;TUBB;RRM2;FAM60A;MAPRE1;RFC4;NUP107;FBL;LDHA;CENPW;RCC2;CKS1B;PPIA;NCL;PRC1;HSP90AA1;PTTG1;RPN2;ENO1;CFB;DDIT4;MTHFD2;NHP2;PTDSS1;SNRPB;DEK;POMP;TOMM6;MEST;STAU1;MRPL3;GLO1;DAP3;THOC3;EIF3H;PFKM;LAPTM4B;RPL8;GPI;PLP2;HS…	FOXQ1;CSE1L;UBE2C;GARS;HSP90AB1;YWHAG;AHCY;CCT6A;CEBPB;MCM3;YTHDF1;DDX21;CKS2;EIF2S2;KPNA2;IFITM1;XPO1;PERP;FAM83D;CCT3;GTF3A;PPA1;GGCT;DDX27;VEGFA;MCM2;MELK;MIF;PSMA7;CPNE1;PDRG1;TUBB;RRM2;FAM60A;MAPRE1;RFC4;NUP107;FBL;LDHA;CENPW;RCC2;CKS1B;PPIA;NCL;PRC1;HSP90AA1;PTTG1;RPN2;ENO1;CFB;DDIT4;MTHFD2;NHP2;PTDSS1;SNRPB;DEK;POMP;TOMM6;MEST;STAU1;MRPL3;GLO1;DAP3;THOC3;EIF3H;PFKM;LAPTM4B;RPL8;GPI;PLP2;HS…
endometrial cancer DOID-1380 human GSE17025 sample 849	0.497487	2.44416	0	0	278	253	CLDN1;SLC39A10;HSPH1;XPOT;IFITM3;COL4A1;C2CD4A;GARS;YWHAG;PSAT1;CCT6A;CTHRC1;CEBPB;HSPD1;CBX3;CKS2;KPNA2;IFITM1;CEP55;CCT3;PRR11;OLA1;PPA1;E2F3;S100A2;GGCT;VEGFA;HDGF;MELK;MIF;PSMA7;TUBB;TOP2A;RRM2;RAN;GINS1;CCT7;RFC4;LDHA;CKS1B;PSMD14;PPIA;CCNB1;IFITM2;CCT2;PRC1;HSP90AA1;NPM1;RPN2;ENO1;FAM72D;MTHFD2;PGK1;NUSAP1;SNRPB;DEK;PFKFB3;STAU1;MRPL3;H19;SPP1;NCOA7;DNAJA1;AIDA;HSD17B10;PCNA;HSPA8;PRDX1;ENO…	CLDN1;SLC39A10;HSPH1;XPOT;IFITM3;COL4A1;C2CD4A;GARS;YWHAG;PSAT1;CCT6A;CTHRC1;CEBPB;HSPD1;CBX3;CKS2;KPNA2;IFITM1;CEP55;CCT3;PRR11;OLA1;PPA1;E2F3;S100A2;GGCT;VEGFA;HDGF;MELK;MIF;PSMA7;TUBB;TOP2A;RRM2;RAN;GINS1;CCT7;RFC4;LDHA;CKS1B;PSMD14;PPIA;CCNB1;IFITM2;CCT2;PRC1;HSP90AA1;NPM1;RPN2;ENO1;FAM72D;MTHFD2;PGK1;NUSAP1;SNRPB;DEK;PFKFB3;STAU1;MRPL3;H19;SPP1;NCOA7;DNAJA1;AIDA;HSD17B10;PCNA;HSPA8;PRDX1;ENO…
endometriosis DOID-289 human GSE6364 sample 946	0.538155	2.52735	0	0	216	201	TPX2;CDK4;IFITM3;TRIM28;UBE2C;COL4A1;UBE2S;MMP11;TGFBI;MCM3;CKS2;RCN1;KPNA2;IFITM1;TIMP1;MFAP2;NONO;RACGAP1;KIF20A;CDK1;SNHG6;TUBB;TOP2A;RRM2;RAN;MCM6;COL4A2;OLFML2B;THY1;LDHA;SET;CDC20;SPON2;CCNB1;NCL;BUB1B;IFITM2;PRC1;HSP90AA1;SNHG1;PTTG1;NPM1;NAP1L1;CDCA7;COL5A2;COL1A1;CDKN3;MZT2A;EDNRA;NUSAP1;SNRPB;DEK;MEST;HMGB1;GLO1;SNRPD2;NME1-NME2;DIO2;RPS2;ZYX;PCNA;HSPA8;RPL36A;RRM1;RBBP7;PTMA;ZWINT;EIF3…	TPX2;CDK4;IFITM3;TRIM28;UBE2C;COL4A1;UBE2S;MMP11;TGFBI;MCM3;CKS2;RCN1;KPNA2;IFITM1;TIMP1;MFAP2;NONO;RACGAP1;KIF20A;CDK1;SNHG6;TUBB;TOP2A;RRM2;RAN;MCM6;COL4A2;OLFML2B;THY1;LDHA;SET;CDC20;SPON2;CCNB1;NCL;BUB1B;IFITM2;PRC1;HSP90AA1;SNHG1;PTTG1;NPM1;NAP1L1;CDCA7;COL5A2;COL1A1;CDKN3;MZT2A;EDNRA;NUSAP1;SNRPB;DEK;MEST;HMGB1;GLO1;SNRPD2;NME1-NME2;DIO2;RPS2;ZYX;PCNA;HSPA8;RPL36A;RRM1;RBBP7;PTMA;ZWINT;EIF3…
endometriosis DOID-289 human GSE6364 sample 947	0.4186	1.98569	0	0	209	193	MYC;IFITM3;HSP90AB1;TGFBI;IFRD2;WDR12;IFITM1;SERPINH1;CCT4;STC1;NME1;RAN;LDHA;SET;SPON2;PPIA;IFITM2;HSP90AA1;PODXL;HSPE1;BZW2;NHP2;PFKFB3;GLO1;TGM2;MORF4L2;DNAJA1;SPARC;RPS2;PLP2;RPS15;HSPA8;PLA2G16;RPL35;RPS7;EIF3E;IER3;RPL18;GZMB;RPL22L1;SNRPB2;HSPA5;RPL12;EIF4A3;RPL7A;EIF4A1;LDHB;RPL39;RPL10;RPL27;PAPSS1;TUBA1B;CDK2AP1;RPS5;COL15A1;HNRNPA1P10;CTNNAL1;RPLP0;RPL24;RPL21;RPS18;RPL6;EIF3CL;HSPG2;R…	MYC;IFITM3;HSP90AB1;TGFBI;IFRD2;WDR12;IFITM1;SERPINH1;CCT4;STC1;NME1;RAN;LDHA;SET;SPON2;PPIA;IFITM2;HSP90AA1;PODXL;HSPE1;BZW2;NHP2;PFKFB3;GLO1;TGM2;MORF4L2;DNAJA1;SPARC;RPS2;PLP2;RPS15;HSPA8;PLA2G16;RPL35;RPS7;EIF3E;IER3;RPL18;GZMB;RPL22L1;SNRPB2;HSPA5;RPL12;EIF4A3;RPL7A;EIF4A1;LDHB;RPL39;RPL10;RPL27;PAPSS1;TUBA1B;CDK2AP1;RPS5;COL15A1;HNRNPA1P10;CTNNAL1;RPLP0;RPL24;RPL21;RPS18;RPL6;EIF3CL;HSPG2;R…
esophagus adenocarcinoma DOID-4914 human GSE1420 sample 644	0.384656	1.8916	0	0	322	300	EIF3B;MMP7;CDK4;IFITM3;COL4A1;GARS;HSP90AB1;PLOD3;TGFBI;TESC;CEBPB;HSPD1;CXCL1;IFITM1;TIMP1;SERPINH1;KRT17;MMP1;GTF3A;HDGF;TMEM97;TUBB;NME1;DDX39A;LDHA;PTBP1;FXYD5;PPIA;NCL;IFITM2;CCT2;S100P;HSP90AA1;SOX9;RPN2;COL5A2;COL1A1;TAGLN2;POMP;BACE2;TOMM6;HMGB1;PTGES3;LAPTM4B;THBS2;MORF4L2;BCAP31;SPARC;COL6A3;UBA1;COL1A2;CHCHD2;EEF1D;PTMA;CTSH;IER3;MARCKSL1;RPL13;UBD;CD55;HSPA5;IGFBP7;APMAP;LCN2;KRT18;NO…	EIF3B;MMP7;CDK4;IFITM3;COL4A1;GARS;HSP90AB1;PLOD3;TGFBI;TESC;CEBPB;HSPD1;CXCL1;IFITM1;TIMP1;SERPINH1;KRT17;MMP1;GTF3A;HDGF;TMEM97;TUBB;NME1;DDX39A;LDHA;PTBP1;FXYD5;PPIA;NCL;IFITM2;CCT2;S100P;HSP90AA1;SOX9;RPN2;COL5A2;COL1A1;TAGLN2;POMP;BACE2;TOMM6;HMGB1;PTGES3;LAPTM4B;THBS2;MORF4L2;BCAP31;SPARC;COL6A3;UBA1;COL1A2;CHCHD2;EEF1D;PTMA;CTSH;IER3;MARCKSL1;RPL13;UBD;CD55;HSPA5;IGFBP7;APMAP;LCN2;KRT18;NO…
esophagus squamous cell carcinoma DOID-3748 human GSE20347 sample 607	0.542725	2.65201	0	0	271	241	TMEM132A;EGFL6;TPX2;TRIP13;CDC25B;YEATS2;COL11A1;ECT2;UBE2C;ATAD2;ORC6;KIF14;SOX4;MYBL2;TGFBI;MCM10;MMP3;KIF4A;NDE1;CXCL1;CBX3;HJURP;IFITM1;FANCI;PLAU;MFAP2;SERPINH1;CEP55;TMEM158;AURKA;KIF20A;KRT17;JAG2;ASPM;KIF18B;MMP1;CENPA;DTL;KIF23;MCM2;CDK1;FOXM1;SLCO1B3;EXO1;TOP2A;MAD2L1;MMP10;GINS1;RFC4;SULF1;STIL;LPCAT1;CA9;CIT;PMEPA1;CKS1B;FADS1;BUB1B;CXCL8;LY6E;TTK;TRAF5;COL5A2;DLGAP5;MTHFD2;CDKN3;RAD5…	TMEM132A;EGFL6;TPX2;TRIP13;CDC25B;YEATS2;COL11A1;ECT2;UBE2C;ATAD2;ORC6;KIF14;SOX4;MYBL2;TGFBI;MCM10;MMP3;KIF4A;NDE1;CXCL1;CBX3;HJURP;IFITM1;FANCI;PLAU;MFAP2;SERPINH1;CEP55;TMEM158;AURKA;KIF20A;KRT17;JAG2;ASPM;KIF18B;MMP1;CENPA;DTL;KIF23;MCM2;CDK1;FOXM1;SLCO1B3;EXO1;TOP2A;MAD2L1;MMP10;GINS1;RFC4;SULF1;STIL;LPCAT1;CA9;CIT;PMEPA1;CKS1B;FADS1;BUB1B;CXCL8;LY6E;TTK;TRAF5;COL5A2;DLGAP5;MTHFD2;CDKN3;RAD5…
esophagus squamous cell carcinoma DOID-3748 human GSE63941 sample 658	0.568369	2.63681	0	0	192	169	S100A11;SLC7A5;MYC;HSP90AB1;PSAT1;CCT6A;HSPD1;CKS2;S100A2;GGCT;ZFAS1;MIF;PKM;TUBB;FAM60A;RFC4;GSTP1;FBL;RCC2;CKS1B;PPIA;CCT2;S100P;TRMT112;HSP90AA1;SNHG1;PTTG1;NPM1;ENO1;HSPE1;DDIT4;MTHFD2;KARS;TACSTD2;SNRPB;DEK;RPS21;MRPL3;SNRPD2;EIF3H;LAPTM4B;RPL8;MRPS17;UCA1;RPS2;RPS15;PCNA;PRDX1;RPL36A;RPA3;SNRPG;CHCHD2;RPL35;RPS7;EIF3E;GAPDH;H2AFZ;RPL13;RPL18;LCN2;KRT18;BANF1;RPL12;RPL7A;LDHB;RPL39;RPL27;RPS…	S100A11;SLC7A5;MYC;HSP90AB1;PSAT1;CCT6A;HSPD1;CKS2;S100A2;GGCT;ZFAS1;MIF;PKM;TUBB;FAM60A;RFC4;GSTP1;FBL;RCC2;CKS1B;PPIA;CCT2;S100P;TRMT112;HSP90AA1;SNHG1;PTTG1;NPM1;ENO1;HSPE1;DDIT4;MTHFD2;KARS;TACSTD2;SNRPB;DEK;RPS21;MRPL3;SNRPD2;EIF3H;LAPTM4B;RPL8;MRPS17;UCA1;RPS2;RPS15;PCNA;PRDX1;RPL36A;RPA3;SNRPG;CHCHD2;RPL35;RPS7;EIF3E;GAPDH;H2AFZ;RPL13;RPL18;LCN2;KRT18;BANF1;RPL12;RPL7A;LDHB;RPL39;RPL27;RPS…
esophagus squamous cell carcinoma DOID-3748 human GSE63941 sample 659	0.529861	2.51501	0	0	209	186	S100A11;SLC7A5;CSE1L;UBE2C;HSP90AB1;PSAT1;CKS2;NONO;KRT17;S100A2;GGCT;ZFAS1;MCM2;CDK1;MIF;PKM;TUBB;MAD2L1;RFC4;GSTP1;CKS1B;PPIA;CCT2;S100P;SNHG1;PTTG1;NPM1;ENO1;HSPE1;TRIM16;KARS;TACSTD2;NUSAP1;TAGLN2;SNRPB;DEK;RPS21;MRPL3;THOC3;LAPTM4B;MTHFD1;RPL8;RPS2;RPS15;PCNA;RPS19;TATDN1;RPL36A;RPA3;SNRPG;CHCHD2;RPL35;CTSV;RPS7;ZWINT;GAPDH;CTSH;H2AFZ;RPL13;RPL18;HSPA5;LCN2;KRT18;BANF1;RPL12;RPL7A;CEACAM6;RP…	S100A11;SLC7A5;CSE1L;UBE2C;HSP90AB1;PSAT1;CKS2;NONO;KRT17;S100A2;GGCT;ZFAS1;MCM2;CDK1;MIF;PKM;TUBB;MAD2L1;RFC4;GSTP1;CKS1B;PPIA;CCT2;S100P;SNHG1;PTTG1;NPM1;ENO1;HSPE1;TRIM16;KARS;TACSTD2;NUSAP1;TAGLN2;SNRPB;DEK;RPS21;MRPL3;THOC3;LAPTM4B;MTHFD1;RPL8;RPS2;RPS15;PCNA;RPS19;TATDN1;RPL36A;RPA3;SNRPG;CHCHD2;RPL35;CTSV;RPS7;ZWINT;GAPDH;CTSH;H2AFZ;RPL13;RPL18;HSPA5;LCN2;KRT18;BANF1;RPL12;RPL7A;CEACAM6;RP…
facioscapulohumeral muscular dystrophy DOID-11727 human GSE36398 sample 673	-0.42309	-2.08509	0	0	386	278	COL12A1;TGFBI;SRPX2;CD44;OSBPL3;WNT5A;NOB1;FMNL2;SULF1;NOX4;BHLHE40;C2;COL1A1;KLF7;EDNRA;SF3A3;PDGFRB;COL6A3;COL1A2;DSTNP2;CD47;SFRP4;CD55;IGFBP7;FNDC1;ADAMTS9;ARPC1B;VCAN;PIK3R3;PTPN13;CTSK;LRRC37A3;GPX8;ZNF273;ADA;COL3A1;IL33;NNMT;CCDC18;ZBED8;LOX;KCTD16;DOCK11;CALD1;PLEKHA1;NID1;LRRC8B;ASB4;ANXA1;CD248;EBF2;IL32;NR4A1;MMP2;ENPEP;FN1;FBN1;CBLN1;FCGR2A;CSPG4;NCF2;TRAF1;MEDAG;SPTY2D1;SDCBP;ACTN4;…	AOX1;C1QB;GPC6;FBLN5;ZNF334;FHL5;GPNMB;AKR1C3;MERTK;ZNF667-AS1;CCL13;FCGR2B;TRIM38;LRRC17;ARHGAP28;IQGAP1;SGCE;CD14;CNN1;RIMKLB;OLFML1;CPA3;MAML3;LGMN;NTRK2;MS4A4A;ID2;KLRC4;C6;EFEMP1;MRC1;SVEP1;PDGFRA;ZNF418;NCKAP1L;CSF1R;ZNF204P;CCDC80;SLC38A11;COL14A1;PCOLCE2;LMO3;ANKRD20A1;FBLN1;CNTNAP3;ZNF844;MS4A6A;MAN1A1;RNASE1;CFH;CYBRD1;CMKLR1;RNF138;MFAP5;SLC10A5;CPED1;MS4A7;MYH11;CTSS;BTLA;DAAM2;HMGCS2…
glaucoma associated with systemic syndromes DOID-1686 mouse GSE26299 sample 487	0.409904	1.93273	0	0	255	175	MYC;TNFRSF12A;UBE2C;CKAP2;MMP11;LOXL2;CKAP2L;CKS2;PTRH1;PMAIP1;TIMP1;KIF20A;NUF2;PSMC3IP;XRCC1;CDK1;IL11;RRM2;BIRC5;MMP10;NOX4;CENPE;FOSL1;BUB1B;PARPBP;PRC1;TRAF2;LIF;CENPH;KLHL29;MTHFD2;NCAPG;EREG;SERPINE1;ASF1B;MKI67;RIN1;ENKD1;CCNA2;S100A9;ADAMTS4;KCNJ15;TK1;CFI;CCNB2;S100A3;IL6;SLC9B2;B9D1;SAA1;TNC;IL1B;SOCS3;FSTL3;LCN2;CDH13;VGF;EPHA2;TNFAIP6;VCAN;LMCD1;PBK;HIST1H3B;ARID5A;IRS2;NES;CXCL10;CL…	MYC;TNFRSF12A;UBE2C;CKAP2;MMP11;LOXL2;CKAP2L;CKS2;PTRH1;PMAIP1;TIMP1;KIF20A;NUF2;PSMC3IP;XRCC1;CDK1;IL11;RRM2;BIRC5;MMP10;NOX4;CENPE;FOSL1;BUB1B;PARPBP;PRC1;TRAF2;LIF;CENPH;KLHL29;MTHFD2;NCAPG;EREG;SERPINE1;ASF1B;MKI67;RIN1;ENKD1;CCNA2;S100A9;ADAMTS4;KCNJ15;TK1;CFI;CCNB2;S100A3;IL6;SLC9B2;B9D1;SAA1;TNC;IL1B;SOCS3;FSTL3;LCN2;CDH13;VGF;EPHA2;TNFAIP6;VCAN;LMCD1;PBK
head and neck squamous cell carcinoma 5520 human GSE6631 sample 458	0.566238	2.84498	0	0	363	335	IMPDH1;TPX2;SLC7A5;TPD52L2;EIF3B;CDC25B;MMP7;IFITM3;UBE2C;COL4A1;UBE2S;HSP90AB1;HMGA1;PLOD3;TGFBI;MCM7;HSPD1;CXCL1;PLOD1;CBX3;LMNB2;SLC3A2;PLAU;RNPS1;TIMP1;MFAP2;NONO;SERPINH1;COL7A1;KRT17;MMP1;CCT3;S100A2;MCM2;HDGF;MIF;CPNE1;PKM;TUBB;RAN;MMP10;CCT7;PKP1;COL4A2;GSTP1;LDHA;ALG3;CKS1B;COPS6;BGN;PPIA;CXCL8;CCT2;LY6E;AGRN;HSP90AA1;RPN2;EIF4EBP1;ENO1;COL5A2;PPM1G;COL1A1;CCT5;MTHFD2;ACTL6A;PGK1;PTDSS1;…	IMPDH1;TPX2;SLC7A5;TPD52L2;EIF3B;CDC25B;MMP7;IFITM3;UBE2C;COL4A1;UBE2S;HSP90AB1;HMGA1;PLOD3;TGFBI;MCM7;HSPD1;CXCL1;PLOD1;CBX3;LMNB2;SLC3A2;PLAU;RNPS1;TIMP1;MFAP2;NONO;SERPINH1;COL7A1;KRT17;MMP1;CCT3;S100A2;MCM2;HDGF;MIF;CPNE1;PKM;TUBB;RAN;MMP10;CCT7;PKP1;COL4A2;GSTP1;LDHA;ALG3;CKS1B;COPS6;BGN;PPIA;CXCL8;CCT2;LY6E;AGRN;HSP90AA1;RPN2;EIF4EBP1;ENO1;COL5A2;PPM1G;COL1A1;CCT5;MTHFD2;ACTL6A;PGK1;PTDSS1;…
hepatitis C DOID-1883 human GSE20948 sample 597	0.482703	2.37563	0	0	301	279	MET;SNHG15;MYC;HSPH1;CDK4;NOP58;UBE2S;HSP90AB1;GEMIN5;PSAT1;CCDC86;HSPD1;WDR12;DDX21;AARS;KPNA2;NONO;RRS1;LYAR;CCT3;GTF3A;NOP56;PPA1;NOB1;GGCT;MCM2;PKM;TUBB;NME1;RRM2;RAN;RPF2;SRM;FBL;SHISA5;SNHG16;TMEM109;CDC20;PPIA;NCL;ABCE1;SKP2;HSP90AA1;SNHG1;NPM1;RPN2;CXCL5;FEN1;ENO1;BZW2;TOMM5;KARS;NHP2;AGT;PTDSS1;SNRPB;EIF4G1;TOMM40;MRPL3;HMGB1;GLO1;TALDO1;POLE3;DNAJA3;PRDX4;PFKM;NME1-NME2;RPL8;MORF4L2;DNA…	MET;SNHG15;MYC;HSPH1;CDK4;NOP58;UBE2S;HSP90AB1;GEMIN5;PSAT1;CCDC86;HSPD1;WDR12;DDX21;AARS;KPNA2;NONO;RRS1;LYAR;CCT3;GTF3A;NOP56;PPA1;NOB1;GGCT;MCM2;PKM;TUBB;NME1;RRM2;RAN;RPF2;SRM;FBL;SHISA5;SNHG16;TMEM109;CDC20;PPIA;NCL;ABCE1;SKP2;HSP90AA1;SNHG1;NPM1;RPN2;CXCL5;FEN1;ENO1;BZW2;TOMM5;KARS;NHP2;AGT;PTDSS1;SNRPB;EIF4G1;TOMM40;MRPL3;HMGB1;GLO1;TALDO1;POLE3;DNAJA3;PRDX4;PFKM;NME1-NME2;RPL8;MORF4L2;DNA…
hepatitis C DOID-1883 human GSE20948 sample 598	0.518278	2.54703	0	0	298	275	CLDN1;AJUBA;FOXQ1;TRIB3;STC2;SNHG15;SLC7A5;MYC;XPOT;CDK4;UHRF1;NOP58;GARS;SLC7A11;PSAT1;PHLDA1;CCT6A;CEBPB;CCDC86;IARS;WDR12;CXCL1;DDX21;AARS;EIF2S2;SLC3A2;SHMT2;PPA1;GGCT;ZFAS1;MCM2;NME1;RRM2;FAM60A;RFC4;RPF2;SLC7A1;NCL;MARS;CXCL8;S100P;SLC1A5;YARS;SNHG1;NOC3L;BOD1;SOX9;NPM1;CXCL5;EIF4EBP1;ENO1;GDF15;DDIT4;BZW2;MTHFD2;KARS;AGT;SNRPB;CCNB1IP1;DAP3;PTGES3;NUP35;DNAJA3;NMD3;EMG1;SNRPA;ASNS;TNFRSF10…	CLDN1;AJUBA;FOXQ1;TRIB3;STC2;SNHG15;SLC7A5;MYC;XPOT;CDK4;UHRF1;NOP58;GARS;SLC7A11;PSAT1;PHLDA1;CCT6A;CEBPB;CCDC86;IARS;WDR12;CXCL1;DDX21;AARS;EIF2S2;SLC3A2;SHMT2;PPA1;GGCT;ZFAS1;MCM2;NME1;RRM2;FAM60A;RFC4;RPF2;SLC7A1;NCL;MARS;CXCL8;S100P;SLC1A5;YARS;SNHG1;NOC3L;BOD1;SOX9;NPM1;CXCL5;EIF4EBP1;ENO1;GDF15;DDIT4;BZW2;MTHFD2;KARS;AGT;SNRPB;CCNB1IP1;DAP3;PTGES3;NUP35;DNAJA3;NMD3;EMG1;SNRPA;ASNS;TNFRSF10…
hepatitis C DOID-1883 human GSE20948 sample 599	0.55659	2.72845	0	0	295	274	FOXQ1;TRIB3;SNHG15;MYC;HSPH1;XPOT;CDK4;DKC1;NOP58;GARS;UBE2S;PSAT1;CEBPB;CCDC86;IARS;WDR12;DDX21;AARS;RCN1;SLC3A2;NONO;RRS1;SHMT2;NOP56;PPA1;GGCT;ZFAS1;MCM2;PFDN2;NME1;DDX39A;RPF2;SRM;FBL;SET;CDC20;MARS;S100P;SLC1A5;YARS;SNHG1;PTTG1;BOD1;NPM1;CXCL5;EIF4EBP1;PRMT1;DDIT4;MTHFD2;EBNA1BP2;TOMM5;KARS;PRPF19;EBPL;AGT;SNRPB;RPS21;HMGB1;TMEM147;PTGES3;ASNS;PRDX4;PFKM;LAPTM4B;NME1-NME2;RPL8;DNAJA1;RPS2;AT…	FOXQ1;TRIB3;SNHG15;MYC;HSPH1;XPOT;CDK4;DKC1;NOP58;GARS;UBE2S;PSAT1;CEBPB;CCDC86;IARS;WDR12;DDX21;AARS;RCN1;SLC3A2;NONO;RRS1;SHMT2;NOP56;PPA1;GGCT;ZFAS1;MCM2;PFDN2;NME1;DDX39A;RPF2;SRM;FBL;SET;CDC20;MARS;S100P;SLC1A5;YARS;SNHG1;PTTG1;BOD1;NPM1;CXCL5;EIF4EBP1;PRMT1;DDIT4;MTHFD2;EBNA1BP2;TOMM5;KARS;PRPF19;EBPL;AGT;SNRPB;RPS21;HMGB1;TMEM147;PTGES3;ASNS;PRDX4;PFKM;LAPTM4B;NME1-NME2;RPL8;DNAJA1;RPS2;AT…
hepatitis C DOID-1883 human GSE20948 sample 600	0.558587	2.73991	0	0	293	277	CLDN1;AJUBA;TRIB3;STC2;SNHG15;SLC7A5;MYC;TNFRSF12A;XPOT;CDK4;DKC1;NOP58;GARS;ADRM1;SLC7A11;PSAT1;PHLDA1;RAE1;CEBPB;IARS;DDX21;AARS;EIF2S2;RCN1;SLC3A2;NONO;SHMT2;LONP1;PPA1;ZFAS1;MCM2;NME1;FAM60A;CCT7;RPF2;FBL;SLC7A1;PSMD14;ABCE1;MARS;CXCL8;S100P;SLC1A5;YARS;SNHG1;BOD1;NPM1;CXCL5;EIF4EBP1;ENO1;GDF15;SAE1;DDIT4;NUP37;MTHFD2;KARS;AGT;SERPINE1;SNRPB;DAP3;PTGES3;NUP35;NMD3;EMG1;ASNS;LAPTM4B;RPL8;AREG;…	CLDN1;AJUBA;TRIB3;STC2;SNHG15;SLC7A5;MYC;TNFRSF12A;XPOT;CDK4;DKC1;NOP58;GARS;ADRM1;SLC7A11;PSAT1;PHLDA1;RAE1;CEBPB;IARS;DDX21;AARS;EIF2S2;RCN1;SLC3A2;NONO;SHMT2;LONP1;PPA1;ZFAS1;MCM2;NME1;FAM60A;CCT7;RPF2;FBL;SLC7A1;PSMD14;ABCE1;MARS;CXCL8;S100P;SLC1A5;YARS;SNHG1;BOD1;NPM1;CXCL5;EIF4EBP1;ENO1;GDF15;SAE1;DDIT4;NUP37;MTHFD2;KARS;AGT;SERPINE1;SNRPB;DAP3;PTGES3;NUP35;NMD3;EMG1;ASNS;LAPTM4B;RPL8;AREG;…
hepatitis C DOID-1883 human GSE20948 sample 601	0.519525	2.59729	0	0	306	286	AJUBA;TRIB3;STC2;SNHG15;CDK4;DKC1;NOP58;GARS;ADRM1;PSAT1;RAE1;NSUN5;CEBPB;CCDC86;DDX21;AARS;RCN1;SLC3A2;NONO;ATP6V1F;CCT3;PPA1;ZFAS1;PFDN2;NME1;FAM60A;CCT7;RPF2;FBL;SHISA5;SET;BHLHE40;SLC7A1;PSMD14;MARS;CXCL8;S100P;YARS;SNHG1;NPM1;EIF4EBP1;ENO1;MTHFD2;KARS;TRIP6;AGT;TAGLN2;SNRPB;DEK;ANXA3;FAM50A;DAP3;RNF114;NUP35;EMG1;ASNS;PRDX4;EIF3H;MTHFD1;RPL8;RPS2;HSD17B10;ATIC;IMPDH2;EIF2S3;GET4;CHCHD2;EIF6;…	AJUBA;TRIB3;STC2;SNHG15;CDK4;DKC1;NOP58;GARS;ADRM1;PSAT1;RAE1;NSUN5;CEBPB;CCDC86;DDX21;AARS;RCN1;SLC3A2;NONO;ATP6V1F;CCT3;PPA1;ZFAS1;PFDN2;NME1;FAM60A;CCT7;RPF2;FBL;SHISA5;SET;BHLHE40;SLC7A1;PSMD14;MARS;CXCL8;S100P;YARS;SNHG1;NPM1;EIF4EBP1;ENO1;MTHFD2;KARS;TRIP6;AGT;TAGLN2;SNRPB;DEK;ANXA3;FAM50A;DAP3;RNF114;NUP35;EMG1;ASNS;PRDX4;EIF3H;MTHFD1;RPL8;RPS2;HSD17B10;ATIC;IMPDH2;EIF2S3;GET4;CHCHD2;EIF6;…
hepatocellular carcinoma DOID-684 human GSE39791 sample 663	0.469017	2.22755	0	0	214	188	CEMIP;BOP1;CSE1L;HSPH1;SNTB1;COL4A1;HSP90AB1;TGFBI;CTHRC1;TIMP1;COL7A1;ASPM;RHEB;CELSR3;COL8A1;ELOVL5;KAT2A;TOP2A;SULF1;COL4A2;THY1;NCAPD2;CDC20;ACLY;SQLE;FADS1;FASN;PRC1;HSP90AA1;DDIT4;COL5A2;COL1A1;THEM6;EBNA1BP2;FAM83H;TOMM6;RABEPK;ACSL4;EPHA1;SPP1;MLXIPL;THBS2;PSMC2;ALG1L;SPARC;SRXN1;DHRS2;NOTCH3;PDGFRB;NAMPT;COL1A2;BRSK2;DNAJB6;HIST2H2AA4;COL5A1;LARS;ODC1;AIMP2;UBD;SQSTM1;APOLD1;IGFBP7;RDH10…	CEMIP;BOP1;CSE1L;HSPH1;SNTB1;COL4A1;HSP90AB1;TGFBI;CTHRC1;TIMP1;COL7A1;ASPM;RHEB;CELSR3;COL8A1;ELOVL5;KAT2A;TOP2A;SULF1;COL4A2;THY1;NCAPD2;CDC20;ACLY;SQLE;FADS1;FASN;PRC1;HSP90AA1;DDIT4;COL5A2;COL1A1;THEM6;EBNA1BP2;FAM83H;TOMM6;RABEPK;ACSL4;EPHA1;SPP1;MLXIPL;THBS2;PSMC2;ALG1L;SPARC;SRXN1;DHRS2;NOTCH3;PDGFRB;NAMPT;COL1A2;BRSK2;DNAJB6;HIST2H2AA4;COL5A1;LARS;ODC1;AIMP2;UBD;SQSTM1;APOLD1;IGFBP7;RDH10…
hepatocellular carcinoma DOID-684 human GSE60502 sample 656	0.57126	2.79301	0	0	283	253	ESM1;INHBA;GRIN2D;PRR7;TPX2;CBX8;MFSD12;COL11A1;ECT2;COL4A1;CENPN;KIF14;ACD;MYBL2;NUP155;IRAK1;KIF4A;PAFAH1B3;HJURP;CHEK1;CDCA3;GRINA;CGREF1;FAP;SERPINH1;CEP55;AURKA;RACGAP1;KIF20A;EZH2;ASPM;STIP1;CCNE1;NUDT1;SLC52A2;DTL;KIF23;MCM2;GPSM2;ZNF74;CDK1;FOXM1;MELK;TOP2A;RRM2;MAD2L1;NEK2;BIRC5;GINS1;SULF1;COL4A2;TCFL5;THY1;FANCG;CDK5;PLEKHS1;CDC20;MCM4;CCNB1;BUB1B;TPM4;PARPBP;SPDL1;S100P;PRC1;TACC3;TRA…	ESM1;INHBA;GRIN2D;PRR7;TPX2;CBX8;MFSD12;COL11A1;ECT2;COL4A1;CENPN;KIF14;ACD;MYBL2;NUP155;IRAK1;KIF4A;PAFAH1B3;HJURP;CHEK1;CDCA3;GRINA;CGREF1;FAP;SERPINH1;CEP55;AURKA;RACGAP1;KIF20A;EZH2;ASPM;STIP1;CCNE1;NUDT1;SLC52A2;DTL;KIF23;MCM2;GPSM2;ZNF74;CDK1;FOXM1;MELK;TOP2A;RRM2;MAD2L1;NEK2;BIRC5;GINS1;SULF1;COL4A2;TCFL5;THY1;FANCG;CDK5;PLEKHS1;CDC20;MCM4;CCNB1;BUB1B;TPM4;PARPBP;SPDL1;S100P;PRC1;TACC3;TRA…
idiopathic urticaria DOID-1555 human GSE57178 sample 815	0.542648	2.73741	0	0	408	374	CDH3;MTHFD1L;XPO5;SLC7A5;PUS7;MYC;HSPH1;BYSL;RUVBL1;CMSS1;DKC1;UTP14A;RRP12;NAT10;NOP58;GARS;POLR1B;NUDCD1;CTPS1;SLC5A6;YWHAG;IPO7;CCT6A;SNHG17;URB2;DDX10;NOLC1;HEATR1;IARS;HSPD1;WDR12;NOP2;DDX21;AARS;DCAF13;WDR43;RCN1;KPNA2;PLAU;PAICS;UTP20;FAP;TIMP1;PA2G4;WDR74;RRS1;PRPF4;GTPBP4;NOP14;STIP1;LYAR;CCT3;PPA1;IPO4;ZPR1;BRIX1;WDR3;POLR1C;PNO1;RAN;POLR1A;NOL10;RPF2;SRM;GNL3;RIOK1;MRTO4;PRPS1;NIFK;BHL…	CDH3;MTHFD1L;XPO5;SLC7A5;PUS7;MYC;HSPH1;BYSL;RUVBL1;CMSS1;DKC1;UTP14A;RRP12;NAT10;NOP58;GARS;POLR1B;NUDCD1;CTPS1;SLC5A6;YWHAG;IPO7;CCT6A;SNHG17;URB2;DDX10;NOLC1;HEATR1;IARS;HSPD1;WDR12;NOP2;DDX21;AARS;DCAF13;WDR43;RCN1;KPNA2;PLAU;PAICS;UTP20;FAP;TIMP1;PA2G4;WDR74;RRS1;PRPF4;GTPBP4;NOP14;STIP1;LYAR;CCT3;PPA1;IPO4;ZPR1;BRIX1;WDR3;POLR1C;PNO1;RAN;POLR1A;NOL10;RPF2;SRM;GNL3;RIOK1;MRTO4;PRPS1;NIFK;BHL…
in situ carcinoma DOID-8719 mouse GSE64756 sample 655	0.400312	1.9975	0	0	354	272	AJUBA;DUSP14;CDC25B;MMP7;TNFRSF12A;UHRF1;IFITM3;ECT2;UBE2C;COL4A1;CDCA5;CCND1;POLD2;CNN2;EVA1A;KRT23;CEBPB;E2F7;CXCL3;IFITM1;PMAIP1;BUB1;COL7A1;FAM89A;CDK1;NIT2;TNS4;ZBTB12;RRM2;BIRC5;CXCL2;MCM6;COL4A2;CENPE;CKS1B;BHLHE40;CDC20;FXYD5;PRC1;MORC4;TRIM59;SMC4;RANBP1;SOX9;CXCL5;CDCA8;PRMT1;CELSR1;DDIT4;TGIF1;CARHSP1;NCAPG;EREG;SERPINE2;ARHGAP11A;MKI67;ANXA3;IL1A;CCNA2;SWI5;H19;CDKN2A;FAM57A;SPP1;MLKL…	AJUBA;DUSP14;CDC25B;MMP7;TNFRSF12A;UHRF1;IFITM3;ECT2;UBE2C;COL4A1;CDCA5;CCND1;POLD2;CNN2;EVA1A;KRT23;CEBPB;E2F7;CXCL3;IFITM1;PMAIP1;BUB1;COL7A1;FAM89A;CDK1;NIT2;TNS4;ZBTB12;RRM2;BIRC5;CXCL2;MCM6;COL4A2;CENPE;CKS1B;BHLHE40;CDC20;FXYD5;PRC1;MORC4;TRIM59;SMC4;RANBP1;SOX9;CXCL5;CDCA8;PRMT1;CELSR1;DDIT4;TGIF1;CARHSP1;NCAPG;EREG;SERPINE2;ARHGAP11A;MKI67;ANXA3;IL1A;CCNA2;SWI5;H19;CDKN2A;FAM57A;SPP1;MLKL…
invasive ductal carcinoma DOID-3008 human GSE21422 sample 606	0.441682	2.19645	0	0	296	267	S100A11;CBX4;CTHRC1;HSPD1;KPNA2;TIMP1;CCT3;GGCT;MIF;PKM;TUBB;NME1;RAN;SULF1;LDHA;PSMD14;PPIA;S100P;HSP90AA1;RPN2;HSPE1;COL5A2;MRPS23;BZW2;COL1A1;TACSTD2;PGK1;NHP2;AGT;TAGLN2;SNRPB;TOMM6;MRPL3;DAP3;SNRPE;PTGES3;SLC39A6;SPP1;NAA20;PRDX4;SNRPD2;EIF3H;LAPTM4B;NME1-NME2;MORF4L2;S100A9;RPS2;PCNA;HSPA8;PRDX1;SNRPG;COL1A2;CHCHD2;RBBP7;GAPDH;IER3;MARCKSL1;HIST2H2AA4;MDH2;H2AFZ;HIST1H2BK;PABPC1;SNRPB2;HSPA…	S100A11;CBX4;CTHRC1;HSPD1;KPNA2;TIMP1;CCT3;GGCT;MIF;PKM;TUBB;NME1;RAN;SULF1;LDHA;PSMD14;PPIA;S100P;HSP90AA1;RPN2;HSPE1;COL5A2;MRPS23;BZW2;COL1A1;TACSTD2;PGK1;NHP2;AGT;TAGLN2;SNRPB;TOMM6;MRPL3;DAP3;SNRPE;PTGES3;SLC39A6;SPP1;NAA20;PRDX4;SNRPD2;EIF3H;LAPTM4B;NME1-NME2;MORF4L2;S100A9;RPS2;PCNA;HSPA8;PRDX1;SNRPG;COL1A2;CHCHD2;RBBP7;GAPDH;IER3;MARCKSL1;HIST2H2AA4;MDH2;H2AFZ;HIST1H2BK;PABPC1;SNRPB2;HSPA…
invasive ductal carcinoma DOID-3008 human GSE5764 sample 626	0.462093	2.26251	0	0	265	245	STC2;IRAK1;CTHRC1;HSPD1;WDR12;CKS2;KPNA2;RACGAP1;CCT3;GGCT;NME1;RAN;SULF1;DDX39A;LDHA;PSMD14;PPIA;CCT2;NPM1;HSPE1;COL5A2;MRPS23;BZW2;COL1A1;CCT5;ACTL6A;MZT2A;NHP2;SNRPB;MRPL3;SNRPE;LAPTM4B;DNAJA1;SPARC;PCNA;HSPA8;PRDX1;ENOPH1;CXXC5;RPS19;RPL36A;COL6A3;SNRPG;COL1A2;CHCHD2;RBBP7;CEBPZ;EIF3E;ILF2;GAPDH;MARCKSL1;POLE2;H2AFZ;EIF2AK1;PABPC1;SFRP4;IGFBP7;RAD21;GAS5;CEACAM6;IFI6;ACVR1;RPL39;TRMT10C;COPZ1…	STC2;IRAK1;CTHRC1;HSPD1;WDR12;CKS2;KPNA2;RACGAP1;CCT3;GGCT;NME1;RAN;SULF1;DDX39A;LDHA;PSMD14;PPIA;CCT2;NPM1;HSPE1;COL5A2;MRPS23;BZW2;COL1A1;CCT5;ACTL6A;MZT2A;NHP2;SNRPB;MRPL3;SNRPE;LAPTM4B;DNAJA1;SPARC;PCNA;HSPA8;PRDX1;ENOPH1;CXXC5;RPS19;RPL36A;COL6A3;SNRPG;COL1A2;CHCHD2;RBBP7;CEBPZ;EIF3E;ILF2;GAPDH;MARCKSL1;POLE2;H2AFZ;EIF2AK1;PABPC1;SFRP4;IGFBP7;RAD21;GAS5;CEACAM6;IFI6;ACVR1;RPL39;TRMT10C;COPZ1…
invasive lobular carcinoma DOID-3457 human GSE5764 sample 625	0.433659	2.14414	0	0	287	257	ENC1;COL11A1;CMSS1;IFITM3;COL12A1;TGFBI;CTHRC1;MCM3;GALNT6;KPNA2;TIMP1;SERPINH1;RRS1;CCT3;GTF3A;OLA1;GGCT;PFDN2;RAN;RFC4;DDX39A;COL4A2;LDHA;BGN;SPON2;PSMD14;IFITM2;DPCD;CFB;UBA2;DDIT4;COL5A2;FAM220A;COL1A1;EBNA1BP2;TOMM5;POLB;NHP2;TAGLN2;POMP;TALDO1;SPP1;THBS2;NME1-NME2;MORF4L2;FAM84B;SPARC;PCNA;HSPA8;PDGFRB;TATDN1;CCDC3;LARP1;COL6A3;COL1A2;TPD52L1;RPL35;CLNS1A;DPAGT1;NID2;GAPDH;CTSH;PARP1;HIST2H…	ENC1;COL11A1;CMSS1;IFITM3;COL12A1;TGFBI;CTHRC1;MCM3;GALNT6;KPNA2;TIMP1;SERPINH1;RRS1;CCT3;GTF3A;OLA1;GGCT;PFDN2;RAN;RFC4;DDX39A;COL4A2;LDHA;BGN;SPON2;PSMD14;IFITM2;DPCD;CFB;UBA2;DDIT4;COL5A2;FAM220A;COL1A1;EBNA1BP2;TOMM5;POLB;NHP2;TAGLN2;POMP;TALDO1;SPP1;THBS2;NME1-NME2;MORF4L2;FAM84B;SPARC;PCNA;HSPA8;PDGFRB;TATDN1;CCDC3;LARP1;COL6A3;COL1A2;TPD52L1;RPL35;CLNS1A;DPAGT1;NID2;GAPDH;CTSH;PARP1;HIST2H…
liver cirrhosis DOID-5082 human GSE50892 sample 1012	-0.459018	-2.23611	0	0	301	253	MMP7;MACC1;SPON2;C2;CFB;TGM2;CDH6;TGFB2;THBS2;IL13RA2;GABRE;TNFRSF11B;EPB41L2;CHORDC1;TNC;FMO3;SFRP4;MCAM;PRRX1;LAMC2;VCAN;MSC;TNNT1;ALPK2;ANGPTL4;COL15A1;ME1;CTSK;NQO1;KRR1;COL3A1;IL33;NNMT;GABRP;KCTD16;DOCK11;NEB;ABCC9;IGHG1;NRCAM;IL2RA;TBXAS1;CEP170;IFI44;ZNF117;LUM;PSTPIP2;ANXA1;IL32;REN;GRAP;FCGR2A;NCF2;TMEM154;PCDHB16;IFNAR2;MYOF;MOXD1;ATP2A1;CCND2;KIAA1551;LYZ;IGHG4;TPM2;ITGB3;SELL;DCK;ALO…	PLCB2;RARRES1;TLR1;APBB1IP;CD3E;NOV;CCL21;CPA3;CD4;MS4A1;IGHM;MS4A4A;MARCH1;EVI2B;MRC1;ST8SIA4;CD180;LIPC;IGKC;IGKV3-20;TTN;NCKAP1L;MB;TLR6;CSF1R;IGHV3-48;GPR34;AK5;CD3G;IKZF3;ANKRD44;CCDC80;IGHV3-23;COL14A1;CD52;PIGR;DES;CCL19;TRAT1;STK17B;PAPPA2;TPSB2;ITGAL;MS4A6A;DOCK2;FABP4;LDB3;TXLNB;CFH;PYGM;IKZF1;CD27;GPR174;SLAMF7;MS4A7;SPON1;MYH11;CTSS;PTPN22;CCL5;BIN2;SYNPO2;IGHA1;ARHGAP15;CYSLTR1;MFAP4…
low-grade serous ovarian carcinomas DOID-0050933 human GSE56443 sample 755	0.416963	2.03127	0	0	341	269	ETV4;ESM1;AJUBA;MET;ANLN;EGFL6;S100A11;MACC1;COL11A1;COL12A1;COL4A1;BRCA2;MMP11;TRIM29;SRPX2;CENPI;KRT23;CXCL1;CENPF;FAP;MFAP2;KRT17;ADAM12;VSNL1;COL8A1;S100A2;KIF23;TNS4;SLCO1B3;TOP2A;SULF1;SLC4A11;NOX4;PMEPA1;BHLHE40;PLEKHS1;BGN;CXCL8;SMC4;HAPLN3;PTTG1;DUSP10;GDF15;TRAF5;LIF;SIX4;DDIT4;COL5A2;F2R;COL1A1;SERPINE1;ANXA3;SLC11A1;SPP1;KRT7;THBS2;OLR1;HIST1H2BF;UCA1;DIO2;SPARC;SERPINB5;MMP12;GABRE;I…	ETV4;ESM1;AJUBA;MET;ANLN;EGFL6;S100A11;MACC1;COL11A1;COL12A1;COL4A1;BRCA2;MMP11;TRIM29;SRPX2;CENPI;KRT23;CXCL1;CENPF;FAP;MFAP2;KRT17;ADAM12;VSNL1;COL8A1;S100A2;KIF23;TNS4;SLCO1B3;TOP2A;SULF1;SLC4A11;NOX4;PMEPA1;BHLHE40;PLEKHS1;BGN;CXCL8;SMC4;HAPLN3;PTTG1;DUSP10;GDF15;TRAF5;LIF;SIX4;DDIT4;COL5A2;F2R;COL1A1;SERPINE1;ANXA3;SLC11A1;SPP1;KRT7;THBS2;OLR1;HIST1H2BF;UCA1;DIO2;SPARC;SERPINB5;MMP12;GABRE;I…
lung large cell carcinoma DOID-4556 human GSE51852 sample 732	0.633553	2.93626	0	0	226	169	NFE2L3;ANLN;AUNIP;COL11A1;ATAD2;CDCA5;SKA3;KIF14;MMP11;FANCB;MCM10;MMP3;CTHRC1;E2F7;PFDN4;SPC25;CKS2;CHEK1;ERCC6L;PMAIP1;CENPF;BUB1;FAP;POLQ;CEP55;COL7A1;KIF18A;ASPM;NUF2;CENPA;S100A2;KIF23;CDK1;MELK;RRM2;MAD2L1;NEK2;BIRC5;GINS1;PLEKHN1;UBE2T;SULF1;TICRR;CENPE;ATAD5;CLSPN;BUB1B;DUXAP8;MND1;S100P;CDC45;TTK;KIF20B;FAM72D;CDCA7;COL5A2;NCAPG;RAD51AP1;NUSAP1;MKI67;KIF11;DNA2;SPAG5;SLC2A1;CCNA2;SPP1;GL…	NFE2L3;ANLN;AUNIP;COL11A1;ATAD2;CDCA5;SKA3;KIF14;MMP11;FANCB;MCM10;MMP3;CTHRC1;E2F7;PFDN4;SPC25;CKS2;CHEK1;ERCC6L;PMAIP1;CENPF;BUB1;FAP;POLQ;CEP55;COL7A1;KIF18A;ASPM;NUF2;CENPA;S100A2;KIF23;CDK1;MELK;RRM2;MAD2L1;NEK2;BIRC5;GINS1;PLEKHN1;UBE2T;SULF1;TICRR;CENPE;ATAD5;CLSPN;BUB1B;DUXAP8;MND1;S100P;CDC45;TTK;KIF20B;FAM72D;CDCA7;COL5A2;NCAPG;RAD51AP1;NUSAP1;MKI67;KIF11;DNA2;SPAG5;SLC2A1;CCNA2;SPP1;GL…
lung squamous cell carcinoma DOID-3907 human GSE51852 sample 734	0.526583	2.6093	0	0	347	250	CDH3;CLDN1;LRP8;ANLN;MMP7;DPEP1;AUNIP;COL11A1;ATAD2;CDCA5;SKA3;KIF14;MMP11;FANCB;MCM10;TRIM29;MMP3;PSAT1;CTHRC1;E2F7;PFDN4;SPC25;CKS2;CHEK1;ERCC6L;FANCI;PMAIP1;CENPF;BUB1;PERP;POLQ;CEP55;COL7A1;KRT17;KIF18A;ASPM;NUF2;VSNL1;CENPA;S100A2;KIF23;GRHL3;CDC6;CDK1;MELK;TNS4;RRM2;MAD2L1;NEK2;BIRC5;MMP10;GINS1;PLEKHN1;UBE2T;RFC4;RAD54L;TICRR;PKP1;CENPE;CENPW;ATAD5;CLSPN;BUB1B;MND1;S100P;CDC45;HELLS;TTK;KI…	CDH3;CLDN1;LRP8;ANLN;MMP7;DPEP1;AUNIP;COL11A1;ATAD2;CDCA5;SKA3;KIF14;MMP11;FANCB;MCM10;TRIM29;MMP3;PSAT1;CTHRC1;E2F7;PFDN4;SPC25;CKS2;CHEK1;ERCC6L;FANCI;PMAIP1;CENPF;BUB1;PERP;POLQ;CEP55;COL7A1;KRT17;KIF18A;ASPM;NUF2;VSNL1;CENPA;S100A2;KIF23;GRHL3;CDC6;CDK1;MELK;TNS4;RRM2;MAD2L1;NEK2;BIRC5;MMP10;GINS1;PLEKHN1;UBE2T;RFC4;RAD54L;TICRR;PKP1;CENPE;CENPW;ATAD5;CLSPN;BUB1B;MND1;S100P;CDC45;HELLS;TTK;KI…
myelodysplastic syndrome DOID-0050908 human GSE19429 sample 812	0.413079	2.0487	0	0	291	266	XPOT;IFITM3;DKC1;UBE2C;GARS;YWHAG;CBX3;CKS2;IFITM1;CCT3;CTNNBL1;GTF3A;GGCT;MCM2;NME1;GNL3;NUP107;CKS1B;PSMD14;IFITM2;HSP90AA1;NOC3L;CETN2;FAM72D;HSPE1;UBA2;BZW2;MTHFD2;TOMM5;CPOX;PRPF19;RAD51AP1;EBPL;NHP2;TAGLN2;DEK;LSM7;TOMM6;MEST;MRPL3;HES6;TALDO1;PTGES3;PRDX4;LAPTM4B;NCOA7;HIST1H2BF;PCNA;GPX1;DNAJC9;RPS19;SLBP;RPL36A;SNRPG;RBBP7;NMU;MRPS24;ZWINT;HIST1H3H;HIST2H2AA4;POLE2;LBR;MDH2;IL1B;POLR2G;H…	XPOT;IFITM3;DKC1;UBE2C;GARS;YWHAG;CBX3;CKS2;IFITM1;CCT3;CTNNBL1;GTF3A;GGCT;MCM2;NME1;GNL3;NUP107;CKS1B;PSMD14;IFITM2;HSP90AA1;NOC3L;CETN2;FAM72D;HSPE1;UBA2;BZW2;MTHFD2;TOMM5;CPOX;PRPF19;RAD51AP1;EBPL;NHP2;TAGLN2;DEK;LSM7;TOMM6;MEST;MRPL3;HES6;TALDO1;PTGES3;PRDX4;LAPTM4B;NCOA7;HIST1H2BF;PCNA;GPX1;DNAJC9;RPS19;SLBP;RPL36A;SNRPG;RBBP7;NMU;MRPS24;ZWINT;HIST1H3H;HIST2H2AA4;POLE2;LBR;MDH2;IL1B;POLR2G;H…
myotonic dystrophy type 1 DOID-11722 human GSE7177 sample 1053	0.414778	2.06679	0	0	316	294	ANLN;EGFL6;SLC39A10;SLC7A5;CSE1L;XPOT;DKC1;NAA10;NOP58;GARS;CCND1;SLC7A11;PSAT1;CCT6A;HSPD1;CBX3;CKS2;RCN1;CRNDE;KPNA2;PRR11;OLA1;PPA1;MELK;RRM2;PLS3;GLA;PALM2-AKAP2;PSMD14;CCNB1;NCL;IFITM2;MORC4;HSP90AA1;PTTG1;NPM1;ENO1;UBA2;MTHFD2;TOMM5;PGK1;DEK;TMEM123;MRPL3;HMGB1;EIF3M;TALDO1;PTGES3;SPIN4;PRDX4;MTDH;MORF4L2;BCAP31;HNRNPM;HSD17B10;HSPA8;SMS;EPRS;EIF2S3;RPL36A;TUBA4A;MCTS1;UBA1;SNRPG;ACOT9;CCT8…	ANLN;EGFL6;SLC39A10;SLC7A5;CSE1L;XPOT;DKC1;NAA10;NOP58;GARS;CCND1;SLC7A11;PSAT1;CCT6A;HSPD1;CBX3;CKS2;RCN1;CRNDE;KPNA2;PRR11;OLA1;PPA1;MELK;RRM2;PLS3;GLA;PALM2-AKAP2;PSMD14;CCNB1;NCL;IFITM2;MORC4;HSP90AA1;PTTG1;NPM1;ENO1;UBA2;MTHFD2;TOMM5;PGK1;DEK;TMEM123;MRPL3;HMGB1;EIF3M;TALDO1;PTGES3;SPIN4;PRDX4;MTDH;MORF4L2;BCAP31;HNRNPM;HSD17B10;HSPA8;SMS;EPRS;EIF2S3;RPL36A;TUBA4A;MCTS1;UBA1;SNRPG;ACOT9;CCT8…
myotonic dystrophy type 1 DOID-11722 human GSE7178 sample 1051	0.391654	1.94394	0	0	321	294	JADE3;SLC39A10;TGFBI;HSPD1;LRP11;EIF2S2;SERPINH1;CCT3;OLA1;TMEM97;NME1;RRM2;PLS3;GLA;PRPS1;PSMD14;PPIA;MORC4;TRMT112;PODXL;BOD1;RPN2;HSPE1;PHF6;CTPS2;KARS;PGK1;MEST;PSMG3;TALDO1;ZBTB33;PRDX4;EIF3H;PFKM;NME1-NME2;MORF4L2;DNAJA1;BCAP31;HS6ST2;RBMX;SPARC;HSD17B10;HSPA8;SMS;PRDX1;SLC25A14;DDX47;EIF2S3;CD81;RPL36A;MCTS1;COL6A3;UBA1;SMC1A;ACOT9;UPF3B;COL1A2;RBBP7;HPRT1;HMGB3;EIF1AX;MRPS24;NID2;PSMA1;EI…	JADE3;SLC39A10;TGFBI;HSPD1;LRP11;EIF2S2;SERPINH1;CCT3;OLA1;TMEM97;NME1;RRM2;PLS3;GLA;PRPS1;PSMD14;PPIA;MORC4;TRMT112;PODXL;BOD1;RPN2;HSPE1;PHF6;CTPS2;KARS;PGK1;MEST;PSMG3;TALDO1;ZBTB33;PRDX4;EIF3H;PFKM;NME1-NME2;MORF4L2;DNAJA1;BCAP31;HS6ST2;RBMX;SPARC;HSD17B10;HSPA8;SMS;PRDX1;SLC25A14;DDX47;EIF2S3;CD81;RPL36A;MCTS1;COL6A3;UBA1;SMC1A;ACOT9;UPF3B;COL1A2;RBBP7;HPRT1;HMGB3;EIF1AX;MRPS24;NID2;PSMA1;EI…
myotonic dystrophy type 1 DOID-11722 human GSE7178 sample 1052	0.372477	1.85696	0	0	348	325	CDH3;ENC1;JADE3;SLC39A10;HSP90AB1;TGFBI;LRP11;CKS2;CCT4;CDK1;MELK;NME1;RAN;CCT7;PLS3;GLA;PRPS1;CKS1B;YAP1;PSMD14;CCNB1;NCL;BUB1B;RPL7L1;PRC1;MORC4;CETN2;COL5A2;PHF6;CTPS2;PGK1;MEST;ANXA3;GLO1;ZBTB33;THOC3;PRDX4;PFKM;RPL8;MORF4L2;DNAJA1;BCAP31;HS6ST2;SPARC;HSD17B10;HSPA8;SMS;PRDX1;SLC25A14;EIF2S3;CD81;RPL36A;MCTS1;UBA1;ACOT9;UPF3B;CCT8;CHCHD2;H2AFY;RPL35;RBBP7;CTSV;HPRT1;HMGB3;EIF1AX;PSMA1;ILF2;PS…	CDH3;ENC1;JADE3;SLC39A10;HSP90AB1;TGFBI;LRP11;CKS2;CCT4;CDK1;MELK;NME1;RAN;CCT7;PLS3;GLA;PRPS1;CKS1B;YAP1;PSMD14;CCNB1;NCL;BUB1B;RPL7L1;PRC1;MORC4;CETN2;COL5A2;PHF6;CTPS2;PGK1;MEST;ANXA3;GLO1;ZBTB33;THOC3;PRDX4;PFKM;RPL8;MORF4L2;DNAJA1;BCAP31;HS6ST2;SPARC;HSD17B10;HSPA8;SMS;PRDX1;SLC25A14;EIF2S3;CD81;RPL36A;MCTS1;UBA1;ACOT9;UPF3B;CCT8;CHCHD2;H2AFY;RPL35;RBBP7;CTSV;HPRT1;HMGB3;EIF1AX;PSMA1;ILF2;PS…
myotonic dystrophy type 1 DOID-11722 human GSE7179 sample 1050	0.540546	2.73311	0	0	361	326	JADE3;SLC39A10;SLC7A5;XPOT;IFITM3;DKC1;UBE2C;UTP14A;NAA10;GARS;TUBB3;PSAT1;POU5F1B;KIF4A;CEBPB;YTHDF1;MRPL17;IARS;DDX21;AARS;CKS2;KPNA2;IFITM1;SLC3A2;PMAIP1;TXLNG;SHMT2;FAM83D;MMP1;MAD2L2;PPA1;RRM2;GINS1;PLS3;DDX39A;RPF2;GLA;GSTP1;LAGE3;PRPS1;RCC2;CKS1B;CDC20;CCNB1;IFITM2;RPL7L1;DNMT3B;MARS;YARS;TRMT112;PTTG1;BOD1;THOC2;PHF6;CTPS2;DLGAP5;NPM3;MTHFD2;TOMM5;MORC2;RAD51AP1;NHP2;SNRPB;LSM7;TOMM6;DAZA…	JADE3;SLC39A10;SLC7A5;XPOT;IFITM3;DKC1;UBE2C;UTP14A;NAA10;GARS;TUBB3;PSAT1;POU5F1B;KIF4A;CEBPB;YTHDF1;MRPL17;IARS;DDX21;AARS;CKS2;KPNA2;IFITM1;SLC3A2;PMAIP1;TXLNG;SHMT2;FAM83D;MMP1;MAD2L2;PPA1;RRM2;GINS1;PLS3;DDX39A;RPF2;GLA;GSTP1;LAGE3;PRPS1;RCC2;CKS1B;CDC20;CCNB1;IFITM2;RPL7L1;DNMT3B;MARS;YARS;TRMT112;PTTG1;BOD1;THOC2;PHF6;CTPS2;DLGAP5;NPM3;MTHFD2;TOMM5;MORC2;RAD51AP1;NHP2;SNRPB;LSM7;TOMM6;DAZA…
mytonic dystrophy Type 1 DOID-11722 human GSE7179 sample 1049	0.461251	2.23814	0	0	283	244	JADE3;SLC39A10;SLC7A5;DKC1;UTP14A;NAA10;YWHAG;KIF4A;DDX21;CKS2;KPNA2;IFITM1;SLC3A2;PMAIP1;TXLNG;MMP1;OLA1;PPA1;PLS3;GLA;PCSK9;LAGE3;PRPS1;CCNB1;PODXL;PTTG1;BOD1;THOC2;UBA2;PHF6;CTPS2;TOMM5;AMOTL2;PGK1;RAD51AP1;LSM7;TOMM6;MEST;VASH2;DAZAP1;POP7;MRPL3;AMMECR1;PRDX4;SNRPD2;MORF4L2;BCAP31;HSD17B10;SMS;EIF2S3;CD81;RPL36A;TUBA4A;MCTS1;UBA1;SNRPG;ACOT9;UPF3B;PBDC1;RBBP7;HPRT1;HMGB3;EIF1AX;H2AFZ;APELA;PJ…	JADE3;SLC39A10;SLC7A5;DKC1;UTP14A;NAA10;YWHAG;KIF4A;DDX21;CKS2;KPNA2;IFITM1;SLC3A2;PMAIP1;TXLNG;MMP1;OLA1;PPA1;PLS3;GLA;PCSK9;LAGE3;PRPS1;CCNB1;PODXL;PTTG1;BOD1;THOC2;UBA2;PHF6;CTPS2;TOMM5;AMOTL2;PGK1;RAD51AP1;LSM7;TOMM6;MEST;VASH2;DAZAP1;POP7;MRPL3;AMMECR1;PRDX4;SNRPD2;MORF4L2;BCAP31;HSD17B10;SMS;EIF2S3;CD81;RPL36A;TUBA4A;MCTS1;UBA1;SNRPG;ACOT9;UPF3B;PBDC1;RBBP7;HPRT1;HMGB3;EIF1AX;H2AFZ;APELA;PJ…
nasopharynx carcinoma DOID-9261 human GSE12452 sample 774	0.51861	2.46033	0	0	225	189	INHBA;NFE2L3;ANLN;EGFL6;PUS7;FJX1;CDK4;UHRF1;COL4A1;ATAD2;KIF14;CTPS1;PRMT3;MMP3;SORD;ANGPT2;PSPH;CXCL3;PHF14;CHI3L1;RCN1;PMAIP1;CEP55;TNFSF15;NUF2;MMP1;WNT5A;DTL;BRIX1;KIF23;MCM2;CDC6;WDR3;SLC25A32;NME1;MAD2L1;MTERF3;GINS1;COL4A2;NUP107;PARPBP;ZNRF3;DUXAP10;PODXL;BOD1;HELLS;MASTL;COL5A2;CENPH;USP31;ZNF367;RAD51AP1;PNPT1;KNTC1;KIF11;VASH2;DNA2;LSM5;ASB9;LAPTM4B;KIF15;HS6ST2;SPARC;MMP12;PCNA;DHRS2…	INHBA;NFE2L3;ANLN;EGFL6;PUS7;FJX1;CDK4;UHRF1;COL4A1;ATAD2;KIF14;CTPS1;PRMT3;MMP3;SORD;ANGPT2;PSPH;CXCL3;PHF14;CHI3L1;RCN1;PMAIP1;CEP55;TNFSF15;NUF2;MMP1;WNT5A;DTL;BRIX1;KIF23;MCM2;CDC6;WDR3;SLC25A32;NME1;MAD2L1;MTERF3;GINS1;COL4A2;NUP107;PARPBP;ZNRF3;DUXAP10;PODXL;BOD1;HELLS;MASTL;COL5A2;CENPH;USP31;ZNF367;RAD51AP1;PNPT1;KNTC1;KIF11;VASH2;DNA2;LSM5;ASB9;LAPTM4B;KIF15;HS6ST2;SPARC;MMP12;PCNA;DHRS2…
nasopharynx carcinoma DOID-9261 human GSE12452 sample 775	0.558433	2.65901	0	0	227	207	INHBA;NFE2L3;ANLN;SLC39A10;TPX2;XPOT;FJX1;CDK4;UHRF1;COL4A1;ATAD2;KIF14;CTPS1;MCM10;MMP3;TAF1A;CTHRC1;PSPH;CXCL3;CKS2;RCN1;CENPF;CEP55;RACGAP1;EZH2;TNFSF15;KIF18A;KIF18B;NUF2;MMP1;DONSON;DTL;MELK;NME1;TOP2A;RRM2;MAD2L1;MTERF3;RAN;GINS1;UBE2T;SULF1;COL4A2;CENPE;CENPW;CKS1B;SELE;CCNB1;BUB1B;PARPBP;ZNRF3;PRC1;TTK;FAM72D;MASTL;COL5A2;CENPH;DLGAP5;MSH2;NCAPG;ZNF367;RAD51AP1;PNPT1;KNTC1;KIF11;VASH2;DNA…	INHBA;NFE2L3;ANLN;SLC39A10;TPX2;XPOT;FJX1;CDK4;UHRF1;COL4A1;ATAD2;KIF14;CTPS1;MCM10;MMP3;TAF1A;CTHRC1;PSPH;CXCL3;CKS2;RCN1;CENPF;CEP55;RACGAP1;EZH2;TNFSF15;KIF18A;KIF18B;NUF2;MMP1;DONSON;DTL;MELK;NME1;TOP2A;RRM2;MAD2L1;MTERF3;RAN;GINS1;UBE2T;SULF1;COL4A2;CENPE;CENPW;CKS1B;SELE;CCNB1;BUB1B;PARPBP;ZNRF3;PRC1;TTK;FAM72D;MASTL;COL5A2;CENPH;DLGAP5;MSH2;NCAPG;ZNF367;RAD51AP1;PNPT1;KNTC1;KIF11;VASH2;DNA…
nasopharynx carcinoma DOID-9261 human GSE12452 sample 777	0.430145	2.00415	0	0	167	149	INHBA;FJX1;COL4A1;TGFBI;CTHRC1;CKS2;RCN1;CEP55;RACGAP1;NUF2;MMP1;DTL;MELK;TOP2A;MAD2L1;GINS1;SULF1;COL4A2;OLFML2B;SELE;CCNB1;BUB1B;PRC1;TTK;MASTL;COL5A2;COL1A1;ZNF367;RAD51AP1;MEST;KIF11;VASH2;SPP1;PRDX4;THBS2;SPARC;CHN1;DEPDC1B;COL6A3;COL1A2;CDC7;CXCL11;PTGS2;NEDD1;ZWINT;FCGR3B;NDC80;TWIST1;CENPK;OIP5;GZMB;FNDC1;IFI6;TNFAIP6;VCAN;PBK;COL15A1;VRK2;RAI14;COL3A1;TNFSF4;CXCL10;NNMT;GALNT11;CXCL9;ISG…	INHBA;FJX1;COL4A1;TGFBI;CTHRC1;CKS2;RCN1;CEP55;RACGAP1;NUF2;MMP1;DTL;MELK;TOP2A;MAD2L1;GINS1;SULF1;COL4A2;OLFML2B;SELE;CCNB1;BUB1B;PRC1;TTK;MASTL;COL5A2;COL1A1;ZNF367;RAD51AP1;MEST;KIF11;VASH2;SPP1;PRDX4;THBS2;SPARC;CHN1;DEPDC1B;COL6A3;COL1A2;CDC7;CXCL11;PTGS2;NEDD1;ZWINT;FCGR3B;NDC80;TWIST1;CENPK;OIP5;GZMB
nasopharynx carcinoma DOID-9261 human GSE12452 sample 778	0.525664	2.45944	0	0	214	171	ESM1;CLDN1;NFE2L3;ANLN;FJX1;CDK4;COL4A1;KIF14;TBC1D24;HSP90AB1;PRMT3;MMP3;PSAT1;PSPH;CXCL3;CHI3L1;RCN1;PLAU;PMAIP1;CEP55;KIF18A;NUF2;MMP1;OLA1;DTL;MCM2;AZGP1;MIF;PKM;NME1;TOP2A;RRM2;MAD2L1;GINS1;COL4A2;LDHA;CCNB1;CXCL8;ZNRF3;PRC1;ENO1;MASTL;MSANTD3;COL5A2;CENPH;MSH2;NCAPG;ZNF367;RAD51AP1;MEST;KIF11;ASB9;SLC39A6;FLVCR1;SRD5A1;GPI;SPARC;TK1;DEPDC1B;CADPS;SNHG3;CXCL11;PTGS2;NEDD1;NDC80;GAPDH;TNC;TMA…	ESM1;CLDN1;NFE2L3;ANLN;FJX1;CDK4;COL4A1;KIF14;TBC1D24;HSP90AB1;PRMT3;MMP3;PSAT1;PSPH;CXCL3;CHI3L1;RCN1;PLAU;PMAIP1;CEP55;KIF18A;NUF2;MMP1;OLA1;DTL;MCM2;AZGP1;MIF;PKM;NME1;TOP2A;RRM2;MAD2L1;GINS1;COL4A2;LDHA;CCNB1;CXCL8;ZNRF3;PRC1;ENO1;MASTL;MSANTD3;COL5A2;CENPH;MSH2;NCAPG;ZNF367;RAD51AP1;MEST;KIF11;ASB9;SLC39A6;FLVCR1;SRD5A1;GPI;SPARC;TK1;DEPDC1B;CADPS;SNHG3;CXCL11;PTGS2;NEDD1;NDC80;GAPDH;TNC;TMA…
nasopharynx carcinoma DOID-9261 human GSE13597 sample 613	0.392624	1.92017	0	0	303	271	CDK4;TGFBI;AHCY;HSPD1;CKS2;PLAU;PERP;CCT4;MMP1;OLA1;PPA1;S100A2;MIF;HDAC2;PKM;TUBB;NME1;RAN;MMP10;CXCL2;PLS3;CKS1B;PPIA;CXCL8;CCT2;PTTG1;LIMS1;NPM1;NAP1L1;COL1A1;SERPINE2;MEST;MRPL3;HMGB1;TREM1;PTGES3;SPP1;PRDX4;SNRPD2;LAPTM4B;NME1-NME2;S100A9;AQP9;SPARC;GPX1;RPS19;EIF2S3;IL1RN;CHN1;CCNB2;COL6A3;SNRPF;COL1A2;CHCHD2;RPL35;RPS7;PTGS2;PTMA;ZWINT;EIF3E;GAPDH;CTSH;IER3;IL1B;H2AFZ;ICAM1;RPL7;HIST1H2BK;…	CDK4;TGFBI;AHCY;HSPD1;CKS2;PLAU;PERP;CCT4;MMP1;OLA1;PPA1;S100A2;MIF;HDAC2;PKM;TUBB;NME1;RAN;MMP10;CXCL2;PLS3;CKS1B;PPIA;CXCL8;CCT2;PTTG1;LIMS1;NPM1;NAP1L1;COL1A1;SERPINE2;MEST;MRPL3;HMGB1;TREM1;PTGES3;SPP1;PRDX4;SNRPD2;LAPTM4B;NME1-NME2;S100A9;AQP9;SPARC;GPX1;RPS19;EIF2S3;IL1RN;CHN1;CCNB2;COL6A3;SNRPF;COL1A2;CHCHD2;RPL35;RPS7;PTGS2;PTMA;ZWINT;EIF3E;GAPDH;CTSH;IER3;IL1B;H2AFZ;ICAM1;RPL7;HIST1H2BK;…
nasopharynx carcinoma DOID-9261 human GSE13597 sample 808	0.430484	2.16416	0	0	358	324	CLDN1;MMP7;CDK4;TRIM28;COL4A1;UBE2S;SOX4;MMP3;RLIM;HSPD1;CXCL1;CKS2;PLAU;PMAIP1;PERP;KRT17;MMP1;OLA1;S100A2;MIF;PKM;TUBB;NME1;FAM60A;MMP10;CXCL2;PLS3;GSTP1;FBL;PSMD14;PPIA;CXCL8;CCT2;PTTG1;NPM1;PRMT1;NAP1L1;COL5A2;COL1A1;STRAP;SERPINE2;MEST;MRPL3;PTGES3;SPP1;SNRPD2;EIF3H;LAPTM4B;NME1-NME2;S100A9;SPARC;RPS2;SERPINB5;MMP12;GPX1;RPS19;IL1RN;RPL36A;COL6A3;SNRPG;SNRPF;COL1A2;CHCHD2;RPL35;RPS7;PTGS2;PS…	CLDN1;MMP7;CDK4;TRIM28;COL4A1;UBE2S;SOX4;MMP3;RLIM;HSPD1;CXCL1;CKS2;PLAU;PMAIP1;PERP;KRT17;MMP1;OLA1;S100A2;MIF;PKM;TUBB;NME1;FAM60A;MMP10;CXCL2;PLS3;GSTP1;FBL;PSMD14;PPIA;CXCL8;CCT2;PTTG1;NPM1;PRMT1;NAP1L1;COL5A2;COL1A1;STRAP;SERPINE2;MEST;MRPL3;PTGES3;SPP1;SNRPD2;EIF3H;LAPTM4B;NME1-NME2;S100A9;SPARC;RPS2;SERPINB5;MMP12;GPX1;RPS19;IL1RN;RPL36A;COL6A3;SNRPG;SNRPF;COL1A2;CHCHD2;RPL35;RPS7;PTGS2;PS…
nicotine dependence DOID-0050742 human GSE6264 sample 582	0.393122	1.99805	0	0	370	353	SF3B3;CSE1L;MYC;YEATS2;TKT;CTPS1;WDR75;YWHAG;AHCY;PSAT1;IARS;HSPD1;AARS;CENPF;PAICS;RNPS1;NONO;XPO1;CEP55;DNMT1;RGS16;SSB;DARS;MCM2;NUP188;TOP2A;CCT7;MCM6;LPCAT1;PSMD14;ACLY;NCL;CCT2;MSH6;HSP90AA1;SNHG1;ENO1;PRMT1;MSH2;CCT5;MTHFD2;NCAPG;KARS;SRRT;STRAP;CPOX;BLM;KIF11;PFKFB3;STAU1;CCP110;ACSL4;DNAJA3;GNL2;MTHFD1;MORF4L2;PRPF31;DNAJA1;DENR;INTS8;SMARCA4;GPI;RBMX;NUP153;HNRNPM;KHSRP;PRDX1;NUP133;EPR…	SF3B3;CSE1L;MYC;YEATS2;TKT;CTPS1;WDR75;YWHAG;AHCY;PSAT1;IARS;HSPD1;AARS;CENPF;PAICS;RNPS1;NONO;XPO1;CEP55;DNMT1;RGS16;SSB;DARS;MCM2;NUP188;TOP2A;CCT7;MCM6;LPCAT1;PSMD14;ACLY;NCL;CCT2;MSH6;HSP90AA1;SNHG1;ENO1;PRMT1;MSH2;CCT5;MTHFD2;NCAPG;KARS;SRRT;STRAP;CPOX;BLM;KIF11;PFKFB3;STAU1;CCP110;ACSL4;DNAJA3;GNL2;MTHFD1;MORF4L2;PRPF31;DNAJA1;DENR;INTS8;SMARCA4;GPI;RBMX;NUP153;HNRNPM;KHSRP;PRDX1;NUP133;EPR…
oligodendroglioma DOID-3181 human GSE15824 sample 859	0.458218	2.26039	0	0	290	263	FJX1;IFITM3;COL4A1;NOP58;GARS;SOX4;PHLDA1;CCT6A;CTHRC1;YTHDF1;IARS;CHI3L1;CBX3;CKS2;RCN1;KPNA2;TIMP1;NONO;TMEM158;CCT3;GGCT;TUBB;NME1;RRM2;RAN;GINS1;COL4A2;LDHA;SET;PSMD14;PPIA;CCT2;SNHG1;PODXL;PTTG1;NPM1;RPN2;BZW2;TOMM5;KARS;DEK;MEST;RPS21;MRPL3;H19;HES6;PRDX4;EIF3H;LAPTM4B;NME1-NME2;RPL8;SPARC;RPS2;RPS15;PCNA;HSPA8;GPX1;RPS19;RPL36A;NAMPT;PITPNB;SNRPG;COL1A2;RPL35;RBBP7;RPS7;MRPS24;CEBPZ;PSMA1;…	FJX1;IFITM3;COL4A1;NOP58;GARS;SOX4;PHLDA1;CCT6A;CTHRC1;YTHDF1;IARS;CHI3L1;CBX3;CKS2;RCN1;KPNA2;TIMP1;NONO;TMEM158;CCT3;GGCT;TUBB;NME1;RRM2;RAN;GINS1;COL4A2;LDHA;SET;PSMD14;PPIA;CCT2;SNHG1;PODXL;PTTG1;NPM1;RPN2;BZW2;TOMM5;KARS;DEK;MEST;RPS21;MRPL3;H19;HES6;PRDX4;EIF3H;LAPTM4B;NME1-NME2;RPL8;SPARC;RPS2;RPS15;PCNA;HSPA8;GPX1;RPS19;RPL36A;NAMPT;PITPNB;SNRPG;COL1A2;RPL35;RBBP7;RPS7;MRPS24;CEBPZ;PSMA1;…
osteoarthritis DOID-8398 human GSE16464 sample 752	0.555584	2.84989	0	0	394	376	ANLN;TPX2;TRIP13;S100A11;CSE1L;COL11A1;UHRF1;IFITM3;UBE2C;COL4A1;UBE2S;CKAP2;TUBB3;HSP90AB1;YWHAG;SHCBP1;MMP3;CALU;CBX3;CKS2;KPNA2;CDCA3;IFITM1;MFAP2;SERPINH1;CEP55;AURKA;RACGAP1;KIF20A;FAM83D;MMP1;PRR11;CENPA;GTF3A;PPA1;GGCT;CDK1;SLC25A32;MELK;TUBB;NME1;TOP2A;RRM2;MAD2L1;RAN;MAPRE1;CCT7;UBE2T;RFC4;MCM6;SULF1;PLS3;DDX39A;GSTP1;OLFML2B;THY1;FBL;LDHA;CENPW;CKS1B;KNSTRN;CDC20;PSMD14;CCNB1;NCL;BUB1B;…	ANLN;TPX2;TRIP13;S100A11;CSE1L;COL11A1;UHRF1;IFITM3;UBE2C;COL4A1;UBE2S;CKAP2;TUBB3;HSP90AB1;YWHAG;SHCBP1;MMP3;CALU;CBX3;CKS2;KPNA2;CDCA3;IFITM1;MFAP2;SERPINH1;CEP55;AURKA;RACGAP1;KIF20A;FAM83D;MMP1;PRR11;CENPA;GTF3A;PPA1;GGCT;CDK1;SLC25A32;MELK;TUBB;NME1;TOP2A;RRM2;MAD2L1;RAN;MAPRE1;CCT7;UBE2T;RFC4;MCM6;SULF1;PLS3;DDX39A;GSTP1;OLFML2B;THY1;FBL;LDHA;CENPW;CKS1B;KNSTRN;CDC20;PSMD14;CCNB1;NCL;BUB1B;…
ovarian cancer DOID-2394 human GSE14407 sample 611	0.531179	2.52671	0	0	236	216	FOXQ1;EGFL6;COL12A1;COL4A1;ORC6;NOP58;YWHAG;PSAT1;IRAK1;CTHRC1;HSPD1;CBX3;CKS2;KPNA2;AURKA;SHMT2;RACGAP1;EZH2;RHEB;S100A2;VEGFA;HDGF;WDR3;MELK;RNF183;SNHG6;RRM2;GINS1;RFC4;COL4A2;LDHA;PSMD14;PPIA;SMC4;RBCK1;SNHG1;PTTG1;TOPBP1;NPM1;RPN2;HSPE1;PHF6;BZW2;COL1A1;MTHFD2;TOMM5;MORC2;ACTL6A;RAD51AP1;NUSAP1;DEK;TOMM6;RPS21;SLC2A1;MRPL3;CDKN2A;SPIN4;SCRIB;MRPL36;LAPTM4B;THBS2;RPL8;RPS15;CXXC5;RPS19;COL6A3…	FOXQ1;EGFL6;COL12A1;COL4A1;ORC6;NOP58;YWHAG;PSAT1;IRAK1;CTHRC1;HSPD1;CBX3;CKS2;KPNA2;AURKA;SHMT2;RACGAP1;EZH2;RHEB;S100A2;VEGFA;HDGF;WDR3;MELK;RNF183;SNHG6;RRM2;GINS1;RFC4;COL4A2;LDHA;PSMD14;PPIA;SMC4;RBCK1;SNHG1;PTTG1;TOPBP1;NPM1;RPN2;HSPE1;PHF6;BZW2;COL1A1;MTHFD2;TOMM5;MORC2;ACTL6A;RAD51AP1;NUSAP1;DEK;TOMM6;RPS21;SLC2A1;MRPL3;CDKN2A;SPIN4;SCRIB;MRPL36;LAPTM4B;THBS2;RPL8;RPS15;CXXC5;RPS19;COL6A3…
pancreatic cancer DOID-1793 human GSE16515 sample 475	0.467406	2.36615	0	0	376	341	INHBA;FOXQ1;S100A11;MMP7;COL11A1;CDK4;IFITM3;COL12A1;HSP90AB1;YWHAG;ITGA2;TGFBI;TRIM29;CTHRC1;CEBPB;HSPD1;KPNA2;IFITM1;PLAU;TIMP1;PERP;KRT17;CCT3;PPA1;ZFAS1;MIF;PKM;TUBB;RAN;SULF1;PLS3;GSTP1;FBL;LDHA;BHLHE40;PPIA;IFITM2;CXCL8;CCT2;S100P;HSP90AA1;SOX9;NPM1;RPN2;CXCL5;ENO1;HSPE1;COL5A2;COL1A1;TACSTD2;PGK1;TAGLN2;RPS21;ANXA3;TMEM123;HMGB1;TALDO1;PTGES3;SPP1;SNRPD2;LAPTM4B;THBS2;NME1-NME2;RPL8;SPARC;…	INHBA;FOXQ1;S100A11;MMP7;COL11A1;CDK4;IFITM3;COL12A1;HSP90AB1;YWHAG;ITGA2;TGFBI;TRIM29;CTHRC1;CEBPB;HSPD1;KPNA2;IFITM1;PLAU;TIMP1;PERP;KRT17;CCT3;PPA1;ZFAS1;MIF;PKM;TUBB;RAN;SULF1;PLS3;GSTP1;FBL;LDHA;BHLHE40;PPIA;IFITM2;CXCL8;CCT2;S100P;HSP90AA1;SOX9;NPM1;RPN2;CXCL5;ENO1;HSPE1;COL5A2;COL1A1;TACSTD2;PGK1;TAGLN2;RPS21;ANXA3;TMEM123;HMGB1;TALDO1;PTGES3;SPP1;SNRPD2;LAPTM4B;THBS2;NME1-NME2;RPL8;SPARC;…
pancreatic cancer DOID-1793 human GSE18670 sample 483	0.382344	1.92522	0	0	347	335	SLC6A6;CDC25B;YEATS2;ATP11A;ECT2;UBE2C;CBX4;PLOD3;SORD;IRAK1;TESC;NDE1;OSBPL3;CXCL1;ZC3HAV1L;IFITM1;TMEM158;SFXN3;SLC52A2;VEGFA;PKM;DTYMK;GSTP1;PIEZO1;BCL2L1;SLC7A1;FXYD5;S100P;TACC3;LY6E;SMC4;ACTN1;UBAC2;CXCL5;RUVBL2;DDIT4;SRRT;MORC2;NUP62;PGK1;POLB;TRIP6;TAGLN2;ANXA3;UBE2V1;DNTTIP1;TREM1;TNFRSF10B;HIST1H2BF;AREG;SMARCA4;GPI;MFSD10;PLP2;KHSRP;TSTA3;IL1RN;TUBA4A;LARP1;UBA1;ABHD2;HIST2H2AA3;PTGS2;…	SLC6A6;CDC25B;YEATS2;ATP11A;ECT2;UBE2C;CBX4;PLOD3;SORD;IRAK1;TESC;NDE1;OSBPL3;CXCL1;ZC3HAV1L;IFITM1;TMEM158;SFXN3;SLC52A2;VEGFA;PKM;DTYMK;GSTP1;PIEZO1;BCL2L1;SLC7A1;FXYD5;S100P;TACC3;LY6E;SMC4;ACTN1;UBAC2;CXCL5;RUVBL2;DDIT4;SRRT;MORC2;NUP62;PGK1;POLB;TRIP6;TAGLN2;ANXA3;UBE2V1;DNTTIP1;TREM1;TNFRSF10B;HIST1H2BF;AREG;SMARCA4;GPI;MFSD10;PLP2;KHSRP;TSTA3;IL1RN;TUBA4A;LARP1;UBA1;ABHD2;HIST2H2AA3;PTGS2;…
pancreatic cancer DOID-1793 human GSE23952 sample 798	0.401973	1.99173	0	0	314	282	ENC1;CD3EAP;S100A11;BOP1;TNFRSF12A;FJX1;SMOX;CTPS1;DHX37;ITGA2;TGFBI;PUS1;GALNT6;CDCA4;PLOD1;OXTR;PLAU;TMEM158;COL7A1;STC1;PLEKHA8P1;DDX11;ULBP2;S100A2;SNAI1;HTR1D;RCL1;IL11;SRM;UBTD1;PVR;PMEPA1;FOSL1;PALM2-AKAP2;BHLHE40;FXYD5;HYAL3;TPM4;SPDL1;ACTN1;EIF4EBP1;MSANTD3;COL5A2;F2R;COL1A1;KLF7;DLGAP1-AS2;TAGLN2;SERPINE1;GOLGA7B;PFKFB3;TGM2;ZYX;SMS;TUBA4A;SLC2A8;FOXS1;S100A3;LIPG;P4HA3;LTBP2;CTSV;SPHK1…	ENC1;CD3EAP;S100A11;BOP1;TNFRSF12A;FJX1;SMOX;CTPS1;DHX37;ITGA2;TGFBI;PUS1;GALNT6;CDCA4;PLOD1;OXTR;PLAU;TMEM158;COL7A1;STC1;PLEKHA8P1;DDX11;ULBP2;S100A2;SNAI1;HTR1D;RCL1;IL11;SRM;UBTD1;PVR;PMEPA1;FOSL1;PALM2-AKAP2;BHLHE40;FXYD5;HYAL3;TPM4;SPDL1;ACTN1;EIF4EBP1;MSANTD3;COL5A2;F2R;COL1A1;KLF7;DLGAP1-AS2;TAGLN2;SERPINE1;GOLGA7B;PFKFB3;TGM2;ZYX;SMS;TUBA4A;SLC2A8;FOXS1;S100A3;LIPG;P4HA3;LTBP2;CTSV;SPHK1…
pancreatic ductal adenocarcinoma DOID-3498 human GSE15471 sample 604	0.460698	2.36746	0	0	487	411	CDH3;CLDN1;INHBA;CEMIP;FOXQ1;NFE2L3;ANLN;ENC1;ADAMTS12;TPX2;S100A11;MMP7;WISP1;COL11A1;UHRF1;COL12A1;UBE2C;COL4A1;ITGA2;TGFBI;TRIM29;MMP3;TMPRSS3;CTHRC1;KRT23;CEBPB;PDPN;CXCL3;CLDN2;CHI3L1;CKS2;CRNDE;PLAU;PMAIP1;FAP;TIMP1;MFAP2;SERPINH1;CEP55;TMEM158;COL7A1;RACGAP1;KIF20A;KRT17;FAM83D;ADAMTS2;MMP1;WNT5A;COL8A1;TNFRSF6B;S100A2;KDELC1;MELK;KLK10;PKM;SLCO1B3;FKBP10;TOP2A;GINS1;SHISA2;SULF1;NOX4;COL4…	CDH3;CLDN1;INHBA;CEMIP;FOXQ1;NFE2L3;ANLN;ENC1;ADAMTS12;TPX2;S100A11;MMP7;WISP1;COL11A1;UHRF1;COL12A1;UBE2C;COL4A1;ITGA2;TGFBI;TRIM29;MMP3;TMPRSS3;CTHRC1;KRT23;CEBPB;PDPN;CXCL3;CLDN2;CHI3L1;CKS2;CRNDE;PLAU;PMAIP1;FAP;TIMP1;MFAP2;SERPINH1;CEP55;TMEM158;COL7A1;RACGAP1;KIF20A;KRT17;FAM83D;ADAMTS2;MMP1;WNT5A;COL8A1;TNFRSF6B;S100A2;KDELC1;MELK;KLK10;PKM;SLCO1B3;FKBP10;TOP2A;GINS1;SHISA2;SULF1;NOX4;COL4…
progressive myoclonus epilepsy DOID-891 mouse GSE47516 sample 516	0.535452	2.7754	0	0	459	400	AJUBA;ANLN;TPX2;S100A11;MYC;CDC25B;WISP1;HSPH1;RUVBL1;CDK4;UHRF1;ECT2;UBE2C;COL4A1;CDCA5;CKAP2;CCND1;RFC3;TGFBI;LOXL2;AHCY;CENPI;SHCBP1;PSAT1;CNN2;GPT2;RNASEH2A;CHTF18;CTHRC1;CKAP2L;PSPH;MCM3;E2F7;NDE1;MCM7;PLK1;CKS2;KPNA2;GALK1;CENPF;BUB1;PAICS;TIMP1;SERPINH1;CEP55;CDK5RAP1;ESPL1;RACGAP1;KIF20A;FAM83D;EZH2;KIF18B;KIF2C;NUF2;PSMC3IP;NCAPH;MCM2;GPSM2;CDC6;CDK1;PNO1;FOXM1;MELK;FKBP10;TOP2A;RRM2;DSN…	AJUBA;ANLN;TPX2;S100A11;MYC;CDC25B;WISP1;HSPH1;RUVBL1;CDK4;UHRF1;ECT2;UBE2C;COL4A1;CDCA5;CKAP2;CCND1;RFC3;TGFBI;LOXL2;AHCY;CENPI;SHCBP1;PSAT1;CNN2;GPT2;RNASEH2A;CHTF18;CTHRC1;CKAP2L;PSPH;MCM3;E2F7;NDE1;MCM7;PLK1;CKS2;KPNA2;GALK1;CENPF;BUB1;PAICS;TIMP1;SERPINH1;CEP55;CDK5RAP1;ESPL1;RACGAP1;KIF20A;FAM83D;EZH2;KIF18B;KIF2C;NUF2;PSMC3IP;NCAPH;MCM2;GPSM2;CDC6;CDK1;PNO1;FOXM1;MELK;FKBP10;TOP2A;RRM2;DSN…
prostate cancer DOID-10283 human GSE3325 sample 991	0.501468	2.46379	0	0	285	249	HILPDA;CDC25B;HSPH1;XPOT;CDK4;UHRF1;UBE2C;CBX4;SOX4;YWHAG;CTHRC1;CEBPB;HSPD1;CKS2;KPNA2;XPO1;SHMT2;RACGAP1;PRR11;GGCT;VEGFA;MCM2;MIF;TUBB;NME1;TOP2A;RRM2;RFC4;DDX39A;LPCAT1;NUP107;LDHA;RCC2;SPON2;PPIA;CCT2;S100P;PRC1;SMC4;TRMT112;HSP90AA1;PTTG1;TOPBP1;RPN2;ENO1;FAM72D;DDIT4;MTHFD2;ACTL6A;NUSAP1;DEK;MRPL3;H19;PTGES3;PRDX4;LAPTM4B;DNAJA1;GPI;SRPRB;PCNA;ENOPH1;RPS19;RPL36A;MIPEP;NSMCE1;SNRPG;RPL35;R…	HILPDA;CDC25B;HSPH1;XPOT;CDK4;UHRF1;UBE2C;CBX4;SOX4;YWHAG;CTHRC1;CEBPB;HSPD1;CKS2;KPNA2;XPO1;SHMT2;RACGAP1;PRR11;GGCT;VEGFA;MCM2;MIF;TUBB;NME1;TOP2A;RRM2;RFC4;DDX39A;LPCAT1;NUP107;LDHA;RCC2;SPON2;PPIA;CCT2;S100P;PRC1;SMC4;TRMT112;HSP90AA1;PTTG1;TOPBP1;RPN2;ENO1;FAM72D;DDIT4;MTHFD2;ACTL6A;NUSAP1;DEK;MRPL3;H19;PTGES3;PRDX4;LAPTM4B;DNAJA1;GPI;SRPRB;PCNA;ENOPH1;RPS19;RPL36A;MIPEP;NSMCE1;SNRPG;RPL35;R…
prostate cancer DOID-10283 human GSE3868 sample 638	0.414719	2.00741	0	0	256	246	S100A11;TNFRSF12A;UBE2C;UBE2S;CCND1;TUBB3;HSP90AB1;HMGA1;CD44;IARS;HSPD1;CKS2;KPNA2;OXTR;TMEM158;CCT3;PPA1;PKM;TUBB;NME1;RRM2;RAN;SRM;GSTP1;LDHA;PALM2-AKAP2;PPIA;CCT2;HSP90AA1;PRMT1;CCT5;CAPRIN1;SERPINE1;SERPINE2;POMP;TOMM6;HMGB1;TALDO1;SNRPD2;BCAP31;IL13RA2;RPS15;UCHL3;HSPA8;PRDX1;TUBA4A;UBA1;CHCHD2;EEF1D;GAPDH;HIST2H2AA4;DRAP1;PSMD2;PSMB7;HIST1H2BK;ODC1;SQSTM1;PSMB5;CSTB;RPL36;STUB1;CORO1C;TUBA…	S100A11;TNFRSF12A;UBE2C;UBE2S;CCND1;TUBB3;HSP90AB1;HMGA1;CD44;IARS;HSPD1;CKS2;KPNA2;OXTR;TMEM158;CCT3;PPA1;PKM;TUBB;NME1;RRM2;RAN;SRM;GSTP1;LDHA;PALM2-AKAP2;PPIA;CCT2;HSP90AA1;PRMT1;CCT5;CAPRIN1;SERPINE1;SERPINE2;POMP;TOMM6;HMGB1;TALDO1;SNRPD2;BCAP31;IL13RA2;RPS15;UCHL3;HSPA8;PRDX1;TUBA4A;UBA1;CHCHD2;EEF1D;GAPDH;HIST2H2AA4;DRAP1;PSMD2;PSMB7;HIST1H2BK;ODC1;SQSTM1;PSMB5;CSTB;RPL36;STUB1;CORO1C;TUBA…
prostate cancer DOID-10283 human GSE3868 sample 639	0.447471	2.13829	0	0	238	229	S100A11;UBE2C;UBE2S;TUBB3;HSP90AB1;TGFBI;MMP3;CD44;DDX21;PLOD1;CKS2;KPNA2;OXTR;PLAU;TMEM158;MMP1;CCT3;PRR11;PPA1;WNT5A;PKM;TUBB;NME1;RRM2;RAN;GLA;PIEZO1;SPON2;PPIA;CCNB1;NCL;PRC1;PTTG1;HSPE1;CCT5;CXCL6;CAPRIN1;PTDSS1;SERPINE1;TOMM6;MEST;HMGB1;GLO1;TALDO1;SNRPD2;ASCC3;RPS15;HSPA8;RPS19;CHN1;COL1A2;GAPDH;HIST2H2AA4;TNC;DRAP1;H2AFZ;PSMD2;SRSF2;HIST1H2BK;SQSTM1;PSMB5;TUBA1C;ATOX1;DRAM1;TM4SF1;RPS20;T…	S100A11;UBE2C;UBE2S;TUBB3;HSP90AB1;TGFBI;MMP3;CD44;DDX21;PLOD1;CKS2;KPNA2;OXTR;PLAU;TMEM158;MMP1;CCT3;PRR11;PPA1;WNT5A;PKM;TUBB;NME1;RRM2;RAN;GLA;PIEZO1;SPON2;PPIA;CCNB1;NCL;PRC1;PTTG1;HSPE1;CCT5;CXCL6;CAPRIN1;PTDSS1;SERPINE1;TOMM6;MEST;HMGB1;GLO1;TALDO1;SNRPD2;ASCC3;RPS15;HSPA8;RPS19;CHN1;COL1A2;GAPDH;HIST2H2AA4;TNC;DRAP1;H2AFZ;PSMD2;SRSF2;HIST1H2BK;SQSTM1;PSMB5;TUBA1C;ATOX1;DRAM1;TM4SF1;RPS20;T…
prostate cancer DOID-10283 human GSE39452 sample 485	-0.419535	-1.98263	0	0	239	192	ANXA9;WNT5A;PMEPA1;SPON2;COL5A2;CCDC78;MRPL36;FLVCR1;IL1RN;ABHD2;CTNNB1;MME;RNF149;PDZK1IP1;NUDT19;DAB1;AIG1;CYP39A1;LAMC1;SNHG8;OR51E1;KIAA1024;WASF1;MAGED1;TM7SF2;NDRG3;ARMCX6;LAMP2;DTX3L;TMEM55A;ARMCX3;WDFY1;MLEC;MTMR6;HPN;CD274;RAMP1;DYNLT3;TSPYL4;ARHGAP18;ARHGEF3;KIFC2;RLN1;LINC01003;BIK;TMEM38B;SYNGR3;REPS2;DENND1A;TGM3;FHOD3;NKX3-1;SERP1;RSPH1;LOXL1-AS1;ENPP5;ASMTL;STEAP2;ZG16B;ACPP;NINL;H…	ABAT;AR;OR51E2;TMEM178A;BTN3A2;TSPAN31;PLGRKT;PCYOX1;SEPT6;EMBP1;SLC45A3;CCDC28A;ZHX1;CCNG1;ADRA2A;PEX19;TSTD1;ARFIP1;NIPAL2;DDO;GPC6;ADH5;PTTG1IP;PIK3R1;SOAT1;WIPI1;ATP6V1G2;PLEKHH1;EDEM3;SYT17;CYSTM1;APLP2;TMEM87B;TTC19;CPQ;FAM117A;SIDT2;TP53INP1;GABARAP;CTBS;TMCO1;LPP-AS2;BTG1;PNRC1;CNGA1;TMEM45B;PIGR;FAM177A1;GOLPH3L;SAR1B;FAM8A1;SPATA20;TAX1BP3;TMPRSS2;TMC4;CYB561A3;SLC44A4;GNG12;PGR;NCOA4;N…
psoriasis DOID-8893 human GSE53431 sample 813	0.433251	2.07841	0	0	295	226	CEMIP;SLC7A5;MFSD12;SCD;DBNDD1;TBC1D16;MMP11;CCNF;CEP72;GMPS;CTHRC1;WDR66;HJURP;CKS2;PLAU;CEP55;ASPM;VSNL1;WNT5A;TIMELESS;S100A2;GGCT;GPSM2;AZGP1;MELK;TOP2A;SLC4A11;THY1;MCM4;LZTS1;HECW2;SYNCRIP;COL1A1;RAD51AP1;POLB;NUSAP1;CSNK2A2;KIF11;TTYH3;DSG3;HES6;SLC39A6;EPHA1;LEF1;BMP7;NCOA7;S100A9;TSPAN5;DIO2;SLCO4A1-AS1;SRXN1;CCNB2;SLC2A8;CDC7;CTSV;NMU;CYSRT1;PGM2;MARCKSL1;TNC;LACTB2;COPG2;ACAD9;APOLD1;U…	CEMIP;SLC7A5;MFSD12;SCD;DBNDD1;TBC1D16;MMP11;CCNF;CEP72;GMPS;CTHRC1;WDR66;HJURP;CKS2;PLAU;CEP55;ASPM;VSNL1;WNT5A;TIMELESS;S100A2;GGCT;GPSM2;AZGP1;MELK;TOP2A;SLC4A11;THY1;MCM4;LZTS1;HECW2;SYNCRIP;COL1A1;RAD51AP1;POLB;NUSAP1;CSNK2A2;KIF11;TTYH3;DSG3;HES6;SLC39A6;EPHA1;LEF1;BMP7;NCOA7;S100A9;TSPAN5;DIO2;SLCO4A1-AS1;SRXN1;CCNB2;SLC2A8;CDC7;CTSV;NMU;CYSRT1;PGM2;MARCKSL1;TNC;LACTB2;COPG2;ACAD9;APOLD1;U…
psoriasis DOID-8893 human GSE61281 sample 697	-0.481918	-2.21969	0	0	345	159	DSG4;EREG;SPIN4;NFXL1;DSC3;FKTN;CENPK;WWC1;PIK3C2A;RBAK;ALPK2;PTPN13;CXCL10;RLN2;PCDHB10;KIAA1755;PADI1;SYBU;GUCY1B3;SULT1C2;HS3ST3A1;KDM4D;GLRB;USP27X-AS1;EBF2;THAP9-AS1;UBN2;ENPEP;NAPB;CYB5RL;RYR2;SMN2;CCT6B;DCC;A4GALT;RBM11;SF3B4;VMO1;PRSS35;NXN;PCDHA11;SERAC1;STEAP2;IL12A;CXXC4;OCLM;SPINK4;CCDC184;PKD1L3;DMBT1;SUGT1P3;RGS1;SESN1;RASSF8-AS1;CS;ZNF484;LPAL2;ZNF730;SDC2;ZNF33B;CLHC1;PCDHGA9;PCDH…	LRRC4C;ARHGAP28;FAM163A;MTNR1A;ZNF583;PPM1L;MIR600HG;ZNF442;SCNN1A;IL23R;RNF150;SLCO2A1;LINC00526;SLC38A11;LMO3;ZMAT1;CLRN3;ZNF415;CYP3A4;GLRA4;CDK15;SLC18A2;PEG3;CAPN9;LIPH;HES5;STAP1;VWA3B;CLECL1;GRIA4;UNC5D;ITGA8;AKAP5;ABCD2;SCIN;MAPK10;PPARGC1A;LRRN3;SCN3A;HHLA2;STYK1;CMAHP;PDK4;ENTPD8;SEC14L5;NEGR1;SLC4A10;TCF21;ANO5;EDIL3;IGSF10;PKNOX2;CWH43;RXRG
psoriasis DOID-8893 mouse GSE27628 sample 822	-0.421423	-1.97089	0	0	346	174	STRIP2;SIX4;H19;PFKM;MLXIPL;ACSL6;PHKA1;CKMT2;FGF18;COL22A1;PPM1J;IL20RA;SFRP4;ALPK3;TMEM182;MYOM3;PLEKHB1;CCL24;DAB1;TNNT1;ALPK2;PM20D2;MACROD1;HIST1H2BE;NEURL2;DHDH;GMPR;SMTNL2;PITX2;RTN2;NEB;ABCC9;MYLPF;CYP2W1;GLB1L2;LRRC2;ASB4;SRPK3;HOXA9;ANKRD23;ALDH1A2;SHISA4;SUCNR1;MTFP1;ENO3;HTRA4;PLIN5;ATP2A1;ATF3;KLHL30;RASGRF1;MAPK12;PNCK;MLF1;HIST2H2BB;KRT15;MYLK4;USP13;TCAP;SYPL2;POPDC2;ITGB1BP2;REC8…	HSPB6;SLC38A4;MYPN;AOX1;TCEAL7;MYOZ3;BANK1;ABCB4;HRC;ADSSL1;ISL1;MYBPC2;CAPN3;MAGIX;HOXA5;PPP1R3C;MYO5C;SYNM;SLC47A1;ZDBF2;ALDH1A1;C6;RBFOX1;SRL;DTNA;TTN;PRKAA2;PCOLCE2;DES;CALML4;CLCA2;B3GALT2;LDB3;TXLNB;PYGM;SGCA;LMOD1;PDK2;SOX6;CAND2;TRHDE;AGL;HMGCS2;SLC8A3;ADAMTSL3;KCNQ5;CLIC5;ABCD2;CMBL;TCEA3;PXMP2;RYR1;ITM2A;ASB2;SEC14L5;RILP;KLHDC1;SCN4B;MYOM1;PADI2;AMPD1;RCAN2;FXYD1;PLCL2;ATP1A2
pulmonary sarcoidosis DOID-13406 human GSE19976 sample 765	-0.531219	-2.44975	0	0	258	153	ACAN;COL12A1;SLC22A3;NEK5;AZGP1;DNAH5;FAM227A;H19;LRRC36;DNAH2;RTKN2;MPP6;KIF27;WDR93;SLC6A4;NEB;DNAH12;PLCB4;RANBP17;HYDIN;FREM2;CCDC81;DNAH10;RBP4;CFAP53;SLC25A27;EPB41L5;CHRM3;CEACAM5;TNNC1;MTURN;TAS2R4;CFAP43;ACOXL;ADAM20P1;CTAGE8;ZNF487;MDH1B;TAS2R31;CLHC1;ANKRD36B;EFHC1;NPNT;WDR63;DNAH11;ADCY10P1;PRUNE2;AGER;CYTL1;DNAH6;ZSCAN31;TSGA10;CDHR3;PEG10;SCEL;MAP1B;PDE8B;TFF3;CFAP44;SORBS1;ARHGEF26…	UGT2B7;HSD17B6;NELL2;PACRG;LINC00472;ZNF704;SOGA3;PLN;DNAH3;DYNC2H1;STARD9;SFTPA2;CRYAB;MYOCD;PPP1R3C;LINC00969;VEPH1;ALS2CR12;ENPP1;ZDBF2;PWAR6;SLC7A2;AKAP6;KIAA1324;TTN;DST;PDE1C;NCKAP5;SYNE1;FGFBP2;DES;DHRS9;MS4A8;CNTNAP3;EDNRB;LMOD1;SLC23A1;NBEA;MYH11;GCNT4;SYNPO2;LIPH;CLCA1;CYP2B7P;PLEKHH2;CFAP54;SOSTDC1;AMY2B;FOXP2;NRG4;SLITRK6;KCNT2;DMD;GPM6B;CASQ2;TTLL7;HAPLN1;HHIP;EPHA7;TOX;ABCA5;FHL1;NE…
rheumatoid arthritis DOID-7148 human GSE10500 sample 779	0.388645	1.89652	0	0	232	223	IFITM3;GARS;PHLDA1;CD44;CEBPB;HSPD1;DDX21;CKS2;IFITM1;SLC3A2;TIMP1;RHEB;MIF;CXCL2;GLA;LDHA;PALM2-AKAP2;BHLHE40;PPIA;PEA15;CXCL8;HSP90AA1;ENO1;TGIF1;MTHFD2;PGK1;TAGLN2;RPS21;SPP1;RPL8;S100A9;AQP9;OLR1;RPS2;PLP2;RPS15;RPS19;IL1RN;TARS;NAMPT;HIST2H2AA3;CTNNB1;ATP13A3;IFRD1;GAPDH;DNAJB1;P4HA1;CD55;HCAR3;CSTB;G0S2;FCGR3A;SNAPC1;S100A8;ARID5B;PLAUR;TNFAIP6;PNP;VCAN;CLIC1;LAMP1;YWHAQ;SLC2A3;ZNF267;RPL28…	IFITM3;GARS;PHLDA1;CD44;CEBPB;HSPD1;DDX21;CKS2;IFITM1;SLC3A2;TIMP1;RHEB;MIF;CXCL2;GLA;LDHA;PALM2-AKAP2;BHLHE40;PPIA;PEA15;CXCL8;HSP90AA1;ENO1;TGIF1;MTHFD2;PGK1;TAGLN2;RPS21;SPP1;RPL8;S100A9;AQP9;OLR1;RPS2;PLP2;RPS15;RPS19;IL1RN;TARS;NAMPT;HIST2H2AA3;CTNNB1;ATP13A3;IFRD1;GAPDH;DNAJB1;P4HA1;CD55;HCAR3;CSTB;G0S2;FCGR3A;SNAPC1;S100A8;ARID5B;PLAUR;TNFAIP6;PNP;VCAN;CLIC1;LAMP1;YWHAQ;SLC2A3;ZNF267;RPL28…
salivary gland adenoid cystic carcinoma DOID-4866 human GSE36820 sample 511	0.478527	2.42124	0	0	351	312	COL11A1;CDK4;TRIM28;COL4A1;SOX4;CCND1;HSP90AB1;YWHAG;TRIM29;CEBPB;PLOD1;CKS2;KPNA2;MFAP2;NONO;SERPINH1;KRT17;CCT3;PPA1;GGCT;VEGFA;ZFAS1;MIF;PKM;SNHG6;TUBB;RAN;PLS3;DDX39A;COL4A2;GSTP1;FBL;LDHA;RCC2;CKS1B;SET;PPIA;RPL7L1;CCT2;SNHG1;PTTG1;NPM1;ACTN1;RPN2;ENO1;DDIT4;BZW2;MTHFD2;NHP2;SERPINE2;SNRPB;DEK;LSM7;MEST;CCNB1IP1;HMGB1;H19;SNRPD2;LAPTM4B;NME1-NME2;RPL8;SPARC;RPS2;RPS15;PCNA;VGLL4;RPS19;IMPDH2…	COL11A1;CDK4;TRIM28;COL4A1;SOX4;CCND1;HSP90AB1;YWHAG;TRIM29;CEBPB;PLOD1;CKS2;KPNA2;MFAP2;NONO;SERPINH1;KRT17;CCT3;PPA1;GGCT;VEGFA;ZFAS1;MIF;PKM;SNHG6;TUBB;RAN;PLS3;DDX39A;COL4A2;GSTP1;FBL;LDHA;RCC2;CKS1B;SET;PPIA;RPL7L1;CCT2;SNHG1;PTTG1;NPM1;ACTN1;RPN2;ENO1;DDIT4;BZW2;MTHFD2;NHP2;SERPINE2;SNRPB;DEK;LSM7;MEST;CCNB1IP1;HMGB1;H19;SNRPD2;LAPTM4B;NME1-NME2;RPL8;SPARC;RPS2;RPS15;PCNA;VGLL4;RPS19;IMPDH2…
schizophrenia DOID-5419 human GSE25673 sample 891	-0.444888	-2.18757	0	0	326	246	CLDN1;IFITM3;COL12A1;TGFBI;IFITM1;DUSP4;FAM60A;PLS3;IFITM2;BZW2;FZD6;ACSL4;LEF1;IL13RA2;CFI;ACOT9;TNFRSF11B;LGR5;DSC3;MME;SBNO1;ALG10;ADAMTS9;PGM2L1;ALPK2;GREB1;ME1;HECW1;DACH1;STXBP1;KIAA1024;NNMT;CRABP2;DKK1;SEZ6L2;IRS1;BTBD11;SKIV2L2;DOCK11;CPS1;LRRC49;ARHGAP29;PLCB4;WNK1;NRP2;RGS5;DNM3;ADAMTS18;GFPT2;HOXA9;TRPC4;FBN1;EBF3;DIO3;CDON;GPR85;RBP4;NALCN;SCN2A;BSCL2;FAM26E;DCC;ZFHX4;TMEM51-AS1;VEGF…	CUBN;EBF1;ID3;GNAL;ZNF737;ARHGAP28;NRG1;MAB21L2;HOXA5;ENPP2;SNCA;NET1;PDZRN3;SDK2;FIGN;EFEMP1;PDLIM1;STXBP5;SLIT2;CKMT1A;PDE1C;AK5;ZNF204P;FAM46A;ST6GALNAC3;GNAI1;PDE1A;ATP8A2;AKR1C2;FGFBP2;ZNF439;PLXNA2;ARRB1;A2M;FAM129A;B3GALT2;NEFL;CFH;SLC1A1;GPX3;PRSS12;RBM24;CDKL2;DPYD;KITLG;PIP5K1B;GCNT4;SOSTDC1;TXNIP;FOXP2;CHMP1B;PDE4D;DSC2;GNG2;RELN;ANK3;ATP8A1;SLC41A2;EFNA5;PTN;CD36;MMRN1;MATN2;PDK4;TOX;…
schizophrenia DOID-5419 human GSE25673 sample 892	-0.413846	-1.9389	0	0	263	192	IFITM3;COL12A1;COL4A1;PHLDA1;TESC;RNF43;IFITM1;NEBL;WNT5A;GRB10;PLS3;COL4A2;IFITM2;FZD6;IL13RA2;CFI;COL1A2;TNFRSF11B;GYG1;SFRP4;IFI6;VCAN;GREB1;DACH1;HSPA1B;LPCAT2;RGCC;BTBD11;MNS1;PARP14;ARHGAP29;PRTFDC1;ZNF717;LUM;MMP2;GREB1L;EBF3;HSPA4L;DIO3;ARHGAP18;RBP4;PXDNL;NALCN;BSCL2;MYOF;NEK11;PON2;DCC;CHRM3;VEGFC;STOML3;SLFN5;ATF3;DEPTOR;IGFBP2;IGFBPL1;LMNA;TOX3;ITGB3;COL24A1;SLC7A8;LY6H;SERPINI1;ADAMT…	EFCAB13;DNER;SPATA18;EBF1;GNAL;LRRC17;CFLAR;KLHL4;MAB21L2;NET1;BAIAP3;ADCY2;MAP2;MARCH1;FIGN;MYO3A;MEIS1;KIAA1324;SLIT2;ITIH5;PDE1C;FAM46A;PDE1A;MBNL3;DDX60;RGS6;SAMD9;SLC35F1;CORO2B;UST;GPX3;ZNF280D;RBM24;HECTD2;PIP5K1B;SETBP1;FOXP2;SH3RF1;CHMP1B;FRZB;SLC16A9;GRIA4;GNG2;BAALC;ATP8A1;RNASEL;PPARGC1A;DOCK10;EFNA5;PTN;CD36;MMRN1;TIAM1;MATN2;EPHA7;TOX;PCDH9;NOVA1;UNC5C;GDPD2;FGF14;NR3C2;MAL;CNTN3;PD…
skin squamous cell carcinoma DOID-3151 human GSE2503 sample 627	0.493098	2.34401	0	0	227	189	CDH3;S100A11;DUSP14;SLC7A5;IFITM3;COL4A1;GARS;TUBB3;MMP3;CXCL1;GALNT6;DDX21;PERP;KRT17;MMP1;S100A2;GGCT;KLK10;PKM;RAN;PLS3;PKP1;COL4A2;GSTP1;LDHA;PIEZO1;PPIA;NCL;CXCL8;S100P;HSP90AA1;ACTN1;ENO1;DDIT4;COL5A2;COL1A1;CCT5;TAGLN2;FERMT1;HMGB1;DSG3;SLC39A6;THBS2;S100A9;SERPINB5;MMP12;HSPA8;PRDX1;TUBA4A;PITPNB;COL6A3;UBA1;COL1A2;GAPDH;DSC3;FSCN1;COL5A1;TNC;DSG1;IL1B;PABPC1;ODC1;CSTB;HSPA5;LCN2;CORO1C;T…	CDH3;S100A11;DUSP14;SLC7A5;IFITM3;COL4A1;GARS;TUBB3;MMP3;CXCL1;GALNT6;DDX21;PERP;KRT17;MMP1;S100A2;GGCT;KLK10;PKM;RAN;PLS3;PKP1;COL4A2;GSTP1;LDHA;PIEZO1;PPIA;NCL;CXCL8;S100P;HSP90AA1;ACTN1;ENO1;DDIT4;COL5A2;COL1A1;CCT5;TAGLN2;FERMT1;HMGB1;DSG3;SLC39A6;THBS2;S100A9;SERPINB5;MMP12;HSPA8;PRDX1;TUBA4A;PITPNB;COL6A3;UBA1;COL1A2;GAPDH;DSC3;FSCN1;COL5A1;TNC;DSG1;IL1B;PABPC1;ODC1;CSTB;HSPA5;LCN2;CORO1C;T…
skin squamous cell carcinoma DOID-3151 human GSE45164 sample 657	0.449906	2.20355	0	0	305	254	EGFL6;TPX2;ARNTL2;TRIP13;MYC;CDC25B;HSPH1;ECT2;UBE2C;COL4A1;ATAD2;KIF14;MMP3;CD44;KIF4A;CXCL1;GALNT6;PLAU;CEP55;KIF20A;ASPM;CCNE1;MMP1;DONSON;ULBP2;KIF23;TFDP1;CDK1;MELK;KLK10;TOP2A;RRM2;RAN;MMP10;DDX39A;CENPE;NAA15;CDC20;CCNB1;CXCL8;PRC1;PDCD5;SMC4;ENO1;DLGAP5;NUP37;CXCL6;KLF7;CDKN3;EREG;KIF11;SLC2A1;CCNA2;DSG3;CDKN2A;AMMECR1;NMD3;S100A9;ZWILCH;LYN;AIDA;UCHL3;TMEM165;TPD52L1;VNN3;NMU;FCGR3B;OAS3…	EGFL6;TPX2;ARNTL2;TRIP13;MYC;CDC25B;HSPH1;ECT2;UBE2C;COL4A1;ATAD2;KIF14;MMP3;CD44;KIF4A;CXCL1;GALNT6;PLAU;CEP55;KIF20A;ASPM;CCNE1;MMP1;DONSON;ULBP2;KIF23;TFDP1;CDK1;MELK;KLK10;TOP2A;RRM2;RAN;MMP10;DDX39A;CENPE;NAA15;CDC20;CCNB1;CXCL8;PRC1;PDCD5;SMC4;ENO1;DLGAP5;NUP37;CXCL6;KLF7;CDKN3;EREG;KIF11;SLC2A1;CCNA2;DSG3;CDKN2A;AMMECR1;NMD3;S100A9;ZWILCH;LYN;AIDA;UCHL3;TMEM165;TPD52L1;VNN3;NMU;FCGR3B;OAS3…
sporadic breast cancer DOID-8029 human GSE3744 sample 979	0.736578	3.42994	0	0	200	167	INHBA;NFE2L3;TEAD4;ANLN;TPX2;TRIP13;SLC7A5;COL11A1;UHRF1;UBE2C;ATAD2;ORC6;CDCA5;UBE2S;KIF14;CTPS1;MYBL2;SHCBP1;PSAT1;RNASEH2A;CTHRC1;CKAP2L;KIF4A;SPC25;HJURP;CKS2;KPNA2;CDCA3;FANCI;CENPF;MFAP2;CEP55;TMEM158;ACTR3B;AURKA;RACGAP1;KIF20A;FAM83D;EZH2;KIF18A;ASPM;KIF18B;KIF2C;NUF2;MMP1;CENPA;DTL;E2F3;MCM2;CDC6;CDK1;FOXM1;MELK;TOP2A;RRM2;MAD2L1;NEK2;GINS1;OTUD6B;UBE2T;STIL;NCAPD2;CENPE;CENPW;CDC20;SQLE…	INHBA;NFE2L3;TEAD4;ANLN;TPX2;TRIP13;SLC7A5;COL11A1;UHRF1;UBE2C;ATAD2;ORC6;CDCA5;UBE2S;KIF14;CTPS1;MYBL2;SHCBP1;PSAT1;RNASEH2A;CTHRC1;CKAP2L;KIF4A;SPC25;HJURP;CKS2;KPNA2;CDCA3;FANCI;CENPF;MFAP2;CEP55;TMEM158;ACTR3B;AURKA;RACGAP1;KIF20A;FAM83D;EZH2;KIF18A;ASPM;KIF18B;KIF2C;NUF2;MMP1;CENPA;DTL;E2F3;MCM2;CDC6;CDK1;FOXM1;MELK;TOP2A;RRM2;MAD2L1;NEK2;GINS1;OTUD6B;UBE2T;STIL;NCAPD2;CENPE;CENPW;CDC20;SQLE…
testis seminoma DOID-5842 human GSE8607 sample 622	0.52495	2.54668	0	0	257	244	TEAD4;ENC1;PPM1H;EIF3B;IFITM3;UBE2C;COL4A1;SOX4;HSP90AB1;HMGA1;PDPN;HSPD1;PLOD1;CBX3;IFITM1;TIMP1;NONO;CCT3;CENPA;GGCT;MIF;TUBB;MCM6;COL4A2;GSTP1;FBL;SET;PTBP1;BGN;PPIA;NCL;ENO1;PTPN12;HSPE1;MSH2;MTHFD2;STRAP;PGK1;SNRPB;RPS21;EMG1;LAPTM4B;NME1-NME2;RPL8;RPS2;RPS15;NME2;PRDX1;GPX1;RPS19;ZNF146;RPL36A;SNRPG;CNPY2;SNRPF;CCT8;RPL35;RPS7;PTMA;GAPDH;CTSH;PARP1;FKBP4;TOMM20;RPL14;RPL7;HIST1H2BK;RPL18;UB…	TEAD4;ENC1;PPM1H;EIF3B;IFITM3;UBE2C;COL4A1;SOX4;HSP90AB1;HMGA1;PDPN;HSPD1;PLOD1;CBX3;IFITM1;TIMP1;NONO;CCT3;CENPA;GGCT;MIF;TUBB;MCM6;COL4A2;GSTP1;FBL;SET;PTBP1;BGN;PPIA;NCL;ENO1;PTPN12;HSPE1;MSH2;MTHFD2;STRAP;PGK1;SNRPB;RPS21;EMG1;LAPTM4B;NME1-NME2;RPL8;RPS2;RPS15;NME2;PRDX1;GPX1;RPS19;ZNF146;RPL36A;SNRPG;CNPY2;SNRPF;CCT8;RPL35;RPS7;PTMA;GAPDH;CTSH;PARP1;FKBP4;TOMM20;RPL14;RPL7;HIST1H2BK;RPL18;UB…
testis seminoma DOID-5842 human GSE8607 sample 623	0.485969	2.36065	0	0	255	243	EIF3B;IFITM3;TRIM28;GARS;SOX4;HSP90AB1;MYBL2;CCT6A;PDPN;MCM7;HSPD1;PLOD1;CHI3L1;CBX3;IFITM1;PAICS;NONO;CCT3;CENPA;GGCT;MIF;TUBB;GSTP1;FBL;CKS1B;SET;PTBP1;PPIA;NCL;ENO1;NAP1L1;PTPN12;HSPE1;MSH2;MTHFD2;PGK1;SNRPB;RPS21;EMG1;SNRPD2;LAPTM4B;NME1-NME2;RPL8;RPS2;RPS15;NME2;PRDX1;GPX1;RPS19;ZNF146;RPL36A;SNRPG;SNRPF;CCT8;AZIN1;RPL35;EEF1D;RPS7;PTMA;GAPDH;CTSH;PARP1;RPL14;RPL7;HIST1H2BK;RPL18;UBD;CSTB;RP…	EIF3B;IFITM3;TRIM28;GARS;SOX4;HSP90AB1;MYBL2;CCT6A;PDPN;MCM7;HSPD1;PLOD1;CHI3L1;CBX3;IFITM1;PAICS;NONO;CCT3;CENPA;GGCT;MIF;TUBB;GSTP1;FBL;CKS1B;SET;PTBP1;PPIA;NCL;ENO1;NAP1L1;PTPN12;HSPE1;MSH2;MTHFD2;PGK1;SNRPB;RPS21;EMG1;SNRPD2;LAPTM4B;NME1-NME2;RPL8;RPS2;RPS15;NME2;PRDX1;GPX1;RPS19;ZNF146;RPL36A;SNRPG;SNRPF;CCT8;AZIN1;RPL35;EEF1D;RPS7;PTMA;GAPDH;CTSH;PARP1;RPL14;RPL7;HIST1H2BK;RPL18;UBD;CSTB;RP…
testis seminoma DOID-5842 human GSE8607 sample 624	0.535545	2.50453	0	0	186	178	TEAD4;EIF3B;IFITM3;TRIM28;EPHB4;SOX4;HSP90AB1;MYBL2;HMGA1;PDPN;MCM7;HSPD1;PLOD1;CBX3;IFITM1;NONO;CCT3;CENPA;GGCT;MIF;TUBB;GSTP1;FBL;PTBP1;ENO1;PTPN12;MSH2;SNRPB;RPS21;EMG1;NME1-NME2;RPL8;RPS2;RPS15;NME2;PRDX1;RPS19;ZNF146;RPL36A;EEF1D;RPS7;GAPDH;FKBP4;RPL14;RPL7;HIST1H2BK;RPL18;RPL12;TFAP2C;LDHB;RPL10;RPL27;GTF2IP1;HNRNPA1;ARPC1B;RPL30;CDK2AP1;RPS4X;RPS10;SLC2A3;RPS5;EEF2;RPL29;PTMS;RPL28;RPLP0;R…	TEAD4;EIF3B;IFITM3;TRIM28;EPHB4;SOX4;HSP90AB1;MYBL2;HMGA1;PDPN;MCM7;HSPD1;PLOD1;CBX3;IFITM1;NONO;CCT3;CENPA;GGCT;MIF;TUBB;GSTP1;FBL;PTBP1;ENO1;PTPN12;MSH2;SNRPB;RPS21;EMG1;NME1-NME2;RPL8;RPS2;RPS15;NME2;PRDX1;RPS19;ZNF146;RPL36A;EEF1D;RPS7;GAPDH;FKBP4;RPL14;RPL7;HIST1H2BK;RPL18;RPL12;TFAP2C;LDHB;RPL10;RPL27;GTF2IP1;HNRNPA1;ARPC1B;RPL30;CDK2AP1;RPS4X;RPS10;SLC2A3;RPS5;EEF2;RPL29;PTMS;RPL28;RPLP0;R…
thymic carcinoma DOID-3284 mouse GSE2501 sample 985	0.452889	2.16135	0	0	261	222	SLC29A1;SLC7A5;MYC;TKT;CDK4;TRIM28;HSP90AB1;PSAT1;PHLDA1;HSPD1;VARS;NT5DC2;GALK1;CCT4;CHD4;HDGF;ELOVL5;PKM;RAN;SRM;GSTP1;PPP1R14B;FBL;LDHA;NUTF2;DESI1;NCL;FASN;SNHG1;TSR1;SLC11A2;NPM1;ACTN1;PRMT1;GLRX3;CDCA7;DDIT4;TUBG1;BZW2;CCT5;PGK1;NHP2;TAGLN2;SNRPE;LEF1;RPL8;RPS2;PRDX1;RPS19;IMPDH2;NOTCH3;PDGFRB;LARP1;PYCR2;CCT8;SLC25A39;U2AF2;RPS7;PTMA;GAPDH;TSPAN9;MDH2;MRPS34;RPL7;PABPC1;GAR1;RPL22L1;EIF3G;…	SLC29A1;SLC7A5;MYC;TKT;CDK4;TRIM28;HSP90AB1;PSAT1;PHLDA1;HSPD1;VARS;NT5DC2;GALK1;CCT4;CHD4;HDGF;ELOVL5;PKM;RAN;SRM;GSTP1;PPP1R14B;FBL;LDHA;NUTF2;DESI1;NCL;FASN;SNHG1;TSR1;SLC11A2;NPM1;ACTN1;PRMT1;GLRX3;CDCA7;DDIT4;TUBG1;BZW2;CCT5;PGK1;NHP2;TAGLN2;SNRPE;LEF1;RPL8;RPS2;PRDX1;RPS19;IMPDH2;NOTCH3;PDGFRB;LARP1;PYCR2;CCT8;SLC25A39;U2AF2;RPS7;PTMA;GAPDH;TSPAN9;MDH2;MRPS34;RPL7;PABPC1;GAR1;RPL22L1;EIF3G;…
ulcerative colitis DOID-8577 human GSE11223 sample 589	0.398967	2.00929	0	0	348	293	CLDN1;TMEM132A;FOXQ1;S100A11;MMP7;COL12A1;ITGA2;TGFBI;MMP3;ANGPT2;PDPN;PSPH;CXCL3;PFDN4;CXCL1;CHI3L1;CRNDE;CCNO;IFITM1;PLAU;STX1A;FAP;TIMP1;LIMK1;TMEM158;MMP1;VSNL1;MYEOV;MSX1;S100A2;FKBP10;MMP10;CXCL2;LDHA;SPON2;IFITM2;CXCL8;LINC00963;UNC5CL;PODXL;CFB;CARHSP1;COL1A1;AMOTL2;PCDH17;DLGAP1-AS2;AGT;SAMD10;BACE2;SLC2A1;LEF1;IFFO2;SPARC;IL13RA2;SERPINB5;DHRS2;STK31;HKDC1;CFI;ASGR1;PFDN6;COL1A2;B9D1;IE…	CLDN1;TMEM132A;FOXQ1;S100A11;MMP7;COL12A1;ITGA2;TGFBI;MMP3;ANGPT2;PDPN;PSPH;CXCL3;PFDN4;CXCL1;CHI3L1;CRNDE;CCNO;IFITM1;PLAU;STX1A;FAP;TIMP1;LIMK1;TMEM158;MMP1;VSNL1;MYEOV;MSX1;S100A2;FKBP10;MMP10;CXCL2;LDHA;SPON2;IFITM2;CXCL8;LINC00963;UNC5CL;PODXL;CFB;CARHSP1;COL1A1;AMOTL2;PCDH17;DLGAP1-AS2;AGT;SAMD10;BACE2;SLC2A1;LEF1;IFFO2;SPARC;IL13RA2;SERPINB5;DHRS2;STK31;HKDC1;CFI;ASGR1;PFDN6;COL1A2;B9D1;IE…
ulcerative colitis DOID-8577 human GSE11223 sample 590	-0.491509	-2.40517	0	0	329	266	ASCL2;GPT2;ANGPT2;E2F7;WDR43;SPON2;DLGAP1-AS2;ANXA3;SNRPE;SPP1;FAM111B;CTSV;HPRT1;IL20RA;IGFBP7;PROCR;GAS5;ARL6IP6;IRF3;TBX15;SAFB;EIF2AK2;HIST1H1B;DOK7;HIST1H4D;IGFBP5;ATP6V1C2;GRHL2;HAUS3;WDR72;DKK1;AMPD3;INPP5D;CDK13;RPS12;KLK12;FAM3B;PLCB4;ZC3H7B;ANO1;MIS18BP1;HOXA9;ZNF319;EP400;SYT8;PARP4;TFAM;TMEM154;SAMD12;APOBEC3A;GPR137B;NCEH1;NR2F1;BLVRA;LYPLAL1;FBP1;SPRY1;AP3S1;CCDC88B;HSPA13;GBP4;RGS1…	NUDT9;CALB2;EFCC1;C1QB;AK3;FAM83B;LMO2;VSIG4;RASD1;SLC31A2;ZNF345;GATM;CCL13;IGKV1D-13;CCDC171;PPP3CC;KANSL1-AS1;STXBP3;NOV;EDEM3;RGMB;CCL8;PCDH20;TMEM232;POU2AF1;EXOC3L4;GLCCI1;MS4A4A;FCRL5;FAM49A;DNAJC13;IGKV1-5;UBL3;TMEM125;CXCL14;MTSS1;PDGFRA;MCOLN2;IGKC;CFL2;IGKV3-20;IGLV1-44;BHLHE41;SPARCL1;ANKRD13C;DERL3;IGHV3-48;BLNK;OLFM1;SLA2;SCYL3;NUDT12;AGR3;DES;ITM2B;P2RY8;PPIP5K2;CYP4V2;TPSB2;CFH;CY…
ulcerative colitis DOID-8577 human GSE37283 sample 594	-0.651423	-2.90382	0	0	171	129	ASCL2;RPL36A;MARCKSL1;PDZK1IP1;LCN2;SDC4;RPL29;GGH;CUTA;FAM213B;RPS9;PABPC4;MST1;FAM27E3;SPINK1;PHB2;OR6A2;IGFBP3;NPIPA1;CDIPT;PRDX5;CYP4F11;CEBPA;HOXD13;NDUFB9;IGSF21;ETV2;NDUFA3;TLE2;NETO2;PFDN5;IL7R;PLD2;CCDC183;HOXD10;H1F0;TRABD2A;RARRES2;NDRG1;VPS51;ADIRF;ABHD14B;NUPR1;EIF3L;PNLIPRP2;CNTF;FMOD;GXYLT2;HOXA6;RPS10P7;NBL1;SLC2A10;ATPAF1;TMEM63C;KCNS3;SATB1;PKDCC;DDX17;GATA6-AS1;NRARP;RETNLB;RGM…	RETNLB;RGMB;HOXA5;SMIM22;GPR146;GAS6;CHCHD10;STARD10;NDNF;FAM3D;GABARAP;PPP1R14D;ZNF662;KLHDC2;EYA2;PCSK1N;MT2A;PDZK1;GOLPH3L;CKB;KIT;NDN;TPSB2;CAMK1D;CDC42EP5;CFH;ECH1;TMEM98;FOXF2;TMC4;ACVR1C;CCL5;CLCA1;SATB2-AS1;TXNIP;HMGCS2;PIGZ;ACSF2;HRCT1;ZDHHC7;MT1X;TNFRSF17;CEACAM7;LGALS2;NXPE4;HSD11B2;TRGC2;CES3;MT1G;MT1E;MT1F;MS4A12;CD177;ADH1C;OSR1;ADAMDEC1;MT1M;SPINK2;SLC26A2;CNTN3;AMPD1;CD160;CHP2;PT…
ulcerative colitis DOID-8577 human GSE38713 sample 810	0.503715	2.43887	0	0	250	219	TPX2;TRIP13;S100A11;CDC25B;TNFRSF12A;HSPH1;PPAT;NAT10;NOP58;GARS;PDCD2L;CDCA5;CTPS1;MMP3;GPT2;PUS1;SNHG17;CTHRC1;CCDC86;IFRD2;NOP2;WDR43;PLAU;TIMP1;CEP55;TMEM158;RRS1;RPP40;FAM83D;NOP14;METTL1;E2F6;MMP1;ZNF593;IPO4;POLR1C;WDR77;RRM2;MMP10;SRM;RPUSD4;PREB;LPCAT1;CENPW;PMEPA1;CDC20;PSRC1;ALKBH2;S100P;MORC4;TRIM59;SNHG1;NOC3L;POLR2D;FEN1;MSTO1;TUBG1;THEM6;NCAPG;BACE2;TTYH3;CCNA2;NME4;FAM57A;GNL2;MLK…	TPX2;TRIP13;S100A11;CDC25B;TNFRSF12A;HSPH1;PPAT;NAT10;NOP58;GARS;PDCD2L;CDCA5;CTPS1;MMP3;GPT2;PUS1;SNHG17;CTHRC1;CCDC86;IFRD2;NOP2;WDR43;PLAU;TIMP1;CEP55;TMEM158;RRS1;RPP40;FAM83D;NOP14;METTL1;E2F6;MMP1;ZNF593;IPO4;POLR1C;WDR77;RRM2;MMP10;SRM;RPUSD4;PREB;LPCAT1;CENPW;PMEPA1;CDC20;PSRC1;ALKBH2;S100P;MORC4;TRIM59;SNHG1;NOC3L;POLR2D;FEN1;MSTO1;TUBG1;THEM6;NCAPG;BACE2;TTYH3;CCNA2;NME4;FAM57A;GNL2;MLK…
ulcerative colitis DOID-8577 human GSE6731 sample 760	0.474458	2.34818	0	0	286	263	CEMIP;S100A11;MMP7;IFITM3;TGIF2;COL4A1;CBX4;CTPS1;TGFBI;LOXL2;TRIM29;PHLDA1;SORD;CEBPB;CXCL3;CXCL1;CHI3L1;RCN1;KPNA2;IFITM1;PLAU;FAP;TIMP1;TMEM158;MMP1;AZGP1;KLK10;NME1;MMP10;CXCL2;COL4A2;LPCAT1;BHLHE40;KIAA0895;CXCL8;S100P;AGRN;PODXL;CFB;F2R;CXCL6;TGM2;ACSL4;SPP1;PHLDA2;S100A9;AQP9;IL13RA2;SERPINB5;MMP12;PRDX1;KCNJ15;NOTCH3;CFI;IL1RN;PLA2G16;NAMPT;COL6A3;IL6;COL1A2;CXCL11;PTGS2;CTSH;IER3;SAA1;FS…	CEMIP;S100A11;MMP7;IFITM3;TGIF2;COL4A1;CBX4;CTPS1;TGFBI;LOXL2;TRIM29;PHLDA1;SORD;CEBPB;CXCL3;CXCL1;CHI3L1;RCN1;KPNA2;IFITM1;PLAU;FAP;TIMP1;TMEM158;MMP1;AZGP1;KLK10;NME1;MMP10;CXCL2;COL4A2;LPCAT1;BHLHE40;KIAA0895;CXCL8;S100P;AGRN;PODXL;CFB;F2R;CXCL6;TGM2;ACSL4;SPP1;PHLDA2;S100A9;AQP9;IL13RA2;SERPINB5;MMP12;PRDX1;KCNJ15;NOTCH3;CFI;IL1RN;PLA2G16;NAMPT;COL6A3;IL6;COL1A2;CXCL11;PTGS2;CTSH;IER3;SAA1;FS…
ulcerative colitis DOID-8577 human GSE9452 sample 454	0.387355	1.96202	0	0	413	367	CDH3;FOXQ1;ANLN;MMP7;SCD;IFITM3;UBE2C;COL4A1;C2CD4A;SLC6A20;SLC7A11;TGFBI;MMP3;PSAT1;PHLDA1;CTHRC1;CXCL3;CLDN2;OSBPL3;CALU;CXCL1;CHI3L1;IFITM1;PLAU;TIMP1;CEP55;TMEM158;KIF20A;MMP1;VSNL1;WNT5A;TNFRSF6B;AZGP1;KLK10;PKM;RNF183;RRM2;MAD2L1;MMP10;CXCL2;SULF1;COL4A2;OLFML2B;PCSK9;THY1;LPCAT1;CENPW;PALM2-AKAP2;BHLHE40;SPON2;IFITM2;CXCL8;C2;S100P;CXCL5;CFB;DDIT4;COL5A2;DLGAP5;COL1A1;CXCL6;CDKN3;NUSAP1;AG…	CDH3;FOXQ1;ANLN;MMP7;SCD;IFITM3;UBE2C;COL4A1;C2CD4A;SLC6A20;SLC7A11;TGFBI;MMP3;PSAT1;PHLDA1;CTHRC1;CXCL3;CLDN2;OSBPL3;CALU;CXCL1;CHI3L1;IFITM1;PLAU;TIMP1;CEP55;TMEM158;KIF20A;MMP1;VSNL1;WNT5A;TNFRSF6B;AZGP1;KLK10;PKM;RNF183;RRM2;MAD2L1;MMP10;CXCL2;SULF1;COL4A2;OLFML2B;PCSK9;THY1;LPCAT1;CENPW;PALM2-AKAP2;BHLHE40;SPON2;IFITM2;CXCL8;C2;S100P;CXCL5;CFB;DDIT4;COL5A2;DLGAP5;COL1A1;CXCL6;CDKN3;NUSAP1;AG…
ulcerative colitis DOID-8577 human GSE9452 sample 923	0.380582	1.93913	0	0	424	375	CDH3;FOXQ1;ANLN;EGFL6;MMP7;SCD;IFITM3;UBE2C;COL4A1;C2CD4A;SLC6A20;SLC7A11;TGFBI;MMP3;PSAT1;PHLDA1;CTHRC1;CXCL3;CLDN2;OSBPL3;CALU;CXCL1;CHI3L1;IFITM1;PLAU;TIMP1;CEP55;TMEM158;NUF2;MMP1;VSNL1;WNT5A;TNFRSF6B;AZGP1;RNF183;RRM2;MAD2L1;NEK2;MMP10;CXCL2;SULF1;COL4A2;OLFML2B;PCSK9;LPCAT1;CENPE;CENPW;PALM2-AKAP2;BHLHE40;SPON2;IFITM2;CXCL8;C2;S100P;CXCL5;CFB;DDIT4;COL5A2;DLGAP5;COL1A1;CXCL6;CDKN3;NUSAP1;AG…	CDH3;FOXQ1;ANLN;EGFL6;MMP7;SCD;IFITM3;UBE2C;COL4A1;C2CD4A;SLC6A20;SLC7A11;TGFBI;MMP3;PSAT1;PHLDA1;CTHRC1;CXCL3;CLDN2;OSBPL3;CALU;CXCL1;CHI3L1;IFITM1;PLAU;TIMP1;CEP55;TMEM158;NUF2;MMP1;VSNL1;WNT5A;TNFRSF6B;AZGP1;RNF183;RRM2;MAD2L1;NEK2;MMP10;CXCL2;SULF1;COL4A2;OLFML2B;PCSK9;LPCAT1;CENPE;CENPW;PALM2-AKAP2;BHLHE40;SPON2;IFITM2;CXCL8;C2;S100P;CXCL5;CFB;DDIT4;COL5A2;DLGAP5;COL1A1;CXCL6;CDKN3;NUSAP1;AG…
Myocardial Infarction C0027051 rat GSE4105 sample 437	0.359616	1.80405	0	1.52661e-05	336	306	S100A11;COL4A1;HSP90AB1;IFITM1;SERPINH1;CCT4;COL8A1;GRB10;RAN;SHISA5;PMEPA1;SET;BGN;G6PD;PPIA;TPM4;IFITM2;ENO1;MMP14;COL5A2;COL1A1;CCT5;TAGLN2;RPS21;TGM2;PTGES3;SPP1;RPL8;MORF4L2;GPI;SPARC;RPS2;PLP2;RPS15;NME2;PRDX1;RPS19;IMPDH2;RPL36A;SNRPG;COL1A2;RPL35;RPS7;PTMA;EIF3E;TNC;GYG1;STMN1;APRT;H2AFZ;RPL14;PABPC1;RPL18;ALPK3;RPL22L1;CSTB;HSPA5;IGFBP7;TUBA1C;RPL12;RPL7A;TM4SF1;RPL10;YWHAZ;RPL27;RPS20;A…	S100A11;COL4A1;HSP90AB1;IFITM1;SERPINH1;CCT4;COL8A1;GRB10;RAN;SHISA5;PMEPA1;SET;BGN;G6PD;PPIA;TPM4;IFITM2;ENO1;MMP14;COL5A2;COL1A1;CCT5;TAGLN2;RPS21;TGM2;PTGES3;SPP1;RPL8;MORF4L2;GPI;SPARC;RPS2;PLP2;RPS15;NME2;PRDX1;RPS19;IMPDH2;RPL36A;SNRPG;COL1A2;RPL35;RPS7;PTMA;EIF3E;TNC;GYG1;STMN1;APRT;H2AFZ;RPL14;PABPC1;RPL18;ALPK3;RPL22L1;CSTB;HSPA5;IGFBP7;TUBA1C;RPL12;RPL7A;TM4SF1;RPL10;YWHAZ;RPL27;RPS20;A…
Zaire ebolavirus DOID-4325 human GSE31747 sample 497	0.361786	1.80644	0	1.53559e-05	313	305	S100A11;EIF3B;MMP7;CCND1;CD44;CEBPB;CXCL3;CXCL1;CHI3L1;AMPD2;VARS;TIMP1;CYP27B1;STIP1;RGS16;MMP1;NUP188;ADCY3;CPNE1;CXCL2;BHLHE40;COPS6;PPIA;CXCL8;NPM1;CXCL5;MMP14;MTHFD2;KARS;TAGLN2;TGM2;TALDO1;PRDX4;AQP9;DNAJA1;OGFR;LYN;GPI;HSPA8;IL1RN;NAMPT;UBA1;CCT8;IL6;EIF6;DNAJB6;TNFSF9;PTGS2;ATP13A3;IER3;FSCN1;MME;IL1B;ICAM1;USP5;GNA15;NBN;HSPA5;G0S2;ACSL1;S100A8;LDHB;DUSP2;PLAUR;TNFAIP6;ARPC1B;CCL20;PLK3;…	S100A11;EIF3B;MMP7;CCND1;CD44;CEBPB;CXCL3;CXCL1;CHI3L1;AMPD2;VARS;TIMP1;CYP27B1;STIP1;RGS16;MMP1;NUP188;ADCY3;CPNE1;CXCL2;BHLHE40;COPS6;PPIA;CXCL8;NPM1;CXCL5;MMP14;MTHFD2;KARS;TAGLN2;TGM2;TALDO1;PRDX4;AQP9;DNAJA1;OGFR;LYN;GPI;HSPA8;IL1RN;NAMPT;UBA1;CCT8;IL6;EIF6;DNAJB6;TNFSF9;PTGS2;ATP13A3;IER3;FSCN1;MME;IL1B;ICAM1;USP5;GNA15;NBN;HSPA5;G0S2;ACSL1;S100A8;LDHB;DUSP2;PLAUR;TNFAIP6;ARPC1B;CCL20;PLK3;…
psoriasis DOID-8893 human GSE52471 sample 690	0.371843	1.81416	0	1.54467e-05	303	253	CDH3;CEMIP;LRP8;EGFL6;ARNTL2;SLC7A5;MYC;TNFRSF12A;UBFD1;LRRC20;SLC7A11;CXCL1;GALNT6;CKS2;PMAIP1;KIF20A;CCNE1;MMP1;WNT5A;CDK1;KLK10;RRM2;KCTD20;FOSL1;NAA15;SQLE;CXCL8;HELLS;EIF4EBP1;TRIM16;DLGAP5;CARHSP1;EREG;UBE2H;F12;DSG3;AMMECR1;S100A9;ZWILCH;LYN;AREG;DIO2;MMP12;KCNJ15;CXCR2;EIF2S3;UBA6;NAMPT;VNN3;UBE2M;FCGR3B;OAS3;GNA15;PDZK1IP1;UBD;GZMB;ZC3H12A;LCN2;FCGR3A;HSPA6;NOD2;IFI6;CHAC1;S100A8;EPHA2;M…	CDH3;CEMIP;LRP8;EGFL6;ARNTL2;SLC7A5;MYC;TNFRSF12A;UBFD1;LRRC20;SLC7A11;CXCL1;GALNT6;CKS2;PMAIP1;KIF20A;CCNE1;MMP1;WNT5A;CDK1;KLK10;RRM2;KCTD20;FOSL1;NAA15;SQLE;CXCL8;HELLS;EIF4EBP1;TRIM16;DLGAP5;CARHSP1;EREG;UBE2H;F12;DSG3;AMMECR1;S100A9;ZWILCH;LYN;AREG;DIO2;MMP12;KCNJ15;CXCR2;EIF2S3;UBA6;NAMPT;VNN3;UBE2M;FCGR3B;OAS3;GNA15;PDZK1IP1;UBD;GZMB;ZC3H12A;LCN2;FCGR3A;HSPA6;NOD2;IFI6;CHAC1;S100A8;EPHA2;M…
Cancer of the testis C0153594 human GSE1818 sample 246	0.415341	1.82617	0	1.55387e-05	148	125	CDH3;ESM1;NFE2L3;SLC29A1;XPO5;CDK4;TGFBI;CTHRC1;PDPN;MFAP2;PLS3;COL4A2;GSTP1;PPIA;LY6E;PODXL;MAGOHB;COL5A2;COL1A1;MEST;ANXA3;SLC2A1;EMG1;HS2ST1;LYN;PRDX1;EPRS;RPS19;KCNJ8;RPL18;LFNG;FCGR3A;RPL10;SEMA4C;MMP9;ERP27;CDH11;MED1;APEX1;GOLT1B;RPL28;COL3A1;MRPL15;RAC1;MDK;CXCL9;FTL;SULT1C2;RPS9;TBX3;DPP3;CRISPLD1;SLC38A2;SHC1;IER2;LUM;ANXA1;CTSB;LAMB1;ANXA2;USP18;DUSP6;TATDN2;SPINK1;SLC33A1;MSN;MMP19;CC…	CDH3;ESM1;NFE2L3;SLC29A1;XPO5;CDK4;TGFBI;CTHRC1;PDPN;MFAP2;PLS3;COL4A2;GSTP1;PPIA;LY6E;PODXL;MAGOHB;COL5A2;COL1A1;MEST;ANXA3;SLC2A1;EMG1;HS2ST1;LYN;PRDX1;EPRS;RPS19;KCNJ8;RPL18;LFNG;FCGR3A;RPL10;SEMA4C;MMP9;ERP27;CDH11;MED1;APEX1;GOLT1B;RPL28
Intestinal polyposis UMLS CUI-C1257915 mouse GSE6078 sample 952	0.411649	1.83019	0	1.56317e-05	180	121	S100A11;PHLDA1;PPIA;RPS21;SNRPE;KRT7;SNRPD2;RPL8;RPS2;RPS15;NME2;GPX1;RPS19;RPL36A;RPL35;RBBP7;RPS7;PTMA;RPL14;RPL7;YBX3;KXD1;RPL13;RPL18;RPL22L1;RPL36;KRT18;EIF3I;RPL12;RPL7A;RPL10;RPL27;RPS20;TUBA1B;RPS4X;RPS10;EIF5A;RPS5;RPL28;RPLP0;RPL24;RPL21;RPS18;RPL6;SNHG8;RPLP2;RPL27A;RPL35A;RPS13;RPS3;RPL37A;RPL18A;RPS15A;ANXA5;RPS27A;RPL38;RPSA;RPS24;RPL32;NACA;RPS12;RPL19;CPS1;RPS9;EEF1G;RPL4;EEF1B2;T…	S100A11;PHLDA1;PPIA;RPS21;SNRPE;KRT7;SNRPD2;RPL8;RPS2;RPS15;NME2;GPX1;RPS19;RPL36A;RPL35;RBBP7;RPS7;PTMA;RPL14;RPL7;YBX3;KXD1;RPL13;RPL18;RPL22L1;RPL36;KRT18;EIF3I;RPL12;RPL7A;RPL10;RPL27;RPS20;TUBA1B;RPS4X;RPS10;EIF5A;RPS5;RPL28;RPLP0;RPL24;RPL21;RPS18;RPL6;SNHG8;RPLP2;RPL27A;RPL35A;RPS13;RPS3;RPL37A;RPL18A;RPS15A;ANXA5;RPS27A;RPL38;RPSA;RPS24;RPL32;NACA;RPS12;RPL19;CPS1;RPS9;EEF1G;RPL4;EEF1B2;T…
Type 1 diabetes mellitus C0011854 mouse GSE2254 sample 204	0.356236	1.77161	0	2.96648e-05	400	335	HSPH1;IFITM3;TRIM28;CBFB;COL4A1;HSP90AB1;YWHAG;PTP4A3;HSPD1;CXCL1;GRINA;SLC3A2;TIMP1;NONO;SERPINH1;CCT4;PPA1;ELOVL5;RAN;LDHA;SHISA5;MCFD2;COPS6;BGN;PPIA;NCL;TPM4;LY6E;HSP90AA1;NPM1;RPN2;CXCL5;DDIT4;PGK1;TMEM123;SPP1;ASNS;KRT7;LAPTM4B;PSMC2;MORF4L2;DNAJA1;BCAP31;SPARC;RPS2;TMEM165;HSPA8;PRDX1;IL1RN;NAMPT;SCAMP3;UBA1;SEC61A1;RBBP7;CTNNB1;PTMA;ZWINT;GAPDH;CTSH;CHORDC1;IL1B;CD47;POLR2G;SRSF2;PABPC1;O…	HSPH1;IFITM3;TRIM28;CBFB;COL4A1;HSP90AB1;YWHAG;PTP4A3;HSPD1;CXCL1;GRINA;SLC3A2;TIMP1;NONO;SERPINH1;CCT4;PPA1;ELOVL5;RAN;LDHA;SHISA5;MCFD2;COPS6;BGN;PPIA;NCL;TPM4;LY6E;HSP90AA1;NPM1;RPN2;CXCL5;DDIT4;PGK1;TMEM123;SPP1;ASNS;KRT7;LAPTM4B;PSMC2;MORF4L2;DNAJA1;BCAP31;SPARC;RPS2;TMEM165;HSPA8;PRDX1;IL1RN;NAMPT;SCAMP3;UBA1;SEC61A1;RBBP7;CTNNB1;PTMA;ZWINT;GAPDH;CTSH;CHORDC1;IL1B;CD47;POLR2G;SRSF2;PABPC1;O…
multiple myeloma DOID-9538 mouse GSE6980 sample 955	0.376272	1.7845	0	2.98343e-05	273	199	IFITM3;UBE2C;COL4A1;NCAPG2;TGFBI;CBX3;CKS2;KPNA2;IFITM1;GRINA;EZH2;TFDP1;MCM2;CDK1;PKM;RRM2;RAN;BIRC5;MCM6;COL4A2;GSTP1;LDHA;CKS1B;BGN;PPIA;IFITM2;C2;RANBP1;PGK1;DEK;MKI67;CCNA2;HMGB1;H19;TGM2;SPP1;H2AFX;MORF4L2;S100A9;SPARC;CPXM1;RPS2;PCNA;PRDX1;GPX1;CCNB2;RBBP7;PTMA;GAPDH;STMN1;H2AFZ;VCP;PABPC1;ODC1;UBD;SOCS3;CSTB;IGFBP7;TUBA1C;DRAM1;RPL7A;TIMM23;MCM5;S100A8;PNP;TUBA1B;LAMP1;HMBS;ANP32B;EIF5A;S…	IFITM3;UBE2C;COL4A1;NCAPG2;TGFBI;CBX3;CKS2;KPNA2;IFITM1;GRINA;EZH2;TFDP1;MCM2;CDK1;PKM;RRM2;RAN;BIRC5;MCM6;COL4A2;GSTP1;LDHA;CKS1B;BGN;PPIA;IFITM2;C2;RANBP1;PGK1;DEK;MKI67;CCNA2;HMGB1;H19;TGM2;SPP1;H2AFX;MORF4L2;S100A9;SPARC;CPXM1;RPS2;PCNA;PRDX1;GPX1;CCNB2;RBBP7;PTMA;GAPDH;STMN1;H2AFZ;VCP;PABPC1;ODC1;UBD;SOCS3;CSTB;IGFBP7;TUBA1C;DRAM1;RPL7A;TIMM23;MCM5;S100A8;PNP;TUBA1B;LAMP1;HMBS;ANP32B;EIF5A;S…
breast cancer DOID-1612 human GSE26910 sample 602	0.376527	1.79206	0	3.00057e-05	224	189	INHBA;CEMIP;FOXQ1;ENC1;STC2;WISP1;COL11A1;COL12A1;MMP3;GALNT6;CKS2;FAP;MFAP2;SERPINH1;TMEM158;MMP1;WNT5A;COL8A1;KDELC1;DUSP4;MIF;PKM;SHISA2;SULF1;BGN;CLEC5A;TRIM59;SWI5;CORIN;CDKN2A;SMYD3;SPP1;OLR1;CCDC167;DHRS2;FAM19A5;CXCL11;SPHK1;FCGR3B;HIST2H2AA4;COL5A1;CHSY3;SLC38A5;SLC12A8;ZNF469;KRT18;CILP2;ATOX1;FNDC1;MATN3;DCBLD1;ITGBL1;MMP9;PLAUR;VCAN;CNIH3;CDH11;LRRC15;EPSTI1;TENM4;CKLF;TNFSF4;CXCL10;P…	INHBA;CEMIP;FOXQ1;ENC1;STC2;WISP1;COL11A1;COL12A1;MMP3;GALNT6;CKS2;FAP;MFAP2;SERPINH1;TMEM158;MMP1;WNT5A;COL8A1;KDELC1;DUSP4;MIF;PKM;SHISA2;SULF1;BGN;CLEC5A;TRIM59;SWI5;CORIN;CDKN2A;SMYD3;SPP1;OLR1;CCDC167;DHRS2;FAM19A5;CXCL11;SPHK1;FCGR3B;HIST2H2AA4;COL5A1;CHSY3;SLC38A5;SLC12A8;ZNF469;KRT18;CILP2;ATOX1;FNDC1;MATN3;DCBLD1;ITGBL1;MMP9;PLAUR;VCAN;CNIH3;CDH11;LRRC15;EPSTI1;TENM4;CKLF;TNFSF4;CXCL10;P…
inflammatory bowel disease DOID-0050589 human GSE4183 sample 551	0.355948	1.79241	0	3.01792e-05	337	313	S100A11;CDC25B;IFITM3;COL4A1;TUBB3;TGFBI;MMP3;CEBPB;CXCL3;CXCL1;CHI3L1;CKS2;RCN1;KPNA2;IFITM1;TIMP1;MMP1;PPA1;MIF;PKM;TUBB;RRM2;RAN;GSTP1;LDHA;IFITM2;CXCL8;S100P;RPN2;CXCL5;ENO1;DDIT4;COL1A1;KARS;BACE2;TALDO1;PTGES3;PRDX4;NCOA7;S100A9;DNAJA1;LYN;SPARC;MMP12;TSTA3;PRDX1;GPX1;CD81;NAMPT;COL6A3;UBA1;SNRPG;COL1A2;EEF1D;PSMA1;CTSH;IER3;HIST2H2AA4;IL1B;H2AFZ;ODC1;PDZK1IP1;UBD;DUOXA2;CD55;HCAR3;ZC3H12A;…	S100A11;CDC25B;IFITM3;COL4A1;TUBB3;TGFBI;MMP3;CEBPB;CXCL3;CXCL1;CHI3L1;CKS2;RCN1;KPNA2;IFITM1;TIMP1;MMP1;PPA1;MIF;PKM;TUBB;RRM2;RAN;GSTP1;LDHA;IFITM2;CXCL8;S100P;RPN2;CXCL5;ENO1;DDIT4;COL1A1;KARS;BACE2;TALDO1;PTGES3;PRDX4;NCOA7;S100A9;DNAJA1;LYN;SPARC;MMP12;TSTA3;PRDX1;GPX1;CD81;NAMPT;COL6A3;UBA1;SNRPG;COL1A2;EEF1D;PSMA1;CTSH;IER3;HIST2H2AA4;IL1B;H2AFZ;ODC1;PDZK1IP1;UBD;DUOXA2;CD55;HCAR3;ZC3H12A;…
Rift Valley fever DOID-1328 mouse GSE18064 sample 876	0.378126	1.80137	0	3.03546e-05	240	200	CEMIP;EGFL6;S100A11;COL11A1;IFITM3;COL12A1;COL4A1;TGFBI;LOXL2;SHCBP1;PDPN;CALU;SERPINH1;COL8A1;COL4A2;OLFML2B;THY1;SHISA5;BGN;TPM4;IFITM2;LY6E;SMC4;PTTG1;RPN2;COL5A2;COL1A1;SERPINE2;MKI67;TMEM123;HMGB1;H19;SNRPE;LSM5;HELZ2;RPS15;RPS19;FKBP9;CCNB2;CD81;COL6A3;COL1A2;RBBP7;PTMA;NID2;COL5A1;STMN1;ICAM1;RPL7;YBX3;RPL13;CANX;FAT1;RPS20;RCN2;PNP;EIF2AK2;TUBA1B;PBK;PRSS23;FSTL1;MYH10;HSP90B1;RNF213;COL3…	CEMIP;EGFL6;S100A11;COL11A1;IFITM3;COL12A1;COL4A1;TGFBI;LOXL2;SHCBP1;PDPN;CALU;SERPINH1;COL8A1;COL4A2;OLFML2B;THY1;SHISA5;BGN;TPM4;IFITM2;LY6E;SMC4;PTTG1;RPN2;COL5A2;COL1A1;SERPINE2;MKI67;TMEM123;HMGB1;H19;SNRPE;LSM5;HELZ2;RPS15;RPS19;FKBP9;CCNB2;CD81;COL6A3;COL1A2;RBBP7;PTMA;NID2;COL5A1;STMN1;ICAM1;RPL7;YBX3;RPL13;CANX;FAT1;RPS20;RCN2;PNP;EIF2AK2;TUBA1B;PBK;PRSS23;FSTL1;MYH10;HSP90B1;RNF213;COL3…
Psoriasis vulgaris C0263361 human GSE14905 sample 93	0.363307	1.75909	0	4.42457e-05	364	259	NFE2L3;LRP8;TPX2;ARNTL2;TRIP13;SLC7A5;ANXA9;UBE2C;SULT2B1;CDCA5;PHF19;KIF14;LRRC20;SLC7A11;KIF4A;SPC25;CXCL1;GALNT6;CEP55;KIF20A;NUF2;WNT5A;S100A2;GGCT;GRHL3;FOXM1;MELK;RRM2;MAD2L1;OTUB2;UBE2T;CENPE;CENPW;CDC20;GINS3;SH3PXD2A-AS1;CCNB1;PTTG1;TTK;FEN1;DLGAP5;NPM3;NCAPG;CDKN3;RAD51AP1;CSNK2A2;KIF11;SPAG5;CCNA2;SLC39A6;S100A9;FBXO45;LYN;MMP12;XKRX;SRXN1;TK1;DEPDC1B;NMU;ZWINT;CYSRT1;FCGR3B;NDC80;POLE…	NFE2L3;LRP8;TPX2;ARNTL2;TRIP13;SLC7A5;ANXA9;UBE2C;SULT2B1;CDCA5;PHF19;KIF14;LRRC20;SLC7A11;KIF4A;SPC25;CXCL1;GALNT6;CEP55;KIF20A;NUF2;WNT5A;S100A2;GGCT;GRHL3;FOXM1;MELK;RRM2;MAD2L1;OTUB2;UBE2T;CENPE;CENPW;CDC20;GINS3;SH3PXD2A-AS1;CCNB1;PTTG1;TTK;FEN1;DLGAP5;NPM3;NCAPG;CDKN3;RAD51AP1;CSNK2A2;KIF11;SPAG5;CCNA2;SLC39A6;S100A9;FBXO45;LYN;MMP12;XKRX;SRXN1;TK1;DEPDC1B;NMU;ZWINT;CYSRT1;FCGR3B;NDC80;POLE…
Lewy body dementia DOID-12217 human GSE49036 sample 1069	-0.375954	-1.84262	0	5.09241e-05	323	247	ANLN;HSP90AB1;PSAT1;TAF1A;RRP9;TRIM16;DDIT4;USP31;SLC39A6;S100A9;OLR1;CXCR2;CFI;ZNF146;TNFRSF11B;DNAJB6;PTGS2;FCGR3B;IER3;SYPL1;IL1B;DNAJB1;CCNE2;ZDHHC20;HCAR3;FCGR3A;PRRX1;HSPA6;S100A8;HAT1;TNFAIP6;VCAN;PRRG1;TMEM243;GPR84;MOSPD2;HSPA1B;CYP4F3;ITGA6;RAI14;HIST1H2BI;GEM;HIST1H2BC;ANKRD22;ZBED8;H2BFS;HSD11B1;PLA1A;BCL2A1;STAG2;TM4SF18;MSLN;LAMP2;SLC38A2;BAZ1A;ZNF680;HIST1H2BH;HIST1H2AC;GPAM;FCGR1B…	ADAMTS1;LY96;IGSF6;CARD16;COBL;ADAM10;HLA-DMA;HMOX1;ATG4C;CSF2RB;CLEC2B;MEIS2;CPVL;MAFB;LTF;ZFPM2;P2RX7;PLA2G4A;EMCN;PTGR2;SHISA3;ENPP4;CD69;RNASE4;SLAIN1;PIP4K2A;NCAM2;CALB2;FPGT;SALL1;C1QB;HSD17B6;TSPAN8;TFEC;GPNMB;SLC31A2;DENND2D;HLA-DPA1;DNAJB4;AKR1C3;CNKSR3;SORT1;KCNJ2;FCGR2B;RAB9A;KLHL4;MEGF10;CD14;COL21A1;CAPN3;SNAP23;OMA1;GBP3;CCL8;ENPP2;SLC47A1;DLG1;ID2;C1QC;ST18;EFEMP1;EVI2B;SGPP1;MAN2A…
Non-syndromic cleft lip and palate DOID-9296 human GSE42589 sample 618	-0.415714	-1.86319	0	5.28828e-05	174	141	CEMIP;SLC6A6;SNTB1;CNN2;OLFML2B;KCTD20;PPME1;IFITM2;TGFB2;OLR1;PLA2G16;TUBA4A;TPD52L1;NID2;ICAM1;SFRP4;SLC2A12;SDC4;SERPINB9;MYH10;MXRA5;PSMB9;GYG2;CUTA;UIMC1;GPRC5A;TXNRD1;LRP5;POLR2L;ALDH3B1;ANO1;BAMBI;LMO7;HGF;LYPD6B;PCOLCE;NR4A3;FAM20C;MORN2;ADM;IGFBP4;GYS1;GPRC5B;TWSG1;MID1;CLIP3;FAT4;CTSC;DMPK;UCP2;RHOBTB3;CYP1B1;MRPS6;CCL2;NPR3;FAM43A;PCDH18;KCND3;ADRA1B;TOB2;TNFRSF19;NDRG1;TBCK;GLRX5;SLC5…	CLSTN2;HSPB6;AVPI1;SLC38A4;OLFML3;EPAS1;MYPN;AK3;TMTC1;BDKRB1;SYNPO;TCTA;HSPA2;MRGPRF;ZNF595;SORT1;PPFIBP2;BDKRB2;OLFML1;SERINC2;NFASC;PPP1R3C;FAXDC2;RASGRP3;EFEMP1;CLDN11;PDGFRA;BHLHE41;MSTN;PNRC1;CKB;KIT;NMT2;UBA7;B3GALT2;EDNRB;PTGER2;GPX3;CYB561A3;GCNT4;SYNPO2;SLC16A12;TRHDE;DAAM2;PLAC8;ITGA8;BAALC;MATN2;CAMK2D;TOX;SYTL2;GSTM5;TCF21;PDE5A;CITED2;ENDOD1;CA12;NLGN1;LPAR1;PDCD4;PDE7B;GREM2
Cystic Fibrosis C0010674 mouse GSE3100 sample 138	-0.378864	-1.88151	0	5.49981e-05	409	256	ECT2;CDCA5;CDK1;RRM2;MAD2L1;BIRC5;CXCL2;UBE2T;C2;ARG2;MKI67;SLC11A1;CCNA2;S100A9;CXCR2;TK1;CCNB2;ITPRIP;SNHG3;OAS3;IL1B;GNA15;S1PR5;FPR2;UBD;GZMB;CSF3R;S100A8;ITGBL1;HCAR2;DUSP2;MMP9;CCL20;APOBEC1;TAP2;TAP1;CXCL10;PSMB9;ADAM8;WARS;CRY1;PLA1A;IDO1;CLEC4E;POLE;CXCL9;MSLN;ISG15;PARP14;DTX3L;FGR;IGHG1;S100A4;JUNB;PARP10;IFIT3;IFI44;STAT1;OAS2;PARP9;NFKBIZ;BCL3;LAP3;TFF2;USP18;CD274;NCF2;CYR61;TLR2;CA…	CYTH4;BANK1;NCF1;PTPRC;CTSW;CD37;C1QA;KLRG1;HCLS1;TLR1;LPXN;SLC28A2;CD3E;GBP3;CCL8;LAT;LAX1;RASAL3;POU2AF1;MS4A1;CD22;KLRD1;IGHM;TBX21;RNASE6;C1QC;CD3D;SASH3;HCST;CD33;CD19;CD2;GZMA;EVI2B;LY86;ITGA4;IGKC;XDH;EVI2A;MZB1;BLNK;CD3G;SMPDL3B;BTG1;CD79B;IGLC2;CLEC2D;CD52;RORC;METTL24;DENND4A;TBC1D10C;SPN;ITGAL;GSTA1;ARHGEF37;STAT4;GPR18;IL18RAP;GIMAP6;PIK3CG;BLK;APOBR;PTPN22;CCL5;CD79A;ZBTB16;GIMAP7;LS…
asthma DOID-2841 human GSE27011 sample 567	-0.390461	-1.88801	0	5.72897e-05	337	222	KRT23;CHI3L1;LPCAT1;SPON2;CEP78;AGK;OLR1;NFXL1;HLCS;HENMT1;PLCB1;S1PR5;RPE;GZMB;RASSF1;TSEN54;GLMN;MMP9;VCAN;UPF3A;PRSS23;FAM133B;NQO2;SH2D2A;ESF1;GTF2E2;KYNU;RAC1;C4BPA;MPHOSPH6;ZNF354A;LGR6;ADSS;PLEKHA1;S100A4;FAM173B;TAF15;RBBP9;IFNG;PADI4;DIAPH2;RAB20;LIN52;SMG1;GNLY;SNORA52;SNORA74A;OLFM4;OSBPL5;TMA7;SND1-IT1;MXRA7;RNU4-1;ZNF37A;NKX3-1;LINC00299;ENPP5;PCDHA11;ZNF600;ARL4C;NUBPL;PLBD1;TBC1D19…	CTSW;ELOVL6;KLRG1;NRG1;TMEM144;CLK4;SYNE2;PYHIN1;KIAA1328;RORA;KLRD1;ERVK13-1;PPP1R12B;TBX21;KLRC4;ANKMY2;ANKRD20A11P;SNX29P2;GZMA;SH2D1B;KLRF1;TGFBR3;FMN1;FASLG;CD247;KLRC3;ZAP70;SYNE1;GK5;ZNF204P;EXOC6B;XCL2;NMUR1;CD244;FCRL6;FGFBP2;ANKRD20A1;KLRC4-KLRK1;TXK;STAT4;TTC38;ERMAP;NEFL;S100B;CMKLR1;ZEB2;GOLM1;KLRC1;MATK;GOLGA8N;GIMAP7;ABCB1;FPGT-TNNI3K;RGS9;MCTP2;AKAP5;DNASE1L3;RAB27A;KLRB1;KLRK1;NC…
asthma DOID-2841 human GSE43696 sample 830	-0.384503	-1.81581	0	8.33304e-05	267	164	CEMIP;SPC25;CGREF1;GTSE1;COL8A1;AZGP1;SLCO1B3;ZNF205;PHLDA2;MRPL9;BMP7;S100A9;CXCR2;ASGR1;CXCL11;NMU;NID2;CPZ;S1PR5;CABYR;FPR2;MCAM;SLC12A8;S100A8;PXDN;TNFAIP6;TNNT1;KCNN4;GLT1D1;EHD3;GJA4;OCA2;NFE2;DKK1;PROK2;PPBP;CLEC4E;CCL26;FZD10;AHNAK2;CCL3;CREB5;TMEM204;SHANK1;NOS2;IL20RB;SYT8;PHACTR3;HOXB9;APOBEC3A;PCDHB16;TRIM7;SMIM24;ADM;PPP1R1C;SLC2A6;ZFHX4;GNMT;KIF25;TTLL12;KCND2;CD109;NKX3-1;CEACAM5;T…	MUC2;DES;SEMA3G;KIT;TPSAB1;TPO;TFCP2L1;CYP3A4;S100B;ACSM1;KBTBD11;BMP2;MYH11;CPNE5;CLCA1;B3GNT6;FRMD1;PARM1;AKR1B10;FAM189A1;EDN2;ADORA3;MS4A2;PTPRH;IL1R2;CTSG;ADRB2;SDCBP2;LGALS4;HSD11B2;HPGD;CA12;EDIL3;MPZ;ADAMDEC1;CD200R1;ZNF536;HPGDS;UGT1A8;LILRB5;ABCA8
Asthma DOID-2841 human GSE43696 sample 635	-0.386678	-1.82077	0	8.59345e-05	286	182	INHBA;ANLN;KIF14;PSPH;SPC25;CEP55;FAM83D;ASPM;KIF18B;MMP1;GTSE1;CENPA;SLCO1B3;TACC3;ZNF205;SHH;NCAPG;CDC25C;ASGR1;CXCL11;PTGS2;PIF1;SLC12A8;HCAR3;PARVB;ME1;EPSTI1;LPL;DHDH;CXCL10;BATF3;TNIP3;DKK1;DHX35;CCL26;VENTX;IFNG;F5;NOS2;PHACTR3;BST2;SMIM24;THBS1;KCNK17;ALOX5AP;SLC26A8;HLA-L;CEACAM5;CYP4F11;KLHDC7B;ECSCR;SIGLEC12;SYNDIG1;TM4SF20;CEACAM8;AIM2;MGAM;PEX6;MIA;DEPDC7;SERPINB9P1;CLEC7A;TMEM200A;P…	TAL1;ADRA2A;SLC16A14;CD69;PPARG;ZNF366;LRRC4B;FAR2;CALB2;CXCR6;GAPT;TFEC;CD84;SLC31A2;CTSW;PLAT;SGK1;PTGS1;SCIMP;CPA3;TPSD1;KLRD1;RASGRP3;CXCL14;EVI2B;MRC1;TREH;GIMAP4;KLRC3;TLR10;GPR34;XCL2;CD1C;PCOLCE2;NAPSB;MUC2;KIT;CD101;TPSAB1;TPO;MS4A6A;SIGLEC11;CYP3A4;MAN1A1;S100B;BTK;LINC00892;SEPT1;LRRC31;ACSM1;SLC18A2;KBTBD11;CLCA1;FLVCR2;KLF9;B3GNT6;FRMD1;STAP1;AKR1B10;ADORA3;MS4A2;GPA33;ANO7;KCNA3;SIG…
ulcerative colitis DOID-8577 human GSE11223 sample 586	0.347326	1.7495	0	8.79943e-05	348	287	FOXQ1;MMP7;HOMER1;MMP3;CXCL3;PYCR1;CXCL1;CHI3L1;CRNDE;CCNO;IFITM1;PLAU;FAP;TIMP1;PRSS22;LIMK1;MMP1;GRB10;FKBP10;CXCL2;LDHA;PMEPA1;BHLHE40;SPON2;CXCL8;LINC00963;PODXL;GDF15;CFB;DDIT4;CARHSP1;COL1A1;TACSTD2;AMOTL2;RTEL1;AGT;SAMD10;BACE2;SLC2A1;CDKN2A;RHBDF2;GLYATL1;PHLDA2;TNFRSF10B;NCOA7;AQP9;ADAMTS4;LYN;SERPINB5;DHRS2;STK31;TSTA3;HKDC1;CFI;OSER1;ABHD2;CTSV;IER3;SPNS2;IL1B;IL20RA;NOL3;PDZK1IP1;CD55…	FOXQ1;MMP7;HOMER1;MMP3;CXCL3;PYCR1;CXCL1;CHI3L1;CRNDE;CCNO;IFITM1;PLAU;FAP;TIMP1;PRSS22;LIMK1;MMP1;GRB10;FKBP10;CXCL2;LDHA;PMEPA1;BHLHE40;SPON2;CXCL8;LINC00963;PODXL;GDF15;CFB;DDIT4;CARHSP1;COL1A1;TACSTD2;AMOTL2;RTEL1;AGT;SAMD10;BACE2;SLC2A1;CDKN2A;RHBDF2;GLYATL1;PHLDA2;TNFRSF10B;NCOA7;AQP9;ADAMTS4;LYN;SERPINB5;DHRS2;STK31;TSTA3;HKDC1;CFI;OSER1;ABHD2;CTSV;IER3;SPNS2;IL1B;IL20RA;NOL3;PDZK1IP1;CD55…
cystic fibrosis DOID-1485 mouse GSE3100 sample 1056	-0.379074	-1.82359	0	8.87066e-05	345	195	DUSP14;MAD2L1;C2;CLEC5A;CFAP97;SPIN4;S100A9;PELO;CXCR2;SNHG3;PDP1;IER3;MME;GNA15;CSF3R;GAS5;S100A8;HCAR2;CCL20;APOBEC1;TAP2;TAP1;IGFBP5;KLK11;PSMB9;GJA4;ADAM8;WARS;ADAR;IDO1;ZFP90;CLEC4E;MSLN;ISG15;PARP14;RFX5;DTX3L;FGR;IGHG1;DNAH12;S100A4;PARP10;PSME2;IFIT3;IFI44;STAT1;PARP9;NFKBIZ;BCL3;HGF;TFF2;USP18;CD274;TLR2;CASP4;NLRC5;BATF2;PIM1;IRF7;PTPRO;LILRB4;ZHX2;SELL;PLEK;RASSF9;BASP1;CCR1;IRF1;SWSAP…	CYTH4;BANK1;NCF1;PTPRC;CD37;CXCR5;HCLS1;TLR1;LPXN;SLC28A2;GBP3;PYHIN1;CCL8;POU2AF1;MS4A1;CD22;KLRD1;EXOC3L4;IGHM;RNASE6;RSPH4A;SLC35D2;CD33;CD19;GZMA;EVI2B;EVI2A;MZB1;CD3G;CR2;CD79B;IGLC2;CD52;TBC1D10C;HVCN1;GSTA1;GPR18;BTK;GIMAP6;BLK;APOBR;EAF2;PTPN22;CD79A;GIMAP7;LSP1;CCR2;TIFAB;STAP1;BTLA;TNFSF10;AKR1B10;CD48;IRF4;KLRK1;TNFRSF17;MIR22HG;P2RY12;P2RY14;SRSF5;TNFRSF13B;FAM214A;CD177;OSR1;SPIB
neurofibromatosis DOID-8712 mouse GSE29343 sample 670	-0.364648	-1.82459	0	9.16635e-05	458	302	STRIP2;ADAMTS12;DPEP1;TKT;SNTB1;DGAT2;PSAT1;NMB;SIGMAR1;MFAP2;ELOVL5;SHISA5;BGN;FXYD5;ACLY;FADS1;FASN;SLC1A5;LY6E;FADS2;ACACA;EDNRA;SERPINE1;HTRA3;MEST;ASNS;TMEM43;CHN1;REEP6;COL6A3;NID2;PCBD1;KRT18;LRP3;DRAM1;TLCD1;ALCAM;GAL;ARPC1B;PTGES;FADS3;LIPE;CDH11;RAB3D;COL15A1;TAP1;GPX8;CEL;POR;CRTAP;HSD17B12;NNMT;MAGED1;HCAR1;HSD11B1;MMD;LBH;ANTXR1;CXCL9;DOCK11;DAP;PDIA2;EDEM2;NID1;GLB1L2;CRISPLD1;SLC25…	EMP1;CD74;ANG;SFXN1;PDE3B;CYTIP;EDEM1;ADAM23;MGP;PPARG;PMP22;EGFR;VIPR2;CLMP;APOE;OLFML3;BMPER;PCDH7;PRSS3;MEOX2;PTTG1IP;RASD1;RASSF2;GATM;PLEKHA6;EBF1;EPS8;MERTK;PTPRC;FCGR2B;BHLHA15;PLIN1;GULP1;LRRC17;ELOVL6;PLN;SCARA3;SGCE;TMED6;CIDEC;CDO1;OLFML1;ENPP2;CPA3;LGALS9;NTRK2;ID2;LY86;CD180;SVEP1;GRN;PDGFRA;MAN2A1;TTN;LGALS3;ITIH5;OPN3;AOC3;ANTXR2;GNAI1;COL14A1;CD52;NDN;B3GALT2;FABP4;RECK;RNASE1;CFH…
idiopathic pulmonary fibrosis DOID-0050156 human GSE44723 sample 850	-0.378556	-1.83132	0	9.48243e-05	288	246	SLCO4A1;STC2;SLC7A5;SNTB1;PSAT1;CRNDE;OXTR;SLC3A2;VSNL1;SHISA2;SULF1;JPH1;HECW2;CXCL8;PODXL;CDCA7;CXCL6;SERPINE2;BACE2;FERMT1;SPP1;ABHD2;IL6;CHD7;COL22A1;CCNE2;SFRP4;CD55;IGFBP7;PCDHB14;FNDC1;IFI6;OCIAD2;SLC1A4;CCL20;FRMD5;QPCT;STK26;ADA;KCNN4;ITPR3;IL33;CSGALNACT1;BCL11B;PITX2;MX2;IL17RD;BTBD11;ISG15;GDAP1;AHNAK2;CRISPLD1;BCL11A;RAG1;PTHLH;TMEM200C;SH3TC1;RAMP1;FGF1;ELN;NCF2;RBP1;ALDH1A2;PNMA2;C…	EPHB6;VAV3;ENPP4;SLC16A14;RHOH;TNFAIP8;KIAA1671;BST1;DSG2;SLAIN1;EML6;PRRG4;FAM171A1;SATB1;DNER;KLHL13;SLITRK4;PTPRC;KCNJ2;CDO1;IKZF2;HCLS1;GLDC;APBB1IP;TGFA;ITK;RAB27B;CRYAB;KRT19;CDC42EP3;DOCK8;UBASH3A;CADM1;FERMT3;CD3D;NAP1L3;SASH3;SERTAD4;ST8SIA4;MZB1;CD3G;ANKRD44;PCOLCE2;GAP43;P2RY8;DHRS9;CYP4V2;STK17B;PLXNA2;NLRC3;PTPRR;FABP4;NTN4;CD8A;PVRIG;IKZF1;MFAP5;PLS1;RBM24;EAF2;RORB;PTPN22;BIN2;ARHG…
stomach cancer DOID-10534 human GSE49515 sample 553	-0.390395	-1.84056	0	9.82108e-05	247	179	IFITM1;SPON2;MORC4;MASTL;CEP78;KIF21B;ANXA3;FAM84B;AATF;CHN1;ANKRD39;NEDD1;OAS3;NDC80;CHSY3;CENPK;ZNHIT6;UBD;GZMB;ZNF792;DUSP2;YEATS4;PRSS23;EIF3C;EPSTI1;REM2;CLIC3;LBH;TMEM14A;LGR6;ZNF738;BTBD11;ACYP1;ARHGEF10;SBK1;PLEKHA1;ERRFI1;IFIT3;IFI44;IFNG;USP18;SLC35G2;HSD17B7P2;CDON;LRRC69;ZNF30;ZNF32;FAM24B;IGFBP3;ITPRIPL1;GBP5;FUT11;SLFN5;LOXL1-AS1;ENPP5;TRAPPC2;IFI44L;ZBTB25;CD83;GBP4;JAKMIP1;EID3;EL…	YPEL1;ZNF141;TSTD1;SLAIN1;PRPH2;FAM171A1;RBL2;FBLN5;BDKRB1;PIK3R1;LYRM9;KLRG1;SLC14A1;APOBEC3C;HCG27;TBX21;KLRC4;CD3D;GZMA;CCDC65;SH2D1B;KLRF1;SNRK;RGL4;GCOM1;MCOLN2;TRBC2;LILRA4;NCKAP1L;EVI2A;ZAP70;SIGLEC17P;ZNF204P;IKZF3;FGFBP2;FAR2P2;ZNF831;OPTN;DDX60;EDNRB;NTN4;CFH;CD226;PRORSD1P;LXN;CLEC4F;ZNF134;LINC00494;ABCB1;FCER1A;SERPINA5;LINC00865;KLRB1;KCNA3;SIGLEC1;THEMIS;KLRK1;DYRK2;EIF4E3;STYK1;GA…
prostate cancer DOID-10283 human GSE55945 sample 835	0.372645	1.74233	0	0.000102087	241	190	GARS;YWHAG;CCT3;PRR11;ZFAS1;GNL3;SNHG16;SPON2;SELE;SNHG1;GDF15;BZW2;POLB;RPS21;TRIM65;HIST1H2BG;PRDX4;NME1-NME2;RPS2;AIDA;RPS15;SMS;RPS19;IMPDH2;RPL36A;NSMCE1;RPL35;HIST2H2AA3;HIST2H2AA4;TWIST1;TMEM241;HIST1H2BK;RPL13;PABPC1;RPL22L1;RPL36;HIST1H2AE;RPL12;GAS5;FOLH1;RPL7A;RPL39;ALCAM;RPL27;PDIA4;ZNF692;MANF;SEC61G;EEF2;RPL29;HIST2H2BE;RPL28;RPLP0;RPL24;TCTN2;RPL6;SYNE4;EIF3CL;RPL27A;RPL35A;KLK11;R…	GARS;YWHAG;CCT3;PRR11;ZFAS1;GNL3;SNHG16;SPON2;SELE;SNHG1;GDF15;BZW2;POLB;RPS21;TRIM65;HIST1H2BG;PRDX4;NME1-NME2;RPS2;AIDA;RPS15;SMS;RPS19;IMPDH2;RPL36A;NSMCE1;RPL35;HIST2H2AA3;HIST2H2AA4;TWIST1;TMEM241;HIST1H2BK;RPL13;PABPC1;RPL22L1;RPL36;HIST1H2AE;RPL12;GAS5;FOLH1;RPL7A;RPL39;ALCAM;RPL27;PDIA4;ZNF692;MANF;SEC61G;EEF2;RPL29;HIST2H2BE;RPL28;RPLP0;RPL24;TCTN2;RPL6;SYNE4;EIF3CL;RPL27A;RPL35A;KLK11;R…
nasopharynx carcinoma DOID-9261 human GSE12452 sample 776	0.375428	1.73391	0	0.000114747	208	175	NFE2L3;FJX1;COL4A1;KIF14;CTPS1;MMP3;SORD;ANGPT2;CXCL3;CHI3L1;RCN1;PLAU;PMAIP1;EZH2;TNFSF15;MMP1;WNT5A;DTL;MCM2;GINS1;COL4A2;ZNRF3;PODXL;HELLS;MASTL;COL5A2;CENPH;USP31;RAD51AP1;KNTC1;MEST;VASH2;SPARC;IL13RA2;MMP12;CHN1;COL6A3;SNHG3;COL1A2;TNFRSF11B;CXCL11;PTGS2;NEDD1;FCGR3B;LGR5;COL22A1;COL5A1;CENPK;GZMB;HCAR3;SAC3D1;RCN2;TNFAIP6;MAP7D2;ROBO1;VRK2;RAI14;COL3A1;TNFSF4;CXCL10;ITGAV;SLCO5A1;KREMEN2;G…	NFE2L3;FJX1;COL4A1;KIF14;CTPS1;MMP3;SORD;ANGPT2;CXCL3;CHI3L1;RCN1;PLAU;PMAIP1;EZH2;TNFSF15;MMP1;WNT5A;DTL;MCM2;GINS1;COL4A2;ZNRF3;PODXL;HELLS;MASTL;COL5A2;CENPH;USP31;RAD51AP1;KNTC1;MEST;VASH2;SPARC;IL13RA2;MMP12;CHN1;COL6A3;SNHG3;COL1A2;TNFRSF11B;CXCL11;PTGS2;NEDD1;FCGR3B;LGR5;COL22A1;COL5A1;CENPK;GZMB;HCAR3;SAC3D1;RCN2;TNFAIP6;MAP7D2
endometrial cancer DOID-1380 human GSE17025 sample 847	0.369496	1.73699	0	0.000115381	220	187	IFITM3;COL4A1;C2CD4A;ORC6;NOP58;GARS;CEBPB;LZTS3;CBX3;KPNA2;IFITM1;GTF3A;E2F3;VEGFA;HDGF;MELK;RNF183;GINS1;NUP107;LDHA;HSP90AA1;TOMM5;DEK;STAU1;MRPL3;GLO1;EIF5B;NCOA7;NUP153;ENOPH1;CLNS1A;CCAR1;NID2;ZWINT;LGR5;CD47;EIF2AK1;YBX3;PABPC1;NARS2;SOCS3;PRPS2;ALG8;FXR1;LDHB;ERP27;UBAP2;LAMP1;CDK2AP1;UPF3A;NME7;FNTA;ZNF280B;IRS2;HPS3;RPS18;MRI1;VMP1;ERH;RPS13;RPS3;WASF1;AMIGO2;MCCC2;FZD3;LAMA5;IDO1;RPL38…	IFITM3;COL4A1;C2CD4A;ORC6;NOP58;GARS;CEBPB;LZTS3;CBX3;KPNA2;IFITM1;GTF3A;E2F3;VEGFA;HDGF;MELK;RNF183;GINS1;NUP107;LDHA;HSP90AA1;TOMM5;DEK;STAU1;MRPL3;GLO1;EIF5B;NCOA7;NUP153;ENOPH1;CLNS1A;CCAR1;NID2;ZWINT;LGR5;CD47;EIF2AK1;YBX3;PABPC1;NARS2;SOCS3;PRPS2;ALG8;FXR1;LDHB;ERP27;UBAP2;LAMP1;CDK2AP1;UPF3A;NME7;FNTA;ZNF280B;IRS2;HPS3;RPS18;MRI1;VMP1;ERH;RPS13;RPS3;WASF1;AMIGO2;MCCC2;FZD3;LAMA5;IDO1;RPL38…
Down syndrome DOID-14250 human GSE19681 sample 1065	0.345109	1.73847	0	0.000116022	335	305	SND1;TKT;CDK4;NOP58;TUBB3;HSP90AB1;DDX21;PMAIP1;TIMP1;CCT4;PVT1;LYAR;CCT3;CTNNBL1;PRR11;MIF;PSMA7;TUBB;CCT7;GSTP1;FBL;LDHA;PPIA;EXOSC8;NCL;CCT2;LY6E;TRMT112;NPM1;ENO1;BZW2;EBNA1BP2;TOMM5;KARS;PRPF19;TFR2;EBPL;TAGLN2;BACE2;TOMM6;MEST;MRPL3;NME4;EIF3M;GLO1;TALDO1;NMD3;MTHFD1;HIST1H2BF;GPI;RPS2;COL18A1;ATIC;HSPA8;LARP1;SNRPG;SNRPF;CCT8;PTMA;EIF3E;ILF2;STMN1;CD47;YBX3;RPL13;PABPC1;ODC1;PSMG1;RPL22L1;…	SND1;TKT;CDK4;NOP58;TUBB3;HSP90AB1;DDX21;PMAIP1;TIMP1;CCT4;PVT1;LYAR;CCT3;CTNNBL1;PRR11;MIF;PSMA7;TUBB;CCT7;GSTP1;FBL;LDHA;PPIA;EXOSC8;NCL;CCT2;LY6E;TRMT112;NPM1;ENO1;BZW2;EBNA1BP2;TOMM5;KARS;PRPF19;TFR2;EBPL;TAGLN2;BACE2;TOMM6;MEST;MRPL3;NME4;EIF3M;GLO1;TALDO1;NMD3;MTHFD1;HIST1H2BF;GPI;RPS2;COL18A1;ATIC;HSPA8;LARP1;SNRPG;SNRPF;CCT8;PTMA;EIF3E;ILF2;STMN1;CD47;YBX3;RPL13;PABPC1;ODC1;PSMG1;RPL22L1;…
Tendonopathy 971 human GSE26051 sample 470	0.340596	1.7113	0	0.000125639	322	296	SCD;COL12A1;COL4A1;GARS;TGFBI;CTHRC1;YTHDF1;CALU;AARS;RCN1;PRR11;PNO1;SULF1;COL4A2;LDHA;PALM2-AKAP2;PPIA;PEA15;TPM4;PODXL;DDIT4;COL5A2;COL1A1;SERPINE1;PFKFB3;HMGB1;TREM1;SPP1;PXYLP1;THBS2;RPL8;DNAJA1;SPARC;COL18A1;AIDA;RPS15;HSPA8;NOTCH3;COL6A3;ABHD2;COL1A2;RPS7;PTMA;EIF3E;GAPDH;HUWE1;EPB41L2;COL5A1;TNC;TWIST1;H2AFZ;SRSF2;TMEM241;RPL7;IGFBP7;PRRX1;TUBA1C;HNRNPA2B1;CANX;RPL39;FAT1;YWHAZ;CBX1;MMP9;…	SCD;COL12A1;COL4A1;GARS;TGFBI;CTHRC1;YTHDF1;CALU;AARS;RCN1;PRR11;PNO1;SULF1;COL4A2;LDHA;PALM2-AKAP2;PPIA;PEA15;TPM4;PODXL;DDIT4;COL5A2;COL1A1;SERPINE1;PFKFB3;HMGB1;TREM1;SPP1;PXYLP1;THBS2;RPL8;DNAJA1;SPARC;COL18A1;AIDA;RPS15;HSPA8;NOTCH3;COL6A3;ABHD2;COL1A2;RPS7;PTMA;EIF3E;GAPDH;HUWE1;EPB41L2;COL5A1;TNC;TWIST1;H2AFZ;SRSF2;TMEM241;RPL7;IGFBP7;PRRX1;TUBA1C;HNRNPA2B1;CANX;RPL39;FAT1;YWHAZ;CBX1;MMP9;…
pancreatitis DOID-4989 mouse GSE3644 sample 513	0.344459	1.71293	0	0.000126314	362	315	TRIB3;S100A11;SLC7A5;TNFRSF12A;GARS;HSP90AB1;YWHAG;PSAT1;CEBPB;IARS;PYCR1;AARS;EIF2S2;SLC3A2;TIMP1;RHEB;PPA1;GRB10;RAN;SRM;LDHA;ESYT1;PVR;BHLHE40;BCL2L1;PTBP1;MID1IP1;PPIA;TPM4;SLC1A5;MORC4;HSP90AA1;ACTN1;EIF4EBP1;DDIT4;TGIF1;MTHFD2;PGK1;TAGLN2;ANXA3;AGO2;SPP1;ASNS;HNRNPU;MORF4L2;PLP2;ZYX;SRXN1;HSPA8;PHC2;TARS;TUBA4A;OSER1;EIF6;RBBP7;SPHK1;PPRC1;CEP85;IFRD1;GAPDH;IER3;SLC41A1;TOP1;CCDC71L;YBX3;OD…	TRIB3;S100A11;SLC7A5;TNFRSF12A;GARS;HSP90AB1;YWHAG;PSAT1;CEBPB;IARS;PYCR1;AARS;EIF2S2;SLC3A2;TIMP1;RHEB;PPA1;GRB10;RAN;SRM;LDHA;ESYT1;PVR;BHLHE40;BCL2L1;PTBP1;MID1IP1;PPIA;TPM4;SLC1A5;MORC4;HSP90AA1;ACTN1;EIF4EBP1;DDIT4;TGIF1;MTHFD2;PGK1;TAGLN2;ANXA3;AGO2;SPP1;ASNS;HNRNPU;MORF4L2;PLP2;ZYX;SRXN1;HSPA8;PHC2;TARS;TUBA4A;OSER1;EIF6;RBBP7;SPHK1;PPRC1;CEP85;IFRD1;GAPDH;IER3;SLC41A1;TOP1;CCDC71L;YBX3;OD…
Hypoxia C0242184 mouse GSE3195 sample 70	0.358681	1.71523	0	0.000126997	272	242	INHBA;HILPDA;APLN;STC2;COL12A1;CBFB;SIGMAR1;PAFAH1B3;CALU;PLOD1;PTRH1;GALK1;LONP1;VEGFA;MIF;PKM;LDHA;PPME1;PVR;BHLHE40;BGN;SQLE;NAP1L4;HSP90AA1;TBL2;NPM1;EIF4EBP1;RUVBL2;NSDHL;DDIT4;AMOTL2;PGK1;PGF;SERPINE1;RPS21;PFKFB3;SLC2A1;H19;SAP30;RPL36A;NAMPT;COL6A3;PTGS2;RCOR2;GAPDH;IER3;TSPAN9;PGM2;COL5A1;DNAJB1;TMEM63A;P4HA1;AIMP2;PGP;SQSTM1;RASSF1;LLGL1;HSPA5;PRRX1;GAS5;NCKAP1;UBR5;TUBA1B;VDAC1;SDC4;DD…	INHBA;HILPDA;APLN;STC2;COL12A1;CBFB;SIGMAR1;PAFAH1B3;CALU;PLOD1;PTRH1;GALK1;LONP1;VEGFA;MIF;PKM;LDHA;PPME1;PVR;BHLHE40;BGN;SQLE;NAP1L4;HSP90AA1;TBL2;NPM1;EIF4EBP1;RUVBL2;NSDHL;DDIT4;AMOTL2;PGK1;PGF;SERPINE1;RPS21;PFKFB3;SLC2A1;H19;SAP30;RPL36A;NAMPT;COL6A3;PTGS2;RCOR2;GAPDH;IER3;TSPAN9;PGM2;COL5A1;DNAJB1;TMEM63A;P4HA1;AIMP2;PGP;SQSTM1;RASSF1;LLGL1;HSPA5;PRRX1;GAS5;NCKAP1;UBR5;TUBA1B;VDAC1;SDC4;DD…
Influenza C0021400 mouse GSE3203 sample 85	0.353482	1.72067	0	0.000127687	359	227	PUS7;MYC;IFITM3;NAA25;NOP58;TCOF1;HSP90AB1;RFC3;VARS;RNPS1;STIP1;MAD2L2;GTF3A;PPA1;PNO1;NIT2;SRM;GNL3;PMEPA1;NAA15;SLC25A22;AGRN;RANBP1;TGIF1;KARS;MYBBP1A;PNPT1;TOMM40;XPNPEP3;AGO2;PTGES3;MLKL;ANKLE2;RNF216;XRN2;OGFR;LYN;DCTD;AIDA;PRMT5;SAP30;NAMPT;LARP1;SMC1A;TMEM184B;CHD7;OAS3;GAPDH;NMRAL1;PGD;SOCS1;RBM39;RILPL1;EIF2AK2;PUS3;PPP6R1;PAPD7;EIF5A;PPP5C;PML;EPSTI1;MBD3;MB21D1;IRS2;TOR3A;AP2S1;RNF21…	PUS7;MYC;IFITM3;NAA25;NOP58;TCOF1;HSP90AB1;RFC3;VARS;RNPS1;STIP1;MAD2L2;GTF3A;PPA1;PNO1;NIT2;SRM;GNL3;PMEPA1;NAA15;SLC25A22;AGRN;RANBP1;TGIF1;KARS;MYBBP1A;PNPT1;TOMM40;XPNPEP3;AGO2;PTGES3;MLKL;ANKLE2;RNF216;XRN2;OGFR;LYN;DCTD;AIDA;PRMT5;SAP30;NAMPT;LARP1;SMC1A;TMEM184B;CHD7;OAS3;GAPDH;NMRAL1;PGD;SOCS1;RBM39;RILPL1;EIF2AK2;PUS3;PPP6R1;PAPD7;EIF5A;PPP5C;PML;EPSTI1;MBD3;MB21D1;IRS2;TOR3A;AP2S1;RNF21…
Hepatic Cirrhosis C0023890 rat GSE1843 sample 372	0.350541	1.72519	0	0.000128385	297	254	S100A11;COL4A1;HSPD1;CKS2;TIMP1;RAN;COL4A2;LDHA;BGN;FXYD5;PPIA;NPM1;ENO1;HSPE1;COL5A2;COL1A1;CCT5;SERPINE2;RPS21;TMEM123;EIF3M;GLO1;SPP1;RPL8;RPS2;RPS15;NME2;RPS19;IMPDH2;CFI;COMT;RPL36A;COL1A2;RPL35;RPS7;EIF3E;GAPDH;CTSH;STMN1;APRT;PCBD1;PABPC1;RPL18;ODC1;SKIL;IGFBP7;LCN2;KRT18;RPL12;RPL7A;RPL10;ALCAM;RPL27;DUSP2;RPS20;ARPC1B;SDC4;PDIA6;PRSS23;RPS4X;RPS10;EIF5A;SEC61G;RPS5;EEF2;RPL29;RPL28;RPLP0…	S100A11;COL4A1;HSPD1;CKS2;TIMP1;RAN;COL4A2;LDHA;BGN;FXYD5;PPIA;NPM1;ENO1;HSPE1;COL5A2;COL1A1;CCT5;SERPINE2;RPS21;TMEM123;EIF3M;GLO1;SPP1;RPL8;RPS2;RPS15;NME2;RPS19;IMPDH2;CFI;COMT;RPL36A;COL1A2;RPL35;RPS7;EIF3E;GAPDH;CTSH;STMN1;APRT;PCBD1;PABPC1;RPL18;ODC1;SKIL;IGFBP7;LCN2;KRT18;RPL12;RPL7A;RPL10;ALCAM;RPL27;DUSP2;RPS20;ARPC1B;SDC4;PDIA6;PRSS23;RPS4X;RPS10;EIF5A;SEC61G;RPS5;EEF2;RPL29;RPL28;RPLP0…
ulcerative colitis DOID-8577 human GSE11223 sample 593	0.348743	1.706	0	0.000151934	303	257	NFE2L3;MMP7;TNFRSF12A;HSPH1;EPHB4;KIF14;RFWD3;MMP3;TAF1A;URB2;CXCL3;CXCL1;FIGNL1;KPNA2;CCNO;IFITM1;FAM83D;KIF18A;MMP1;DONSON;VSNL1;INCENP;ANAPC7;ZNF239;AZGP1;TNS4;CXCL2;SULF1;RBM28;F2R;CARHSP1;RTEL1;SAMD10;DNA2;SLC2A1;GLYATL1;PHLDA2;IFFO2;NCOA7;DNAJA1;SERPINB5;MMP12;HKDC1;PLA2G16;ACOT9;PBX4;CXCL11;NEDD1;MAFG;IER3;EPB41L2;CHORDC1;CPZ;FSBP;CENPK;PTCD2;UBD;ZC3H12A;AADAT;DRAM1;CEACAM6;C4BPB;PITX1;TM4…	NFE2L3;MMP7;TNFRSF12A;HSPH1;EPHB4;KIF14;RFWD3;MMP3;TAF1A;URB2;CXCL3;CXCL1;FIGNL1;KPNA2;CCNO;IFITM1;FAM83D;KIF18A;MMP1;DONSON;VSNL1;INCENP;ANAPC7;ZNF239;AZGP1;TNS4;CXCL2;SULF1;RBM28;F2R;CARHSP1;RTEL1;SAMD10;DNA2;SLC2A1;GLYATL1;PHLDA2;IFFO2;NCOA7;DNAJA1;SERPINB5;MMP12;HKDC1;PLA2G16;ACOT9;PBX4;CXCL11;NEDD1;MAFG;IER3;EPB41L2;CHORDC1;CPZ;FSBP;CENPK;PTCD2;UBD;ZC3H12A;AADAT;DRAM1;CEACAM6;C4BPB;PITX1;TM4…
Generalized seizures C0234533 rat GSE1156 sample 342	0.349878	1.70773	0	0.000152742	282	241	SLC7A5;CDK4;IFITM3;CBFB;HSP90AB1;DDN;PSAT1;HSPD1;STX1A;TIMP1;MIF;PSMA7;GSTP1;PMEPA1;PPIA;TAF6;HSP90AA1;EIF4EBP1;ENO1;RPS21;H19;EIF5B;HNRNPU;RPL8;MORF4L2;RPS2;NME2;PCNA;HSPA8;GPX1;CD81;RPL35;GAPDH;TECR;APRT;PPID;CAMKK1;DNAJB1;RAB11FIP3;DYNLRB1;HSPA5;RPL36;RPL12;PSMA3;VGF;UBR5;METAP2;RPL10;COPZ1;RPL27;HRAS;PAPSS1;RPL30;PSMB4;TUBA1B;PDIA6;RPS10;HSPA4;POLR2F;RPS5;RPL29;GNB2;APEX1;SERBP1;GSTO1;PARK7;G…	SLC7A5;CDK4;IFITM3;CBFB;HSP90AB1;DDN;PSAT1;HSPD1;STX1A;TIMP1;MIF;PSMA7;GSTP1;PMEPA1;PPIA;TAF6;HSP90AA1;EIF4EBP1;ENO1;RPS21;H19;EIF5B;HNRNPU;RPL8;MORF4L2;RPS2;NME2;PCNA;HSPA8;GPX1;CD81;RPL35;GAPDH;TECR;APRT;PPID;CAMKK1;DNAJB1;RAB11FIP3;DYNLRB1;HSPA5;RPL36;RPL12;PSMA3;VGF;UBR5;METAP2;RPL10;COPZ1;RPL27;HRAS;PAPSS1;RPL30;PSMB4;TUBA1B;PDIA6;RPS10;HSPA4;POLR2F;RPS5;RPL29;GNB2;APEX1;SERBP1;GSTO1;PARK7;G…
Severe acute respiratory syndrome (SARS) C1175175 human GSE1739 sample 165	0.360804	1.70025	0	0.000163156	195	166	S100A11;TKT;IRAK1;CHI3L1;TIMP1;PKM;RRM2;S100P;ACTN1;ENO1;ANXA3;TALDO1;S100A9;AQP9;SPARC;ZYX;GPX1;PHC2;HIST2H2AA3;FCGR3B;GAPDH;LBR;GYG1;HIST1H2BK;FPR1;CSF3R;PSMD4;APMAP;LCN2;PGD;ACSL1;CEACAM6;S100A8;RPL39;MMP9;ARPC1B;VCAN;CLIC1;RPL30;RPS10;SLC2A3;DYSF;GSTO1;PF4;PARK7;CYP4F3;IRS2;RPS18;NFE2;RPL37A;ATF4;RAB13;PPBP;TYMS;MMD;RAB31;C5AR1;MSRB1;ALDOA;ATP5E;S100A4;OAZ1;TMSB10;LGALS1;BCL6;EGR1;CDC42SE1;AN…	S100A11;TKT;IRAK1;CHI3L1;TIMP1;PKM;RRM2;S100P;ACTN1;ENO1;ANXA3;TALDO1;S100A9;AQP9;SPARC;ZYX;GPX1;PHC2;HIST2H2AA3;FCGR3B;GAPDH;LBR;GYG1;HIST1H2BK;FPR1;CSF3R;PSMD4;APMAP;LCN2;PGD;ACSL1;CEACAM6;S100A8;RPL39;MMP9;ARPC1B;VCAN;CLIC1;RPL30;RPS10;SLC2A3;DYSF;GSTO1;PF4;PARK7;CYP4F3;IRS2;RPS18;NFE2;RPL37A;ATF4;RAB13;PPBP;TYMS;MMD;RAB31;C5AR1;MSRB1;ALDOA;ATP5E;S100A4;OAZ1;TMSB10;LGALS1;BCL6;EGR1;CDC42SE1;AN…
multiple myeloma DOID-9538 human GSE6691 sample 787	0.325431	1.70096	0	0.00016401	454	427	MYC;TKT;GARS;CCND1;HSP90AB1;IPO7;AHCY;CCT6A;SNHG17;MRPL17;HSPD1;CBX3;NT5DC2;IFITM1;PAICS;CCT3;OLA1;GGCT;NIT2;MIF;TUBB;NME1;RAN;FBL;SET;IFITM2;UCKL1;TRMT112;NPM1;ILF3;CAPRIN1;NHP2;PTDSS1;SNRPB;LSM7;TMEM123;SSBP1;FAM50A;CCNB1IP1;DAP3;SNRPE;POLE3;EIF3H;PFKM;MRPS2;LAPTM4B;RPL8;SSSCA1;DCTD;GPI;RBMX;NUP153;PRMT5;ATIC;HSPA8;IMPDH2;ZNF146;LSM2;AASDHPPT;ZFAND1;RPL35;CLNS1A;HPRT1;DPAGT1;GAS2;PSMA1;EIF3E;IL…	MYC;TKT;GARS;CCND1;HSP90AB1;IPO7;AHCY;CCT6A;SNHG17;MRPL17;HSPD1;CBX3;NT5DC2;IFITM1;PAICS;CCT3;OLA1;GGCT;NIT2;MIF;TUBB;NME1;RAN;FBL;SET;IFITM2;UCKL1;TRMT112;NPM1;ILF3;CAPRIN1;NHP2;PTDSS1;SNRPB;LSM7;TMEM123;SSBP1;FAM50A;CCNB1IP1;DAP3;SNRPE;POLE3;EIF3H;PFKM;MRPS2;LAPTM4B;RPL8;SSSCA1;DCTD;GPI;RBMX;NUP153;PRMT5;ATIC;HSPA8;IMPDH2;ZNF146;LSM2;AASDHPPT;ZFAND1;RPL35;CLNS1A;HPRT1;DPAGT1;GAS2;PSMA1;EIF3E;IL…
Gamma-hydroxybutyric acidaemia C0268631 mouse GSE2866 sample 311	0.34274	1.7031	0	0.000164874	327	277	SLC7A5;DDX56;CBFB;AGAP3;TUBB3;TBC1D24;HSP90AB1;PSAT1;PCID2;RAE1;PSPH;RRP9;GRINA;SLC3A2;LIMK1;VSNL1;GSTP1;LRRC58;NSMF;UBA2;NUDCD3;AGT;SERPINE2;RFC2;SNRPB;SSX2IP;DOCK9;USP10;SNRPA;ASNS;SNRPD2;PFKM;RPL8;RPS2;NCDN;EPRS;B4GALT2;TUBA4A;UBA1;ARHGAP39;GNL1;ZWINT;SGTA;MRPL30;MED27;FSCN1;LARS;EFNA3;DYNLRB1;RPL13;PABPC1;NOMO1;SQSTM1;RPL22L1;WFS1;RPL36;PJA1;AKT2;HGS;UBE2N;RPL7A;RPL10;YWHAZ;SLC1A4;UQCC1;PLK3;…	SLC7A5;DDX56;CBFB;AGAP3;TUBB3;TBC1D24;HSP90AB1;PSAT1;PCID2;RAE1;PSPH;RRP9;GRINA;SLC3A2;LIMK1;VSNL1;GSTP1;LRRC58;NSMF;UBA2;NUDCD3;AGT;SERPINE2;RFC2;SNRPB;SSX2IP;DOCK9;USP10;SNRPA;ASNS;SNRPD2;PFKM;RPL8;RPS2;NCDN;EPRS;B4GALT2;TUBA4A;UBA1;ARHGAP39;GNL1;ZWINT;SGTA;MRPL30;MED27;FSCN1;LARS;EFNA3;DYNLRB1;RPL13;PABPC1;NOMO1;SQSTM1;RPL22L1;WFS1;RPL36;PJA1;AKT2;HGS;UBE2N;RPL7A;RPL10;YWHAZ;SLC1A4;UQCC1;PLK3;…
multiple sclerosis DOID-2377 human GSE16461 sample 584	0.381915	1.69728	0	0.000175837	148	132	HSPH1;HSP90AB1;HSP90AA1;NPM1;HSPE1;DDIT4;SNRPD2;DNAJA1;MNX1-AS1;RPS2;CCDC167;HSPA8;RPS19;ALYREF;PTMA;EIF3E;GAPDH;HUWE1;HIST2H2AA4;DNAJB1;RPL13;PABPC1;ODC1;ITPA;RPL36;RPL12;EIF4A3;RPL7A;RPL10;SMURF1;RPL30;SRSF7;EIF5A;SLC2A3;RPS5;PPT1;HNRNPA1P10;RPL28;RPLP0;RPL21;RPL31;RPS18;RPL6;HNRNPK;RPL27A;RPS13;FOLR1;RPS15A;PTMAP5;RGCC;RPL38;RPL32;RPS12;TNFAIP3;RPL19;RPS6;RPL4;EIF4G2;INTS4;RPS25;RPS14;RPLP0P6;…	HSPH1;HSP90AB1;HSP90AA1;NPM1;HSPE1;DDIT4;SNRPD2;DNAJA1;MNX1-AS1;RPS2;CCDC167;HSPA8;RPS19;ALYREF;PTMA;EIF3E;GAPDH;HUWE1;HIST2H2AA4;DNAJB1;RPL13;PABPC1;ODC1;ITPA;RPL36;RPL12;EIF4A3;RPL7A;RPL10;SMURF1;RPL30;SRSF7;EIF5A;SLC2A3;RPS5;PPT1;HNRNPA1P10;RPL28;RPLP0;RPL21;RPL31;RPS18;RPL6;HNRNPK;RPL27A;RPS13;FOLR1;RPS15A;PTMAP5;RGCC;RPL38;RPL32;RPS12;TNFAIP3;RPL19;RPS6;RPL4;EIF4G2;INTS4;RPS25;RPS14;RPLP0P6;…
polycystic ovary syndrome DOID-11612 human GSE48301 sample 559	-0.392308	-1.77385	0	0.000185804	186	134	KIAA1524;NEBL;CMTM8;ZNF280C;KLF7;SERPINE2;CDH6;CHN1;OVGP1;NMU;LGR5;CCNE2;UBD;TRMT61B;ITGBL1;TNFAIP6;DAB1;TMEM243;ZNF267;KATNA1;LETM2;ZNF597;BCL2A1;RBBP6;LRIF1;RAPGEF4;FAM3B;ARHGAP29;SEMA3A;ZNF800;BAMBI;CD274;LSMEM1;BCAT1;ZNF275;THAP2;LRRC69;STXBP6;JPX;SKAP1;WNK3;TEX14;ZNF215;CD83;HIST1H3C;XAF1;RASSF9;MRPS9;LRRN1;GRB14;ERG;TYW3;CYB5D1;AKTIP;GPR160;LINC00310;IFIH1;DEPDC4;ADCY10P1;RASA4;RGS7BP;CCL2;…	TSPAN8;ZNF334;CYP2U1;TMEM47;LINC00472;SGCE;HDX;GLDC;CCL8;RAB27B;TRPC1;ZNF181;ANKRD20A4;RASGRP3;PER3;FRRS1L;GNRH1;PDE1A;PCOLCE2;PDZK1;DENND4A;FBLN1;ANKRD20A3;SLC10A5;RPS6KA6;GCNT4;TMEM133;MARC2;RBMS3;CACNB2;BTLA;CHL1;REP15;NLGN4X;FAM46C;ANKRD12;FGF9;NR3C1;CMAHP;ATRNL1;CLCA4;UNC5C;ABHD3;AMPD1;SEMA3D;SEMA3E
dilated cardiomyopathy DOID-12930 human GSE42955 sample 678	-0.366786	-1.77433	0	0.000190966	297	242	TNFRSF12A;HSPH1;HSP90AB1;LOXL2;SRPX2;PSPH;PLOD1;CKS2;XPO1;CENPA;KAT2A;BRCA1;SKP2;DUSP10;COL5A2;AP3M2;COL1A1;SERPINE2;H19;SRPRB;COL1A2;CHORDC1;TNC;MME;PPID;ODC1;SFRP4;P4HA1;FSTL3;HSPA5;GPCPD1;GAS5;BDNF;NCBP1;LIPE;HIST2H4A;SRSF7;TNNT1;ANGPTL4;CALR;HMGB2;LRRC37A3;HYOU1;RGS4;DACH1;HSPA1B;DLEU2;LPL;HSP90B1;MXRA5;OR51E1;COL3A1;INTS3;MED17;SNX25;CRY1;ANTXR1;LRP5;SLX4IP;GLRB;FAM173B;LUM;CREB5;RBM10;GPAM;…	TSC22D3;PLIN4;CYP27A1;EGLN3;CLSTN2;UCHL1;RRN3P2;PCDH7;MEOX2;FHL5;PLXNC1;DDX17;DNAJB4;MLYCD;GATM;HIBCH;PLIN1;RASSF4;LRRC17;CYP2J2;STK17A;PRELP;CD3E;ARNTL;RSRP1;LYRM7;OMA1;TMEM254;SORBS2;COX10;C6;SNX29P2;EVI2B;DPY19L2;SVEP1;NDNF;TTC14;ITIH5;ZNF204P;ZNF493;EXOC6B;ZDHHC2;CCDC80;COL14A1;TP53INP2;LMO3;ZMAT1;CNTNAP3;ZNF844;PREX2;STAT4;FABP4;MFAP5;PSD3;SPON1;MYH11;CCL5;ZBTB16;NAPEPLD;TXNIP;KCNAB1;FRZB;SH…
Alzheimer's disease DOID-10652 human GSE36980 sample 521	-0.351709	-1.78082	0	0.000196422	419	326	ANLN;IFITM3;XRCC2;ITGA2;GPT2;PCID2;CD44;ANGPT2;CHI3L1;IFITM1;PMAIP1;TIMP1;STC1;AZGP1;IFITM2;AGT;TMEM123;SLC11A1;ANO6;SPP1;PLP2;GABRE;CFI;TPD52L1;TNFRSF11B;CXCL11;OAS3;CTSH;LRRC34;TNC;HIST1H2AI;ICAM1;HIST1H2BK;IGFBP7;FCGR3A;ACSL1;S100A8;PIPOX;HMGB2;ZNF267;HIST2H2BE;NQO1;BAG3;ITGA6;CXCL10;SOD2;ESF1;SFR1;PSMB9;GMPR;ZBED8;PLA1A;ANXA5;CLEC4E;CXCL9;ABCC9;PARP14;DTX3L;NMI;NEK3;CD93;ITGB4;IFIT3;IFI44;SIR…	LY96;IGSF6;DDX60L;IL1R1;PDLIM5;EPCAM;AQP1;HSPB8;TMBIM1;HLA-DMA;HMOX1;CLEC2B;CSRP1;DNAH7;BTN3A2;ZNF826P;DCN;CCDC144B;NPC2;CD53;ACTG2;CD38;LAIR1;CD163;EMP1;TEX9;PMP22;RARRES3;ANGPT1;HSPB6;RBM43;APOBEC3B;HLA-DMB;C1QB;TFEC;HSPA2;CD84;VSIG4;SLC44A2;GPNMB;HLA-DPA1;EPS8;ID3;FCGR2B;MYL12A;C1QA;SLC14A1;TMEM144;MFSD1;TLR1;RNF135;CTH;GNA14;GBP3;CRYAB;MYO5C;MS4A4A;RNASE6;WDR49;C1QC;ANKRD20A4;GPR146;RASGRP3;S…
Cancer of the Intestine C0346627 mouse GSE3915 sample 90	-0.377146	-1.79087	0	0.000202199	285	201	SEC14L2;DGAT2;TMEM41A;GRINA;SLC3A2;CGREF1;PKM;GSTP1;ARG2;CDR2;TALDO1;KHK;VWA1;GOLT1A;OAS3;PNPO;UBD;SEC16B;LAMP1;SLC30A2;ADA;ALDOB;GPX4;PEPD;APOC2;MTTP;P4HB;DAP;PARP14;PAQR7;PSME2;IFIT3;RPS14;METTL3;JUN;LAP3;UAP1L1;VNN1;SUSD2;TFG;PSMB8;PGRMC1;TMA7;NLRP6;DNASE1;HEXB;CYB5R3;IFI30;GNMT;RNF128;EDAR;IRF7;FBP1;ZFP36;SCAMP1;KRTCAP3;TPM2;PRAP1;AKR1A1;ORMDL3;PLBD1;ACAD11;FOS;ASAH2;PRPSAP1;CLDN15;ERBB3;ACO1…	SLC15A1;CAT;SLC28A2;SGK1;SLC9A3R1;LGALS9;ALDH1A1;BSG;TREH;MYO7B;B2M;GDE1;XDH;PHYH;MEP1B;GALM;TMEM45B;PDZK1;DHRS1;CKB;CLRN3;DDX60;FBLN1;EHHADH;MGST3;LEAP2;GSTA1;ANPEP;TMEM98;SLC13A2;HADH;TCN2;MYO15B;FABP1;MARC2;ACAA2;TMEM30B;IL10RB;ACOX1;HSD17B11;FCGBP;CHGB;CIDEB;CDHR5;AOC1;TMEM37;MAOA;CD36;LGALS4;RETSAT;UGT1A10;UGDH;FMO5;EPHX2;LYPD8;UGT2A3;GUCA2A;GUCA2B
Scleroderma C0011644 human GSE1724 sample 155	0.327361	1.69146	0	0.000215299	411	402	CEMIP;S100A11;TKT;TRIM28;GARS;CCND1;HSP90AB1;TGFBI;LOXL2;IARS;HSPD1;CALU;RCN1;GRINA;FAP;MFAP2;NONO;SERPINH1;TMEM158;STIP1;MMP1;WNT5A;HDGF;MIF;RAN;FBL;LDHA;SET;COPS6;BGN;PEA15;NCL;TPM4;IFITM2;CCT2;SLC1A5;WDR18;HSP90AA1;NPM1;ACTN1;ENO1;COL5A2;F2R;COL1A1;KARS;PTDSS1;TAGLN2;SNRPB;DEK;TMEM123;GLO1;TALDO1;PFKM;RNF187;MORF4L2;TSPAN5;DCTD;PSMB2;SPARC;ZYX;XPO6;PCNA;HSPA8;PRDX1;CHN1;PDGFRB;PTK7;UBA1;FARP1;…	CEMIP;S100A11;TKT;TRIM28;GARS;CCND1;HSP90AB1;TGFBI;LOXL2;IARS;HSPD1;CALU;RCN1;GRINA;FAP;MFAP2;NONO;SERPINH1;TMEM158;STIP1;MMP1;WNT5A;HDGF;MIF;RAN;FBL;LDHA;SET;COPS6;BGN;PEA15;NCL;TPM4;IFITM2;CCT2;SLC1A5;WDR18;HSP90AA1;NPM1;ACTN1;ENO1;COL5A2;F2R;COL1A1;KARS;PTDSS1;TAGLN2;SNRPB;DEK;TMEM123;GLO1;TALDO1;PFKM;RNF187;MORF4L2;TSPAN5;DCTD;PSMB2;SPARC;ZYX;XPO6;PCNA;HSPA8;PRDX1;CHN1;PDGFRB;PTK7;UBA1;FARP1;…
COPD - Chronic obstructive pulmonary disease C0024117 human GSE3212 sample 196	0.32765	1.68124	0	0.000223007	400	387	IMPDH1;SLC4A2;EIF3B;SND1;CBFB;GARS;HMGA1;TGFBI;CNN2;IRAK1;NMB;HSPD1;PLOD1;EIF2S2;SLC3A2;NONO;RHEB;ATP6V1F;UBE2I;PKM;TUBB;MAPRE1;GLA;LDHA;PIEZO1;G6PD;NCL;SLC1A5;NPM1;ACTN1;RPN2;ENO1;PTPN12;COL1A1;MTHFD2;CAPRIN1;PTDSS1;TAGLN2;SNRPB;SLC11A1;TGM2;SPP1;PSMC2;RPL8;S100A9;BCAP31;LYN;PSMB2;PLP2;ZYX;SMS;COMT;CD81;PSMA2;NAMPT;PTGS2;PUF60;PSMA1;EIF3E;GAPDH;H2AFZ;RPL14;POLR2G;PABPC1;ODC1;CDC37;CSTB;HSPA5;RPL…	IMPDH1;SLC4A2;EIF3B;SND1;CBFB;GARS;HMGA1;TGFBI;CNN2;IRAK1;NMB;HSPD1;PLOD1;EIF2S2;SLC3A2;NONO;RHEB;ATP6V1F;UBE2I;PKM;TUBB;MAPRE1;GLA;LDHA;PIEZO1;G6PD;NCL;SLC1A5;NPM1;ACTN1;RPN2;ENO1;PTPN12;COL1A1;MTHFD2;CAPRIN1;PTDSS1;TAGLN2;SNRPB;SLC11A1;TGM2;SPP1;PSMC2;RPL8;S100A9;BCAP31;LYN;PSMB2;PLP2;ZYX;SMS;COMT;CD81;PSMA2;NAMPT;PTGS2;PUF60;PSMA1;EIF3E;GAPDH;H2AFZ;RPL14;POLR2G;PABPC1;ODC1;CDC37;CSTB;HSPA5;RPL…
Type 1 diabetes mellitus C0011854 mouse GSE11 sample 173	0.350297	1.68501	0	0.000224134	279	205	SLC7A5;UBE2C;TUBB3;TGFBI;MCM7;MSX1;TIMELESS;CDK1;TMEM97;CSNK1G2;RRM2;BIRC5;NOL10;BGN;ACTR5;CD82;SOX9;CDCA8;DDIT4;MKI67;RIN1;CCNA2;HMGB1;GLO1;TALDO1;ASNS;S100A9;PCNA;GPX1;CCNB2;TUBA4A;RRM1;STX2;EEF1D;HMGB3;LBR;KCP;SOX12;E2F8;RPL13;ODC1;SLC38A5;PDZK1IP1;NAT6;ATXN7L2;NASP;MCM5;PLXNB1;TCP1;HMBS;ANP32B;PIGQ;SRSF7;SEC61G;AP1M1;IRS2;CEL;IGFBP5;APOC2;TFRC;ERH;CACTIN;DHFR;ZDHHC8;SURF4;ZBTB41;ATF4;UROS;RAS…	SLC7A5;UBE2C;TUBB3;TGFBI;MCM7;MSX1;TIMELESS;CDK1;TMEM97;CSNK1G2;RRM2;BIRC5;NOL10;BGN;ACTR5;CD82;SOX9;CDCA8;DDIT4;MKI67;RIN1;CCNA2;HMGB1;GLO1;TALDO1;ASNS;S100A9;PCNA;GPX1;CCNB2;TUBA4A;RRM1;STX2;EEF1D;HMGB3;LBR;KCP;SOX12;E2F8;RPL13;ODC1;SLC38A5;PDZK1IP1;NAT6;ATXN7L2;NASP;MCM5;PLXNB1;TCP1;HMBS;ANP32B;PIGQ;SRSF7;SEC61G;AP1M1;IRS2;CEL;IGFBP5;APOC2;TFRC;ERH;CACTIN;DHFR;ZDHHC8;SURF4;ZBTB41;ATF4;UROS;RAS…
Breast cancer DOID-1612 mouse GSE24594 sample 616	0.357785	1.68723	0	0.000225271	242	190	SLC29A1;CCND1;HSP90AB1;PHLDA1;MCM7;PAICS;SERPINH1;ELOVL5;CDT1;CDC20;NUTF2;MCM4;PPIA;NCL;GCSH;NAP1L1;REXO2;KARS;SERPINE1;H19;DAP3;SNRPE;NAA20;SPARC;RPS2;NME2;DTD1;SLC12A2;RPL36A;RPS7;IER3;SAA1;COL5A1;TOMM20;VCP;RPL13;RPL18;LSM4;RPL22L1;AHSA1;EIF3G;RPL36;NUDT21;RPL7A;MCM5;RPL39;DDB1;PSMB4;ANP32B;EIF5A;FNTA;COL9A1;GOT2;RPLP0;PF4;IGFBP5;KCNN4;RPL6;COL3A1;IL33;RPL27A;ROMO1;MAGED1;TMED3;UBA52;HNRNPUL1;…	SLC29A1;CCND1;HSP90AB1;PHLDA1;MCM7;PAICS;SERPINH1;ELOVL5;CDT1;CDC20;NUTF2;MCM4;PPIA;NCL;GCSH;NAP1L1;REXO2;KARS;SERPINE1;H19;DAP3;SNRPE;NAA20;SPARC;RPS2;NME2;DTD1;SLC12A2;RPL36A;RPS7;IER3;SAA1;COL5A1;TOMM20;VCP;RPL13;RPL18;LSM4;RPL22L1;AHSA1;EIF3G;RPL36;NUDT21;RPL7A;MCM5;RPL39;DDB1;PSMB4;ANP32B;EIF5A;FNTA;COL9A1;GOT2;RPLP0;PF4;IGFBP5;KCNN4;RPL6;COL3A1;IL33;RPL27A;ROMO1;MAGED1;TMED3;UBA52;HNRNPUL1;…
myelodysplastic syndrome DOID-0050908 human GSE19429 sample 750	0.340748	1.68841	0	0.000226421	283	258	IFITM3;DKC1;GARS;HMGA1;YWHAG;IARS;HSPD1;CKS2;CCT4;CCT3;GTF3A;PPA1;GGCT;MCM2;SNHG6;RAN;RFC4;RPF2;RPUSD4;NUP107;CKS1B;SNHG16;PSMD14;IFITM2;CXCL8;TRMT112;HSP90AA1;SNHG1;NOC3L;NPM1;FAM72D;GNPDA1;BZW2;MTHFD2;TOMM5;KARS;EBPL;PTDSS1;MEST;RPS21;MRPL3;TALDO1;PTGES3;THOC3;EIF3H;NME1-NME2;MORF4L2;PRIM1;CPXM1;ATIC;HSPA8;SMS;PRDX1;RPS19;IMPDH2;RPL36A;SNRPG;NMU;MRPS24;POLR2G;ODC1;PSMG1;AHSA1;PSMB5;RPL36;RPL12;…	IFITM3;DKC1;GARS;HMGA1;YWHAG;IARS;HSPD1;CKS2;CCT4;CCT3;GTF3A;PPA1;GGCT;MCM2;SNHG6;RAN;RFC4;RPF2;RPUSD4;NUP107;CKS1B;SNHG16;PSMD14;IFITM2;CXCL8;TRMT112;HSP90AA1;SNHG1;NOC3L;NPM1;FAM72D;GNPDA1;BZW2;MTHFD2;TOMM5;KARS;EBPL;PTDSS1;MEST;RPS21;MRPL3;TALDO1;PTGES3;THOC3;EIF3H;NME1-NME2;MORF4L2;PRIM1;CPXM1;ATIC;HSPA8;SMS;PRDX1;RPS19;IMPDH2;RPL36A;SNRPG;NMU;MRPS24;POLR2G;ODC1;PSMG1;AHSA1;PSMB5;RPL36;RPL12;…
Dehydration C0011175 rat GSE3110 sample 443	0.33891	1.68922	0	0.000227582	337	295	CPNE7;SLC7A5;GARS;TUBB3;PLOD3;YWHAG;CHPF;CEBPB;PFDN4;AARS;SLC3A2;PAM16;ATP6V1F;PPA1;CHCHD6;NME1;RAN;RELL2;LDHA;G6PD;EEF1E1;SQLE;SLC25A22;YARS;RPN2;ENO1;HSPE1;GLRX3;REXO2;F2R;PRKAR1B;POMP;TALDO1;ASNS;NAA20;PSMC2;MORF4L2;TSPAN5;PELO;SPARC;NME2;HSPA8;ARL8A;UBA1;ACOT9;TPD52L1;EIF6;ZWINT;GAPDH;STMN3;USP5;TOMM20;DYNLRB1;TRAPPC2L;NOMO1;CSTB;INSIG1;HSPA5;STUB1;PIGX;PROCR;TUBA1C;CDH13;VGF;CHAC1;MRPS26;ATP…	CPNE7;SLC7A5;GARS;TUBB3;PLOD3;YWHAG;CHPF;CEBPB;PFDN4;AARS;SLC3A2;PAM16;ATP6V1F;PPA1;CHCHD6;NME1;RAN;RELL2;LDHA;G6PD;EEF1E1;SQLE;SLC25A22;YARS;RPN2;ENO1;HSPE1;GLRX3;REXO2;F2R;PRKAR1B;POMP;TALDO1;ASNS;NAA20;PSMC2;MORF4L2;TSPAN5;PELO;SPARC;NME2;HSPA8;ARL8A;UBA1;ACOT9;TPD52L1;EIF6;ZWINT;GAPDH;STMN3;USP5;TOMM20;DYNLRB1;TRAPPC2L;NOMO1;CSTB;INSIG1;HSPA5;STUB1;PIGX;PROCR;TUBA1C;CDH13;VGF;CHAC1;MRPS26;ATP…
acute myocarditis DOID-3951 mouse GSE35182 sample 801	-0.340964	-1.75383	0	0.000253281	572	381	SLC7A5;MYC;TKT;SLC7A11;TGFBI;PSAT1;CD44;CTHRC1;IFITM1;TIMP1;GLA;ACLY;C2;FASN;SLC1A5;LY6E;CLEC5A;CXCL5;CFB;ACACA;MTHFD2;KIF21B;PFKFB3;SLC11A1;SPP1;ASNS;TGFB2;CXCL16;DIO2;TCF7;PTGS2;HIST1H3H;OAS3;CTSH;RUNX1;TNC;GZMB;HIST1H2AB;FPR1;CSF3R;LCN2;KRT18;EIF2AK2;APOBEC1;HIST1H1B;TAP2;HIST1H3I;DDIT3;TAP1;HIST1H3B;SERPINB9;CTLA4;CXCL10;IL33;SNX10;PSMB9;ADAM8;TNFRSF1B;LOX;KCNAB2;HIST1H1A;CLEC4E;C5AR1;HIST1H3…	TSPAN4;TMEM176B;CTSE;ABCG1;RGS18;CD53;TMEM119;AIF1;LAIR1;CD74;DDX58;PDE3B;CCR5;HIST1H3E;CYTIP;DPP4;BST1;LAT2;PIK3CD;RASGRP1;PIP4K2A;NCF4;SLAMF6;CXCR6;C1QB;CD84;PLD4;PTPN6;CYTH4;GATM;NCF1;PTPRC;SOAT1;FCGR2B;PLIN1;ELOVL6;CCR9;CD37;C1QA;MILR1;CIDEC;CDO1;HCLS1;RARRES1;TLR1;GPD2;LPXN;SCIMP;GBP3;PYHIN1;CCL8;ITK;LAT;LGMN;CD4;ARHGAP30;TPD52;WDFY4;MS4A1;KLRD1;TMEM106A;DOCK8;ID2;RNASE6;C1QC;FERMT3;CD3D;SAS…
Actinic keratosis C0022602 human GSE2503 sample 350	0.376512	1.66134	0.0041841	0.000284312	171	120	DUSP14;IFITM3;TUBB3;IFITM1;KRT17;MMP1;S100A2;PKM;CXCL2;PKP1;GSTP1;IFITM2;CXCL8;S100P;ENO1;COL1A1;DSG3;THBS2;S100A9;SPARC;TUBA4A;S100A3;COL1A2;IER3;HIST2H2AA4;DSG1;IL1B;ODC1;TUBA1C;IFI6;S100A8;MMP9;ARPC1B;CCL20;LRRC15;RHCG;GGH;COL3A1;CXCL10;HTRA1;RPL37A;ACTB;CXCL9;LAMP3;ISG15;BLOC1S5;TMSB10;CCL3;CTGF;ANXA1;PI3;HSPB1;GBP1;FN1;LAP3;RPS28;JUP;GJA1;MNDA;MX1;RPL41;ACTG1;IGFBP4;LYZ;DYNLL1;PLBD1;SAT1;CST…	DUSP14;IFITM3;TUBB3;IFITM1;KRT17;MMP1;S100A2;PKM;CXCL2;PKP1;GSTP1;IFITM2;CXCL8;S100P;ENO1;COL1A1;DSG3;THBS2;S100A9;SPARC;TUBA4A;S100A3;COL1A2;IER3;HIST2H2AA4;DSG1;IL1B;ODC1;TUBA1C;IFI6;S100A8;MMP9;ARPC1B;CCL20;LRRC15;RHCG;GGH
MS (Multiple Sclerosis) C0026769 mouse GSE842 sample 381	0.34988	1.66148	0	0.000285726	260	194	S100A11;BOP1;IFITM3;COL4A1;TGFBI;CEBPB;SLC3A2;TIMP1;SERPINH1;TRMT1;PPP1R14B;LDHA;SHISA5;BHLHE40;TPM4;LY6E;TAGLN2;SNRPB;SPP1;RPL8;OGFR;RPS2;RPS19;IL1RN;RPS7;CTNNB1;RPL14;RPL7;VCP;RPL13;PABPC1;SLC39A1;LRRC8A;SOCS3;CARS;CSTB;RPL36;IGFBP7;LCN2;TUBA1C;EIF4A3;RPL7A;S100A8;RPL10;PNP;LAMP1;SDC4;HIST1H3I;RPS10;RPS5;HIST1H3B;WDR92;RPL28;DDX39B;SHKBP1;RPLP0;HBS1L;RPL21;PLIN2;HSP90B1;RPL6;RPL37;TNFSF4;RPL27A…	S100A11;BOP1;IFITM3;COL4A1;TGFBI;CEBPB;SLC3A2;TIMP1;SERPINH1;TRMT1;PPP1R14B;LDHA;SHISA5;BHLHE40;TPM4;LY6E;TAGLN2;SNRPB;SPP1;RPL8;OGFR;RPS2;RPS19;IL1RN;RPS7;CTNNB1;RPL14;RPL7;VCP;RPL13;PABPC1;SLC39A1;LRRC8A;SOCS3;CARS;CSTB;RPL36;IGFBP7;LCN2;TUBA1C;EIF4A3;RPL7A;S100A8;RPL10;PNP;LAMP1;SDC4;HIST1H3I;RPS10;RPS5;HIST1H3B;WDR92;RPL28;DDX39B;SHKBP1;RPLP0;HBS1L;RPL21;PLIN2;HSP90B1;RPL6;RPL37;TNFSF4;RPL27A…
endometrial cancer DOID-1380 human GSE17025 sample 841	0.342953	1.66159	0	0.000287155	272	233	FOXQ1;HSPH1;IFITM3;ORC6;SOX4;CTHRC1;CXCL1;CKS2;KPNA2;IFITM1;CCT3;GGCT;MIF;RNF183;TUBB;CCT7;LDHA;RCC2;PPIA;NCL;CXCL8;HSP90AA1;PODXL;RPN2;ENO1;KARS;TACSTD2;BACE2;HES6;SPP1;LAPTM4B;RPL8;BCAP31;HSD17B10;HSPA8;PRDX1;SNRPG;RBBP7;OVGP1;PTMA;ILF2;GAPDH;MARCKSL1;TOP1;PABPC1;DNAJC10;HSPA5;GPCPD1;LCN2;KRT18;TUBA1C;LDHB;FAT1;FOXC1;YWHAZ;OCIAD2;PDIA4;CCL20;TUBA1B;PDIA6;CDK2AP1;MANF;WDR45B;GGH;ERVMER34-1;GOT2;…	FOXQ1;HSPH1;IFITM3;ORC6;SOX4;CTHRC1;CXCL1;CKS2;KPNA2;IFITM1;CCT3;GGCT;MIF;RNF183;TUBB;CCT7;LDHA;RCC2;PPIA;NCL;CXCL8;HSP90AA1;PODXL;RPN2;ENO1;KARS;TACSTD2;BACE2;HES6;SPP1;LAPTM4B;RPL8;BCAP31;HSD17B10;HSPA8;PRDX1;SNRPG;RBBP7;OVGP1;PTMA;ILF2;GAPDH;MARCKSL1;TOP1;PABPC1;DNAJC10;HSPA5;GPCPD1;LCN2;KRT18;TUBA1C;LDHB;FAT1;FOXC1;YWHAZ;OCIAD2;PDIA4;CCL20;TUBA1B;PDIA6;CDK2AP1;MANF;WDR45B;GGH;ERVMER34-1;GOT2;…
large cell neuroendocrine carcinoma DOID-0050872 human GSE51852 sample 733	0.347867	1.65555	0	0.000319914	306	205	DPEP1;AUNIP;COL11A1;CDCA5;SKA3;KIF14;MMP11;FANCB;E2F7;PFDN4;CKS2;CHEK1;ERCC6L;FANCI;CENPF;BUB1;POLQ;ASPM;NUF2;CENPA;RNF183;MAD2L1;NEK2;BIRC5;UBE2T;ASPHD1;ATAD5;CLSPN;EEF1E1;BUB1B;DUXAP8;MND1;TTK;CDCA8;FAM72D;NCAPG;ARG2;AGT;NUP62CL;SPP1;GLYATL1;ONECUT2;MNX1-AS1;MMP12;FAM111B;GINS2;DEPDC1B;BTBD16;HOXB8;NDC80;CENPK;OIP5;E2F8;RMI2;DEPDC1;KIAA1257;UBD;KCNH8;IGF2BP3;OCIAD2;CHRNA5;PROX1;HIST2H3C;HIST1H1…	DPEP1;AUNIP;COL11A1;CDCA5;SKA3;KIF14;MMP11;FANCB;E2F7;PFDN4;CKS2;CHEK1;ERCC6L;FANCI;CENPF;BUB1;POLQ;ASPM;NUF2;CENPA;RNF183;MAD2L1;NEK2;BIRC5;UBE2T;ASPHD1;ATAD5;CLSPN;EEF1E1;BUB1B;DUXAP8;MND1;TTK;CDCA8;FAM72D;NCAPG;ARG2;AGT;NUP62CL;SPP1;GLYATL1;ONECUT2;MNX1-AS1;MMP12;FAM111B;GINS2;DEPDC1B;BTBD16;HOXB8;NDC80;CENPK;OIP5;E2F8;RMI2;DEPDC1;KIAA1257;UBD;KCNH8;IGF2BP3;OCIAD2;CHRNA5;PROX1;HIST2H3C;HIST1H1…
Turner Syndrome C0041408 mouse GSE1606 sample 218	0.345549	1.65796	0	0.00032149	271	233	SOX4;HSP90AB1;YWHAG;GRINA;CCT4;VSNL1;TRMT1;PPA1;HDGF;PRPF6;PKM;PPP1R14B;FAM98A;BZW2;SNRPB;POMP;SNRPA;SNRPD2;RPL8;SSSCA1;STAM;PSMB2;NCDN;TUBA4A;PSMA2;UBA1;CNPY2;BUD31;RBBP7;RPS7;HMGB3;PTMA;ZWINT;UBE2M;MRPL30;SURF2;FSCN1;STMN1;PCBP4;POLR2G;SRSF2;RPL18;CDC37;RPL36;STUB1;BANF1;NUDT19;CDK16;TUBA1C;RPL10;DUSP2;RBM39;SLC1A4;UQCC1;LAMP1;GDI1;EIF3C;AP1M1;EEF2;UBE2R2;PTMS;GNB2;DRG1;RPL28;RPL21;HTRA2;HSPA9;…	SOX4;HSP90AB1;YWHAG;GRINA;CCT4;VSNL1;TRMT1;PPA1;HDGF;PRPF6;PKM;PPP1R14B;FAM98A;BZW2;SNRPB;POMP;SNRPA;SNRPD2;RPL8;SSSCA1;STAM;PSMB2;NCDN;TUBA4A;PSMA2;UBA1;CNPY2;BUD31;RBBP7;RPS7;HMGB3;PTMA;ZWINT;UBE2M;MRPL30;SURF2;FSCN1;STMN1;PCBP4;POLR2G;SRSF2;RPL18;CDC37;RPL36;STUB1;BANF1;NUDT19;CDK16;TUBA1C;RPL10;DUSP2;RBM39;SLC1A4;UQCC1;LAMP1;GDI1;EIF3C;AP1M1;EEF2;UBE2R2;PTMS;GNB2;DRG1;RPL28;RPL21;HTRA2;HSPA9;…
Papillary Carcinoma of the Thyroid C0238463 human GSE3467 sample 397	0.325613	1.65146	0	0.000342153	400	347	CDH3;CLDN1;KRT80;INHBA;FOXQ1;S100A11;MMP7;TNFRSF12A;UHRF1;IER5L;CCND1;ITGA2;TGFBI;CTHRC1;EVA1A;TESC;NMB;PTP4A3;CHI3L1;CKS2;PLAU;FAP;TIMP1;MFAP2;KRT17;S100A2;SHROOM4;GGCT;DUSP4;KLK10;CXCL2;BHLHE40;FXYD5;SELE;CXCL8;LY6E;CLEC5A;GDF15;CFB;COL5A2;COL1A1;TACSTD2;PFKFB3;TREM1;SPP1;BID;THBS2;S100A9;OLR1;HS6ST2;CXCL16;PLP2;ATIC;CFI;GOLT1A;CHN1;TUBA4A;COL6A3;IL6;COL1A2;TPD52L1;SPHK1;PTGS2;NMU;CTSH;IER3;COL…	CDH3;CLDN1;KRT80;INHBA;FOXQ1;S100A11;MMP7;TNFRSF12A;UHRF1;IER5L;CCND1;ITGA2;TGFBI;CTHRC1;EVA1A;TESC;NMB;PTP4A3;CHI3L1;CKS2;PLAU;FAP;TIMP1;MFAP2;KRT17;S100A2;SHROOM4;GGCT;DUSP4;KLK10;CXCL2;BHLHE40;FXYD5;SELE;CXCL8;LY6E;CLEC5A;GDF15;CFB;COL5A2;COL1A1;TACSTD2;PFKFB3;TREM1;SPP1;BID;THBS2;S100A9;OLR1;HS6ST2;CXCL16;PLP2;ATIC;CFI;GOLT1A;CHN1;TUBA4A;COL6A3;IL6;COL1A2;TPD52L1;SPHK1;PTGS2;NMU;CTSH;IER3;COL…
adrenoleukodystrophy DOID-10588 human GSE34309 sample 864	0.336926	1.65172	0	0.000343822	262	233	HILPDA;EGFL6;WISP1;COL11A1;UBE2C;COL4A1;SHCBP1;MMP3;SNHG17;PYCR1;NT5DC2;FAP;MFAP2;ADAM12;ZP3;ARFGAP1;DTL;GGCT;BRIX1;KDELC1;CDK1;HAUS7;THUMPD2;TOP2A;KIF26B;RRM2;MAD2L1;BRCA1;GINS1;CXCL2;RFC4;DDX39A;NOX4;OLFML2B;PRPS1;PMEPA1;BHLHE40;BGN;PRC1;SMC4;CXCL5;FEN1;CFB;TRAF5;COL5A2;COL1A1;CXCL6;CDKN3;NUSAP1;FKBP14;SLC19A2;MEST;CCNA2;SPARC;CFI;COL5A3;SPHK1;KRI1;ZWINT;NDC80;MARCKSL1;COL5A1;TNC;KCNJ8;SLC12A8;…	HILPDA;EGFL6;WISP1;COL11A1;UBE2C;COL4A1;SHCBP1;MMP3;SNHG17;PYCR1;NT5DC2;FAP;MFAP2;ADAM12;ZP3;ARFGAP1;DTL;GGCT;BRIX1;KDELC1;CDK1;HAUS7;THUMPD2;TOP2A;KIF26B;RRM2;MAD2L1;BRCA1;GINS1;CXCL2;RFC4;DDX39A;NOX4;OLFML2B;PRPS1;PMEPA1;BHLHE40;BGN;PRC1;SMC4;CXCL5;FEN1;CFB;TRAF5;COL5A2;COL1A1;CXCL6;CDKN3;NUSAP1;FKBP14;SLC19A2;MEST;CCNA2;SPARC;CFI;COL5A3;SPHK1;KRI1;ZWINT;NDC80;MARCKSL1;COL5A1;TNC;KCNJ8;SLC12A8;…
Cancer of Colon C0007102 human GSE4107 sample 245	-0.361194	-1.73316	0	0.000352552	238	210	IFITM3;NOP58;TUBB3;CEBPB;TIMP1;TUBB;PLS3;IFITM2;S100P;COL1A1;SNRPD2;SPARC;RPS15;CD81;COL6A3;COL1A2;PDP1;CTSH;IER3;HSPA5;RPL36;IGFBP7;TUBA1C;CEACAM6;CCL20;TUBA1B;LAMP1;ANP32B;FSTL1;RHOB;GPX2;COL3A1;GEM;RPL37A;UBA52;RPS24;ACTB;ATP5E;S100A4;TMSB10;LGALS1;MAFF;HNRNPA3;ERRFI1;JUNB;PSME2;SLC38A2;RPS25;CTGF;IER2;EGR1;LUM;JUN;HSPB1;HIF1A;TUBB4B;FN1;RPS11;CYR61;DUSP6;BLCAP;TPT1;RPL5;MRFAP1;ADM;TRIB1;SPRY2…	IGKV3D-15;SPINK5;MXD1;IGKC;IGLV1-36;FAM3D;SPARCL1;SLCO2A1;PNRC1;IGLV2-23;ITM2B;CKB;FBLN1;GCNT3;A2M;FABP4;HERPUD1;IGLV2-11;RNASE1;CYBRD1;MYLK;GPX3;BMP2;VIP;MYH11;SYNPO2;CLU;KCTD12;TXNIP;PARM1;TSPAN1;AOC1;SRPX;FGL2;PDE9A;MATN2;CFD;SRSF5;FHL1;MT1H;SCNN1B;CHRDL1;MS4A12;CA4;KLF4;CXCL12;RCAN2;CLEC3B;ADH1B;OGN;GUCA2A
Essential Hypertension C0085580 rat GSE1675 sample 412	0.334186	1.64993	0	0.000353111	299	257	SLC6A6;SLC4A2;CBFB;HSP90AB1;CEBPB;HSPD1;SLC3A2;PAICS;GRB10;MIF;PKM;POLR3K;SLC7A1;G6PD;PPIA;RBCK1;HSP90AA1;ENO1;MMP14;POMP;TOMM6;TALDO1;ACSL4;SPP1;RAD23A;RPL8;PSMB2;RPS2;RPS15;NME2;ATIC;PRDX1;COMT;RPS7;GAPDH;TECR;MDH2;EAF1;DNAJB1;RAB11FIP3;RPL18;ODC1;SFRP4;PNPO;SQSTM1;SLC41A3;CDC37;CSTB;INSIG1;PHGDH;AKT2;NR0B2;RPL12;GAS5;POLR3A;CANX;FAT1;YWHAZ;SRPK2;PSMB4;TUBA1B;TMEM205;LDLR;NR1D1;YWHAQ;GDI1;CALR;…	SLC6A6;SLC4A2;CBFB;HSP90AB1;CEBPB;HSPD1;SLC3A2;PAICS;GRB10;MIF;PKM;POLR3K;SLC7A1;G6PD;PPIA;RBCK1;HSP90AA1;ENO1;MMP14;POMP;TOMM6;TALDO1;ACSL4;SPP1;RAD23A;RPL8;PSMB2;RPS2;RPS15;NME2;ATIC;PRDX1;COMT;RPS7;GAPDH;TECR;MDH2;EAF1;DNAJB1;RAB11FIP3;RPL18;ODC1;SFRP4;PNPO;SQSTM1;SLC41A3;CDC37;CSTB;INSIG1;PHGDH;AKT2;NR0B2;RPL12;GAS5;POLR3A;CANX;FAT1;YWHAZ;SRPK2;PSMB4;TUBA1B;TMEM205;LDLR;NR1D1;YWHAQ;GDI1;CALR;…
AML - Acute myeloid leukemia C0023467 human GSE2191 sample 112	0.328443	1.64738	0	0.000363964	339	320	TKT;SOX4;HSP90AB1;SMYD5;HSPD1;CBX3;TIMP1;PRSS22;XPO1;SSB;GTF3A;HDAC2;MCM6;PPIA;NCL;CXCL8;CCT2;HSP90AA1;NPM1;ENO1;NAP1L1;KARS;EREG;TAGLN2;DEK;RPS21;TMEM123;EIF3M;RPL8;DNAJA1;RPS2;FCHO1;GPX1;RPS19;IMPDH2;COMT;ZNF146;RPL36A;NAMPT;EIF6;RPS7;CTNNB1;EIF3E;GAPDH;CTSH;IL1B;TOMM20;RPL14;RPL7;HIST1H2BK;PABPC1;PDGFB;CD55;HSPA5;RAD21;LRP3;BANF1;RPL12;IRF3;ACSL1;EIF4A1;LDHB;NBEAL2;RPL10;FOXC1;YWHAZ;RPL27;RPS2…	TKT;SOX4;HSP90AB1;SMYD5;HSPD1;CBX3;TIMP1;PRSS22;XPO1;SSB;GTF3A;HDAC2;MCM6;PPIA;NCL;CXCL8;CCT2;HSP90AA1;NPM1;ENO1;NAP1L1;KARS;EREG;TAGLN2;DEK;RPS21;TMEM123;EIF3M;RPL8;DNAJA1;RPS2;FCHO1;GPX1;RPS19;IMPDH2;COMT;ZNF146;RPL36A;NAMPT;EIF6;RPS7;CTNNB1;EIF3E;GAPDH;CTSH;IL1B;TOMM20;RPL14;RPL7;HIST1H2BK;PABPC1;PDGFB;CD55;HSPA5;RAD21;LRP3;BANF1;RPL12;IRF3;ACSL1;EIF4A1;LDHB;NBEAL2;RPL10;FOXC1;YWHAZ;RPL27;RPS2…
retinoblastoma DOID-768 mouse GSE6787 sample 455	0.322232	1.64382	0	0.000374713	393	341	S100A11;CBFB;COL4A1;PSAT1;CNN2;RAE1;EHMT2;CALU;GALK1;MFAP2;SERPINH1;FPGS;GRB10;PKM;SSRP1;GSTP1;LRRC58;LDHA;CKS1B;BGN;ACLY;SQLE;TPM4;LIMS1;EIF4EBP1;MMP14;DDIT4;COL5A2;ILF3;F2R;COL1A1;STRAP;PGK1;TAGLN2;POMP;MEST;TMEM123;GTF2I;PRDX4;H2AFX;S100A9;PLP2;HSD17B10;TMEM165;TIMM17B;NEDD4;RPS19;FKBP9;CD81;PTBP3;COL6A3;CNPY2;GRB7;CLNS1A;CTNNB1;GAPDH;MRPL30;PGM2;MARCKSL1;FSCN1;COL5A1;H2AFZ;POLR2G;GALNT2;RPL18…	S100A11;CBFB;COL4A1;PSAT1;CNN2;RAE1;EHMT2;CALU;GALK1;MFAP2;SERPINH1;FPGS;GRB10;PKM;SSRP1;GSTP1;LRRC58;LDHA;CKS1B;BGN;ACLY;SQLE;TPM4;LIMS1;EIF4EBP1;MMP14;DDIT4;COL5A2;ILF3;F2R;COL1A1;STRAP;PGK1;TAGLN2;POMP;MEST;TMEM123;GTF2I;PRDX4;H2AFX;S100A9;PLP2;HSD17B10;TMEM165;TIMM17B;NEDD4;RPS19;FKBP9;CD81;PTBP3;COL6A3;CNPY2;GRB7;CLNS1A;CTNNB1;GAPDH;MRPL30;PGM2;MARCKSL1;FSCN1;COL5A1;H2AFZ;POLR2G;GALNT2;RPL18…
NASH C0400966 human GSE24807 sample 185	-0.365608	-1.72453	0	0.000378112	275	201	DGAT2;CRNDE;GLS2;IFITM1;NTHL1;IFITM2;GCSH;CFB;F12;KHK;EIF3H;RPL8;AQP9;FCN3;ADK;CD81;PSMA2;FMO3;PEMT;RPL13;TLCD1;PIPOX;ZGPAT;VKORC1;TMEM205;AIG1;MAT1A;RPL28;ALDOB;ALDH1B1;F7;APOC2;ZFP36L1;RPS13;BCKDK;TM4SF4;LGALS1;NIPSNAP1;IL32;RPL11;GRHPR;BPHL;FN1;BRICD5;RPS11;RPL3;BST2;RBP4;SOD1;SDC3;PGRMC1;ENO3;RPS27;RPL41;PCBP1;DBI;GNMT;SKAP1;EEF1A1;FBP1;SEPT4;PRAP1;AKR1A1;ORMDL3;ASS1;PEBP1;MGMT;APOM;RRBP1;SLC…	BHMT2;PON3;DCN;DHRS4;HPX;TMEM176B;CTDSP2;CYP2D6;SLC45A3;ANG;KNG1;TF;HSD17B13;HSD17B8;CYP27A1;RARRES3;HSD17B6;RTN4;CYP2C8;HLA-DPA1;AKR7A3;OTC;C1QA;APOH;CDO1;NTPCR;SERPINA6;DECR1;SLCO2B1;ALDH1A1;C6;ACAA1;CXCL14;DEFB1;LIPC;PECR;STARD10;PHYH;SDHD;ACOT2;DHRS1;CYP4V2;LEAP2;GSTA1;GSTZ1;CFH;ECH1;FCGRT;HADH;RBP5;CCL15;ADH6;HYI;FABP1;ACAA2;CES2;AQP7;ECI2;HMGCS2;SERPINA5;CYP4F12;CIDEB;DNASE1L3;CIRBP;TST;ACA…
myelodysplastic syndrome DOID-0050908 human GSE19429 sample 747	0.327831	1.63927	0	0.000422652	324	293	MYC;UHRF1;IFITM3;UBE2C;GARS;YWHAG;MCM3;IARS;CKS2;IFITM1;CCT3;GTF3A;NOP56;PPA1;GGCT;MELK;SNHG6;RAN;GINS1;RPF2;GNL3;CKS1B;CDC20;PSMD14;BUB1B;IFITM2;CXCL8;PRC1;FAM72D;TOMM5;NHP2;PTDSS1;TOMM6;RPS21;DAZAP1;MRPL3;TALDO1;PTGES3;LAPTM4B;NME1-NME2;NCOA7;MORF4L2;LYN;STAM;CPXM1;RPS15;ENOPH1;DDX47;RPS19;RPL36A;NSMCE1;SNRPG;MRPS24;IL1B;POLR2G;PABPC1;PSMG1;CFAP20;HNRNPR;GAR1;RPL36;PRPS2;RPL12;SAC3D1;RPL39;CBX1…	MYC;UHRF1;IFITM3;UBE2C;GARS;YWHAG;MCM3;IARS;CKS2;IFITM1;CCT3;GTF3A;NOP56;PPA1;GGCT;MELK;SNHG6;RAN;GINS1;RPF2;GNL3;CKS1B;CDC20;PSMD14;BUB1B;IFITM2;CXCL8;PRC1;FAM72D;TOMM5;NHP2;PTDSS1;TOMM6;RPS21;DAZAP1;MRPL3;TALDO1;PTGES3;LAPTM4B;NME1-NME2;NCOA7;MORF4L2;LYN;STAM;CPXM1;RPS15;ENOPH1;DDX47;RPS19;RPL36A;NSMCE1;SNRPG;MRPS24;IL1B;POLR2G;PABPC1;PSMG1;CFAP20;HNRNPR;GAR1;RPL36;PRPS2;RPL12;SAC3D1;RPL39;CBX1…
ulcerative colitis DOID-8577 human GSE11223 sample 587	-0.335327	-1.70994	0	0.000469496	386	338	CMSS1;GARS;CDCA5;PSPH;E2F7;CXCL1;CHI3L1;IFITM1;TIMP1;CEP55;RRS1;RACGAP1;CENPA;WNT5A;E2F3;BIRC5;MRTO4;CENPW;SET;IFITM2;CDCA7;F2R;MTHFD2;NCAPG;SAMD10;DNA2;HIST3H2BB;SLC2A1;GLO1;RHBDF2;MMP12;FAM111B;STK31;TK1;MIPEP;CTSV;CXCL11;ATP13A3;STMN1;ARPC5L;IL1B;PDZK1IP1;VASN;CSTB;ZC3H12A;IGFBP7;LCN2;GAS5;NCKAP1;CEACAM6;LDHB;LYPD5;RAB15;PNP;RILPL1;CCL20;KCNE3;HIST1H1B;CNIH3;LMNB1;HMGB2;HIST1H2AK;CCDC58;BAG3;H…	GIPC2;EDEM3;GBP3;CCL8;MAPK6;POU2AF1;RGS10;GSKIP;MS4A4A;CD3D;IGKV1-5;SCNN1A;MTSS1;PWWP2A;IGKC;IGHV3-30;CFL2;IGKV3-20;PPP1R14D;IGHV3-48;ITLN1;GNE;SARAF;PIGR;SH3GLB1;RIPK3;MT2A;DACT2;ADAP2;TPSB2;GCNT3;SAMD9;TFCP2L1;TMEM246;SGCA;RGS22;SLAMF7;FAM107B;ACSS2;EAF2;CTSS;SCGB2A1;LIPH;CCL28;TMEM61;FXYD3;SAMD13;TXNIP;SLITRK6;GIMAP5;PLAC8;HRCT1;CD48;NXPE2;DNASE1L3;RAB27A;IRF4;PGM1;KLRB1;TLE4;MT1X;IQGAP2;NXPE1…
Pauciarticular juvenile arthritis C0157917 human GSE1402 sample 430	-0.350439	-1.69563	0	0.000523791	330	203	ITGA2;ANGPT2;PSPH;LZTS3;CCNO;TMEM158;POP1;TG;GPSM2;BIRC5;LIMS1;E2F5;ARG2;POFUT1;GTPBP10;PHKA1;CADPS;IL6;TPD52L1;TRAF3IP1;PDGFB;GALNT18;CEACAM6;TM4SF1;LRRC32;RAD51;HIST1H1E;SLC9A7;KIAA1024;DKK1;PITX2;WDR73;GPRC5A;STK35;SULT1C2;FZD9;ZC3H7B;RAG1;IFI44;SPOCK1;CACNA1D;DNM3;TNNC2;LAMB1;RHOBTB2;ITGA2B;ERC2;FBN1;SHC3;TSPAN6;SPIN2A;MAPK11;SOX30;MFAP3L;NMNAT2;TCHH;GP5;STRN;HIST2H4B;FOXJ1;SPRY1;ALOX15;CETP;…	ANKRD6;CDX1;LTF;HPX;SNAI2;DGKB;DIRAS3;CREB3L1;L1CAM;MYO16;HOXD3;FOXF1;EPAS1;HEPH;TEK;MAP3K13;IGLV3-25;WFDC2;GULP1;GNAL;LRRC17;PLN;HOXD8;CEACAM1;RAB27B;RORA;EPHA3;HNF4G;LEPR;EFEMP1;GNAO1;CKMT1A;MB;TMOD1;XCL2;NIPAL3;ACSBG1;SOX5;CLCA2;FBLN1;TPSAB1;B3GALT2;CNR2;TMPRSS2;PSD3;SI;CAPN9;RORB;PCSK6;FABP1;MAGI2;SSPN;ABCB11;FRZB;PCK1;FABP2;TSPAN1;LRRN3;PTN;ATRNL1;HSD11B2;PTH1R;ZNF132;LUZP2;RYR3;CHRDL1;DCLK1…
MDS - Myelodysplastic syndrome C0026986 human GSE4619 sample 206	0.330875	1.63175	0	0.000569113	295	273	IFITM3;GARS;IARS;HSPD1;CKS2;IFITM1;PMAIP1;CCT3;GTF3A;PPA1;GGCT;ZFAS1;SNHG6;NME1;RAN;RPF2;GNL3;NUP107;PSMD14;IFITM2;HSP90AA1;SNHG1;NPM1;ENO1;FAM72D;MRPS23;BZW2;PRPF19;LSM7;TOMM6;MEST;RPS21;NUDT5;HIST1H2BG;TALDO1;PTGES3;THOC3;SNRPD2;EIF3H;NCOA7;DNAJA1;HSPA8;GPX1;CDC123;RPS19;RPL36A;PITPNB;SNRPG;CCT8;RBBP7;RPS7;PSMA1;ASNSD1;HIST2H2AA4;IL1B;HIST1H2BK;GAR1;AHSA1;PSMB5;GAS5;IFI6;EIF4A1;LDHB;DUSP2;CLIC1…	IFITM3;GARS;IARS;HSPD1;CKS2;IFITM1;PMAIP1;CCT3;GTF3A;PPA1;GGCT;ZFAS1;SNHG6;NME1;RAN;RPF2;GNL3;NUP107;PSMD14;IFITM2;HSP90AA1;SNHG1;NPM1;ENO1;FAM72D;MRPS23;BZW2;PRPF19;LSM7;TOMM6;MEST;RPS21;NUDT5;HIST1H2BG;TALDO1;PTGES3;THOC3;SNRPD2;EIF3H;NCOA7;DNAJA1;HSPA8;GPX1;CDC123;RPS19;RPL36A;PITPNB;SNRPG;CCT8;RBBP7;RPS7;PSMA1;ASNSD1;HIST2H2AA4;IL1B;HIST1H2BK;GAR1;AHSA1;PSMB5;GAS5;IFI6;EIF4A1;LDHB;DUSP2;CLIC1…
acute myocardial infarction DOID-9408 mouse GSE775 sample 1001	0.331892	1.62894	0	0.000578743	308	261	S100A11;HSPH1;COL4A1;HSP90AB1;YWHAG;PHLDA1;HSPD1;CALU;CXCL1;KPNA2;SERPINH1;CCT4;GTPBP4;VEGFA;CXCL2;COL4A2;LRRC58;BHLHE40;NCL;TPM4;PDCD5;HSP90AA1;CXCL5;HSPE1;GLRX3;COL5A2;F2R;COL1A1;SERPINE1;TMEM123;H19;MORF4L2;S100A9;DNAJA1;SPARC;PRDX1;COMT;COL6A3;IL6;AZIN1;RBBP7;CTNNB1;HMGB3;PTMA;IFRD1;IER3;TOP1;IL1B;RPL7;PABPC1;RPL22L1;SOCS3;HSPA5;LCN2;PROCR;TUBA1C;BDNF;HNRNPA2B1;TIMM23;S100A8;YWHAZ;TUBA1B;MANF…	S100A11;HSPH1;COL4A1;HSP90AB1;YWHAG;PHLDA1;HSPD1;CALU;CXCL1;KPNA2;SERPINH1;CCT4;GTPBP4;VEGFA;CXCL2;COL4A2;LRRC58;BHLHE40;NCL;TPM4;PDCD5;HSP90AA1;CXCL5;HSPE1;GLRX3;COL5A2;F2R;COL1A1;SERPINE1;TMEM123;H19;MORF4L2;S100A9;DNAJA1;SPARC;PRDX1;COMT;COL6A3;IL6;AZIN1;RBBP7;CTNNB1;HMGB3;PTMA;IFRD1;IER3;TOP1;IL1B;RPL7;PABPC1;RPL22L1;SOCS3;HSPA5;LCN2;PROCR;TUBA1C;BDNF;HNRNPA2B1;TIMM23;S100A8;YWHAZ;TUBA1B;MANF…
CML - Chronic myeloid leukemia C0023473 human GSE4170 sample 4	-0.334633	-1.67642	0	0.000580535	441	306	INHBA;STC2;S100A11;KRT23;SCLY;CHI3L1;G6PD;SLC35E4;CLEC5A;SAE1;TACSTD2;ANXA3;TDGF1;TREM1;NEU3;AQP9;OLR1;KCNJ15;TNFRSF10C;VNN3;DEF8;CHD7;SLC15A4;CTSH;IER3;MME;S1PR5;MPP3;WWC1;FPR1;LCN2;ACSL1;CEACAM6;PLAUR;TNFAIP6;KCNE3;PTGES;MSC;TNNT1;GREB1;QPCT;KDELR3;MOV10L1;DYSF;CYP39A1;DKK3;KCNQ1;LPL;GLT1D1;CSGALNACT1;PKP3;TYMP;CMTM2;FUT8;FUT4;TNFRSF1B;PFKFB4;SLC28A3;AMPD3;C5AR1;BCL2A1;LILRA5;NAV2;IGF2R;ABCC9;T…	RASSF2;LOXL4;NCF1;SORT1;SLC2A5;DIRC2;TRPM3;DAPK2;SPEG;FAM163A;FAM110C;ARHGEF10L;CD14;TGFA;PDE4C;FAM49A;ARHGAP25;FOXO1;CD33;EVI2B;DEFB1;GRN;FMN1;GIMAP4;LGALS3;EVI2A;GPR34;SYNE1;HEY1;HGD;FAM149A;FAM46A;BCL2L15;TMEM45B;CLDN5;SV2B;ROGDI;PCOLCE2;DMXL2;NPTN;FGFBP2;PLXNA2;PID1;TFCP2L1;VDR;ANPEP;IL18RAP;FCGRT;LITAF;FAM107B;RPS6KA6;SLC23A1;MS4A7;CTSS;PCSK6;CCL5;DSEL;SLC26A7;SYNPO2;FABP1;IL10RA;LSP1;RHBDL2…
Duchenne muscular dystrophy (DMD) C0013264 mouse GSE1026 sample 72	0.338869	1.62596	0	0.000588281	313	256	S100A11;IFITM3;TUBB3;CHPF;PCID2;CEBPB;HSPD1;GRINA;TIMP1;SERPINH1;COL8A1;CHD4;RAN;PPP1R14B;LDHA;SHISA5;NUTF2;BGN;FXYD5;PPIA;NCL;HSP90AA1;PRMT1;COL5A2;COL1A1;TAGLN2;H19;SPP1;RPL8;SPARC;RPS2;PLP2;MMP12;RPS19;COMT;COL6A3;COL1A2;MED22;RBBP7;RPS7;PTMA;GAPDH;CTSH;MRPL30;FSCN1;MRPL52;RPL7;VCP;RPL13;PABPC1;RPL18;RPL22L1;CSTB;ANKRD10;HSPA5;TUBA1C;PSMA3;RPL7A;RPL10;DDB1;PNP;CLIC1;TUBA1B;LAMP1;RPS10;RPS5;AMO…	S100A11;IFITM3;TUBB3;CHPF;PCID2;CEBPB;HSPD1;GRINA;TIMP1;SERPINH1;COL8A1;CHD4;RAN;PPP1R14B;LDHA;SHISA5;NUTF2;BGN;FXYD5;PPIA;NCL;HSP90AA1;PRMT1;COL5A2;COL1A1;TAGLN2;H19;SPP1;RPL8;SPARC;RPS2;PLP2;MMP12;RPS19;COMT;COL6A3;COL1A2;MED22;RBBP7;RPS7;PTMA;GAPDH;CTSH;MRPL30;FSCN1;MRPL52;RPL7;VCP;RPL13;PABPC1;RPL18;RPL22L1;CSTB;ANKRD10;HSPA5;TUBA1C;PSMA3;RPL7A;RPL10;DDB1;PNP;CLIC1;TUBA1B;LAMP1;RPS10;RPS5;AMO…
asthma DOID-2841 human GSE27011 sample 568	-0.356371	-1.67679	0	0.000593729	293	187	SLC29A1;CHI3L1;RRS1;OTUD6B;CXCL8;VNN3;RPE;MNAT1;GZMB;SNAPC1;HNRNPA2B1;GLMN;FAM133B;LRRC37A3;DACH1;IKBIP;KIF27;GTF2E2;ERV3-1;CBWD6;PPBP;MPHOSPH6;GUCY1B3;COX20;PARP14;RPS9;HNRNPA3;IFI44;RALGAPA2;ZNF117;DIAPH2;TYW5;SMG1P7;SMG1;PANK2;VNN1;SNORA74A;MX1;TRA2A;AGPAT4-IT1;SND1-IT1;RPPH1;LRRFIP1;SMG1P2;RNU4-1;SNAPC3;FRY;NBPF8;NKX3-1;LINC00299;ALOX15;TAS2R5;MACF1;IFI44L;SNORA59A;CAPNS2;RNU4-2;TAS2R4;LINC00…	ZNF14;PHC3;PTPN2;GUSBP3;TMEM50B;CDK14;HERC5;ZBTB20;ABAT;PTBP2;IL12RB2;PLGLB1;IL1RL1;TAPT1-AS1;FAM174A;HSH2D;IGIP;MAB21L3;NDUFA5;FER;NRIP2;TNFAIP8;PRPF18;ARHGAP24;PRDM5;PIK3R6;RNF5;LPP;CYSLTR2;AKR1C3;HIBCH;TMEM168;NOTCH2NL;DAPK2;KLRG1;SKAP2;SYNE2;IL15;PRKG1;UTRN;PPP1R12B;CPEB2;MIR600HG;PWAR6;P2RY2;ANKRD20A11P;SH2D1B;ZBTB37;KLRF1;IL23R;SLC15A2;LILRA4;SYNE1;WLS;KIAA0825;FRRS1;DHRS9;ANKRD20A1;KLRC4-K…
autism spectrum disorder DOID-0060041 human GSE7329 sample 1033	-0.348401	-1.68092	0	0.000607537	321	240	MMP7;GRHL1;TESC;KIF26B;HECW2;TACSTD2;AGT;IL23A;IL1A;TCF7;PTK2;PLA2G16;PBX4;TNFRSF11B;ETV7;IL1B;UBD;HCAR3;SLC13A3;KIAA1549L;RAB15;CCL20;HEYL;CNIH3;ROBO1;ALPK2;DYRK3;TNFRSF8;CYP4F3;BAG3;CYB5R2;GLT1D1;OCA2;GEM;ANKRD22;LILRB3;CCDC74B;BCL2A1;LAMP3;MB21D2;DMKN;ITGA1;HS3ST3A1;CCL22;NRCAM;PITPNC1;SMIM3;HS3ST1;UNQ6494;CREB5;DENND5A;AUTS2;DFNA5;DGKI;FHL2;TPRG1;CDKL5;HNRNPLL;NCF2;TRAF1;BCAT1;STX1B;SLC35G2;B…	SLC45A3;SLITRK5;TSPAN11;MICAL3;SHISA3;ADAM23;KCNMB1;TSLP;TFEC;CCDC180;LMO2;JDP2;KLHL13;CLIC6;RASSF4;LYRM9;DAPK2;CNN1;ST3GAL6;UNC79;SNCA;RAB27B;KLRD1;FAM49A;PPARA;ALDH1A1;ZNF608;KLRC2;GZMA;CXCL14;KLRC3;CRTAM;PHYH;CD1C;EXPH5;HRASLS2;SV2B;CLIC2;NHSL1;TRAT1;NRG2;CLYBL;KIAA1456;MS4A8;GPER1;CD1D;CPNE2;CMKLR1;SLAMF1;GIMAP6;MFSD6L;KLHL6;KLRC1;SLC26A7;MARC2;GIMAP7;SETBP1;LGALSL;GIMAP5;GIMAP1;SHE;GHR;STYK1…
acute myocardial infarction DOID-9408 mouse GSE775 sample 1004	0.332623	1.62305	0	0.00060993	301	260	S100A11;IFITM3;TRIM28;CBFB;COL4A1;CHPF;CALU;TIMP1;SERPINH1;COL8A1;PKM;COL4A2;LDHA;SHISA5;BGN;PPIA;NCL;TPM4;LY6E;ACTN1;MMP14;COL5A2;F2R;COL1A1;TAGLN2;SERPINE1;SERPINE2;SNRPB;SPP1;MORF4L2;SPARC;PLP2;TMEM165;RPS19;COMT;CD81;COL6A3;COL1A2;AZIN1;SEC61A1;PTMA;ZWINT;GAPDH;IER3;TSPAN9;COL5A1;RPL7;RPL13;PABPC1;SQSTM1;CSTB;TUBA1C;PSMA3;ATOX1;FNDC1;RPL10;YWHAZ;ARPC1B;VCAN;PLK3;CLIC1;VKORC1;TUBA1B;LAMP1;RPS1…	S100A11;IFITM3;TRIM28;CBFB;COL4A1;CHPF;CALU;TIMP1;SERPINH1;COL8A1;PKM;COL4A2;LDHA;SHISA5;BGN;PPIA;NCL;TPM4;LY6E;ACTN1;MMP14;COL5A2;F2R;COL1A1;TAGLN2;SERPINE1;SERPINE2;SNRPB;SPP1;MORF4L2;SPARC;PLP2;TMEM165;RPS19;COMT;CD81;COL6A3;COL1A2;AZIN1;SEC61A1;PTMA;ZWINT;GAPDH;IER3;TSPAN9;COL5A1;RPL7;RPL13;PABPC1;SQSTM1;CSTB;TUBA1C;PSMA3;ATOX1;FNDC1;RPL10;YWHAZ;ARPC1B;VCAN;PLK3;CLIC1;VKORC1;TUBA1B;LAMP1;RPS1…
Granulomatous Disease, Chronic C0018203 human GSE935 sample 371	-0.341817	-1.65934	0	0.000627695	299	234	CDK4;PSPH;FANCA;TRMT1;TG;MAD2L1;S100P;LY6E;AGRN;TIMM8A;ANXA3;DSG3;DOCK9;TGM2;H2AFX;THBS2;PANX1;DTNB;NEDD4;TNFRSF11B;ZNF195;HMGB3;MAD1L1;GYG1;CPSF1;HIST1H2BK;UBD;TMPO;PIWIL1;HIST1H2AE;SNRPD1;RPL39;LRRC32;KIAA1549L;HIST1H3D;CCL20;TAP2;PDCD2;RASAL2;TNNT1;NQO2;ABL2;MPP6;CDH5;CXCL10;ICAM5;CYB561;EXOSC9;LOXL1;GPC4;KLK11;WASF1;OCA2;HIST1H2BD;BATF;C4BPA;PITX2;GPRC5A;TRIB2;HIST1H4I;FCGR1A;IQCE;ISG15;GEMIN…	BCKDHB;KNG1;PMP22;TNFSF12;CYP27A1;PPFIA2;KCNS3;TTYH2;ZNF208;PCDH7;SEMA3B;WSCD2;PRRG2;AKR7A3;ABCB4;SOGA3;PLN;KLRG1;CCL21;CCL8;CASP5;MAML3;IL15;CD2AP;TTC30A;RASGRP3;PKP2;KLKB1;LEPROT;FAM13C;GNAI1;IGHV3-23;TLR5;CD52;RORC;SOX5;MTUS1;CLCA2;ZNF135;CD101;PDE6B;BDH1;TNFRSF11A;SLC1A1;MFAP5;PRSS12;SOCS2;PTPRZ1;KITLG;MATK;TMEM30B;BTBD3;CACNA1A;CHL1;TP53I3;FABP2;GFI1;FOLR2;MT1X;ABCD2;MALL;AOC1;HAPLN1;ATRNL1;…
ulcerative colitis DOID-8577 human GSE9452 sample 924	-0.329446	-1.65547	0	0.000672849	361	306	ANLN;IFITM3;UBE2C;COL4A1;TGFBI;MMP3;CTHRC1;CXCL1;CHI3L1;IFITM1;PLAU;TIMP1;CEP55;MMP1;VSNL1;CDC6;CDK1;MIF;MAD2L1;NEK2;UBE2T;IFITM2;CXCL8;S100P;COL5A2;DLGAP5;CXCL6;CDKN3;AGT;KIF11;CCNA2;HMMR;S100A9;PRIM1;KIF15;HIST1H2BF;MMP12;PRDX1;GPX1;RRM1;CXCL11;CDCA2;UBE2M;HIST1H3H;HIST2H2AA4;OIP5;PDZK1IP1;GZMB;LCN2;FCGR3A;ACSL1;C4BPB;S100A8;PIR;CCL24;PXDN;ERP27;PBK;EIF5A;SEC61G;EPSTI1;MRPL51;CBWD1;HIST1H2BE;HI…	KCNS3;P2RY13;RARRES3;NCF4;HLA-DMB;C1QB;FBLN5;TXNDC5;HSPA2;VSIG4;GPNMB;HLA-DPA1;CLIC6;PDK1;CCL13;DNAJC22;C1QA;IGLC7;SGCE;CD14;IGKV4-1;RETNLB;CCL8;CASP5;CPA3;IGHM;MS4A4A;RNASE6;C1QC;ALDH1A1;IGKV1-5;GALNT8;GZMA;MRC1;DEFB1;KRT12;IGKV3D-15;ITGA4;IGKC;IGHV4-59;IGLV1-36;MB;CSF1R;IGLV1-40;IGHV3-48;GPR34;ITLN1;MZB1;IGHV3-23;CLIC2;IGLV2-23;MT2A;TPSB2;TPSAB1;IGLC1;FKBP1B;GPR171;MS4A6A;STAT4;IGLV2-11;CD8A;GP…
asthma DOID-2841 human GSE27011 sample 565	-0.334345	-1.65137	0	0.000687476	392	292	ENC1;SLC29A1;CHI3L1;OXTR;INTS7;FMNL2;OTUD6B;LPCAT1;SPON2;LY6E;RHEBL1;F2R;CEP78;EREG;AP1S3;NUDT5;AREG;TCF19;HIST1H2AD;PDGFRB;SNRPG;PLCB1;OAS3;S1PR5;ODC1;GZMB;IGFBP7;TSEN54;NOD2;IFI6;GLMN;DUSP2;PXDN;TNFAIP6;PRSS23;LDLR;HIST1H1E;EPSTI1;HIST1H4B;SH2D2A;CXCL10;CBWD6;C4BPA;IDO1;HIST1H1C;LGR6;PARP14;NPC1;ERRFI1;IFIT3;IFI44;OAS2;MLC1;AUTS2;CCL4;USP28;LAP3;NINJ2;FMNL3;WDR70;USP18;TRIM5;GNLY;DHCR24;SAMD12;…	LPP;MYL6;CYSLTR2;AKR1C3;CTSW;GNAL;ELOVL6;GSDMB;ZNF257;KLRG1;SYNE2;PPM1L;PYHIN1;RORA;SLFN12L;KLRD1;UTRN;RHOC;TBX21;ID2;ANKRD20A4;ABI3;P2RY2;HCST;SNX29P2;GZMA;SH2D1B;DAPK1;KLRF1;TGFBR3;KIAA1324;IL5RA;CD247;FAM160A1;SLC15A2;LILRA4;ZAP70;SYNE1;GK5;NMUR1;CACNA2D2;CD244;GSTM4;SLA2;FCRL6;FRRS1;ABCC3;FGFBP2;ZNF429;DDX60;KLRC4-KLRK1;TXK;PRR5L;STAT4;TTC38;CROT;GZMM;CMKLR1;SLAMF7;SLC44A4;KLRC1;MATK;GOLGA8N;…
actinic keratosis DOID-8866 human GSE2503 sample 628	0.367642	1.61172	0	0.000752795	170	119	DUSP14;IFITM3;TUBB3;IFITM1;KRT17;MMP1;S100A2;PKM;PKP1;GSTP1;IFITM2;CXCL8;S100P;ENO1;COL1A1;DSG3;THBS2;S100A9;SPARC;TUBA4A;S100A3;COL1A2;IER3;HIST2H2AA4;DSG1;IL1B;LCN2;TUBA1C;IFI6;S100A8;MMP9;ARPC1B;CCL20;LRRC15;RHCG;GGH;COL3A1;CXCL10;HTRA1;RPL37A;ACTB;CXCL9;LAMP3;ISG15;BLOC1S5;TMSB10;CCL3;CTGF;ANXA1;PI3;HSPB1;GBP1;FN1;LAP3;RPS28;JUP;TCHH;GJA1;MNDA;MX1;ACTG1;IGFBP4;LYZ;DYNLL1;PLBD1;SAT1;CSTA;BASP1…	DUSP14;IFITM3;TUBB3;IFITM1;KRT17;MMP1;S100A2;PKM;PKP1;GSTP1;IFITM2;CXCL8;S100P;ENO1;COL1A1;DSG3;THBS2;S100A9;SPARC;TUBA4A;S100A3;COL1A2;IER3;HIST2H2AA4;DSG1;IL1B;LCN2;TUBA1C;IFI6;S100A8;MMP9;ARPC1B;CCL20;LRRC15;RHCG;GGH
Hepatocellular carcinoma DOID-684 human GSE10393 sample 493	0.327848	1.60986	0	0.000773481	302	280	GARS;PSAT1;IARS;EIF2S2;VSNL1;PPA1;CD46;RFC4;MCM6;EXOSC8;TPM4;S100P;YARS;PRPF40A;SKP2;RPN2;TTK;EIF4EBP1;CETN2;NUP37;MTHFD2;NUSAP1;RPS21;CCNB1IP1;GLO1;DAP3;ASNS;PRDX4;SNRPD2;EIF3H;NME1-NME2;MORF4L2;METTL5;EPRS;RPS19;IMPDH2;ZNF146;RPL36A;TARS;MCTS1;RPA3;RPS7;PSMA1;EIF3E;LBR;TOMM20;RPL14;POLR2G;PSMB7;RPL13;ITGB3BP;CMC2;CARS;INSIG1;UBE2V2;RPL12;PARP2;RPL7A;FXR1;HAT1;COPZ1;RPL27;CDK7;RPS20;ACP1;RPL30;H…	GARS;PSAT1;IARS;EIF2S2;VSNL1;PPA1;CD46;RFC4;MCM6;EXOSC8;TPM4;S100P;YARS;PRPF40A;SKP2;RPN2;TTK;EIF4EBP1;CETN2;NUP37;MTHFD2;NUSAP1;RPS21;CCNB1IP1;GLO1;DAP3;ASNS;PRDX4;SNRPD2;EIF3H;NME1-NME2;MORF4L2;METTL5;EPRS;RPS19;IMPDH2;ZNF146;RPL36A;TARS;MCTS1;RPA3;RPS7;PSMA1;EIF3E;LBR;TOMM20;RPL14;POLR2G;PSMB7;RPL13;ITGB3BP;CMC2;CARS;INSIG1;UBE2V2;RPL12;PARP2;RPL7A;FXR1;HAT1;COPZ1;RPL27;CDK7;RPS20;ACP1;RPL30;H…
Alzheimer's disease DOID-10652 human GSE36980 sample 519	-0.368866	-1.63874	0	0.000785687	220	125	PCID2;CD44;AZGP1;TARBP1;SPP1;GABRE;OVGP1;TNC;ZNF503-AS2;SNRPA1;APOLD1;FCGR3A;FOLH1;S100A8;ADAMTS9;SDC4;NBPF20;GMPR;RBM3;PPBP;TMPRSS5;ZNF449;IGHG1;HNRNPA3;OSMR;ANXA1;FNBP4;DPH6;TLR2;SRSF11;TMEM51-AS1;CD34;ALOX5AP;ARRDC3;TAS2R5;ITGB3;OCLM;CA5B;ALOX5;TAS2R4;PIWIL2;GOLGA6L10;NKTR;MGAM;ZDHHC11;FAM209B;CAPS;TAS2R31;POSTN;SERPINA3;TAS2R19;VNN2;IRAK3;C3;TAS2R20;H3F3B;PAQR6;GOLGA8A;LUC7L3;ELOVL7;DND1;GUSB…	REEP3;CCDC121;AQP1;HSPB8;GUSBP9;IL1RL1;WSB1;CD53;CD38;CD163;TF;MT1L;PMP22;P2RY13;FCGR2B;SLC14A1;TMEM144;HCLS1;APBB1IP;LINC00969;ALDH1A1;NBPF10;EFEMP1;TTN;IGHV3-48;GPR34;COL28A1;MT2A;ZMAT1;KLRC4-KLRK1;TMEM255A;TXNIP;FAS;RGS9;ADORA3;SLC16A9;CIRBP;MT1X;SCIN;ADAM28;GSTM5;CP;SRSF5;MT1G;MT1H;MT1E;MT1F;NBPF1;MAMDC2
relapsing-remitting multiple sclerosis DOID-2378 human GSE16461 sample 879	0.335262	1.60432	0	0.000818036	241	221	CXCL3;CXCL1;IFITM1;TIMP1;ATP6V1F;PPA1;ZFAS1;SNHG6;FBL;LDHA;PPIA;SNHG1;NPM1;UBA2;PGF;POMP;RPS21;TMEM123;HMGB1;SNRPD2;NME1-NME2;RPL8;HSPA8;GPX1;RPS19;RPL36A;TUBA4A;SNRPG;CHCHD2;RPS7;EIF3E;GAPDH;RPL7;ODC1;CFAP20;RPL22L1;G0S2;TUBA1C;RPL12;RPL7A;LDHB;RPL27;DUSP2;RPS20;GTF2H3;HNRNPA1L2;PSMB4;YWHAQ;SLC2A3;SEC61G;RPS5;RPL29;RPLP0;PF4;RPL24;RPL21;PLIN2;RPL31;RPL6;RPL37;RPL35A;NDUFA4;COMMD6;NDUFAF7;ATF4;RP…	CXCL3;CXCL1;IFITM1;TIMP1;ATP6V1F;PPA1;ZFAS1;SNHG6;FBL;LDHA;PPIA;SNHG1;NPM1;UBA2;PGF;POMP;RPS21;TMEM123;HMGB1;SNRPD2;NME1-NME2;RPL8;HSPA8;GPX1;RPS19;RPL36A;TUBA4A;SNRPG;CHCHD2;RPS7;EIF3E;GAPDH;RPL7;ODC1;CFAP20;RPL22L1;G0S2;TUBA1C;RPL12;RPL7A;LDHB;RPL27;DUSP2;RPS20;GTF2H3;HNRNPA1L2;PSMB4;YWHAQ;SLC2A3;SEC61G;RPS5;RPL29;RPLP0;PF4;RPL24;RPL21;PLIN2;RPL31;RPL6;RPL37;RPL35A;NDUFA4;COMMD6;NDUFAF7;ATF4;RP…
Type 1 diabetes mellitus C0011854 mouse GSE11 sample 178	0.335441	1.60286	0	0.000826259	306	209	EPHB4;TUBB3;PLOD3;MCM7;CBX3;ARMC10;RNPS1;CCT4;HDGF;DUSP4;SH3GL1;CCT7;THY1;LIG1;SET;DESI1;CCT2;DUSP10;DDIT4;MYBBP1A;FLAD1;ANO6;GLO1;PRDX4;S100A9;PCNA;IMP4;STX2;EEF1D;PTMA;LBR;TOP1;MRPL52;TNFAIP8L1;ODC1;PDZK1IP1;SLC2A12;HOXA11;PAN3;ABCB8;S100A8;PLXNB1;EPHA2;YWHAZ;TCP1;GNG4;SRPK2;RARG;AARS2;MTA2;SEC61G;TEAD2;SHKBP1;ADA;GOT2;RPL21;ITGA6;PDXK;TMEM160;CD320;ERH;CACTIN;DHFR;PLEKHG5;EHD3;DMWD;SFR1;ZBTB41…	EPHB4;TUBB3;PLOD3;MCM7;CBX3;ARMC10;RNPS1;CCT4;HDGF;DUSP4;SH3GL1;CCT7;THY1;LIG1;SET;DESI1;CCT2;DUSP10;DDIT4;MYBBP1A;FLAD1;ANO6;GLO1;PRDX4;S100A9;PCNA;IMP4;STX2;EEF1D;PTMA;LBR;TOP1;MRPL52;TNFAIP8L1;ODC1;PDZK1IP1;SLC2A12;HOXA11;PAN3;ABCB8;S100A8;PLXNB1;EPHA2;YWHAZ;TCP1;GNG4;SRPK2;RARG;AARS2;MTA2;SEC61G;TEAD2;SHKBP1;ADA;GOT2;RPL21;ITGA6;PDXK;TMEM160;CD320;ERH;CACTIN;DHFR;PLEKHG5;EHD3;DMWD;SFR1;ZBTB41…
Arthropathy C0022408 human GSE10575 sample 271	0.335491	1.59693	0	0.000854345	199	182	TGFBI;TIMP1;WNT5A;NME1;PPIA;IFITM2;EBPL;MEST;IL13RA2;RPS2;PRDX1;GPX1;RPS19;COL6A3;COL1A2;RPL35;LTBP2;NID2;EIF3E;GAPDH;PABPC1;RPL22L1;IGFBP7;TUBA1C;RPL12;LDHB;RPL39;ALCAM;RPL27;RPS20;RPL30;RPS4X;EIF5A;RPS5;EEF2;SCUBE3;HNRNPA1P10;EXTL2;RPL28;RPLP0;FSTL1;NQO1;RPL21;GPX4;RAI14;RPL31;RPS18;ITGAV;RPL27A;LOXL1;RPS13;RPS3;HTRA1;AMIGO2;RPL37A;DKK1;UBA52;SNRPD3;ANXA5;RPSA;RPS24;TXNRD1;RPL32;ACTB;FTL;RPS12;…	TGFBI;TIMP1;WNT5A;NME1;PPIA;IFITM2;EBPL;MEST;IL13RA2;RPS2;PRDX1;GPX1;RPS19;COL6A3;COL1A2;RPL35;LTBP2;NID2;EIF3E;GAPDH;PABPC1;RPL22L1;IGFBP7;TUBA1C;RPL12;LDHB;RPL39;ALCAM;RPL27;RPS20;RPL30;RPS4X;EIF5A;RPS5;EEF2;SCUBE3;HNRNPA1P10;EXTL2;RPL28;RPLP0;FSTL1;NQO1;RPL21;GPX4;RAI14;RPL31;RPS18;ITGAV;RPL27A;LOXL1;RPS13;RPS3;HTRA1;AMIGO2;RPL37A;DKK1;UBA52;SNRPD3;ANXA5;RPSA;RPS24;TXNRD1;RPL32;ACTB;FTL;RPS12;…
prostate cancer DOID-10283 human GSE55945 sample 834	0.329197	1.59875	0.00383142	0.000858246	275	237	GARS;CENPN;IARS;RNF43;WDR43;NONO;CCT3;NOP56;ZFAS1;RPF2;GNL3;NUP107;LDHA;RCC2;SPON2;TARBP1;SNHG1;SOX9;NPM1;GDF15;DNAH5;BZW2;POLB;BACE2;RPS21;GNL2;NME1-NME2;RPS2;SLC12A2;RPS19;IMPDH2;RPL36A;RPL35;RPS7;ANKZF1;MARCKSL1;RPL14;RGL2;RPL13;ODC1;AIMP2;TRIT1;RPL22L1;PSMB5;ANKRD10;RPL36;KRT18;RPL12;GAS5;FOLH1;RPL7A;EIF4A1;STK36;RPL39;RPL27;HNRNPA1;PDIA4;TAF1D;ZNF692;PTRH2;QPCT;SEC61G;EEF2;DPY19L3;RPL29;APEX…	GARS;CENPN;IARS;RNF43;WDR43;NONO;CCT3;NOP56;ZFAS1;RPF2;GNL3;NUP107;LDHA;RCC2;SPON2;TARBP1;SNHG1;SOX9;NPM1;GDF15;DNAH5;BZW2;POLB;BACE2;RPS21;GNL2;NME1-NME2;RPS2;SLC12A2;RPS19;IMPDH2;RPL36A;RPL35;RPS7;ANKZF1;MARCKSL1;RPL14;RGL2;RPL13;ODC1;AIMP2;TRIT1;RPL22L1;PSMB5;ANKRD10;RPL36;KRT18;RPL12;GAS5;FOLH1;RPL7A;EIF4A1;STK36;RPL39;RPL27;HNRNPA1;PDIA4;TAF1D;ZNF692;PTRH2;QPCT;SEC61G;EEF2;DPY19L3;RPL29;APEX…
Lewy body dementia DOID-12217 human GSE49036 sample 1067	-0.33197	-1.6252	0	0.000879969	358	263	ANLN;HSP90AB1;PSAT1;ANGPT2;STIP1;TRIM59;USP31;PNPT1;CCP110;SPP1;MLKL;S100A9;OLR1;LYN;GABRE;KBTBD2;NAMPT;TNFRSF11B;CXCL11;TMTC4;FCGR3B;IER3;LGR5;HIST2H2AA4;SYPL1;IL1B;FPR1;PRPS2;FCGR3A;HSPA6;ACSL1;S100A8;TNFAIP6;VCAN;HIST2H2BE;DACH1;GPR84;MOSPD2;HSPA1B;DLEU2;HIST1H2BE;STX16;CXCL10;NBPF20;TMSB15A;GEM;FUT8;ANKRD22;HIST1H2BD;TMED2;H2BFS;HSD11B1;HTATSF1;SLC24A2;C5AR1;BCL2A1;RBBP5;CYP51A1;FNTB;SLC38A2;…	SEPT7-AS1;CYTIP;MCTP1;RGS17;SYT2;TF;LRRC4B;PIP4K2A;PNISR;CALB2;SCN1B;C1QB;GAPT;VSIG4;HLA-DPA1;SORT1;KCNJ2;FCGR2B;C1QA;IQGAP1;TMEM144;CD14;COL21A1;MAB21L2;CAPN3;SNAP23;RGMB;ENPP2;IL15;A2M-AS1;DLG1;ID2;RNASE6;C1QC;RBFOX1;VAMP8;LY86;MAN2A1;RAB3B;EVI2A;CD164;TLR5;AKR1C2;HPSE;MTUS1;PWAR5;KIT;FAM129A;MS4A6A;STAT4;CFH;PTPRT;PCDH19;PEG3;MS4A7;CTSS;FAM13A-AS1;CAB39;FRYL;NAPEPLD;CDC42SE2;PLAC8;FCGBP;PCK1;U…
colorectal adenocarcinoma DOID-0050861 mouse GSE31106 sample 1070	0.339886	1.58852	0	0.000917202	270	189	S100A11;MMP7;IFITM3;PHLDA1;IFITM1;RAN;MMP10;CXCL2;PLS3;GSTP1;BHLHE40;BGN;PSMD14;PPIA;TPM4;IFITM2;CCT2;LY6E;DDIT4;COL1A1;RPS21;HMGB1;GLO1;TGM2;SNRPE;KRT7;MORF4L2;S100A9;RPS2;COL18A1;NME2;PRDX1;SLC12A2;COL1A2;RBBP7;PTMA;CTSH;MARCKSL1;RNF149;H2AFZ;TOMM20;RPL7;VCP;PABPC1;RPL22L1;CSTB;INSIG1;RDH10;LCN2;PSMA3;S100A8;RPL39;FAT1;YWHAZ;RPS20;PSMB4;TUBA1B;SLC30A2;CDK2AP1;MANF;EIF5A;RPLP0;LPL;IGFBP5;GPX2;HN…	S100A11;MMP7;IFITM3;PHLDA1;IFITM1;RAN;MMP10;CXCL2;PLS3;GSTP1;BHLHE40;BGN;PSMD14;PPIA;TPM4;IFITM2;CCT2;LY6E;DDIT4;COL1A1;RPS21;HMGB1;GLO1;TGM2;SNRPE;KRT7;MORF4L2;S100A9;RPS2;COL18A1;NME2;PRDX1;SLC12A2;COL1A2;RBBP7;PTMA;CTSH;MARCKSL1;RNF149;H2AFZ;TOMM20;RPL7;VCP;PABPC1;RPL22L1;CSTB;INSIG1;RDH10;LCN2;PSMA3;S100A8;RPL39;FAT1;YWHAZ;RPS20;PSMB4;TUBA1B;SLC30A2;CDK2AP1;MANF;EIF5A;RPLP0;LPL;IGFBP5;GPX2;HN…
Nemaline Myopathy C0206157 mouse GSE3384 sample 180	0.313912	1.58887	0	0.000921352	419	354	HSPH1;COL4A1;PDCD2L;HSP90AB1;YWHAG;PCID2;YTHDF1;PTP4A3;GRINA;CCT4;GTPBP4;PFDN2;CSNK1G2;CCT7;COL4A2;LRRC58;BHLHE40;NUTF2;COPS6;NCL;C2CD2;LY6E;LIMS1;NPM1;PRMT1;GLRX3;COL1A1;PRPF19;PGK1;MRPL4;UBE2V1;TRPC4AP;H19;DNAJA3;SNRPD2;PFKM;RAD23A;KLHL21;PSMC2;RPL8;SPARC;RPS2;HSD17B10;HSPA8;EPRS;SLC12A2;RPS19;IMPDH2;CD81;CKMT2;TUBA4A;DFFA;BUD31;DNAJB6;EEF1D;SGTA;GAPDH;MRPL30;PSMD7;MED27;FSCN1;MDH2;DRAP1;FKBP4;…	HSPH1;COL4A1;PDCD2L;HSP90AB1;YWHAG;PCID2;YTHDF1;PTP4A3;GRINA;CCT4;GTPBP4;PFDN2;CSNK1G2;CCT7;COL4A2;LRRC58;BHLHE40;NUTF2;COPS6;NCL;C2CD2;LY6E;LIMS1;NPM1;PRMT1;GLRX3;COL1A1;PRPF19;PGK1;MRPL4;UBE2V1;TRPC4AP;H19;DNAJA3;SNRPD2;PFKM;RAD23A;KLHL21;PSMC2;RPL8;SPARC;RPS2;HSD17B10;HSPA8;EPRS;SLC12A2;RPS19;IMPDH2;CD81;CKMT2;TUBA4A;DFFA;BUD31;DNAJB6;EEF1D;SGTA;GAPDH;MRPL30;PSMD7;MED27;FSCN1;MDH2;DRAP1;FKBP4;…
Polycystic Ovary Syndrome C0032460 human GSE5090 sample 308	-0.32562	-1.62059	0	0.000943594	325	308	EGFL6;SCD;XPO1;PPA1;ESYT1;PALM2-AKAP2;PEA15;HSP90AA1;PODXL;AMOTL2;MEST;TMEM123;PFKFB3;HMGB1;S100A9;BCAP31;SPARC;GPX1;CXCR2;FKBP9;CD81;UBA1;FCGR3B;CTSH;LBR;DYNLRB1;CSTB;APOLD1;APMAP;NOMO2;PGD;RPL7A;LDHB;TBCA;RPL30;ANAPC13;KIF5B;TNS3;FSTL1;RHOB;NQO1;PARK7;GPX4;IRS2;LPL;MXRA5;RAP2A;RPL37;HNRNPK;PPL;RPS13;SERINC3;FOLR1;FNDC3B;SCRN1;HSD11B1;MMD;ANXA5;TXNRD1;RPL32;FTL;TMEM258;TNPO1;ATP5E;EIF4G2;S100A4;…	RRAGC;PPARG;PMP22;TSC22D3;NARS;UCHL1;AOX1;ALDH9A1;RTN4;PPP3CB;ATP5B;NELL2;PIK3R1;AKR1C3;EPS8;MYL12B;PLIN1;ATP5G3;C1QA;MAT2B;ALDH3A2;RARRES1;UQCR10;CRYAB;SYNM;RHOC;SASH1;CALM1;EFEMP1;TMBIM4;MDFIC;NDUFB1;VLDLR;TGFBR3;SIDT2;DNAJB14;B2M;GABARAP;LGALS3;NFE2L1;ITIH5;CD164;LEPROT;BTG1;SARAF;CLDN5;AKR1C2;PCOLCE2;MT2A;TMEM140;OPTN;MYO1C;EPHX1;MS4A6A;FABP4;HERPUD1;RGL1;FEZ2;CLU;KCTD12;MGLL;SSPN;AQP7;TXNIP;…
progressive myoclonus epilepsy DOID-891 mouse GSE47516 sample 518	-0.359803	-1.61822	0	0.000978331	261	132	EPHX4;LRRC20;VSNL1;THY1;GABRD;AGT;GOLGA7B;IL23A;MYL6B;ADAT2;SNHG11;REEP6;HOXB8;OVGP1;CHD7;AKAP8L;NUDT19;CDH13;RNF208;AP2A1;RHBDL1;CLTA;ENO2;HSD11B1;TMEM62;SCAF1;ADAMTS18;DEAF1;MYBPC3;MTCH1;NINJ2;MAST1;HOXB6;LRFN3;NFIX;CNP;DNM1;SAMD12;SUSD2;DCTN5;POP4;RYR2;P4HTM;TSPAN17;KIFC2;GARNL3;SLC2A6;SIRT2;TMEM163;SHF;NECAB3;MAL2;DPYSL2;RAMP3;SPEN;GPR37;HOXB5;LAMP5;TMEM121;RNF148;FAT2;LDOC1;CABP1;CYB5R1;CHST…	HOXA5;NFASC;PRKCE;BAIAP3;YPEL4;C1QL1;SNCG;ALDH1A1;CLDN11;HOXD4;RTN1;PCSK1N;ABCC3;SEMA3G;REEP2;SOWAHB;S100B;CORO2B;LGI4;SLC25A23;SCG2;MBP;SLIT3;TXNIP;VWA5B2;PARM1;KLK1;MPEG1;IL16;PCDH9;PRPH;MAL;ENPP6;RNF112;CADM3;PLP1
Papillary Carcinoma of the Thyroid C0238463 human GSE3678 sample 306	0.317198	1.57936	0	0.00103015	308	277	CDH3;CLDN1;INHBA;GTF2IRD1;FOXQ1;MET;SLC39A10;S100A11;CDC25B;ATP11A;C2CD4A;GARS;CCND1;TGFBI;CTHRC1;CHI3L1;TIMP1;PERP;COL8A1;SHROOM4;GGCT;KLK10;PLS3;SHISA5;RCC2;BHLHE40;BGN;UNC5CL;GDF15;DDIT4;COL5A2;COL1A1;TACSTD2;THBS2;NME1-NME2;RPL8;SPARC;RPS2;ATIC;GPX1;RPS19;COL6A3;COL1A2;TPD52L1;HIST2H2AA3;NMU;HSD17B7;CTSH;COL5A1;CD47;RPL14;TMEM241;SFRP4;CD55;RPL36;G0S2;LCN2;RPL12;GAS5;RPL7A;RAD23B;ACVR1;OCIAD2…	CDH3;CLDN1;INHBA;GTF2IRD1;FOXQ1;MET;SLC39A10;S100A11;CDC25B;ATP11A;C2CD4A;GARS;CCND1;TGFBI;CTHRC1;CHI3L1;TIMP1;PERP;COL8A1;SHROOM4;GGCT;KLK10;PLS3;SHISA5;RCC2;BHLHE40;BGN;UNC5CL;GDF15;DDIT4;COL5A2;COL1A1;TACSTD2;THBS2;NME1-NME2;RPL8;SPARC;RPS2;ATIC;GPX1;RPS19;COL6A3;COL1A2;TPD52L1;HIST2H2AA3;NMU;HSD17B7;CTSH;COL5A1;CD47;RPL14;TMEM241;SFRP4;CD55;RPL36;G0S2;LCN2;RPL12;GAS5;RPL7A;RAD23B;ACVR1;OCIAD2…
intracranial aneurysm DOID-10941 human GSE26969 sample 744	0.351733	1.57792	0.00772201	0.00104886	163	125	INHBA;CEMIP;EGFL6;COL11A1;SLC7A11;PSAT1;CTHRC1;OXTR;NEBL;FAP;TIMP1;MFAP2;ADAM12;WNT5A;KDELC1;CLEC5A;COL5A2;COL1A1;CXCL6;MEST;SPP1;CPXM1;CFI;NDUFA4L2;COL1A2;LTBP2;NID2;COL5A1;TWIST1;CPZ;SFRP4;KRT18;FNDC1;ITGBL1;FOXC1;TNFAIP6;VCAN;CDH11;KDELR3;GPX8;RGS4;SLC6A1;COL3A1;EGR3;LOXL1;MAGED1;AMBP;CRABP2;PPBP;LOX;CPS1;TM4SF4;IGF2;MLLT11;ISLR;FOXD1;CTGF;EGR1;TNNC2;ALDH1A3;FN1;PCOLCE;RBP1;EGR2;IGDCC4;NR4A2;R…	INHBA;CEMIP;EGFL6;COL11A1;SLC7A11;PSAT1;CTHRC1;OXTR;NEBL;FAP;TIMP1;MFAP2;ADAM12;WNT5A;KDELC1;CLEC5A;COL5A2;COL1A1;CXCL6;MEST;SPP1;CPXM1;CFI;NDUFA4L2;COL1A2;LTBP2;NID2;COL5A1;TWIST1;CPZ;SFRP4;KRT18;FNDC1;ITGBL1;FOXC1;TNFAIP6;VCAN;CDH11;KDELR3;GPX8;RGS4;SLC6A1;COL3A1;EGR3;LOXL1;MAGED1;AMBP;CRABP2
ulcerative colitis DOID-8577 human GSE22619 sample 710	0.312575	1.5749	0	0.00105113	336	309	CDH3;DPEP1;UHRF1;IFITM3;COL12A1;COL4A1;C2CD4A;TGFBI;SHCBP1;MMP3;CTHRC1;PDPN;CXCL3;CLDN2;CXCL1;CHI3L1;TIMP1;TMEM158;ESPL1;MMP1;WNT5A;MELK;RRM2;MMP10;GINS1;SULF1;PLS3;COL4A2;LPCAT1;SPON2;CXCL8;S100P;UNC5CL;PODXL;CFB;COL5A2;DLGAP5;CXCL6;RTEL1;AGT;BACE2;ANXA3;SPP1;HMMR;S100A9;LYN;CXCL16;SPARC;MMP12;HKDC1;CFI;IL1RN;CHN1;COL6A3;LIPG;ABHD2;COL1A2;CXCL11;CTNNB1;FCGR3B;HIST1H3H;HIST2H2AA4;COL5A1;TNC;HIST1…	CDH3;DPEP1;UHRF1;IFITM3;COL12A1;COL4A1;C2CD4A;TGFBI;SHCBP1;MMP3;CTHRC1;PDPN;CXCL3;CLDN2;CXCL1;CHI3L1;TIMP1;TMEM158;ESPL1;MMP1;WNT5A;MELK;RRM2;MMP10;GINS1;SULF1;PLS3;COL4A2;LPCAT1;SPON2;CXCL8;S100P;UNC5CL;PODXL;CFB;COL5A2;DLGAP5;CXCL6;RTEL1;AGT;BACE2;ANXA3;SPP1;HMMR;S100A9;LYN;CXCL16;SPARC;MMP12;HKDC1;CFI;IL1RN;CHN1;COL6A3;LIPG;ABHD2;COL1A2;CXCL11;CTNNB1;FCGR3B;HIST1H3H;HIST2H2AA4;COL5A1;TNC;HIST1…
endometrial cancer DOID-1380 human GSE17025 sample 838	0.315803	1.57615	0	0.0010558	318	285	IFITM3;COL4A1;GARS;SOX4;CTHRC1;CEBPB;LRP11;KPNA2;IFITM1;CCT3;GGCT;CCDC113;RNF183;TUBB;RAN;CCT7;LDHA;SHISA5;RCC2;PPIA;NCL;IFITM2;CXCL8;HSP90AA1;PODXL;RPN2;ENO1;CETN2;DDIT4;TACSTD2;MEST;STAU1;HES6;TALDO1;SPP1;LAPTM4B;BCAP31;NFXL1;HSD17B10;DHRS2;HSPA8;SMS;PRDX1;GPX1;SLC12A2;SNRPG;RBBP7;OVGP1;GAPDH;CTSH;MARCKSL1;H2AFZ;HIST1H2BK;PABPC1;ODC1;DNAJC10;RPL22L1;PSMB5;HSPA5;LCN2;TUBA1C;IFI6;LDHB;FAT1;YWHAZ;…	IFITM3;COL4A1;GARS;SOX4;CTHRC1;CEBPB;LRP11;KPNA2;IFITM1;CCT3;GGCT;CCDC113;RNF183;TUBB;RAN;CCT7;LDHA;SHISA5;RCC2;PPIA;NCL;IFITM2;CXCL8;HSP90AA1;PODXL;RPN2;ENO1;CETN2;DDIT4;TACSTD2;MEST;STAU1;HES6;TALDO1;SPP1;LAPTM4B;BCAP31;NFXL1;HSD17B10;DHRS2;HSPA8;SMS;PRDX1;GPX1;SLC12A2;SNRPG;RBBP7;OVGP1;GAPDH;CTSH;MARCKSL1;H2AFZ;HIST1H2BK;PABPC1;ODC1;DNAJC10;RPL22L1;PSMB5;HSPA5;LCN2;TUBA1C;IFI6;LDHB;FAT1;YWHAZ;…
glaucoma associated with systemic syndromes DOID-1686 mouse GSE26299 sample 491	-0.350492	-1.60619	0.00438596	0.00109487	259	150	IFITM3;TGFBI;CNN2;CXCL1;IFITM1;SERPINH1;RIOK1;BGN;IFITM2;SERPINE1;H19;MMP12;CFI;FKBP9;LTBP2;ICAM1;SOCS3;LCN2;MATN3;TNFAIP6;KDR;ZFP36L1;MAP3K8;CSNK2A1;ITGB8;FOLR1;ATP6V1H;DAG1;OSMR;LRRC2;GADD45B;EPPK1;TNNT2;PCOLCE;USP18;EGR2;CYR61;OLFM4;SOX30;NLRC5;MAGEF1;ACKR3;CMTM6;CCDC122;THBS1;HEXB;GAS1;S100A6;ZFP36;HEY2;MLF1;SAT1;CEBPD;CH25H;TMEM176A;CEBPA;MAN2A2;TMX4;KDM3B;IRF1;GNB3;C4B;ARHGDIB;CTSC;FCER1G;C…	TMEM176B;CD53;AIF1;DLL1;TMEM80;PDE3B;NDEL1;RNASE4;CRYM;SP4;C1QB;HEPH;GATM;PTPRC;ID3;C1QA;SCARA3;SLC14A1;GLDC;LPAR6;GNA14;SLC47A1;C1QC;ALDH1A1;MRC1;LY86;STX19;B2M;CTSO;PBXIP1;IGLC2;CLEC2D;NUDT6;FBLN1;A2M;GSTA1;CFH;LGI4;GPX3;F2RL1;BMP2;CTSS;TMEM56;CLU;SLC16A12;MFAP4;TNFSF10;EDN2;GSTM2;TLR3;MPEG1;F13A1;MATN2;CP;UGT1A10;KAT2B;ATP8B1;ARHGAP20;MAMDC2
pulmonary sarcoidosis DOID-13406 human GSE16538 sample 916	-0.320686	-1.60485	0	0.00109996	423	366	ESM1;NFE2L3;EGFL6;SLC39A10;COL4A1;CTHRC1;CHI3L1;OXTR;TIMP1;CYP27B1;MMP1;MMP10;OTUD6B;SULF1;FAM98A;HECW2;CXCL6;CPOX;DEK;TMEM123;SPIN4;SPP1;MMP12;CENPQ;CXCL11;GAS2;EIF1AX;PDP1;SGIP1;HIST1H3H;MARCKSL1;FMO3;IL1B;TNFAIP8L1;ITGB3BP;UBD;GZMB;CDH13;MMP9;TNFAIP6;CCL20;FAM217B;ROBO1;CDH11;LYPLA1;QPCT;PRRG1;TAP1;CTSK;RB1CC1;ZNF267;DACH1;FMR1;DLEU2;CDH5;CXCL10;IL33;SOD2;MAP4K3;SNX10;PSMB9;ANKRD46;HAUS3;TMSB1…	ZC3H12D;WDR11;GZMK;ZHX1;FAM162B;CCNG1;LRCH2;CCR5;FMO2;SLC16A14;MCTP1;TNFAIP8;ZNF300P1;EGLN3;P2RY13;TRIL;FOXF1;RASGRP1;FPGT;SATB1;ZNF302;GPC6;TFEC;HHEX;PLXNC1;PLEKHF2;GPNMB;PAPD4;ZNF654;TMEM47;ARID4A;KCNJ2;ZNF667-AS1;FCGR2B;CD14;MICU3;FBXL3;GIPC2;CCL8;ENPP2;ITK;IL15;TMEM87B;MARCH1;PRIMPOL;KL;NAP1L3;CD2;GZMA;CXCL14;ST8SIA4;KLRF1;TGFBR3;ITGA4;GIMAP4;DNAJB14;NCF1C;ARMCX1;EVI2A;GPR34;XCL2;FAM13C;BTG1;…
schizophrenia DOID-5419 human GSE62105 sample 547	-0.33836	-1.60928	0	0.00111553	289	224	CLDN1;INHBA;MET;COL12A1;SNTB1;GRHL1;OXTR;TNFSF15;CXCL2;SHISA2;S100P;TACSTD2;CDKN2A;SPP1;KRT7;TGFB2;NCOA7;OLR1;AREG;CXCL16;KCNJ15;TPD52L1;SAA1;ICAM1;UBD;SQSTM1;G0S2;HSPA6;BDNF;C4BPB;ERP27;PTGES;TAP1;LRRC37A3;PAK6;KCNN4;LPCAT2;CDH5;FTCDNL1;ABCA13;PSMB9;ADAM8;ZBED2;RARB;GABRP;SLC6A4;ANKRD22;RBP2;GPRC5A;INPP5D;SYBU;AHR;LAMP3;GLRB;LUM;ADAMTS18;DFNA5;GBP1;ENPEP;GUCY1A2;NCF2;SLC16A6;SPINK1;CASP4;PXDNL;G…	ABCB4;RASSF4;BDKRB2;SDSL;FAM110C;TMEM144;FBXO32;RARRES1;GBP3;CASP5;BCO2;MAP2;NR2F2-AS1;MVP;KLRC4;IRF6;ALDH1A1;XK;LINC01197;KLRC2;DEFB1;DOPEY2;WNT10A;MCOLN2;ERICH5;CSF1R;EXPH5;PDE1A;SV2B;CCBE1;RIPK3;KANK4;DDX60;SFTA1P;CELF6;TXK;FAM129A;CROT;FOXA1;NTN4;LMOD1;MFSD6L;PIP5K1B;ISX;MGLL;KLF9;SLC27A6;SIGLEC6;FAS;ARL14;SLC16A9;HSBP1L1;SCIN;IGF1;SLC41A2;PTN;CD36;ETHE1;GFRA1;ARRDC4;LUZP2;ASB2;CNR1;SLC22A5;N…
fragile X syndrome DOID-14261 human GSE7329 sample 809	-0.331005	-1.59939	0.00436681	0.00117853	312	216	HILPDA;COL11A1;TESC;CGREF1;FAM89A;ZNF239;HECW2;TACSTD2;KLF7;SLC27A5;GPR157;GLYATL1;OLR1;TCF7;PTK2;PLA2G16;PBX4;NID2;ETV7;IL1B;KCNJ8;SFRP4;UBD;FAM161A;APOLD1;SLC13A3;G0S2;KIAA1549L;HEYL;CNIH3;TNFRSF8;HIST1H4B;HIST1H4D;CYB5R2;EGR3;TNFSF11;PRRX2;WASF1;CMTM2;RGCC;LILRB3;SLC16A3;CCDC74B;AMPD3;SYBU;LAMP3;DMKN;ITGA1;PLEKHA1;CCL22;FAAH2;IL2RA;SMIM3;CRISPLD1;UNQ6494;CREB5;DENND5A;TMEM204;FHL2;UBN2;ENPEP;T…	LIPC;NBPF19;RGL4;VLDLR-AS1;GIMAP4;CRTAM;CSF1R;TMOD1;EXPH5;HRASLS2;SV2B;NAPSB;CLIC2;CLYBL;GPER1;CD1D;CREBRF;CMKLR1;ACVR2A;SLC18A2;MFSD6L;KLHL6;GNG12;VIP;CLIP4;GIMAP7;WDR17;SETBP1;SHROOM3;LGALSL;GIMAP5;KIF5C;GIMAP1;SHE;RIMKLA;JAM2;ATRNL1;P2RY14;PTPN21;SMIM14;IGSF10;MAL;P2RY1;RMDN2;ENPP6;PDE7B;TSPAN7;XKR4
Bacterial Infection C0004623 human GSE4748 sample 414	0.315296	1.56706	0	0.001196	284	266	INHBA;HSPH1;TUBB3;HSP90AB1;YWHAG;SLC7A11;PLAU;PMAIP1;STIP1;WNT5A;PKM;TUBB;MAPRE1;GLA;RCC2;BHLHE40;PSMD14;CCT2;ENO1;MRPL3;TALDO1;NMD3;BID;DNAJA1;ADO;MMP12;SRXN1;TMEM165;HSPA8;RPS19;KPNB1;IL1RN;EIF6;CXCL11;ATP13A3;GAPDH;IER3;FSCN1;NAA50;IL1B;ICAM1;SRSF2;ZDHHC20;HCAR3;TCERG1;INSIG1;ZC3H12A;G0S2;DCUN1D3;TUBA1C;ACSL1;EIF4A3;PLAUR;ARPC1B;CCL20;CLIC1;TUBA1B;SDC4;MSC;PIM3;SLC2A3;DNTTIP2;SYNGR2;GPR35;EEF2…	INHBA;HSPH1;TUBB3;HSP90AB1;YWHAG;SLC7A11;PLAU;PMAIP1;STIP1;WNT5A;PKM;TUBB;MAPRE1;GLA;RCC2;BHLHE40;PSMD14;CCT2;ENO1;MRPL3;TALDO1;NMD3;BID;DNAJA1;ADO;MMP12;SRXN1;TMEM165;HSPA8;RPS19;KPNB1;IL1RN;EIF6;CXCL11;ATP13A3;GAPDH;IER3;FSCN1;NAA50;IL1B;ICAM1;SRSF2;ZDHHC20;HCAR3;TCERG1;INSIG1;ZC3H12A;G0S2;DCUN1D3;TUBA1C;ACSL1;EIF4A3;PLAUR;ARPC1B;CCL20;CLIC1;TUBA1B;SDC4;MSC;PIM3;SLC2A3;DNTTIP2;SYNGR2;GPR35;EEF2…
Atherosclerosis C0004153 human GSE420 sample 234	0.312596	1.56392	0	0.0012022	326	297	S100A11;IFITM3;TRIM28;TGFBI;TROAP;CEBPB;HSPD1;RRP9;PLOD1;IFITM1;TIMP1;MIF;PKM;TUBB;SULF1;LDHA;BHLHE40;BGN;PPIA;PEA15;NCL;IFITM2;NAP1L4;CFB;NPM3;TRIP6;SERPINE1;RPS21;EIF4G1;TGM2;SPP1;THBS2;RPL8;RPS2;NME2;ZYX;GPX1;RPS19;CD81;RPL36A;COL6A3;IL6;EIF6;RPL35;EEF1D;PTMA;DLGAP4;GAPDH;CTSH;IER3;TNC;RPL14;RPL13;RPL18;ALPK3;FSTL3;EIF3G;HSPA5;POLR2E;FCGR3A;PGD;IRF3;S100A8;LDHB;RPL10;RPL27;RPS20;SF3B2;ARPC1B;C…	S100A11;IFITM3;TRIM28;TGFBI;TROAP;CEBPB;HSPD1;RRP9;PLOD1;IFITM1;TIMP1;MIF;PKM;TUBB;SULF1;LDHA;BHLHE40;BGN;PPIA;PEA15;NCL;IFITM2;NAP1L4;CFB;NPM3;TRIP6;SERPINE1;RPS21;EIF4G1;TGM2;SPP1;THBS2;RPL8;RPS2;NME2;ZYX;GPX1;RPS19;CD81;RPL36A;COL6A3;IL6;EIF6;RPL35;EEF1D;PTMA;DLGAP4;GAPDH;CTSH;IER3;TNC;RPL14;RPL13;RPL18;ALPK3;FSTL3;EIF3G;HSPA5;POLR2E;FCGR3A;PGD;IRF3;S100A8;LDHB;RPL10;RPL27;RPS20;SF3B2;ARPC1B;C…
Epilepsy C0014544 human GSE7486 sample 417	0.331488	1.56065	0	0.0012712	199	176	HILPDA;TUBB3;HSP90AB1;TMPRSS3;IARS;CKS2;PMAIP1;MIF;PKM;LDHA;PPIA;NCL;RPN2;ENO1;PTDSS1;RPS21;TMEM123;RPL8;GPI;RPS2;CCDC167;HSPA8;EIF2S3;NAMPT;SNRPG;CHCHD2;RPL35;SEC61A1;RPS7;GAPDH;IER3;HSPA5;CANX;RPL39;RPL27;DUSP2;PDIA6;EIF5A;SYNGR2;EEF2;CBWD1;RPLP0;RPL21;RARS;HSP90B1;RPS18;CYB5R2;TNFSF4;TFRC;RPL27A;ENO2;PPIF;WARS;PPIB;P4HB;RPS15A;TMED2;TPI1;DDX1;RPS24;RPL32;BCL2A1;SSR1;ZNHIT3;ACTB;FTL;MSRB1;SEC61…	HILPDA;TUBB3;HSP90AB1;TMPRSS3;IARS;CKS2;PMAIP1;MIF;PKM;LDHA;PPIA;NCL;RPN2;ENO1;PTDSS1;RPS21;TMEM123;RPL8;GPI;RPS2;CCDC167;HSPA8;EIF2S3;NAMPT;SNRPG;CHCHD2;RPL35;SEC61A1;RPS7;GAPDH;IER3;HSPA5;CANX;RPL39;RPL27;DUSP2;PDIA6;EIF5A;SYNGR2;EEF2;CBWD1;RPLP0;RPL21;RARS;HSP90B1;RPS18;CYB5R2;TNFSF4;TFRC;RPL27A;ENO2;PPIF;WARS;PPIB;P4HB;RPS15A;TMED2;TPI1;DDX1;RPS24;RPL32;BCL2A1;SSR1;ZNHIT3;ACTB;FTL;MSRB1
prostate cancer DOID-10283 human GSE3325 sample 990	0.317245	1.56118	0.00408163	0.00127675	296	265	ENC1;MMP7;CBX4;SLC22A3;CTHRC1;HSPD1;NCAPD3;GGCT;ZFAS1;MIF;NME1;RAN;LDHA;ACLY;IFITM2;SOX9;NPM1;RPN2;GDF15;POLB;RPS21;ANXA3;TMEM123;HIST1H2BG;PRDX4;NME1-NME2;RPL8;RPS2;DHRS2;SLC12A2;RPS19;IMPDH2;RPL36A;MIPEP;NSMCE1;COL6A3;RPS7;EIF3E;MARCKSL1;HIST2H2AA4;TOMM20;RPL14;HIST1H2BK;ODC1;RPL22L1;RPL36;KRT18;RPL12;GAS5;RPL7A;EIF4A1;TM4SF1;RPL39;RPL27;NBPF15;PDIA6;RPS4X;LYPLA1;YWHAQ;SEC61G;SYNGR2;EEF2;PPT1;R…	ENC1;MMP7;CBX4;SLC22A3;CTHRC1;HSPD1;NCAPD3;GGCT;ZFAS1;MIF;NME1;RAN;LDHA;ACLY;IFITM2;SOX9;NPM1;RPN2;GDF15;POLB;RPS21;ANXA3;TMEM123;HIST1H2BG;PRDX4;NME1-NME2;RPL8;RPS2;DHRS2;SLC12A2;RPS19;IMPDH2;RPL36A;MIPEP;NSMCE1;COL6A3;RPS7;EIF3E;MARCKSL1;HIST2H2AA4;TOMM20;RPL14;HIST1H2BK;ODC1;RPL22L1;RPL36;KRT18;RPL12;GAS5;RPL7A;EIF4A1;TM4SF1;RPL39;RPL27;NBPF15;PDIA6;RPS4X;LYPLA1;YWHAQ;SEC61G;SYNGR2;EEF2;PPT1;R…
Septic Shock C0036983 human GSE9692 sample 307	0.302501	1.55752	0	0.0012996	494	402	ANLN;TPX2;TRIP13;UHRF1;KIF14;DGAT2;SHCBP1;KIF4A;KRT23;SPC25;CXCL1;CKS2;TIMP1;CEP55;TMEM158;AURKA;RACGAP1;KIF20A;EZH2;CENPA;DTL;GRB10;FOXM1;TOP2A;RRM2;GRAMD1A;NEK2;SRPK1;CENPW;KNSTRN;CDC20;CCNB1;BUB1B;S100P;PRC1;CLEC5A;EME1;HELLS;TTK;TMEM185B;TUBG1;DLGAP5;CDKN3;NUSAP1;MKI67;LINC01270;KIF11;ANXA3;PFKFB3;SLC11A1;IL1A;CCNA2;HIST1H2BG;HIST1H2AM;HMMR;RNF24;S100A9;AQP9;KIF15;HIST1H2BF;PLP2;KCNJ15;HIST1H…	ANLN;TPX2;TRIP13;UHRF1;KIF14;DGAT2;SHCBP1;KIF4A;KRT23;SPC25;CXCL1;CKS2;TIMP1;CEP55;TMEM158;AURKA;RACGAP1;KIF20A;EZH2;CENPA;DTL;GRB10;FOXM1;TOP2A;RRM2;GRAMD1A;NEK2;SRPK1;CENPW;KNSTRN;CDC20;CCNB1;BUB1B;S100P;PRC1;CLEC5A;EME1;HELLS;TTK;TMEM185B;TUBG1;DLGAP5;CDKN3;NUSAP1;MKI67;LINC01270;KIF11;ANXA3;PFKFB3;SLC11A1;IL1A;CCNA2;HIST1H2BG;HIST1H2AM;HMMR;RNF24;S100A9;AQP9;KIF15;HIST1H2BF;PLP2;KCNJ15;HIST1H…
Endometriosis C0014175 human GSE6364 sample 393	0.318888	1.53936	0	0.00160215	259	238	MYC;MMP7;COL4A1;HSP90AB1;CKS2;RCN1;KPNA2;CCT4;NME1;RRM2;RAN;LDHA;SET;HSP90AA1;NPM1;HSPE1;COL5A2;EDNRA;NHP2;DEK;GLO1;TGM2;PTGES3;NME1-NME2;MORF4L2;DNAJA1;SPARC;PLP2;RPS15;PCNA;DPM1;HSPA8;SLBP;PDGFRB;COL6A3;SNRPG;RPL35;HPRT1;ZWINT;EIF3E;IER3;H2AFZ;RPL14;SRSF2;PABPC1;PSMG1;RPL22L1;SNRPB2;CD55;EIF4A3;EIF4A1;LDHB;RPL27;NBPF15;PAPSS1;FBXO21;TBCA;RPS5;COL15A1;CTSK;CTNNAL1;RPLP0;FSTL1;RPL24;RPL21;PARK7;R…	MYC;MMP7;COL4A1;HSP90AB1;CKS2;RCN1;KPNA2;CCT4;NME1;RRM2;RAN;LDHA;SET;HSP90AA1;NPM1;HSPE1;COL5A2;EDNRA;NHP2;DEK;GLO1;TGM2;PTGES3;NME1-NME2;MORF4L2;DNAJA1;SPARC;PLP2;RPS15;PCNA;DPM1;HSPA8;SLBP;PDGFRB;COL6A3;SNRPG;RPL35;HPRT1;ZWINT;EIF3E;IER3;H2AFZ;RPL14;SRSF2;PABPC1;PSMG1;RPL22L1;SNRPB2;CD55;EIF4A3;EIF4A1;LDHB;RPL27;NBPF15;PAPSS1;FBXO21;TBCA;RPS5;COL15A1;CTSK;CTNNAL1;RPLP0;FSTL1;RPL24;RPL21;PARK7;R…
Asthma, allergic C0155877 mouse GSE2276 sample 348	0.318512	1.5397	0	0.00160906	338	238	SPTBN2;S100A11;TKT;ATP11A;IFITM3;TIMP1;SERPINH1;CCNE1;RAN;MRTO4;LDHA;BHLHE40;SQLE;PPIA;NCL;CHAF1A;RPN2;COL5A2;COL1A1;PGK1;SNRPE;ACSL4;PRDX4;SNRPD2;RPS2;PLP2;MMP12;PCNA;NFS1;RPL36A;PSMA2;COL6A3;COL1A2;AZIN1;SEC61A1;RPS7;GAPDH;CTSH;ANKZF1;MDH2;H2AFZ;ICAM1;SRSF2;RPL13;RPL18;RPL22L1;CSTB;HSPA5;LCN2;TUBA1C;ATOX1;RPL7A;TIMM23;ABCF1;CLIC1;TUBA1B;MANF;GORASP2;RPS10;SEC61G;SYNGR2;RPS5;ME1;CTSK;RPL28;SERPI…	SPTBN2;S100A11;TKT;ATP11A;IFITM3;TIMP1;SERPINH1;CCNE1;RAN;MRTO4;LDHA;BHLHE40;SQLE;PPIA;NCL;CHAF1A;RPN2;COL5A2;COL1A1;PGK1;SNRPE;ACSL4;PRDX4;SNRPD2;RPS2;PLP2;MMP12;PCNA;NFS1;RPL36A;PSMA2;COL6A3;COL1A2;AZIN1;SEC61A1;RPS7;GAPDH;CTSH;ANKZF1;MDH2;H2AFZ;ICAM1;SRSF2;RPL13;RPL18;RPL22L1;CSTB;HSPA5;LCN2;TUBA1C;ATOX1;RPL7A;TIMM23;ABCF1;CLIC1;TUBA1B;MANF;GORASP2;RPS10;SEC61G;SYNGR2;RPS5;ME1;CTSK;RPL28;SERPI…
systemic lupus erythematosus DOID-9074 human GSE55447 sample 1074	0.311503	1.5364	0	0.00163295	287	261	SLC39A10;RIPK2;BOP1;IFITM3;SNTB1;CTPS1;CCDC85B;EXOSC2;CENPF;CCT4;NUP160;NOP14;ARID3A;IPO4;ACBD6;SLC35B2;PLEKHG4;IPO11;PPP1R14B;DUS4L;EEF1E1;SPDL1;SLC1A5;NOC3L;SCML1;GRWD1;MAGOHB;TRIP6;ABCB6;ZBTB9;HS2ST1;KIF15;NFXL1;TARS2;SNHG11;ZNF7;MIPEP;MRPL55;DHX33;TNFRSF11B;RBBP7;YIF1B;KRI1;KPNA1;TBC1D4;CCDC138;NDC1;SESTD1;ITGB3BP;PNPO;CASC15;ACAD9;DCLRE1A;NAT14;SAAL1;SLX4;ALG8;ATG101;NOD2;RAD23B;TMEM208;XAB2…	SLC39A10;RIPK2;BOP1;IFITM3;SNTB1;CTPS1;CCDC85B;EXOSC2;CENPF;CCT4;NUP160;NOP14;ARID3A;IPO4;ACBD6;SLC35B2;PLEKHG4;IPO11;PPP1R14B;DUS4L;EEF1E1;SPDL1;SLC1A5;NOC3L;SCML1;GRWD1;MAGOHB;TRIP6;ABCB6;ZBTB9;HS2ST1;KIF15;NFXL1;TARS2;SNHG11;ZNF7;MIPEP;MRPL55;DHX33;TNFRSF11B;RBBP7;YIF1B;KRI1;KPNA1;TBC1D4;CCDC138;NDC1;SESTD1;ITGB3BP;PNPO;CASC15;ACAD9;DCLRE1A;NAT14;SAAL1;SLX4;ALG8;ATG101;NOD2;RAD23B;TMEM208;XAB2…
allergic contact dermatitis DOID-3042 human GSE6281 sample 925	0.326451	1.53608	0	0.00163709	243	164	SLC7A5;LRRC8E;TNFRSF12A;ZMYND19;EPHB4;GPT2;COL7A1;EMD;KRT17;ZP3;DHCR7;KLK10;ZNF205;SOX9;CFB;RIN1;TOMM40;MLXIPL;CCDC137;S100A9;ALYREF;NDUFA4L2;TNFRSF10C;SSC4D;EEF1D;IER3;HIST2H2AA4;PDZK1IP1;SLC12A8;SEMA3F;SOCS3;ZC3H12A;LCN2;TMEM79;NOD2;S100A8;EPHA2;FOXC1;MMP9;HRAS;GTF2H3;CCL20;DNASE1L2;ANGPTL4;CELSR2;PNPLA3;CYB5R2;HIST1H2BI;SOD2;RPL27A;HPDL;GPC1;PTMAP5;RPL38;HIST1H1C;HIST1H3G;LTB4R2;CLSTN3;CCZ1B;S…	SLC7A5;LRRC8E;TNFRSF12A;ZMYND19;EPHB4;GPT2;COL7A1;EMD;KRT17;ZP3;DHCR7;KLK10;ZNF205;SOX9;CFB;RIN1;TOMM40;MLXIPL;CCDC137;S100A9;ALYREF;NDUFA4L2;TNFRSF10C;SSC4D;EEF1D;IER3;HIST2H2AA4;PDZK1IP1;SLC12A8;SEMA3F;SOCS3;ZC3H12A;LCN2;TMEM79;NOD2;S100A8;EPHA2;FOXC1;MMP9;HRAS;GTF2H3;CCL20;DNASE1L2;ANGPTL4;CELSR2;PNPLA3;CYB5R2;HIST1H2BI;SOD2;RPL27A
Rotavirus infection of children C1442797 human GSE2729 sample 43	0.311761	1.53723	0	0.00163993	293	277	SLC7A5;IFITM3;UBE2S;SOX4;HMGA1;CEBPB;DDX21;IFITM1;RNPS1;TIMP1;SSB;GTF3A;MIF;CXCL2;DDX39A;LDHA;CSNK1E;CXCL8;LY6E;HSP90AA1;DDIT4;STRAP;SNRPB;TMEM123;SNRPA;RPS15;NME2;RPS19;SNRPC;SLBP;NAMPT;CCT8;IL6;BUD31;DNAJB6;EEF1D;HIST2H2AA3;PTGS2;CTNNB1;PTMA;GAPDH;IER3;IL1B;H2AFZ;TOMM20;RPL14;GNA15;ODC1;POLR2I;GZMB;SNRPB2;SNRPA1;HSPA5;G0S2;RPL12;SFPQ;IFI6;S100A8;DUSP2;RPS20;HNRNPA1;PLAUR;TUBA1B;DDIT3;PPP6R1;SLC…	SLC7A5;IFITM3;UBE2S;SOX4;HMGA1;CEBPB;DDX21;IFITM1;RNPS1;TIMP1;SSB;GTF3A;MIF;CXCL2;DDX39A;LDHA;CSNK1E;CXCL8;LY6E;HSP90AA1;DDIT4;STRAP;SNRPB;TMEM123;SNRPA;RPS15;NME2;RPS19;SNRPC;SLBP;NAMPT;CCT8;IL6;BUD31;DNAJB6;EEF1D;HIST2H2AA3;PTGS2;CTNNB1;PTMA;GAPDH;IER3;IL1B;H2AFZ;TOMM20;RPL14;GNA15;ODC1;POLR2I;GZMB;SNRPB2;SNRPA1;HSPA5;G0S2;RPL12;SFPQ;IFI6;S100A8;DUSP2;RPS20;HNRNPA1;PLAUR;TUBA1B;DDIT3;PPP6R1;SLC…
Neurological pain disorder C0423704 rat GSE15041 sample 356	-0.340088	-1.58037	0	0.00180915	230	170	MYC;MMP3;STX1A;DARS;SBNO2;LRRC58;PVR;ILF3;ACSL4;ADAMTS4;PLK4;DHX9;STX2;IL6;CYP2S1;GZMB;FCGR3A;VGF;MCM5;SPIDR;RAD51;LYPLA1;PDCL3;SLC2A3;FOXN2;FMR1;CHD6;DHFR;FBRSL1;RAB31;UCN;IQCE;ITGA1;MYLPF;GDAP1;EDEM2;LRRC8B;MEX3B;RHOQ;TTC8;TNNC2;ZBTB5;GPAM;RNF115;MMP16;LTBP1;HNRNPLL;STRBP;NABP1;SH3YL1;NFIL3;SLC30A7;NUFIP2;PMFBP1;FN3KRP;MYT1;TCEAL1;PTPRO;MIEF1;ALOX15;ATF3;ARID4B;MTUS2;SDC1;SEMA3C;GATAD2B;FLRT3;F…	TSLP;RASGRP1;PPP1CB;SUMF1;HSPA2;DGKQ;RASD1;FCGR2B;PLAT;SLC14A1;APOH;GORAB;METTL14;SERINC2;KRT19;MAP2;REV3L;CSF1;PGPEP1;XDH;SERINC1;RPS6KA5;CD52;SLC25A16;PDE6B;RGMA;MS4A6A;TRPM7;FCRL2;ARHGAP42;SOSTDC1;FCGBP;SOCS6;CRYBA2;PTPRH;RNASEL;SCN3A;PTN;MAOA;SYNE3;GFRA1;FAM214A;NEGR1;EPHX2;TESK2;PPP2R3A;ANK2;NLGN1;CBLN2;PKIB;SCN9A
Congestive heart disease C0018802 mouse GSE2236 sample 258	0.318072	1.52885	0	0.00196063	272	218	S100A11;TNFRSF12A;IFITM3;COL4A1;CCND1;PHLDA1;GPT2;PTP4A3;EIF2S2;PERP;COL8A1;PKM;COL4A2;SMYD2;BGN;PPIA;TPM4;IFITM2;EIF4EBP1;GDF15;DDIT4;COL5A2;F2R;PGK1;SERPINE1;ANXA3;TGM2;RPL8;MORF4L2;SPARC;RPS15;GPX1;PHKA1;COMT;PDGFRB;RPL36A;CTNNB1;EIF3E;GAPDH;DRAP1;MRPS34;DYNLRB1;RPL13;SQSTM1;RPL22L1;IGFBP7;RPL12;RPL7A;EIF4A1;RPL39;ITGBL1;FAT1;RPL10;ENAH;RPS5;RPL28;GSTO1;FSTL1;RPL24;RPL21;PARK7;GPX4;PSMA5;ITGB5…	S100A11;TNFRSF12A;IFITM3;COL4A1;CCND1;PHLDA1;GPT2;PTP4A3;EIF2S2;PERP;COL8A1;PKM;COL4A2;SMYD2;BGN;PPIA;TPM4;IFITM2;EIF4EBP1;GDF15;DDIT4;COL5A2;F2R;PGK1;SERPINE1;ANXA3;TGM2;RPL8;MORF4L2;SPARC;RPS15;GPX1;PHKA1;COMT;PDGFRB;RPL36A;CTNNB1;EIF3E;GAPDH;DRAP1;MRPS34;DYNLRB1;RPL13;SQSTM1;RPL22L1;IGFBP7;RPL12;RPL7A;EIF4A1;RPL39;ITGBL1;FAT1;RPL10;ENAH;RPS5;RPL28;GSTO1;FSTL1;RPL24;RPL21;PARK7;GPX4;PSMA5;ITGB5…
psoriatic arthritis DOID-9008 human GSE61281 sample 696	-0.33272	-1.57329	0	0.00206243	349	201	MMP7;COL11A1;SULT2B1;PFDN4;CENPA;DSG4;EREG;SPIN4;TRMT11;RPL36A;SNRPG;RPS7;RPL7;CENPK;RPL26L1;PTCD2;CAMSAP2;RPL22L1;LRRC10B;SNAPC1;GAS5;HAT1;RPL39;ALPK2;MRPL13;HMGB2;XRCC4;RPL21;WDR76;LPL;RPL31;CXCL10;SLC30A6;RLN2;QPCTL;NDUFA4;MRPL47;RPS24;RSL24D1;EFCAB7;SULT1C2;ZCRB1;HS3ST3A1;USP27X-AS1;HYDIN;RPS17;ANXA1;EBF2;TMEM126B;JRKL;FREM1;THAP9-AS1;HOXA9;LIN52;SUB1;COPS2;PSMC6;TOMM7;KTN1-AS1;TREM2;CAPZA2;R…	GORAB;LPAR6;TRIM52-AS1;CCL8;MAGI2-AS3;EXOC3L4;ZDBF2;KL;ZNF442;RNF150;ERICH5;SPARCL1;EVI2A;GPR34;LINC00909;CLIC2;KANK4;PAK3;TPO;ZNF415;GSTA1;USP53;PRO1804;ZNF383;FAM218A;GLRA4;TXLNB;NEFL;LINC00892;EAF2;SCG2;HES5;NAT1;ATOH1;CHL1;ADAMTS9-AS2;CLECL1;ITGA8;RELN;ABCD2;MAPK10;PPARGC1A;BTNL3;CMAHP;PDK4;SEC14L5;TCF21;PRKACB;ANO5;LPAR1;PKIB;GCNT2
type 2 diabetes mellitus DOID-9352 human GSE23343 sample 893	-0.349031	-1.57134	0.00423729	0.00209738	256	126	SLC7A11;MMP3;TG;UBE2T;SELE;BFSP1;FAM72D;CXCL6;ARG2;FAM57A;DNAH17;CXCR2;PCDHB14;LRRC10B;PNPLA1;HIST1H2AG;DTX2;LINC00920;PF4;FBXL2;IL33;PKP3;RBBP8NL;OLFM2;PPBP;OSBP2;CTTNBP2;HS3ST3A1;SETD1A;WFDC3;LCA5L;MLLT11;SNAPC2;TMEM117;FHL2;DIO3;PHACTR3;FSD1;CFAP53;MST1R;MNDA;TMC1;TFPI2;ZNF296;VSTM2L;AGPAT4;CRLF2;HTRA4;TINAGL1;CEP95;ARSJ;RHOV;ESRRG;DACT1;MSI1;LRRC70;RAD21-AS1;RASSF3;NKAPP1;POLR2M;CBLN3;FAM212A…	NRARP;SGCE;SLC14A1;IL18;IGKV4-1;CASP5;PLA2G4F;NDNF;IGKV3-20;EXOC6B;EYA2;ZNF658;SV2B;ACOT2;ST6GALNAC1;PCDH19;BARX2;RGS9;EDN2;FABP2;GSTM2;BEND4;ITPKA;AOC1;SCUBE2;ITM2A;DUSP26;SCNN1B;GDPD2;UGT2A3;P2RY1;PCSK5;TMEM100;PRKG2;MAMDC2
Dehydration C0011175 rat GSE4130 sample 210	0.306654	1.52301	0	0.00216079	278	233	SLC7A5;PFDN4;AARS;SLC3A2;PA2G4;PAM16;ATP6V1F;PPA1;PSMA7;CHCHD6;NME1;RAN;LDHA;SLC7A1;G6PD;EEF1E1;SLC25A22;HSPE1;RUVBL2;REXO2;F2R;POMP;SWI5;ASNS;PSMC2;TSPAN5;SPARC;HSPA8;IMPDH2;CD81;ACOT9;EIF6;HPRT1;ZWINT;STMN3;TOMM20;DYNLRB1;CFAP20;LSM4;PSMB5;HSPA5;STUB1;PROCR;DOLK;TUBA1C;VGF;CHAC1;MRPS26;TCP1;TNFAIP6;PDIA6;PDLIM7;USP14;GSTO1;THOC7;MYH10;PSMD6;PRDX2;HSD17B12;PSMB3;HTRA1;SERINC3;RPN1;MAGED1;TMED3;A…	SLC7A5;PFDN4;AARS;SLC3A2;PA2G4;PAM16;ATP6V1F;PPA1;PSMA7;CHCHD6;NME1;RAN;LDHA;SLC7A1;G6PD;EEF1E1;SLC25A22;HSPE1;RUVBL2;REXO2;F2R;POMP;SWI5;ASNS;PSMC2;TSPAN5;SPARC;HSPA8;IMPDH2;CD81;ACOT9;EIF6;HPRT1;ZWINT;STMN3;TOMM20;DYNLRB1;CFAP20;LSM4;PSMB5;HSPA5;STUB1;PROCR;DOLK;TUBA1C;VGF;CHAC1;MRPS26;TCP1;TNFAIP6;PDIA6;PDLIM7;USP14;GSTO1;THOC7;MYH10;PSMD6;PRDX2;HSD17B12;PSMB3;HTRA1;SERINC3;RPN1;MAGED1;TMED3;A…
Infection by Yersinia enterocolitica C0238528 mouse GSE2973 sample 127	0.309846	1.51846	0	0.00234945	316	270	HILPDA;TNFRSF12A;PHLDA1;CD44;PDPN;CXCL1;PLAU;PMAIP1;TIMP1;ATRIP;CDT1;CXCL2;BHLHE40;BGN;HSP90AA1;SLC11A2;MMP14;GDF15;LIF;DDIT4;TGIF1;KLF7;SERPINE1;MKI67;IL1A;KPNA3;SPP1;HELZ2;S100A9;OLR1;SPARC;MMP12;PCNA;SAP30;IL1RN;KBTBD2;NAMPT;OSER1;IL6;COL1A2;EIF6;CXCL11;OSGIN2;TNFSF9;PTGS2;IFRD1;IER3;MARCKSL1;TOP1;IL1B;SKIL;SOCS3;ZC3H12A;HSPA5;ETS2;TUBA1C;SOCS1;S100A8;HCAR2;DUSP2;PLAUR;PNP;SDC4;ITGA5;PIM3;ARID…	HILPDA;TNFRSF12A;PHLDA1;CD44;PDPN;CXCL1;PLAU;PMAIP1;TIMP1;ATRIP;CDT1;CXCL2;BHLHE40;BGN;HSP90AA1;SLC11A2;MMP14;GDF15;LIF;DDIT4;TGIF1;KLF7;SERPINE1;MKI67;IL1A;KPNA3;SPP1;HELZ2;S100A9;OLR1;SPARC;MMP12;PCNA;SAP30;IL1RN;KBTBD2;NAMPT;OSER1;IL6;COL1A2;EIF6;CXCL11;OSGIN2;TNFSF9;PTGS2;IFRD1;IER3;MARCKSL1;TOP1;IL1B;SKIL;SOCS3;ZC3H12A;HSPA5;ETS2;TUBA1C;SOCS1;S100A8;HCAR2;DUSP2;PLAUR;PNP;SDC4;ITGA5;PIM3;ARID…
Osteolysis C0029435 human GSE755 sample 128	0.304225	1.51873	0.00416667	0.00235928	307	293	DPEP1;IFITM3;TRIM28;CCND1;IARS;CKS2;VARS;IFITM1;RNPS1;DDX11;AZGP1;UBE2I;TUBB;MCM6;DPM2;FBL;PIEZO1;LY6E;YARS;HSP90AA1;NPM1;EIF4EBP1;ENO1;HSPE1;UBA2;DDIT4;NHP2;SERPINE2;AURKB;TMEM123;TMEM147;PRDX4;SNRPD2;DNAJA1;AREG;PSMB2;RPS2;HSPA8;PRDX1;GPX1;ZNF146;RPL36A;TARS;CNPY2;CCT8;RPS7;TMEM184B;HIST2H2AA3;H2AFZ;RPL7;ODC1;NBN;P4HA1;PITRM1;HSPA5;GTF3C1;NOMO2;ALG8;RPL12;HNRNPA2B1;CANX;LDHB;DUSP2;TBCA;RPL30;TU…	DPEP1;IFITM3;TRIM28;CCND1;IARS;CKS2;VARS;IFITM1;RNPS1;DDX11;AZGP1;UBE2I;TUBB;MCM6;DPM2;FBL;PIEZO1;LY6E;YARS;HSP90AA1;NPM1;EIF4EBP1;ENO1;HSPE1;UBA2;DDIT4;NHP2;SERPINE2;AURKB;TMEM123;TMEM147;PRDX4;SNRPD2;DNAJA1;AREG;PSMB2;RPS2;HSPA8;PRDX1;GPX1;ZNF146;RPL36A;TARS;CNPY2;CCT8;RPS7;TMEM184B;HIST2H2AA3;H2AFZ;RPL7;ODC1;NBN;P4HA1;PITRM1;HSPA5;GTF3C1;NOMO2;ALG8;RPL12;HNRNPA2B1;CANX;LDHB;DUSP2;TBCA;RPL30;TU…
multiple myeloma DOID-9538 human GSE36474 sample 707	-0.319628	-1.56318	0	0.00238325	262	230	CEMIP;FOXQ1;TKT;CXCL1;IFITM1;OXTR;CMTM8;OLFML2B;G6PD;F2RL2;LY6E;SOX9;F2R;EDNRA;MEST;TGM2;CDH6;GABRE;CFI;LYPD1;TPD52L1;FMO3;SLC16A4;APELA;SLC12A8;SLC2A12;KRT18;IFI6;LRRC32;PIR;DUSP2;TNFAIP6;CNIH3;DDIT3;QPCT;ANGPTL4;CTSK;RGS4;PNPLA3;NQO1;APOL1;PSMB9;GEM;UBE2L6;IL17D;H2BFS;HIST1H1C;MX2;ISG15;DTX3L;GPX7;SH3RF3;CRISPLD1;FDXR;IFIT3;IFI44;STAT1;PARP9;EBF2;KCNE4;SULF2;HIST1H2AC;LAMB1;HGF;ALDH1A3;FBXO6;GB…	SNAI2;RGS18;TMEM155;PLA2G4A;TMEM119;ZNF423;FAM162B;CCNG1;LRRK1;DDX58;DPP4;BST1;RARRES3;HSPB6;HEPH;TMTC1;TCEAL7;LMO2;RASD1;GPNMB;HLA-DPA1;AKR1C3;KCNJ2;INAFM2;ZNF667-AS1;GULP1;ZNF880;LRRC17;KANSL1-AS1;ZBED5-AS1;MAB21L2;RARRES1;PRICKLE1;OLFML1;NOV;HOXA5;ACOT13;NAP1L3;SERTAD4;CHCHD10;CLDN11;TGFBR3;NDNF;MAN1C1;RNF150;EVI2A;UBE2QL1;TMEM140;EPHX1;DDX60;SFTA1P;SAMD9;CFH;RGL1;LXN;GPX3;F2RL1;PRSS12;RBM24;C…
fragile X syndrome DOID-14261 human GSE7329 sample 515	-0.32489	-1.56026	0	0.0024118	299	223	HILPDA;MMP7;TESC;ZNF239;KIF26B;HECW2;TACSTD2;KLF7;IL23A;IL1A;GLYATL1;TCF7;PTK2;PLA2G16;PBX4;TNFRSF11B;ETV7;IL1B;UBD;USP27X;HCAR3;APOLD1;SLC13A3;KIAA1549L;CCL20;HEYL;CNIH3;ROBO1;DYRK3;TNFRSF8;CYP4F3;BAG3;CYB5R2;GLT1D1;TNFSF11;OCA2;GEM;ANKRD22;LILRB3;SLC16A3;CCDC74B;AMPD3;BCL2A1;SYBU;LAMP3;MB21D2;RDM1;DMKN;ITGA1;PLEKHA1;CCL22;CDKN2D;PITPNC1;IL2RA;SMIM3;CRISPLD1;UNQ6494;CREB5;DENND5A;AUTS2;GFPT2;FHL…	LMO2;PLEKHF2;JDP2;CLIC6;PABPC5;RASSF4;LYRM9;ARHGAP28;DAPK2;ELL3;HOXD8;RAB27B;FAM49A;ZNF608;CD33;GZMA;CXCL14;LIPC;NBPF19;GIMAP4;KLRC3;CRTAM;GALM;CD1C;EXPH5;HRASLS2;SV2B;NAPSB;CLIC2;NRG2;CLYBL;KIAA1456;GPER1;CD1D;CPNE2;CMKLR1;ACVR2A;SLAMF1;MFSD6L;KLHL6;KLRC1;GIMAP7;SETBP1;SHROOM3;LGALSL;GIMAP5;PAQR8;GIMAP1;SHE;JAM2;RIC3;ASB2;FUCA1;EPB41L3;EDIL3;IGSF10;MAL;P2RY1;RMDN2;CWH43;XKR4;ASPA
Cardiac Hypertrophy C1383860 rat GSE1055 sample 354	0.341321	1.51561	0.0145455	0.00247027	133	112	PPIA;PDCD5;PGK1;TOMM6;RPS21;UBE2V1;EIF3H;PSMC2;RPS19;RPL36A;TUBA4A;CHCHD2;EEF1D;RPL18;POLR2E;TUBA1C;UQCC2;RPS20;RPL30;PSMB4;RPS10;SEC61G;RPL28;FDPS;RPS18;RPL37;RPL27A;RPS13;UBA52;RPL18A;RPS15A;EIF3D;RPL38;RPSA;RPL32;RPS12;RPL19;ATP5E;SEC61B;ATP5J2;S100A4;EEF1B2;RPL23;RPS14;CTGF;RPL13A;RPS17;NDUFA7;PGAM1;RPL22;RPS28;HMGN1;RPS16;RPS23;HMGCS1;MRFAP1;RPLP1;RPS3A;RPS27;RPL41;VPS29;EEF1A1;UBXN1;S100A6;…	PPIA;PDCD5;PGK1;TOMM6;RPS21;UBE2V1;EIF3H;PSMC2;RPS19;RPL36A;TUBA4A;CHCHD2;EEF1D;RPL18;POLR2E;TUBA1C;UQCC2;RPS20;RPL30;PSMB4;RPS10;SEC61G;RPL28;FDPS;RPS18;RPL37;RPL27A;RPS13;UBA52;RPL18A;RPS15A;EIF3D;RPL38;RPSA;RPL32;RPS12;RPL19;ATP5E;SEC61B;ATP5J2;S100A4;EEF1B2;RPL23;RPS14;CTGF;RPL13A;RPS17;NDUFA7;PGAM1
Huntington's disease DOID-12858 mouse GSE3621 sample 704	0.319371	1.51576	0.00813008	0.00248052	244	197	IFITM3;CBX4;HSP90AB1;PSAT1;CCT6A;HSPD1;PAM16;ATP6V1F;GSTP1;HSP90AA1;RANBP1;RPS21;SNRPE;RNF187;RPL8;MORF4L2;RPS2;RPS15;SNHG11;PCNA;HSPA8;PRDX1;RPL36A;RPS7;CTNNB1;GAPDH;ADNP;MDH2;RPL14;RPL7;PSMB7;VCP;DYNLRB1;RPL18;SQSTM1;RPL22L1;TCERG1;RPL36;GAS5;PSMA3;TBCB;RPL7A;RPL39;RPL10;COPZ1;RPS20;ERGIC3;GNG4;TBCA;RPS4X;YWHAQ;GDI1;RPS5;VBP1;RPL28;PSMA5;RPL6;SNHG8;ROMO1;NDUFA4;RPL37A;RPL18A;ANXA5;ANAPC5;RPS27A…	IFITM3;CBX4;HSP90AB1;PSAT1;CCT6A;HSPD1;PAM16;ATP6V1F;GSTP1;HSP90AA1;RANBP1;RPS21;SNRPE;RNF187;RPL8;MORF4L2;RPS2;RPS15;SNHG11;PCNA;HSPA8;PRDX1;RPL36A;RPS7;CTNNB1;GAPDH;ADNP;MDH2;RPL14;RPL7;PSMB7;VCP;DYNLRB1;RPL18;SQSTM1;RPL22L1;TCERG1;RPL36;GAS5;PSMA3;TBCB;RPL7A;RPL39;RPL10;COPZ1;RPS20;ERGIC3;GNG4;TBCA;RPS4X;YWHAQ;GDI1;RPS5;VBP1;RPL28;PSMA5;RPL6;SNHG8;ROMO1;NDUFA4;RPL37A;RPL18A;ANXA5;ANAPC5;RPS27A…
Idiopathic fibrosing alveolitis C0085786 human GSE21369 sample 321	-0.318734	-1.55768	0	0.00248378	323	223	CDH3;ENC1;EGFL6;MMP7;TGFBI;CTHRC1;CLDN2;MFAP2;KRT17;FAM83D;VSNL1;S100A2;THY1;CLEC5A;ROBO2;DIO2;IL13RA2;SERPINB5;TMEM74B;CHN1;COL5A3;COL1A2;LTBP2;SPNS2;COL5A1;TNC;WDR54;ZNF526;FNDC1;COL15A1;CITED1;KCNN4;MXRA5;COL3A1;LOXL1;VSIG1;TTC9C;NFAT5;NTM;PPBP;LURAP1L;ZNF738;ECM1;PCAT6;ARHGEF10;PPT2;GPX7;IGHG1;PLCB4;SLX4IP;CCL22;BMP4;CD1A;AEBP1;FTX;ASAP1-IT2;GAPDHP62;FN1;APLNR;LTBP1;CLEC11A;LINC00622;EFEMP2;L…	PTGDS;PLGLB1;ZNF641;PPP1R14C;CX3CR1;TAPT1-AS1;PRRT2;CTSE;ZNF788;NBL1;SFRP2;RAB7B;TSPAN11;FANK1;MGP;TSLP;FAM171A1;ZFP14;SLC23A3;MRGPRF;DDX17;LINC00893;CTSW;SCARA3;COQ9;ARHGEF10L;CNN1;IGKV4-1;RSRP1;CCL21;NFASC;MYOCD;PPP1R3C;NR2F2-AS1;ARNT2;IGKV1-5;CXCL14;IGKC;IGLV1-36;ZNF418;CD207;MZB1;SIGLEC17P;ZNF662;CD1C;PCSK1N;AVIL;PNOC;IGLV2-23;CCL19;CLCA2;GTF2IRD2;NBR1;CAMK1D;IGLV2-11;EVL;CDC42EP5;CFH;GPR18;P…
osteoarthritis DOID-8398 human GSE16464 sample 751	0.317274	1.51212	0	0.00252456	229	213	HILPDA;ACAN;COL11A1;COL12A1;TGFBI;MMP3;CEBPB;CKS2;COL8A1;VEGFA;DUSP4;PKM;FKBP10;PLS3;LDHA;ACLY;TRMT112;HSP90AA1;SOX9;RPN2;ENO1;COL1A1;TAGLN2;SERPINE1;PFKFB3;CDR2;TREM1;RPS2;VGLL4;NDUFA4L2;CCDC3;TUBA4A;COL6A3;COL1A2;RPL35;GAPDH;HUWE1;COL5A1;TNC;TWIST1;INSIG1;PRRX1;TUBA1C;SNAPC1;RPL39;ALCAM;RPL27;RPS20;VCAN;TUBA1B;CDK2AP1;ITGA5;RPS4X;YWHAQ;RPS5;RPL28;RHOB;HSPA1B;RPL24;PLIN2;HSP90B1;MXRA5;RPS18;CHSY…	HILPDA;ACAN;COL11A1;COL12A1;TGFBI;MMP3;CEBPB;CKS2;COL8A1;VEGFA;DUSP4;PKM;FKBP10;PLS3;LDHA;ACLY;TRMT112;HSP90AA1;SOX9;RPN2;ENO1;COL1A1;TAGLN2;SERPINE1;PFKFB3;CDR2;TREM1;RPS2;VGLL4;NDUFA4L2;CCDC3;TUBA4A;COL6A3;COL1A2;RPL35;GAPDH;HUWE1;COL5A1;TNC;TWIST1;INSIG1;PRRX1;TUBA1C;SNAPC1;RPL39;ALCAM;RPL27;RPS20;VCAN;TUBA1B;CDK2AP1;ITGA5;RPS4X;YWHAQ;RPS5;RPL28;RHOB;HSPA1B;RPL24;PLIN2;HSP90B1;MXRA5;RPS18;CHSY…
acute myeloid leukemia DOID-9119 human GSE9476 sample 783	0.331262	1.50422	0.00456621	0.00278168	145	132	CDK4;CKAP2;AHCY;CKS2;RCN1;NUDT1;PPA1;PNO1;NME1;RRM2;MCM6;LDHA;NUTF2;C2;PRC1;DUSP10;ENO1;PRMT1;BZW2;NUSAP1;MEST;HIST1H2BG;MYL6B;SMYD3;PRDX4;NME1-NME2;GPX1;IMPDH2;CCNB2;HPRT1;ZWINT;HIST2H2AA4;TECR;SYPL1;GNA15;IGFBP7;STT3A;BANF1;DRAM1;CENPU;PNP;NRIP3;PSMC3;TNS3;HIST2H2BE;TCTN2;SEH1L;WASF1;FUT4;PPIB;RAB13;RGCC;TYMS;TIMM13;AHR;COX20;HIST1H4C;LGALS1;RRAS;CAPG;EGR1;JUN;HSPB1;HOXA9;MAT2A;HOXA10;NREP;IGF2…	CDK4;CKAP2;AHCY;CKS2;RCN1;NUDT1;PPA1;PNO1;NME1;RRM2;MCM6;LDHA;NUTF2;C2;PRC1;DUSP10;ENO1;PRMT1;BZW2;NUSAP1;MEST;HIST1H2BG;MYL6B;SMYD3;PRDX4;NME1-NME2;GPX1;IMPDH2;CCNB2;HPRT1;ZWINT;HIST2H2AA4;TECR;SYPL1;GNA15;IGFBP7;STT3A;BANF1;DRAM1;CENPU;PNP;NRIP3;PSMC3;TNS3;HIST2H2BE
Ventilator-associated lung injury C0340257 mouse GSE2411 sample 355	0.305748	1.50288	0	0.00282273	328	278	IMPDH1;S100A11;TNFRSF12A;HSPH1;IFITM3;IPO7;CNN2;CEBPB;HSPD1;IFITM1;SLC3A2;RHEB;RAN;LDHA;BHLHE40;FXYD5;PPIA;TPM4;IFITM2;HSP90AA1;NPM1;REXO2;DDIT4;CCT5;SERPINE1;ANXA3;CACYBP;PTGES3;EMG1;RPL8;S100A9;DNAJA1;RPS2;RPS15;NME2;PCNA;HSPA8;RPL36A;NAMPT;RPS7;CTNNB1;CTSH;CHORDC1;STMN1;ICAM1;KXD1;RPL13;RPL18;SQSTM1;SOCS3;AHSA1;CSTB;CSF3R;NCKAP1;RPL7A;HIST1H2BL;EIF4A1;TIMM23;S100A8;HCAR2;RPL10;PLAUR;PNP;HNRNPC…	IMPDH1;S100A11;TNFRSF12A;HSPH1;IFITM3;IPO7;CNN2;CEBPB;HSPD1;IFITM1;SLC3A2;RHEB;RAN;LDHA;BHLHE40;FXYD5;PPIA;TPM4;IFITM2;HSP90AA1;NPM1;REXO2;DDIT4;CCT5;SERPINE1;ANXA3;CACYBP;PTGES3;EMG1;RPL8;S100A9;DNAJA1;RPS2;RPS15;NME2;PCNA;HSPA8;RPL36A;NAMPT;RPS7;CTNNB1;CTSH;CHORDC1;STMN1;ICAM1;KXD1;RPL13;RPL18;SQSTM1;SOCS3;AHSA1;CSTB;CSF3R;NCKAP1;RPL7A;HIST1H2BL;EIF4A1;TIMM23;S100A8;HCAR2;RPL10;PLAUR;PNP;HNRNPC…
colon cancer DOID-219 mouse GSE63032 sample 662	0.30969	1.50319	0.00401606	0.0028236	283	215	MYC;TNFRSF12A;HSPH1;NAA25;DDX56;UTP14A;RRP12;NOP58;MMP3;PKP4;HEATR1;DDX21;VARS;SLC3A2;RPP40;GTPBP4;NOP14;TRMT1;ZPR1;DDX27;PSMA7;GNL3;SBNO2;LRRC58;PVR;FXYD5;CSTF1;TSR1;NOC3L;EIF4EBP1;DDX18;DDIT4;TGIF1;CTPS2;NMT1;GNL2;PSMC2;SRXN1;SLC12A2;IMPDH2;ARL8A;OSER1;OTULIN;MPHOSPH10;ZWINT;SLC15A4;PSMD2;LPIN1;FIBIN;PSMD4;LCN2;HGS;GAS5;MOCOS;EIF4A1;PIR;ADAMTS9;SDAD1;ANP32B;ANGPTL4;PSMD11;DNTTIP2;HMGB2;GCLM;FTS…	MYC;TNFRSF12A;HSPH1;NAA25;DDX56;UTP14A;RRP12;NOP58;MMP3;PKP4;HEATR1;DDX21;VARS;SLC3A2;RPP40;GTPBP4;NOP14;TRMT1;ZPR1;DDX27;PSMA7;GNL3;SBNO2;LRRC58;PVR;FXYD5;CSTF1;TSR1;NOC3L;EIF4EBP1;DDX18;DDIT4;TGIF1;CTPS2;NMT1;GNL2;PSMC2;SRXN1;SLC12A2;IMPDH2;ARL8A;OSER1;OTULIN;MPHOSPH10;ZWINT;SLC15A4;PSMD2;LPIN1;FIBIN;PSMD4;LCN2;HGS;GAS5;MOCOS;EIF4A1;PIR;ADAMTS9;SDAD1;ANP32B;ANGPTL4;PSMD11;DNTTIP2;HMGB2
Hepatitis, Autoimmune C0241910 mouse GSE867 sample 230	0.305271	1.50111	0	0.00288529	373	286	IFITM3;HSP90AB1;SIGMAR1;TRMT1;ELOVL5;TMEM97;PSMA7;RCL1;CCT7;LDHA;MCFD2;COPS6;PPIA;FADS1;NCL;NPM1;NSDHL;PGK1;AGT;POMP;SLC27A5;HIST1H2AL;SLC25A15;HES6;DNAJA3;SNRPD2;RPL8;AQP9;RPS2;RPS19;CFI;ADK;COMT;PSMA2;DVL1;CCT8;BUD31;AZIN1;SLC25A39;SEC61A1;RPS7;PTMA;GAPDH;CTSH;MDH2;RNF149;MRPL52;RPL7;PEMT;RPL13;RPL22L1;LPIN1;EIF3G;HSPA5;RPL36;PSMD4;TUBA1C;GAS5;GSPT1;ATOX1;ACSL1;RPL7A;TIMM23;TMEM208;RPL10;TDO2;L…	IFITM3;HSP90AB1;SIGMAR1;TRMT1;ELOVL5;TMEM97;PSMA7;RCL1;CCT7;LDHA;MCFD2;COPS6;PPIA;FADS1;NCL;NPM1;NSDHL;PGK1;AGT;POMP;SLC27A5;HIST1H2AL;SLC25A15;HES6;DNAJA3;SNRPD2;RPL8;AQP9;RPS2;RPS19;CFI;ADK;COMT;PSMA2;DVL1;CCT8;BUD31;AZIN1;SLC25A39;SEC61A1;RPS7;PTMA;GAPDH;CTSH;MDH2;RNF149;MRPL52;RPL7;PEMT;RPL13;RPL22L1;LPIN1;EIF3G;HSPA5;RPL36;PSMD4;TUBA1C;GAS5;GSPT1;ATOX1;ACSL1;RPL7A;TIMM23;TMEM208;RPL10;TDO2;L…
Chronic Lymphocytic Leukemia (Chronic B-lymphocytic leukemia) UMLS CUI-C0023434 human GSE26725 sample 745	-0.326073	-1.54543	0	0.00290268	241	191	TESC;PMAIP1;WNT3;CELSR3;PRC1;IMMP2L;CTPS2;SPIN4;LEF1;TSPAN5;STAM;MSI2;TNFSF9;HIST2H2AA4;FCGR3A;ATOX1;ACSL1;NOD2;MMP9;LINC00525;CDK2AP1;TEAD2;HIST1H1E;CTLA4;LPL;VMP1;BAX;GMPR;HIST1H2BC;APBB2;SUPT3H;PHTF1;BATF;HIST1H1C;UCN;DCAF12;EOGT;DMKN;NEK3;WDFY1;PRTFDC1;IL2RA;BAMBI;COL9A3;BSPRY;FILIP1L;IFNG;DGKG;DLGAP1-AS1;CCL4;NOSIP;NUAK1;SLC22A15;BCAT1;IL17RB;SLC45A4;SCCPDH;PNMA2;PGRMC1;ADM;WFDC21P;CHDH;GCLC…	BMF;SEPT7-AS1;LPIN2;CEACAM21;CRYM;GABRB2;USP44;RUSC1-AS1;GAB2;ID3;ZBTB34;CLNK;SPATS2L;KLRG1;SLC14A1;IGFLR1;SYNE2;WSB2;TNFRSF1A;PYHIN1;ENPP2;CYSTM1;SNCA;MYO5C;XK;FAXDC2;ANKRD20A11P;F8;TGFBR3;MCOLN2;SGPP1;KLRC3;TRAC;ZAP70;ACSM3;PIGR;NUDT6;ZNF831;TMEM140;OPTN;PWAR5;ZNF415;FKBP1B;TXLNB;IL18RAP;CPEB1;ROR1;GFI1;SH3BGRL2;ADRB2;SELENBP1;MBOAT1;ADTRP;SYTL2;PDGFD;CCDC68;ABCA9;ARHGAP44;BCAR3;ABCA6;CA2;CA1
Down Syndrome C0013080 human GSE10758 sample 310	-0.306965	-1.5443	0	0.00294326	376	313	COL12A1;GART;MMP3;PSAT1;WDR66;IARS;FKBP10;CXCL2;UNC5CL;PODXL;EIF4EBP1;MTHFD2;PCDH17;DLGAP1-AS2;BACE2;MEST;SSX2IP;ENKD1;ASNS;RNF24;HLCS;CFI;FAM19A5;SMARCD1;TMTC4;HSF2BP;SFRP4;FAM187A;VASN;CSTB;PHGDH;SLC13A3;MIR503HG;CDH13;VGF;ITGBL1;ADAMTS9;DDIT3;RFXAP;CBR3;PTPN13;HSPBAP1;TENM4;PAXBP1;MXRA5;MAP3K8;APOL1;CSGALNACT1;PRRX2;PPIL6;HTRA1;ADAM8;GEM;TCTN1;CFAP69;ZBED8;PLA1A;CCDC74B;UCN;MDK;LAMP3;DOCK11;GU…	GAA;RUNX1T1;SCG5;CRYL1;PTX3;APOL3;KIAA1324L;RGL3;MORC3;PREX1;DHRS3;GLI1;PAPLN;CARF;JAZF1;BTN3A2;TPCN1;BEND6;JAKMIP2;PARP15;PRRT2;PLXDC2;DLL1;EMP1;MROH8;C1QTNF3;BBS1;NUDT10;DNALI1;VAV3;IFT27;PMP22;ARHGAP35;ARHGAP24;CRYM;KCNS3;LRFN5;HLA-DMB;SATB1;UGT2B7;BACH2;GPC6;HEPH;CYP2C8;TMTC1;TCEAL7;BRWD1;PTTG1IP;EFCAB13;BANK1;JDP2;SLITRK4;ZNF404;PCK2;MEGF10;CDO1;SYNE2;RARRES1;NMRK1;PGAP3;HOXD8;CASP5;RORA;OTU…
MS (Multiple Sclerosis) C0026769 human GSE10064 sample 377	0.314065	1.49939	0.003861	0.00296839	264	231	CSE1L;MMP7;TRIM28;NAT10;GARS;UBE2S;IFITM1;HDGF;DUSP4;PKM;BIRC5;GSTP1;LDHA;IFITM2;LY6E;PTTG1;RPN2;FEN1;ENO1;HSPE1;PGK1;RAD51AP1;AGK;SNRPB;SPAG5;USPL1;CACYBP;MTDH;GPX1;TK1;PSMA2;UBA1;TMEM201;SNRNP200;HIST2H2AA3;SASS6;HIST1H2BJ;EIF3E;GAPDH;IER3;PARP1;EPB41L2;RNF149;H2AFZ;HIST1H2BK;RPL13;GUK1;UBD;HOXA11;EIF3G;TUBA1C;GAS5;UBE2N;SRP72;MPLKIP;TCP1;DPY30;HNRNPC;CNOT11;RNGTT;RPS10;YWHAQ;SEC61G;MRPL13;HMGB…	CSE1L;MMP7;TRIM28;NAT10;GARS;UBE2S;IFITM1;HDGF;DUSP4;PKM;BIRC5;GSTP1;LDHA;IFITM2;LY6E;PTTG1;RPN2;FEN1;ENO1;HSPE1;PGK1;RAD51AP1;AGK;SNRPB;SPAG5;USPL1;CACYBP;MTDH;GPX1;TK1;PSMA2;UBA1;TMEM201;SNRNP200;HIST2H2AA3;SASS6;HIST1H2BJ;EIF3E;GAPDH;IER3;PARP1;EPB41L2;RNF149;H2AFZ;HIST1H2BK;RPL13;GUK1;UBD;HOXA11;EIF3G;TUBA1C;GAS5;UBE2N;SRP72;MPLKIP;TCP1;DPY30;HNRNPC;CNOT11;RNGTT;RPS10;YWHAQ;SEC61G;MRPL13;HMGB…
systemic juvenile idiopathic arthritis (sJIA) DOID-848 human GSE21521 sample 574	0.300144	1.49635	0	0.00305772	367	294	UHRF1;IFITM3;DDIAS;CDCA5;E2F1;KIF4A;CXCL3;CHI3L1;CEP55;TMEM158;KIF18B;NUF2;MMP1;DTL;FOXM1;ADCY3;TOP2A;RRM2;BIRC5;PLS3;BCL2L1;CXCL8;S100P;HAPLN3;PTTG1;LRRC6;CDCA7;DLGAP5;ARG2;MKI67;ANXA3;R3HDM4;NME4;HIST1H2BG;HIST1H2AM;HMMR;RNF24;S100A9;AQP9;TSPAN5;NEIL3;HIST1H2BF;NPRL3;HIST1H2BO;SRXN1;TSTA3;KCNJ15;DEPDC1B;NAMPT;TNFRSF10C;COL6A3;SLC25A39;CXCR1;HIST2H2AA3;ZWINT;FCGR3B;ETV7;IL1B;EIF2AK1;RMI2;YBX3;HS…	UHRF1;IFITM3;DDIAS;CDCA5;E2F1;KIF4A;CXCL3;CHI3L1;CEP55;TMEM158;KIF18B;NUF2;MMP1;DTL;FOXM1;ADCY3;TOP2A;RRM2;BIRC5;PLS3;BCL2L1;CXCL8;S100P;HAPLN3;PTTG1;LRRC6;CDCA7;DLGAP5;ARG2;MKI67;ANXA3;R3HDM4;NME4;HIST1H2BG;HIST1H2AM;HMMR;RNF24;S100A9;AQP9;TSPAN5;NEIL3;HIST1H2BF;NPRL3;HIST1H2BO;SRXN1;TSTA3;KCNJ15;DEPDC1B;NAMPT;TNFRSF10C;COL6A3;SLC25A39;CXCR1;HIST2H2AA3;ZWINT;FCGR3B;ETV7;IL1B;EIF2AK1;RMI2;YBX3;HS…
Idiopathic fibrosing alveolitis C0085786 human GSE10921 sample 272	0.307599	1.49704	0.0041841	0.00306131	226	219	INHBA;CEMIP;CDK4;GARS;SOX4;CNN2;IRAK1;IARS;CALU;EIF2S2;PLAU;FAP;MFAP2;SULF1;CSNK1E;BGN;SPON2;TPM4;SLC1A5;YARS;SOX9;ACTN1;RAD1;F2R;BACE2;THBS2;RPL8;RNF24;SH3BP4;IMPDH2;CHN1;PLA2G16;COL6A3;TPD52L1;TNFRSF11B;LTBP2;EEF1D;NID2;CTSH;FMO3;DPP7;JMJD8;PABPC1;EIF3G;LRRC32;FAT1;YWHAZ;ARID5B;YIF1A;VCAN;HNRNPC;PIGQ;LDLR;EPDR1;EIF3C;EEF2;DKK3;IGFBP5;FAM210B;RPS13;NNMT;ADSL;GEM;TMED3;CUTA;LAMA5;ANGPTL2;TRIB2;TX…	INHBA;CEMIP;CDK4;GARS;SOX4;CNN2;IRAK1;IARS;CALU;EIF2S2;PLAU;FAP;MFAP2;SULF1;CSNK1E;BGN;SPON2;TPM4;SLC1A5;YARS;SOX9;ACTN1;RAD1;F2R;BACE2;THBS2;RPL8;RNF24;SH3BP4;IMPDH2;CHN1;PLA2G16;COL6A3;TPD52L1;TNFRSF11B;LTBP2;EEF1D;NID2;CTSH;FMO3;DPP7;JMJD8;PABPC1;EIF3G;LRRC32;FAT1;YWHAZ;ARID5B;YIF1A;VCAN;HNRNPC;PIGQ;LDLR;EPDR1;EIF3C;EEF2
pancreatic ductal adenocarcinoma DOID-3498 mouse GSE61412 sample 698	0.307689	1.49668	0	0.00306995	377	266	INHBA;ANLN;ADAMTS12;MMP7;COL12A1;ITGA2;TGFBI;SRPX2;CNN2;CD44;CLDN2;PLAU;BUB1;TIMP1;STC1;WNT5A;COL8A1;KIF23;NKD2;DUSP4;TNS4;FKBP10;MMP10;SLC4A11;PLS3;THY1;PMEPA1;FXYD5;CLEC5A;MMP14;F2R;SH3PXD2B;COL1A1;EDNRA;SERPINE1;ANXA3;IL1A;CCNA2;H19;TREM1;CDH6;KRT7;ONECUT2;THBS2;OLR1;ADAMTS4;AREG;CXCL16;SERPINB5;MMP12;CFI;IL1RN;NCS1;IL6;COL1A2;P4HA3;LTBP2;PTGS2;IER3;RUNX1;FSCN1;TNC;IL1B;E2F8;RDH10;LCN2;PRRX1;L…	INHBA;ANLN;ADAMTS12;MMP7;COL12A1;ITGA2;TGFBI;SRPX2;CNN2;CD44;CLDN2;PLAU;BUB1;TIMP1;STC1;WNT5A;COL8A1;KIF23;NKD2;DUSP4;TNS4;FKBP10;MMP10;SLC4A11;PLS3;THY1;PMEPA1;FXYD5;CLEC5A;MMP14;F2R;SH3PXD2B;COL1A1;EDNRA;SERPINE1;ANXA3;IL1A;CCNA2;H19;TREM1;CDH6;KRT7;ONECUT2;THBS2;OLR1;ADAMTS4;AREG;CXCL16;SERPINB5;MMP12;CFI;IL1RN;NCS1;IL6;COL1A2;P4HA3;LTBP2;PTGS2;IER3;RUNX1;FSCN1;TNC;IL1B;E2F8;RDH10;LCN2;PRRX1;L…
Down syndrome DOID-14250 human GSE35561 sample 1062	-0.308563	-1.53783	0	0.00308323	371	282	S100A11;GART;RRP1;SORD;URB1;DONSON;PDRG1;CMTM8;MRTO4;UBQLN4;PODXL;LSM7;BACE2;DUS3L;XPNPEP3;TSPAN5;ASIC1;HLCS;TSTA3;MCM3AP-AS1;SETD7;UBE2M;ZNF749;MIS18A;YAE1D1;FAM161A;GAS5;GLMN;ADAMTS9;OCIAD2;TMEM216;NCR3LG1;ALS2;TNNT1;CLCN4;PIGW;TMEM243;DGKH;GPX8;STXBP1;PAXBP1;IGFBP5;MRI1;MYO1B;TAMM41;SLC30A6;IRAK1BP1;HPDL;RGCC;LOX;USP40;PIGM;SLC28A3;RAB31;SNORA71D;PRAF2;SMIM4;FAM3B;PDP2;GMDS;PITPNC1;GLB1L2;RGS5…	ARMCX4;MORC3;ATXN1;HMOX1;IFNAR1;CSRP1;MALT1;TSPYL5;YBEY;SH3BGR;PLGRKT;JAKMIP2;PARP15;STX3;CD53;TBC1D32;ZNF557;MYO16;BCKDHB;DSG2;P2RY13;PRMT2;SYNJ1;UCHL1;NCF4;FRAS1;GPC6;MRPS36;BRWD1;ZNF321P;TXNDC16;HLA-DPA1;HLA-DPB1;DNAJB4;ZCWPW2;ZNF404;DET1;PPP3CC;TMEM144;DYNC2H1;GLDC;LYRM7;CTH;CCDC125;ZDHHC14;CPEB2;ID2;ZDBF2;ANKRD20A4;SLC7A2;PER3;DSCR3;CD244;EXPH5;NIPAL3;AKR1C2;ZNF528;FAM177A1;CKB;CNRIP1;ANKRD2…
Hypoxia C0242184 mouse GSE2271 sample 446	0.315432	1.49337	0	0.00309738	290	201	WDR75;IRAK1;ODF2;NDE1;PAFAH1B3;DDX21;DNMT1;HAGHL;RSL1D1;IPO4;PPIL1;DTYMK;PPP1R14B;FADS1;NCL;CCT2;LY6E;RBCK1;PAK1IP1;PRKAR1B;DEK;EIF4G1;MRPL3;H19;RABEPK;HNRNPU;SSSCA1;PSPC1;CCDC124;CLCN7;COPS8;KPNB1;MAP4K4;COL5A3;NEK6;PRKRIP1;TOP1;CSTB;ETS2;R3HDM1;CBX1;MARS2;INTS5;ZDHHC1;ARMC5;PSMD12;LDLR;TPR;EIF5A;GDI1;DDI2;GOT2;SNTB2;SYMPK;DDX50;ZXDB;FAF1;LPL;KRR1;SCAND1;RPL6;ZFP36L1;GANAB;MED17;ATF4;P4HB;PRR14;…	WDR75;IRAK1;ODF2;NDE1;PAFAH1B3;DDX21;DNMT1;HAGHL;RSL1D1;IPO4;PPIL1;DTYMK;PPP1R14B;FADS1;NCL;CCT2;LY6E;RBCK1;PAK1IP1;PRKAR1B;DEK;EIF4G1;MRPL3;H19;RABEPK;HNRNPU;SSSCA1;PSPC1;CCDC124;CLCN7;COPS8;KPNB1;MAP4K4;COL5A3;NEK6;PRKRIP1;TOP1;CSTB;ETS2;R3HDM1;CBX1;MARS2;INTS5;ZDHHC1;ARMC5;PSMD12;LDLR;TPR;EIF5A;GDI1;DDI2;GOT2;SNTB2;SYMPK;DDX50;ZXDB;FAF1;LPL;KRR1;SCAND1;RPL6;ZFP36L1;GANAB
colon cancer DOID-219 mouse GSE63032 sample 661	-0.308605	-1.53922	0	0.00313066	372	290	INHBA;ENC1;MYC;DPEP1;MMP3;IFITM1;SLC3A2;TIMP1;STC1;ADAMTS2;SBNO2;OLFML2B;PVR;FXYD5;MMP14;CFB;PGF;SERPINE2;HTRA3;H19;TGM2;SPP1;ASNS;CXCR2;PHKA1;COMT;COL6A3;P4HA3;PTGS2;IER3;ICAM1;APOLD1;LCN2;TLCD1;CHAC1;ADAMTSL2;SLC43A1;TNFAIP6;ARPC1B;PNP;VCAN;MANF;SLC2A3;CTSK;CTNNAL1;ADA;PF4;IRS2;PLIN2;PGM3;COL3A1;S1PR3;IL33;CYB561;GEM;PPBP;LOX;VWF;HSD11B1;GPRC5A;IRS1;C5AR1;ECM1;LILRA6;ATP9A;SMIM3;ERRFI1;OSMR;BNI…	ANG;PDE3B;SLC16A14;MCTP1;MGP;EGFR;CLMP;OLFML3;C1QB;TMTC1;SORBS3;VSIG4;RASSF2;GPNMB;EPS8;SOAT1;FCGR2B;RASSF4;C1QA;SCARA3;CDKN1A;CDO1;APBB1IP;TNFRSF1A;NFASC;CCL8;MS4A4A;SLCO2B1;C1QC;EFEMP1;GAS6;CXCL14;MRC1;MAN2A1;LGALS3;SLCO2A1;XDH;ENPP3;FAM46A;CCDC80;PHYHD1;UAP1;HPSE;CCL19;CLCA2;FBLN1;RNASE1;CFH;ANPEP;LITAF;CMKLR1;DPEP2;GPX3;MS4A7;SPON1;CTSS;ACKR2;CLU;CLCA1;RBMS3;SLIT3;CD302;ATP6V0D2;FAS;CYSLTR1;R…
asthma DOID-2841 human GSE43696 sample 829	-0.335677	-1.53707	0	0.00313982	276	163	INHBA;ANLN;TRIP13;KIF14;CTHRC1;PSPH;SPC25;CGREF1;CEP55;FAM83D;ASPM;KIF18B;GTSE1;CENPA;SLCO1B3;ZNF205;SHH;NCAPG;CDC25C;ASGR1;CXCL11;PTGS2;NMU;NID2;MME;HCAR3;C4BPB;PXDN;LPL;DHDH;KCNN4;DKK1;DHX35;CCL26;TM4SF4;FAM3B;BTBD19;IFNG;TMEM204;F5;NOS2;SYT8;PHACTR3;SMIM24;CASC9;GNMT;SLC26A8;LYZ;CEACAM5;CETP;CYP4F11;MAPK12;ECSCR;SIGLEC12;SYNDIG1;FAM166B;CALCRL;TYMSOS;TM4SF20;PEX6;COPZ2;MIA;DEPDC7;SERPINB9P1;TM…	SLC16A14;CD69;PPARG;LRRC4B;FAR2;ANGPT1;NCF4;CALB2;GAPT;TFEC;SLC31A2;CTSW;PLAT;SGK1;PTGS1;CPA3;TPSD1;KLRD1;RASGRP3;CXCL14;MRC1;GIMAP4;TLR10;GPR34;NAPSB;GRIK4;MUC2;KIT;CD101;TPSAB1;GCNT3;TPO;SIGLEC11;CYP3A4;MAN1A1;S100B;LINC00892;LRRC31;ACSM1;SLC18A2;KBTBD11;CPNE5;CLCA1;FLVCR2;KLF9;B3GNT6;FRMD1;STAP1;ADORA3;MS4A2;GPA33;ANO7;PTPRH;CTSG;ADRB2;SDCBP2;PTN;LGALS4;STAB1;PDK4;HPGD;ADAMDEC1;CD200R1;HPGDS
Hypoxia C0242184 human GSE4483 sample 440	0.300051	1.49137	0	0.00314704	325	301	HILPDA;SLC39A10;SLC7A5;XPOT;COL11A1;SCD;COL4A1;GARS;CD44;CEBPB;IARS;AARS;PLOD1;CHI3L1;PLAU;LONP1;VEGFA;ZFAS1;MIF;PKM;LPCAT1;LDHA;BHLHE40;ACLY;SOX9;ENO1;DDIT4;PGK1;MEST;PFKFB3;SLC2A1;PRDX4;PXYLP1;TSPAN5;GPI;SMS;CXXC5;RPS19;CFI;RPL36A;NAMPT;LIPG;RPS7;EIF3E;GAPDH;SLC15A4;IER3;HUWE1;SYPL1;TOMM20;NARF;RPL7;SFRP4;P4HA1;WDR54;CARS;RPL36;IGFBP7;RPL12;CANX;RPL39;RPL27;RPS20;RPL30;VKORC1;DDIT3;KIF5B;PRSS23…	HILPDA;SLC39A10;SLC7A5;XPOT;COL11A1;SCD;COL4A1;GARS;CD44;CEBPB;IARS;AARS;PLOD1;CHI3L1;PLAU;LONP1;VEGFA;ZFAS1;MIF;PKM;LPCAT1;LDHA;BHLHE40;ACLY;SOX9;ENO1;DDIT4;PGK1;MEST;PFKFB3;SLC2A1;PRDX4;PXYLP1;TSPAN5;GPI;SMS;CXXC5;RPS19;CFI;RPL36A;NAMPT;LIPG;RPS7;EIF3E;GAPDH;SLC15A4;IER3;HUWE1;SYPL1;TOMM20;NARF;RPL7;SFRP4;P4HA1;WDR54;CARS;RPL36;IGFBP7;RPL12;CANX;RPL39;RPL27;RPS20;RPL30;VKORC1;DDIT3;KIF5B;PRSS23…
Alzheimer's disease DOID-10652 human GSE36980 sample 520	-0.330691	-1.53619	0	0.0031543	275	179	APLN;SNTB1;ITGA2;SLC7A11;SRPX2;CD44;FAP;AZGP1;CXCL2;BGN;MID1IP1;FADS1;TMEM123;PFKFB3;ANO6;SPARC;GABRE;CTSH;FMO3;SFRP4;FIBIN;PHGDH;PRRX1;S100A8;VCAN;HIST1H1E;HSPA1B;ZFP36L1;CRTAP;GEM;GMPR;TJP2;UIMC1;HIST1H1C;ANTXR1;BCL6;ITGB4;JUNB;FBXO44;ANXA1;KCNE4;GFPT2;HSPB1;AEBP1;APLNR;RPS28;SNORA52;SNORA74A;IL17RB;ART3;STK19;NR4A2;GJA1;TRIP10;SNORA73A;CHDH;THBS1;RPPH1;ZFP36;CD109;LAMA4;LYZ;SNORD15B;CYP4F11;FO…	HMBOX1;CD24;ST6GALNAC2;SFRP2;MASP1;EMP1;DNALI1;FMO2;TF;CYP27A1;ANGPT1;GPNMB;HLA-DPA1;HLA-DPB1;ID3;SMAD9;SLC14A1;SH3BGRL;SSFA2;SNRPN;MYO5C;RNF19A;SYNM;WDR49;KLRC4;EFEMP1;EVI2B;DTNA;NDNF;TTN;EXPH5;AKR1C2;PHYHD1;AHNAK;CDH23;CYBRD1;GNG12;SYNPO2;PLEKHH2;CFAP54;SSPN;TXNIP;ADAMTSL3;FRZB;TNFSF10;F13A1;SELENBP1;SCIN;FAM189A2;COLEC12;MATN2;PLSCR4;CP;ARRDC4;SYTL4;CLEC9A;GDPD2;PLCE1;SLC9A9;ABCG2;ABI3BP;ADH1B…
Cystic Fibrosis C0010674 mouse GSE765 sample 65	0.308455	1.49035	0	0.0032066	314	228	S100A11;MMP7;IFITM3;COL4A1;HSP90AB1;CLDN2;TMEM97;PKM;LDHA;SHISA5;NUTF2;SQLE;PPIA;NCL;LY6E;UBA2;TOMM5;PGK1;NHP2;POMP;SNRPE;ASNS;SNRPD2;RPL8;PSMB2;RPS2;PLP2;RPS19;CFI;CCNB2;BUD31;EIF6;SEC61A1;RBBP7;RPS7;GAPDH;MRPL30;TOP1;H2AFZ;SRSF2;RPL13;PABPC1;RPL18;UBD;RPL22L1;SOCS3;CSTB;RPL36;CORO1C;TUBA1C;GSPT1;RPL7A;RPL10;YWHAZ;PNP;CLIC1;TUBA1B;GORASP2;LDLR;EIF3C;SEC61G;RPS5;RPL28;GSTO1;MRPL51;RPLP0;FDPS;RARS…	S100A11;MMP7;IFITM3;COL4A1;HSP90AB1;CLDN2;TMEM97;PKM;LDHA;SHISA5;NUTF2;SQLE;PPIA;NCL;LY6E;UBA2;TOMM5;PGK1;NHP2;POMP;SNRPE;ASNS;SNRPD2;RPL8;PSMB2;RPS2;PLP2;RPS19;CFI;CCNB2;BUD31;EIF6;SEC61A1;RBBP7;RPS7;GAPDH;MRPL30;TOP1;H2AFZ;SRSF2;RPL13;PABPC1;RPL18;UBD;RPL22L1;SOCS3;CSTB;RPL36;CORO1C;TUBA1C;GSPT1;RPL7A;RPL10;YWHAZ;PNP;CLIC1;TUBA1B;GORASP2;LDLR;EIF3C;SEC61G;RPS5;RPL28;GSTO1;MRPL51;RPLP0;FDPS;RARS…
Cerebral Infarction C0007785 mouse GSE63 sample 262	0.320154	1.48893	0	0.00327592	192	164	HSPH1;YWHAG;PHLDA1;RAE1;HSPD1;CXCL1;EMD;RGS16;VSNL1;PLS3;PPIA;TRAF2;HSP90AA1;MMP14;HSPE1;NUDCD3;SERPINE2;NELFA;DNAJA1;HSPA8;TUBA4A;MED22;RBBP7;PTMA;IFRD1;IER3;MED27;STMN1;PPID;DNAJB1;RPL14;SRSF2;SOCS3;CSTB;HSPA5;PJA1;ATOX1;BDNF;PLK3;HIST1H3I;LDLR;RPS10;WDR92;HSPA1B;RPL21;BAG3;RPL37;ZFP36L1;RPS13;SURF4;ATF4;RASL11B;RPS15A;TPI1;PPP1R15A;RPS24;TIMM13;ALDOA;MSMO1;POLR2L;HBEGF;JUNB;PPP1R18;CCL3;IER2;E…	HSPH1;YWHAG;PHLDA1;RAE1;HSPD1;CXCL1;EMD;RGS16;VSNL1;PLS3;PPIA;TRAF2;HSP90AA1;MMP14;HSPE1;NUDCD3;SERPINE2;NELFA;DNAJA1;HSPA8;TUBA4A;MED22;RBBP7;PTMA;IFRD1;IER3;MED27;STMN1;PPID;DNAJB1;RPL14;SRSF2;SOCS3;CSTB;HSPA5;PJA1;ATOX1;BDNF;PLK3;HIST1H3I;LDLR;RPS10;WDR92;HSPA1B;RPL21;BAG3;RPL37;ZFP36L1;RPS13;SURF4;ATF4;RASL11B;RPS15A;TPI1;PPP1R15A;RPS24;TIMM13;ALDOA;MSMO1
anemia DOID-2355 human GSE4619 sample 791	0.297341	1.48799	0.00403226	0.00330391	310	283	UHRF1;IFITM3;GARS;YWHAG;IARS;HSPD1;CKS2;KPNA2;IFITM1;PMAIP1;ATP6V1F;GTF3A;PPA1;GGCT;MELK;SNHG6;RAN;RPF2;GNL3;RPUSD4;NUP107;PSMD14;PPIA;BUB1B;IFITM2;HSP90AA1;SNHG1;FAM72D;BZW2;LSM7;TALDO1;NUP35;EIF3H;NCOA7;DNAJA1;STAM;DPM1;SMS;GPX1;DDX47;RPS19;SNRPG;RBBP7;MRPS24;CCAR1;ASNSD1;IL1B;GAR1;AHSA1;ETS2;LDHB;CBX1;ARPC1B;MGME1;SRSF1;UHRF2;TAP1;ZNF267;EPSTI1;DROSHA;ADA;PF4;COPS5;NOL11;RPS18;SNHG8;CXCL10;ERH…	UHRF1;IFITM3;GARS;YWHAG;IARS;HSPD1;CKS2;KPNA2;IFITM1;PMAIP1;ATP6V1F;GTF3A;PPA1;GGCT;MELK;SNHG6;RAN;RPF2;GNL3;RPUSD4;NUP107;PSMD14;PPIA;BUB1B;IFITM2;HSP90AA1;SNHG1;FAM72D;BZW2;LSM7;TALDO1;NUP35;EIF3H;NCOA7;DNAJA1;STAM;DPM1;SMS;GPX1;DDX47;RPS19;SNRPG;RBBP7;MRPS24;CCAR1;ASNSD1;IL1B;GAR1;AHSA1;ETS2;LDHB;CBX1;ARPC1B;MGME1;SRSF1;UHRF2;TAP1;ZNF267;EPSTI1;DROSHA;ADA;PF4;COPS5;NOL11;RPS18;SNHG8;CXCL10;ERH…
Type 2 diabetes mellitus C0011860 mouse GSE2899 sample 299	0.298656	1.48426	0	0.00344342	355	298	S100A11;HSPH1;TRIM28;YWHAG;CHPF;IRAK1;SLC3A2;RGS16;PSMA7;PKM;GSTP1;PPP1R14B;LRRC58;SHISA5;MCFD2;BHLHE40;NUTF2;ACLY;SQLE;LY6E;HSP90AA1;RPN2;GLRX3;REXO2;DDIT4;CPOX;UBE2V1;SPP1;KRT7;TMEM165;HSPA8;DNAJC9;NEDD4;FKBP9;CD81;CNPY2;MOGS;SLC25A39;SEC61A1;RBBP7;PTMA;MRPS12;GAPDH;NPEPL1;FKBP4;SRSF2;VCP;STT3B;PABPC1;SQSTM1;LPIN1;WFS1;EIF3G;TNK2;HSPA5;RPL36;STUB1;RAD21;CORO1C;TUBA1C;PSMA3;TIMM23;HRAS;PDIA4;DDB…	S100A11;HSPH1;TRIM28;YWHAG;CHPF;IRAK1;SLC3A2;RGS16;PSMA7;PKM;GSTP1;PPP1R14B;LRRC58;SHISA5;MCFD2;BHLHE40;NUTF2;ACLY;SQLE;LY6E;HSP90AA1;RPN2;GLRX3;REXO2;DDIT4;CPOX;UBE2V1;SPP1;KRT7;TMEM165;HSPA8;DNAJC9;NEDD4;FKBP9;CD81;CNPY2;MOGS;SLC25A39;SEC61A1;RBBP7;PTMA;MRPS12;GAPDH;NPEPL1;FKBP4;SRSF2;VCP;STT3B;PABPC1;SQSTM1;LPIN1;WFS1;EIF3G;TNK2;HSPA5;RPL36;STUB1;RAD21;CORO1C;TUBA1C;PSMA3;TIMM23;HRAS;PDIA4;DDB…
Breast Cancer C0006142 mouse GSE2528 sample 28	0.306334	1.48282	0	0.00349078	299	248	SLC29A1;SLC7A5;COL11A1;IFITM3;SOX4;PHLDA1;CEBPB;SLC3A2;PERP;PKM;CCT7;BHLHE40;NUTF2;PPIA;NCL;LY6E;TGIF1;PGK1;POMP;EIF3M;SNRPE;ACSL4;PRDX4;PLP2;HSPA8;SLC12A2;RPS19;CD81;PSMA2;NOTCH4;TPD52L1;LTBP2;RBBP7;RPS7;CTNNB1;PTMA;CTSH;IER3;MARCKSL1;H2AFZ;RPL7;PABPC1;PGP;WWC1;RPL22L1;CSTB;TNK2;HSPA5;RPL36;LCN2;KRT18;TFAP2C;RPL7A;EPHA2;RPL10;PDIA4;PAPSS1;PLK3;CLIC1;CDK2AP1;MANF;YWHAQ;RPS5;RAB3D;EEF2;VBP1;COL9A1…	SLC29A1;SLC7A5;COL11A1;IFITM3;SOX4;PHLDA1;CEBPB;SLC3A2;PERP;PKM;CCT7;BHLHE40;NUTF2;PPIA;NCL;LY6E;TGIF1;PGK1;POMP;EIF3M;SNRPE;ACSL4;PRDX4;PLP2;HSPA8;SLC12A2;RPS19;CD81;PSMA2;NOTCH4;TPD52L1;LTBP2;RBBP7;RPS7;CTNNB1;PTMA;CTSH;IER3;MARCKSL1;H2AFZ;RPL7;PABPC1;PGP;WWC1;RPL22L1;CSTB;TNK2;HSPA5;RPL36;LCN2;KRT18;TFAP2C;RPL7A;EPHA2;RPL10;PDIA4;PAPSS1;PLK3;CLIC1;CDK2AP1;MANF;YWHAQ;RPS5;RAB3D;EEF2;VBP1;COL9A1…
multiple sclerosis DOID-2377 human GSE38010 sample 737	-0.310732	-1.52755	0	0.00354698	310	256	ENC1;SLC39A10;HSPH1;DGKZ;HOMER1;YWHAG;DDN;LZTS3;VSNL1;THY1;NSMF;HSP90AA1;SERPINE2;CHN1;TUBA4A;CCT8;PLCB1;HPRT1;PDP1;STMN3;CAMSAP2;NCKAP1;RPL39;ZBTB18;RPL10;FAM217B;GDI1;TNS3;RB1CC1;RGS4;STXBP1;DKK3;RPL24;MYH10;RAP2A;KHDRBS3;ENO2;SNX10;WASF1;NDUFA4;ARL6IP1;KCNAB2;MYCBP2;YWHAB;RPSA;SYBU;PPP1R9B;SACS;USP11;ATP5E;RAPGEF4;IGHG1;ZNF365;TMSB10;NRCAM;HNRNPA3;EFR3A;MLLT11;RNF6;SHANK3;CDK5R1;WDR82;HIF1A;CP…	RGPD8;CRYM;PDXP;NARS;GABRB2;ARF3;SATB1;PPP3CB;JPH4;PCDH7;FGF13;C2CD5;NELL2;PIK3R1;CLSTN1;DCAF6;SNAP25;MICU3;SCN3B;WSB2;RAB27B;MAP2;ATL1;RBFOX1;ARNT2;NAP1L3;CALM1;CXCL14;HPCA;RIMS3;SPARCL1;IPCEF1;AK5;FBXW7;OLFM1;UBE2QL1;RTN1;PCSK1N;SOWAHA;SV2B;GAP43;NPTN;MT2A;PAK3;SH3GL2;CAMK1D;RNF11;NEFL;PEG3;PRKCB;KCNB1;PSD3;DIRAS2;ELAVL4;OIP5-AS1;THRB;CHL1;KIF5C;KCNQ5;PRKAR2B;CAMK2N1;PDE2A;MEF2C;SCN3A;PDZD4;ATP…
peripartum cardiomyopathy DOID-9997 human GSE42955 sample 817	-0.318804	-1.52347	0	0.00375165	258	217	TNFRSF12A;HSPH1;COL4A1;HSP90AB1;ITGA2;LOXL2;SRPX2;PLOD1;CKS2;XPO1;CENPA;KAT2A;BRCA1;THY1;SMC4;SKP2;DUSP10;COL5A2;AP3M2;COL1A1;ANXA3;H19;SRPRB;COL1A2;MSL3P1;CHORDC1;PPID;ODC1;SFRP4;P4HA1;WFS1;FSTL3;HSPA5;GPCPD1;FNDC1;NCBP1;LIPE;HIST2H4A;ANGPTL4;CALR;HMGB2;HYOU1;RGS4;HSPA1B;DLEU2;LPL;HSP90B1;MXRA5;OR51E1;COL3A1;KIF27;INTS3;THNSL1;PCDH12;CRY1;LURAP1L;TM7SF2;LRP5;SLX4IP;RRN3;LUM;CREB5;RBM10;GPAM;F5;E…	ZNF774;PDE3B;DNALI1;MT1L;PLIN4;EGLN3;CLSTN2;RCBTB2;RRN3P2;MEOX2;FHL5;DDX17;DNAJB4;MLYCD;GATM;RASSF4;LRRC17;CYP2J2;SDSL;STK17A;CD3E;ARNTL;RSRP1;LYRM7;OMA1;TMEM254;RRN3P3;COX10;C6;SNX29P2;EVI2B;SVEP1;ITIH5;ZNF493;EXOC6B;CCDC80;TP53INP2;LMO3;ZMAT1;CNTNAP3;ZNF844;PREX2;STAT4;FABP4;ZMYND12;MFAP5;GPR174;PSD3;SPON1;CCL5;ZBTB16;NAPEPLD;TXNIP;KCNAB1;FRZB;SH3BGRL2;CILP;SCN2B;RNF125;CPT1A;IGF1;SLC25A20;CD36…
nemaline myopathy DOID-3191 mouse GSE3384 sample 972	0.295325	1.47627	0	0.00390063	374	304	HSPH1;PDCD2L;YWHAG;YTHDF1;PTP4A3;GRINA;LIMK1;CSNK1G2;ELAVL1;NUTF2;COPS6;NCL;C2CD2;LIMS1;PRMT1;GLRX3;COL1A1;NUDCD3;MRPL4;TRPC4AP;H19;SNRPE;SNRPD2;PFKM;RAD23A;PSMC2;RPL8;HSD17B10;HSPA8;EPRS;TIMM17B;PHKA1;CD81;CKMT2;TUBA4A;DFFA;BUD31;KPNA1;SGTA;GAPDH;MRPL30;PSMD7;FSCN1;MDH2;DRAP1;FKBP4;MRPS34;RPL7;PSMB7;YBX3;NOMO1;SQSTM1;WFS1;PSMB5;CDC37;KCNJ11;BANF1;HGS;TUBA1C;PSMA3;RPL7A;TIMM23;ABCF1;AKIRIN2;PLK3;…	HSPH1;PDCD2L;YWHAG;YTHDF1;PTP4A3;GRINA;LIMK1;CSNK1G2;ELAVL1;NUTF2;COPS6;NCL;C2CD2;LIMS1;PRMT1;GLRX3;COL1A1;NUDCD3;MRPL4;TRPC4AP;H19;SNRPE;SNRPD2;PFKM;RAD23A;PSMC2;RPL8;HSD17B10;HSPA8;EPRS;TIMM17B;PHKA1;CD81;CKMT2;TUBA4A;DFFA;BUD31;KPNA1;SGTA;GAPDH;MRPL30;PSMD7;FSCN1;MDH2;DRAP1;FKBP4;MRPS34;RPL7;PSMB7;YBX3;NOMO1;SQSTM1;WFS1;PSMB5;CDC37;KCNJ11;BANF1;HGS;TUBA1C;PSMA3;RPL7A;TIMM23;ABCF1;AKIRIN2;PLK3;…
juvenile dermatomyositis UMLS CUI-C0263666 human GSE11971 sample 772	0.284581	1.47581	0	0.00392579	503	473	TRIB3;TNFRSF12A;IFITM3;COL4A1;GARS;HSP90AB1;DDN;IARS;RLIM;HSPD1;DDX21;AARS;IFITM1;RNPS1;TIMP1;XPO1;CCT4;CCT3;DARS;PFDN2;MIF;PSMA7;PKM;TUBB;RAN;COL4A2;LDHA;SET;PPIA;PEA15;NCL;IFITM2;LY6E;HSP90AA1;LIMS1;RPN2;PRMT1;COL5A2;CCT5;STRAP;POMP;MEST;EIF4G1;STAU1;HMGB1;KPNA3;PTGES3;PFKM;RNF187;RAD23A;RPL8;MORF4L2;DNAJA1;GPI;SPARC;HSPA8;PRDX1;RPS19;CD81;RPL36A;TUBA4A;COL6A3;UBA1;COL1A2;TPD52L1;RPL35;RBBP7;CX…	TRIB3;TNFRSF12A;IFITM3;COL4A1;GARS;HSP90AB1;DDN;IARS;RLIM;HSPD1;DDX21;AARS;IFITM1;RNPS1;TIMP1;XPO1;CCT4;CCT3;DARS;PFDN2;MIF;PSMA7;PKM;TUBB;RAN;COL4A2;LDHA;SET;PPIA;PEA15;NCL;IFITM2;LY6E;HSP90AA1;LIMS1;RPN2;PRMT1;COL5A2;CCT5;STRAP;POMP;MEST;EIF4G1;STAU1;HMGB1;KPNA3;PTGES3;PFKM;RNF187;RAD23A;RPL8;MORF4L2;DNAJA1;GPI;SPARC;HSPA8;PRDX1;RPS19;CD81;RPL36A;TUBA4A;COL6A3;UBA1;COL1A2;TPD52L1;RPL35;RBBP7;CX…
Chronic phase chronic myelogenous leukemia DOID-8552 human GSE5550 sample 456	0.29864	1.47554	0	0.00393075	330	316	SLC29A1;MYC;XPOT;SCD;IFITM3;PPAT;CDK2;SORD;ANGPT2;CXCL3;IFITM1;SMARCC1;TIMP1;SSB;CTNNBL1;GRB10;SLC25A32;NUP98;MAD2L1;PRPS1;PTBP1;SQLE;CD82;FADS1;IFITM2;CXCL8;CCT2;LY6E;RCC1;FADS2;F2R;CPOX;TFR2;CAPRIN1;TAGLN2;SERPINE2;DAZAP1;EIF4G1;KPNA3;TGM2;AMMECR1;LSM5;HS2ST1;LAPTM4B;LYN;SRD5A1;STAM;SMS;CDK8;ZNF146;PTBP3;PDAP1;UPF3B;AZIN1;DNAJB6;GAS2;EIF1AX;UBE2M;FSCN1;DRAP1;PPID;IL1B;EIF2AK1;HIST1H2BK;ZNF281;C…	SLC29A1;MYC;XPOT;SCD;IFITM3;PPAT;CDK2;SORD;ANGPT2;CXCL3;IFITM1;SMARCC1;TIMP1;SSB;CTNNBL1;GRB10;SLC25A32;NUP98;MAD2L1;PRPS1;PTBP1;SQLE;CD82;FADS1;IFITM2;CXCL8;CCT2;LY6E;RCC1;FADS2;F2R;CPOX;TFR2;CAPRIN1;TAGLN2;SERPINE2;DAZAP1;EIF4G1;KPNA3;TGM2;AMMECR1;LSM5;HS2ST1;LAPTM4B;LYN;SRD5A1;STAM;SMS;CDK8;ZNF146;PTBP3;PDAP1;UPF3B;AZIN1;DNAJB6;GAS2;EIF1AX;UBE2M;FSCN1;DRAP1;PPID;IL1B;EIF2AK1;HIST1H2BK;ZNF281;C…
Duchenne muscular dystrophy (DMD) C0013264 mouse GSE466 sample 328	0.296673	1.47492	0	0.00397553	332	279	S100A11;IFITM3;COL4A1;TUBB3;CALU;TIMP1;SERPINH1;COL4A2;GSTP1;PPP1R14B;SHISA5;BGN;FXYD5;PPIA;NCL;TPM4;LY6E;NPM1;COL5A2;COL1A1;PGK1;TAGLN2;H19;SNRPE;SPP1;RPL8;MORF4L2;SPARC;PLP2;MMP12;TMEM165;PRDX1;RPS19;RPL36A;PSMA2;COL6A3;COL1A2;U2AF2;RPS7;CTNNB1;PTMA;CTSH;H2AFZ;RPL7;RPL13;PABPC1;RPL18;RPL22L1;CSTB;ANKRD10;HSPA5;SEPT2;TUBA1C;MAGED2;FNDC1;RPL10;ARPC1B;PNP;CLIC1;VKORC1;TUBA1B;LAMP1;PRSS23;RPS10;EIF…	S100A11;IFITM3;COL4A1;TUBB3;CALU;TIMP1;SERPINH1;COL4A2;GSTP1;PPP1R14B;SHISA5;BGN;FXYD5;PPIA;NCL;TPM4;LY6E;NPM1;COL5A2;COL1A1;PGK1;TAGLN2;H19;SNRPE;SPP1;RPL8;MORF4L2;SPARC;PLP2;MMP12;TMEM165;PRDX1;RPS19;RPL36A;PSMA2;COL6A3;COL1A2;U2AF2;RPS7;CTNNB1;PTMA;CTSH;H2AFZ;RPL7;RPL13;PABPC1;RPL18;RPL22L1;CSTB;ANKRD10;HSPA5;SEPT2;TUBA1C;MAGED2;FNDC1;RPL10;ARPC1B;PNP;CLIC1;VKORC1;TUBA1B;LAMP1;PRSS23;RPS10;EIF…
ulcerative colitis DOID-8577 human GSE11223 sample 585	-0.31182	-1.52049	0	0.0039893	345	270	CBX8;MMP7;TRAP1;HOMER1;TGFBI;MMP3;NUP205;CXCL1;CHI3L1;CCNO;MMP1;GRB10;FKBP10;LDHA;SPON2;CXCL8;UNC5CL;PODXL;CFB;AGT;SAMD10;ANO6;ZNF697;HIST1H2BG;SMYD3;HIST1H2BF;SRD5A1;DHRS2;STK31;CCNB2;CTSV;IL1B;IL20RA;PABPC1;PDZK1IP1;IGFBP7;APMAP;G0S2;GAS5;FOXC1;LYPD5;CCL20;PIK3R3;PRSS23;DYRK3;FMR1;NQO1;DHDH;MRI1;HIST1H2BI;COL3A1;DMWD;RPS3;CMTM1;AMBP;HIST1H2BC;DKK1;SMARCAD1;LILRB3;C4BPA;PITX2;ZNF354A;AMPD3;FTL;I…	APOBEC3B;C1QB;HHEX;SLC22A4;VSIG4;RASD1;GPNMB;ZNF595;EPS8;IGKV1D-13;MAGI1;DIRC2;KANSL1-AS1;C1QA;POLI;TIMD4;FBXO32;MAB21L2;LPXN;VAMP2;IGHM;NTRK2;MS4A4A;SLC51A;IGKV1-5;PDGFRA;MCOLN2;IGHV3-30;CFL2;IGKV3-20;SPARCL1;IGHV3-48;LEPROT;KLHDC2;ATP1B3;APOBEC3D;SARAF;MT2A;DACT2;ITM2B;TMEM140;ZNF429;CNRIP1;NAIP;PTPRR;IGLL5;CREBRF;RIPK1;SLC46A3;MS4A7;CLIP4;CTSS;ZNF43;IGHA1;TMEM61;SGK2;FAM189A1;EDN2;HRCT1;SLC16A…
Depression DOID-1595 mouse GSE26025 sample 463	-0.344695	-1.51794	0.0121951	0.00408666	327	119	SLC4A2;CLDN2;CRNDE;SERPINH1;UNC5CL;ADAMTS4;DHRS2;SPATA13;VNN3;BBC3;IL1B;SLC2A12;HSPA5;KRT18;TUBA1C;TMEM79;HIST1H3D;TNFAIP6;HSPA1B;ZFP36L1;CXCL10;EGR3;OCA2;FOLR1;SLC6A4;SLC1A7;CERS2;CREG2;DMKN;SMAD6;COL9A3;HSPB1;SDF2L1;F5;STEAP1;MEFV;USP18;EGR2;BST2;HTR1B;ISLR2;HTRA4;IER5;TGM3;WDR86;FOXJ1;SYDE2;AIRE;IGFBP2;SLC25A13;XAF1;FOS;SLC22A1;COL8A2;CDCP1;CAPN11;DYRK1B;ABCA4;ACOXL;RASL10A;CLDN4;ISL2;TNFRSF25…	CLIC6;ZCWPW2;PDE6G;WFDC2;SLC2A5;FBXO32;FAM129C;ENPP2;CRYAB;C1QL1;SLC4A5;CLDN11;DNAJB14;AOC3;ACSM3;FAM46A;PCOLCE2;CALML4;RNASE1;A1CF;TMEM98;PTPRCAP;GIPR;LTC4S;MFSD6L;TM6SF2;TMEM61;SOSTDC1;GGT6;PLAC8;MEP1A;B4GALNT2;CHODL;TEP1;EMILIN3;SEC14L5;TTLL6;MAL
polycystic ovary syndrome DOID-11612 human GSE48301 sample 560	-0.309785	-1.51456	0	0.00421776	325	246	NFE2L3;HSPH1;LINC00346;MCM7;NOP56;CXCL2;BHLHE40;CXCL8;SNHG1;DUSP10;SLC19A2;USPL1;AXIN2;CLCN5;DNAJB6;HIST2H2AA3;SGIP1;SLC7A5P1;SLC41A1;CHORDC1;ICAM1;DNAJB1;RBM14;HIST1H2AB;SNRPA1;TFAP2C;HSPA6;FNDC1;FAT1;NBPF15;NCR3LG1;PNP;NR1D1;POLG2;COL15A1;HIST2H2BE;RGS4;MB21D1;HSPA1B;MAP3K8;KHDRBS3;SOD2;EGR3;NBPF20;TRA2B;PPP1R15A;TP53BP2;ECM1;FTL;TNFAIP3;HIST1H4E;LSAMP;PLXDC1;SEMA3A;ETV5;CACNA1D;IER2;MMP2;NFKBI…	MAPRE2;PNRC2;RIMS1;RAB30;USP32P2;NBPF10;FAXDC2;PER3;ZNF442;ZNF625;VLDLR;NBPF19;MXD1;VLDLR-AS1;NDNF;BHLHE41;CCNT2;U2AF1L4;EXPH5;KLF12;BCL2L11;ZMAT1;NBPF14;NAIP;HLF;CNTNAP3;ZNF844;LEAP2;CYLD;PREX2;CPED1;FAM126B;GNG12;TCN2;RORB;TXNIP;TNFSF10;GRIA4;F13A1;IGF1;FAM189A2;MIER3;PDK4;EPHA7;PDGFD;B3GALT1;CXCL12;EDN3;NAALAD2;NBPF1;RNF152;CA2;TMEM100;GFRA2;ABCA8
bipolar disorder DOID-3312 human GSE46449 sample 572	-0.326549	-1.51558	0	0.00421903	199	156	OXTR;RPAP3;PPA1;S100P;PTTG1;LRRC6;ANXA3;NME4;SPP1;PLP2;SRXN1;KCNJ15;NEDD4;PSMA2;FCGR3B;IER3;MME;NOS3;CENPK;FCGR3A;NOD2;CBR3;PRRC2A;CBWD1;IKBIP;KCNN4;CEP19;S1PR3;PLA2G15;LETM2;PROK2;CBWD6;SLC12A7;C5AR1;MED4;NAF1;TMEM55A;DNAH12;CRYZ;IL2RA;DNASE2;CREB5;NINJ1;B4GALT5;FBXL16;LRFN3;BCAT1;VNN1;TLR2;COCH;NFIL3;ADM;ZNF296;LILRA2;TUFT1;RPS26;CRIP2;MANSC1;LYPLAL1;REPS2;VMO1;RPL23AP7;KCTD21;JAKMIP1;SLC22A1;P…	FKBP5;ABCG1;PTPRN2;PLXDC2;SETD9;ANG;TMEM63C;RNASE4;PRRG4;APOBEC3B;RNF167;SLC22A4;TXNDC5;INSC;VSIG4;HLA-DPB1;EPS8;MFSD9;SIT1;KANSL1-AS1;CBFA2T3;IGKV4-1;RNF135;GBP3;SASH1;RNASE6;ALDH1A1;ABHD17C;IGKV3D-15;DAPK1;KIAA1324;UBE2J1;HEY1;WLS;NAPSB;DHRS9;TMEM140;SPATA20;EGLN1;NEFL;CFH;B3GNT8;CCR10;SSPN;GCSAM;DAAM2;TRPM4;IL1R2;LRRC75A;RNF125;BMX;TNFRSF17;FLT3;GPR15;BTNL8;TDP2;VIPR1;CD177;CA4
schizophrenia DOID-5419 human GSE12679 sample 767	-0.304092	-1.50961	0	0.00439985	285	234	SLC39A10;NOP58;VSNL1;GTF3A;MTERF3;LDHA;TULP3;RPS6KL1;C2CD2;CETN2;MORC2;EBPL;PDF;CCNB1IP1;DAP3;PTGES3;MYL6B;SCRIB;PFKM;NSMCE1;MRPL57;ITGB3BP;TMUB1;PIR;FOXC1;NCR3LG1;FOCAD;RITA1;TRIAP1;FRMD5;UBAP2;ARMC1;CDK2AP1;ROBO1;ANAPC13;ANP32B;UHRF2;USP14;GOLT1B;RRP36;DROSHA;TERF1;PPL;GLT1D1;LINC00623;SNX10;ANKRD46;RPL37A;UBA52;MRPL48;HSPA14;CABLES2;PTS;PIN4;CREG2;ARMCX6;LRIF1;LRRC47;EEF1G;MLLT11;SMIM3;GLIS2;S…	FAM171A1;SATB1;RAB11A;ATP5B;NDUFA6;RAB40B;LMO2;FGF13;TMEM184C;RASD1;BAIAP2-AS1;CDO1;PLEKHH1;SCN3B;PSMD6-AS2;TPRG1L;MAPK6;A2M-AS1;ANKMY2;ATL1;RBFOX1;ACAA1;NAP1L3;MKRN1;HEY1;SAT2;UBE2QL1;ZNF791;CLDN5;HDHD2;SLC35A1;FAM8A1;SH3GL2;FKBP1B;MSRA;GPR171;ATP5A1;CAMK1D;PTEN;S100B;FEZ2;KTN1;GIMAP7;CAND2;ANKRD33B;KCNT2;MXI1;KIF5C;RELN;TST;PRKAR2B;CAMK2N1;MEF2C;TIAM1;PCDH9;P2RY14;GPD1L;SEC14L5;CHRDL1;PJA2;CNTN…
basal cell carcinoma DOID-2513 mouse GSE58894 sample 730	0.310287	1.46828	0	0.00446663	280	214	INHBA;LRP8;WISP1;SLC7A11;MMP3;CTHRC1;PDPN;CXCL3;GALNT6;CGREF1;TIMP1;PRSS22;IL11;MMP10;CXCL2;PLEKHG4;FOSL1;SELE;GDF15;CFB;CXCL6;SERPINE1;CCNB1IP1;CDKN2A;SPP1;KRT7;THBS2;S100A9;OLR1;ADAMTS4;DIO2;CPXM1;CXCR2;CFI;IL6;PORCN;TNFRSF11B;PTGS2;IER3;SAA1;TNC;IL1B;GPR176;SLC38A5;FPR2;FIBIN;FPR1;ZC3H12A;SLC13A3;LCN2;BDNF;S100A8;PLA2G4E;LRRC32;MMP9;PLAUR;TNFAIP6;ADAMTS7;CTSK;C1QTNF5;GPR84;ADA;PTGIR;TNFSF11;AD…	INHBA;LRP8;WISP1;SLC7A11;MMP3;CTHRC1;PDPN;CXCL3;GALNT6;CGREF1;TIMP1;PRSS22;IL11;MMP10;CXCL2;PLEKHG4;FOSL1;SELE;GDF15;CFB;CXCL6;SERPINE1;CCNB1IP1;CDKN2A;SPP1;KRT7;THBS2;S100A9;OLR1;ADAMTS4;DIO2;CPXM1;CXCR2;CFI;IL6;PORCN;TNFRSF11B;PTGS2;IER3;SAA1;TNC;IL1B;GPR176;SLC38A5;FPR2;FIBIN;FPR1;ZC3H12A;SLC13A3;LCN2;BDNF;S100A8;PLA2G4E;LRRC32;MMP9;PLAUR;TNFAIP6;ADAMTS7
myotonic dystrophy type 1 DOID-11722 human GSE7177 sample 1054	0.301583	1.4672	0	0.00456837	263	238	EGFL6;NAA10;CEBPB;RCN1;TIMP1;OLA1;PKM;RRM2;GLA;LDHA;TPM4;MORC4;RPN2;ENO1;TOMM5;PGK1;SERPINE2;MEST;PRDX4;MORF4L2;BCAP31;DIO2;SPARC;HSD17B10;SMS;EPRS;EIF2S3;CD81;RPL36A;TUBA4A;MCTS1;UBA1;ACOT9;COL1A2;RBBP7;HPRT1;EIF1AX;NID2;HUWE1;COL5A1;MME;SLC12A8;KRT18;TUBA1C;RPL39;RPL10;RPL27;TBCA;RPL30;LAMP1;SDC4;CDK2AP1;RPS4X;YWHAQ;GDI1;VBP1;GSTO1;STK26;RPL21;GPX4;MOSPD1;MXRA5;RPS18;COL3A1;EIF3CL;TFRC;USP9X;NN…	EGFL6;NAA10;CEBPB;RCN1;TIMP1;OLA1;PKM;RRM2;GLA;LDHA;TPM4;MORC4;RPN2;ENO1;TOMM5;PGK1;SERPINE2;MEST;PRDX4;MORF4L2;BCAP31;DIO2;SPARC;HSD17B10;SMS;EPRS;EIF2S3;CD81;RPL36A;TUBA4A;MCTS1;UBA1;ACOT9;COL1A2;RBBP7;HPRT1;EIF1AX;NID2;HUWE1;COL5A1;MME;SLC12A8;KRT18;TUBA1C;RPL39;RPL10;RPL27;TBCA;RPL30;LAMP1;SDC4;CDK2AP1;RPS4X;YWHAQ;GDI1;VBP1;GSTO1;STK26;RPL21;GPX4;MOSPD1;MXRA5;RPS18;COL3A1;EIF3CL;TFRC;USP9X;NN…
Dehydration C0011175 rat GSE4130 sample 23	0.310553	1.46637	0.00404858	0.00460039	230	189	IFITM3;COL4A1;CHI3L1;IFITM1;TIMP1;PAM16;VEGFA;MIF;RAN;FXYD5;PPIA;IFITM2;PDCD5;LY6E;SERPINE2;POMP;TOMM6;RPS21;RPL8;SPARC;RPS15;NME2;HSD17B10;SLC12A2;RPL36A;EIF6;RPL35;EEF1D;RPS7;PSMA1;EIF3E;CTSH;STMN1;APRT;RPL14;RPL18;SLC39A1;IGFBP7;G0S2;LCN2;RPL12;RPL10;RPL27;RPS20;PNP;RPL30;SDC4;ANGPTL4;RPS5;RPL29;RPL28;FSTL1;RPL24;RPL31;GPX2;CHSY1;CD320;RPL37;COL3A1;RPS3;HTRA1;ROMO1;UBA52;CUTA;RPS15A;RGCC;HSD11…	IFITM3;COL4A1;CHI3L1;IFITM1;TIMP1;PAM16;VEGFA;MIF;RAN;FXYD5;PPIA;IFITM2;PDCD5;LY6E;SERPINE2;POMP;TOMM6;RPS21;RPL8;SPARC;RPS15;NME2;HSD17B10;SLC12A2;RPL36A;EIF6;RPL35;EEF1D;RPS7;PSMA1;EIF3E;CTSH;STMN1;APRT;RPL14;RPL18;SLC39A1;IGFBP7;G0S2;LCN2;RPL12;RPL10;RPL27;RPS20;PNP;RPL30;SDC4;ANGPTL4;RPS5;RPL29;RPL28;FSTL1;RPL24;RPL31;GPX2;CHSY1;CD320;RPL37;COL3A1;RPS3;HTRA1;ROMO1;UBA52;CUTA;RPS15A;RGCC;HSD11…
Breast Cancer C0006142 human GSE2155 sample 39	0.294748	1.4632	0.00398406	0.00481863	350	285	CDH3;TRIB3;SLC7A5;MYC;SEC14L2;ITGA2;SLC7A11;TGFBI;RTKN;TRIM29;PHLDA1;IARS;LRP11;SLC3A2;PERP;COL7A1;KRT17;FAM89A;TG;S100A2;VEGFA;ACBD6;TTL;TRAIP;PKP1;THOP1;ACTN1;MMP14;DDIT4;SERPINE1;ANXA3;SLC2A1;DSG3;RHBDF2;ASNS;KLHL21;TGFB2;DENR;RPS2;ZYX;GPX1;B4GALT2;MAP4K4;PTK7;ASGR1;DHX33;PPRC1;DSC3;PPP1R13L;BICD2;ODC1;RPL22L1;OSBPL10;PROCR;NOMO2;CDH13;TJAP1;LAMC2;LDHB;EPHA2;DUSP7;EXOC4;FADS3;PPFIA4;EEF2;PTPN1…	CDH3;TRIB3;SLC7A5;MYC;SEC14L2;ITGA2;SLC7A11;TGFBI;RTKN;TRIM29;PHLDA1;IARS;LRP11;SLC3A2;PERP;COL7A1;KRT17;FAM89A;TG;S100A2;VEGFA;ACBD6;TTL;TRAIP;PKP1;THOP1;ACTN1;MMP14;DDIT4;SERPINE1;ANXA3;SLC2A1;DSG3;RHBDF2;ASNS;KLHL21;TGFB2;DENR;RPS2;ZYX;GPX1;B4GALT2;MAP4K4;PTK7;ASGR1;DHX33;PPRC1;DSC3;PPP1R13L;BICD2;ODC1;RPL22L1;OSBPL10;PROCR;NOMO2;CDH13;TJAP1;LAMC2;LDHB;EPHA2;DUSP7;EXOC4;FADS3;PPFIA4;EEF2;PTPN1…
atopic dermatitis DOID-3310 human GSE26952 sample 981	0.303344	1.46205	0	0.00486902	281	240	SLCO4A1;MFSD12;TNFRSF12A;MMP3;SORD;WDR66;PHF14;GALNT6;IFITM1;TIMP1;KRT17;FAM89A;VSNL1;S100A2;NKD2;TNS4;RPF2;NOX4;FOSL1;SLC1A5;HAPLN3;ACTN1;EIF4EBP1;ENO1;TRIM16;PGF;F12;BACE2;DIMT1;GPR19;SLC2A1;DSG3;LSM5;NCOA7;S100A9;SRD5A1;AREG;ZYX;MMP12;NAMPT;SEC61A1;SESTD1;HIST1H2BK;RPL26L1;ODC1;CFAP45;AVEN;CSTB;IGFBP7;NOD2;IFI6;S100A8;LDHB;FAT1;OCIAD2;ARID5B;PROX1;ALG5;VKORC1;DAPK3;ADAM19;PTGES;ZNF706;PTRH2;QP…	SLCO4A1;MFSD12;TNFRSF12A;MMP3;SORD;WDR66;PHF14;GALNT6;IFITM1;TIMP1;KRT17;FAM89A;VSNL1;S100A2;NKD2;TNS4;RPF2;NOX4;FOSL1;SLC1A5;HAPLN3;ACTN1;EIF4EBP1;ENO1;TRIM16;PGF;F12;BACE2;DIMT1;GPR19;SLC2A1;DSG3;LSM5;NCOA7;S100A9;SRD5A1;AREG;ZYX;MMP12;NAMPT;SEC61A1;SESTD1;HIST1H2BK;RPL26L1;ODC1;CFAP45;AVEN;CSTB;IGFBP7;NOD2;IFI6;S100A8;LDHB;FAT1;OCIAD2;ARID5B;PROX1;ALG5;VKORC1;DAPK3;ADAM19;PTGES;ZNF706;PTRH2;QP…
Spinal Muscular Atrophy, Infantile C0043116 mouse GSE3075 sample 126	0.285847	1.46154	0	0.00488007	432	355	TMEM132A;ENC1;SLC7A5;TKT;CBX4;GARS;TUBB3;CCT6A;HSPD1;SLC3A2;MIF;MAPRE1;SRM;LPCAT1;SQLE;FADS1;FASN;PDCD5;NAP1L4;RANBP1;PTTG1;PRMT1;FADS2;SERPINE2;TOMM6;HMGB1;USP10;SNRPE;SNRPD2;HNRNPU;PSMC2;RPL8;MORF4L2;DNAJA1;RPS2;RPS15;NME2;PCNA;NEDD4;BUD31;RPL35;RBBP7;RPS7;CTNNB1;HMGB3;PTMA;MRPL30;MARCKSL1;FSCN1;MDH2;STMN3;H2AFZ;RPL7;VCP;FAM49B;RPL13;SKIL;RPL22L1;UBALD1;PSMB5;LLGL1;EIF3G;HSPA5;RPL36;EI24;NUDT21…	TMEM132A;ENC1;SLC7A5;TKT;CBX4;GARS;TUBB3;CCT6A;HSPD1;SLC3A2;MIF;MAPRE1;SRM;LPCAT1;SQLE;FADS1;FASN;PDCD5;NAP1L4;RANBP1;PTTG1;PRMT1;FADS2;SERPINE2;TOMM6;HMGB1;USP10;SNRPE;SNRPD2;HNRNPU;PSMC2;RPL8;MORF4L2;DNAJA1;RPS2;RPS15;NME2;PCNA;NEDD4;BUD31;RPL35;RBBP7;RPS7;CTNNB1;HMGB3;PTMA;MRPL30;MARCKSL1;FSCN1;MDH2;STMN3;H2AFZ;RPL7;VCP;FAM49B;RPL13;SKIL;RPL22L1;UBALD1;PSMB5;LLGL1;EIF3G;HSPA5;RPL36;EI24;NUDT21…
adrenoleukodystrophy DOID-10588 human GSE34309 sample 865	0.309362	1.46116	0	0.00492016	258	226	TRIB3;STC2;MYC;TNFRSF12A;POLR1B;PHLDA1;CXCL1;OXTR;UTP20;PERP;TMEM158;RRS1;ZP3;RGS16;VSNL1;SLC25A32;TNS4;RCL1;DPM2;FOSL1;NAA15;FXYD5;IFITM2;CXCL8;UCKL1;GINS4;SOX9;EBNA1BP2;AMOTL2;SERPINE1;VASH2;SPP1;KLHL21;PLP2;IER3;TWIST1;CPZ;HIST1H2BK;MAP1S;PROCR;TIMM10;CHAC1;GJC1;FAT1;MMP9;IFT52;UXS1;MAGOH;SDAD1;LMCD1;DDIT3;EIF5A;KPNA4;CALR;SLC2A3;LMNB1;KDR;SERPINB9;QDPR;MTPAP;RAI14;ANKEF1;MDN1;NES;TFRC;BATF3;J…	TRIB3;STC2;MYC;TNFRSF12A;POLR1B;PHLDA1;CXCL1;OXTR;UTP20;PERP;TMEM158;RRS1;ZP3;RGS16;VSNL1;SLC25A32;TNS4;RCL1;DPM2;FOSL1;NAA15;FXYD5;IFITM2;CXCL8;UCKL1;GINS4;SOX9;EBNA1BP2;AMOTL2;SERPINE1;VASH2;SPP1;KLHL21;PLP2;IER3;TWIST1;CPZ;HIST1H2BK;MAP1S;PROCR;TIMM10;CHAC1;GJC1;FAT1;MMP9;IFT52;UXS1;MAGOH;SDAD1;LMCD1;DDIT3;EIF5A;KPNA4;CALR;SLC2A3;LMNB1;KDR;SERPINB9;QDPR;MTPAP;RAI14;ANKEF1;MDN1;NES;TFRC;BATF3;J…
Uterine leiomyoma C0042133 human GSE593 sample 16	0.294497	1.45469	0	0.00548205	270	248	COL4A1;MMP11;SOX4;TGFBI;MFAP2;SERPINH1;CCT4;CCT3;PRR11;MIF;FAM60A;SULF1;COL4A2;SPON2;PPIA;NAP1L1;COL5A2;COL1A1;MZT2A;EDNRA;POMP;MEST;RPS21;HMGB1;SNRPD2;LAPTM4B;THBS2;MORF4L2;RPS15;SMS;RPS19;RPL36A;COL6A3;UBA1;COL1A2;RPS7;CTNNB1;IER3;LBR;COL5A1;TNC;H2AFZ;SFRP4;RPL36;RPL12;HAUS2;LDHB;RPL39;RPL27;NBPF15;RPS20;HNRNPA1;PXDN;VCAN;ENAH;KIF5B;ITGA5;PRSS23;CDH11;RPS5;CTSK;MEA1;HNRNPA1P10;RPL28;DDX39B;RPLP…	COL4A1;MMP11;SOX4;TGFBI;MFAP2;SERPINH1;CCT4;CCT3;PRR11;MIF;FAM60A;SULF1;COL4A2;SPON2;PPIA;NAP1L1;COL5A2;COL1A1;MZT2A;EDNRA;POMP;MEST;RPS21;HMGB1;SNRPD2;LAPTM4B;THBS2;MORF4L2;RPS15;SMS;RPS19;RPL36A;COL6A3;UBA1;COL1A2;RPS7;CTNNB1;IER3;LBR;COL5A1;TNC;H2AFZ;SFRP4;RPL36;RPL12;HAUS2;LDHB;RPL39;RPL27;NBPF15;RPS20;HNRNPA1;PXDN;VCAN;ENAH;KIF5B;ITGA5;PRSS23;CDH11;RPS5;CTSK;MEA1;HNRNPA1P10;RPL28;DDX39B;RPLP…
systemic lupus erythematosus DOID-9074 human GSE55447 sample 1075	0.299579	1.45393	0.0042735	0.00555815	267	235	SLCO4A1;RIPK2;HSPH1;EPHB4;PHF19;CTPS1;TEX30;NOP14;ZNF593;ZNF239;POLR1C;PNO1;BCL2L12;SH3GL1;SLC4A11;RPF2;IPO11;PRPS1;RUVBL2;RRP15;NSDHL;MTHFD2;TRIP6;SERPINE2;TRMT61A;CEP41;TMEM237;LYRM4;EPHA1;SLC38A7;U2SURP;PBDC1;DHX33;PWP1;ZW10;ARHGEF19;CLPP;SLC25A17;EIF2B3;BICD2;SOX12;CSPP1;POC1B;CASC15;ZNHIT6;ATXN7L2;NARS2;MRPL19;HSDL1;RAD21;MRPL50;APTX;HRAS;SLC1A4;PLK3;KIF5B;GSK3B;SNRNP48;EPSTI1;RPL28;PFDN1;SN…	SLCO4A1;RIPK2;HSPH1;EPHB4;PHF19;CTPS1;TEX30;NOP14;ZNF593;ZNF239;POLR1C;PNO1;BCL2L12;SH3GL1;SLC4A11;RPF2;IPO11;PRPS1;RUVBL2;RRP15;NSDHL;MTHFD2;TRIP6;SERPINE2;TRMT61A;CEP41;TMEM237;LYRM4;EPHA1;SLC38A7;U2SURP;PBDC1;DHX33;PWP1;ZW10;ARHGEF19;CLPP;SLC25A17;EIF2B3;BICD2;SOX12;CSPP1;POC1B;CASC15;ZNHIT6;ATXN7L2;NARS2;MRPL19;HSDL1;RAD21;MRPL50;APTX;HRAS;SLC1A4;PLK3;KIF5B;GSK3B;SNRNP48;EPSTI1;RPL28;PFDN1;SN…
Neurofibromatosis DOID-8712 mouse GSE1482 sample 669	0.296293	1.45199	0.00371747	0.00578724	295	246	HSPH1;TRIM28;CHPF;PSAT1;EHMT2;SLC3A2;PAM16;PFDN2;CSNK1G2;PKM;RAN;PLS3;GSTP1;BHLHE40;MID1IP1;LY6E;PRKAR1B;SNRPB;HMGB1;GTF2I;PFKM;RPL8;NCDN;SLC12A2;RPS19;CD81;KLC2;PSMA2;RBM42;RPS7;PUF60;PTMA;UBQLN1;GIT1;RPL7;DYNLRB1;RPL13;NOMO1;RPL22L1;AP1S1;TNK2;RPL36;GSPT1;ATP13A2;RPL7A;AKIRIN2;ERGIC3;SLC1A4;PLK3;SF3A2;RNF208;AP3D1;MLF2;EIF3C;RPS5;EEF2;PTMS;GNB2;SCX;RPL28;QDPR;DKK3;RPL21;PARK7;GPS1;RPL6;RPL37;ER…	HSPH1;TRIM28;CHPF;PSAT1;EHMT2;SLC3A2;PAM16;PFDN2;CSNK1G2;PKM;RAN;PLS3;GSTP1;BHLHE40;MID1IP1;LY6E;PRKAR1B;SNRPB;HMGB1;GTF2I;PFKM;RPL8;NCDN;SLC12A2;RPS19;CD81;KLC2;PSMA2;RBM42;RPS7;PUF60;PTMA;UBQLN1;GIT1;RPL7;DYNLRB1;RPL13;NOMO1;RPL22L1;AP1S1;TNK2;RPL36;GSPT1;ATP13A2;RPL7A;AKIRIN2;ERGIC3;SLC1A4;PLK3;SF3A2;RNF208;AP3D1;MLF2;EIF3C;RPS5;EEF2;PTMS;GNB2;SCX;RPL28;QDPR;DKK3;RPL21;PARK7;GPS1;RPL6;RPL37;ER…
systemic lupus erythematosus DOID-9074 human GSE55447 sample 1073	0.298386	1.451	0.00373134	0.00582342	282	247	TRIB3;TGIF2;ADRM1;CCNF;URB2;PAFAH1B3;MRPL17;TCF3;CCNE1;ZNF593;COL8A1;WDR77;PNO1;TTL;ATAD3A;PTPN11;WDR46;TCFL5;UBQLN4;EEF1E1;RNASEH1;CCT5;PRPF19;EBPL;NUP85;GPR19;MLKL;MRPL9;MORF4L2;RNF24;GEMIN8;DOHH;GTF3C3;CCDC167;SLC38A7;UBA6;ZNF343;PTDSS2;DHX33;ZW10;CEP85;HIST2H2AA4;FBXW9;EAF1;TMEM241;YBX3;POC1B;CASC15;ACAD9;YAE1D1;TRMT61B;XXYLT1;TAF1B;RAD21;RNASEH2B;TMEM208;SLC2A4RG;SLC1A4;CCL20;MLST8;HMBS;ANGE…	TRIB3;TGIF2;ADRM1;CCNF;URB2;PAFAH1B3;MRPL17;TCF3;CCNE1;ZNF593;COL8A1;WDR77;PNO1;TTL;ATAD3A;PTPN11;WDR46;TCFL5;UBQLN4;EEF1E1;RNASEH1;CCT5;PRPF19;EBPL;NUP85;GPR19;MLKL;MRPL9;MORF4L2;RNF24;GEMIN8;DOHH;GTF3C3;CCDC167;SLC38A7;UBA6;ZNF343;PTDSS2;DHX33;ZW10;CEP85;HIST2H2AA4;FBXW9;EAF1;TMEM241;YBX3;POC1B;CASC15;ACAD9;YAE1D1;TRMT61B;XXYLT1;TAF1B;RAD21;RNASEH2B;TMEM208;SLC2A4RG;SLC1A4;CCL20;MLST8;HMBS;ANGE…
Asthma, allergic C0155877 mouse GSE3184 sample 436	0.298074	1.44896	0.0125	0.00598041	296	214	TKT;IFITM3;TGFBI;CD44;CXCL1;IFITM1;TIMP1;RAN;CXCL2;BHLHE40;C2;CXCL5;TGM2;RPL8;S100A9;NME2;PCNA;GPX1;RPL36A;CHCHD2;RPL35;GAPDH;IER3;RNF149;PPID;IL1B;H2AFZ;ICAM1;RPL14;FAM49B;RPL13;PABPC1;RPL18;SOCS3;HSPA5;RPL36;LCN2;RPL12;EIF4A1;TIMM23;TNFRSF9;S100A8;CCL24;ARPC1B;TUBA1B;MANF;ANP32B;RPS4X;RPS10;EIF5A;SYNGR2;CTSK;GSTO1;ADA;PTPN1;COL3A1;CXCL10;IL33;SOD2;RPL27A;CLTA;LOXL1;RPN1;P4HB;RPS15A;RBM3;VWF;RPS…	TKT;IFITM3;TGFBI;CD44;CXCL1;IFITM1;TIMP1;RAN;CXCL2;BHLHE40;C2;CXCL5;TGM2;RPL8;S100A9;NME2;PCNA;GPX1;RPL36A;CHCHD2;RPL35;GAPDH;IER3;RNF149;PPID;IL1B;H2AFZ;ICAM1;RPL14;FAM49B;RPL13;PABPC1;RPL18;SOCS3;HSPA5;RPL36;LCN2;RPL12;EIF4A1;TIMM23;TNFRSF9;S100A8;CCL24;ARPC1B;TUBA1B;MANF;ANP32B;RPS4X;RPS10;EIF5A;SYNGR2;CTSK;GSTO1;ADA;PTPN1;COL3A1;CXCL10;IL33;SOD2;RPL27A;CLTA;LOXL1;RPN1;P4HB;RPS15A;RBM3;VWF;RPS…
Down syndrome DOID-14250 human GSE42956 sample 1060	-0.297873	-1.49043	0	0.00598828	353	300	CLDN1;PPM1H;EPHX4;MMP3;IFITM1;OXTR;KRT17;MSX2;MSX1;CELSR3;COL8A1;BFSP1;F2RL2;CDC45;KLHL29;TACSTD2;EDNRA;EREG;BACE2;IL1A;H19;CORIN;PHLDA2;TGFB2;S100A9;HLCS;ROBO2;DIO2;TNFRSF11B;PTGS2;SAA1;KCTD14;ITGA11;IL1B;ICAM1;TMEM63A;ATXN7L2;HOXA11;SLC17A9;ZC3H12A;IGFBP7;ETS2;CDH13;IFI6;TM4SF1;GAL;ERP27;COL27A1;PBK;MEGF6;EPDR1;SCUBE3;RHOB;ITGA6;HIST1H2BE;SRD5A3;NES;PTGIR;ICAM5;GHDC;LINC00839;RARB;GMPR;HIST1H2B…	MYPN;HSD17B6;TEK;TMTC1;HSPA2;SEMA3B;LAMA2;EBI3;KCNJ2;GULP1;PPFIBP2;SDSL;ARHGAP28;ISL1;HCLS1;COL13A1;LPAR6;LPXN;PRELP;APBB1IP;PTGS1;CCL8;CRYAB;KRT19;FAM174B;DOCK8;NTRK2;ALDH1A1;FOXO1;NAP1L3;SERTAD4;CXCL14;AKAP6;RNF150;SLCO2A1;OPN3;OLFM1;ZDHHC2;SLC38A11;CKB;FBLN1;PRR5L;A2M;SH3GL2;NTN4;ANPEP;CSRNP3;MFAP5;RBM24;BMP2;SOCS2;CPED1;MYO1D;HHAT;PLCG2;MARC2;PLEKHH2;DAAM2;PLAC8;SH3BGRL2;ITGA8;SEMA6A;DISP2;TS…
oligodendroglioma DOID-3181 human GSE15824 sample 858	0.297039	1.44915	0.0083682	0.00599271	287	255	GARS;SOX4;PHLDA1;YTHDF1;CBX3;RCN1;NONO;CCT3;PPA1;NME1;RAN;PSMD14;PEA15;CCT2;SNHG1;NPM1;RPN2;CETN2;MTHFD2;TOMM5;KARS;PCDH17;SERPINE2;RPS21;MRPL3;GLO1;HES6;EIF3H;PFKM;RPL8;SPARC;RPS2;GPX1;CHN1;PITPNB;SNRPG;RBBP7;EEF1D;RPS7;CEBPZ;EIF3E;GAPDH;GYG1;H2AFZ;RPL14;RPL7;NAE1;RPL13;PABPC1;ODC1;LRRC8A;IGFBP7;RPL12;RPL7A;LDHB;RPL39;RPL27;NBPF15;RPS20;RCN2;SLC1A4;VCAN;RPL30;CDK2AP1;ROBO1;EEF2;TNS3;HMGB2;HNRNPA…	GARS;SOX4;PHLDA1;YTHDF1;CBX3;RCN1;NONO;CCT3;PPA1;NME1;RAN;PSMD14;PEA15;CCT2;SNHG1;NPM1;RPN2;CETN2;MTHFD2;TOMM5;KARS;PCDH17;SERPINE2;RPS21;MRPL3;GLO1;HES6;EIF3H;PFKM;RPL8;SPARC;RPS2;GPX1;CHN1;PITPNB;SNRPG;RBBP7;EEF1D;RPS7;CEBPZ;EIF3E;GAPDH;GYG1;H2AFZ;RPL14;RPL7;NAE1;RPL13;PABPC1;ODC1;LRRC8A;IGFBP7;RPL12;RPL7A;LDHB;RPL39;RPL27;NBPF15;RPS20;RCN2;SLC1A4;VCAN;RPL30;CDK2AP1;ROBO1;EEF2;TNS3;HMGB2;HNRNPA…
pancreatic cancer DOID-1793 human GSE49515 sample 555	-0.305953	-1.48837	0	0.00611677	312	220	PRR7;GRHL1;TMEM158;EZH2;CDC20;SLC35D3;PRC1;LY6E;HAPLN3;CXCL5;TRAF5;PNPT1;KIF21B;MEST;HIST1H2BG;MORF4L2;ADAT2;SF3A3;COL6A3;IL6;EMC3-AS1;CCNE2;SLC38A5;PDZK1IP1;LCN2;HIST1H2AE;SNAPC1;HSPA6;PARVB;DUSP2;NCR3LG1;TNFAIP6;SDC4;HIST1H1D;GPR35;EPSTI1;HIST2H2BE;CCT6P3;ENO2;PPP3R1;TTC7B;NSUN6;SLC12A7;MX2;ANO9;AMH;CCZ1B;NEK3;FAM3B;PLD6;IFI44;CNNM3;HES4;LTBP1;CDKL5;ARHGEF15;USP18;NCF2;NEAT1;HIST1H4K;CAPN12;NFK…	EMP1;DDX58;EDEM1;SLC16A14;HSD17B8;FCGR2C;PRPH2;EML6;RARRES3;RBM43;FAM171A1;IREB2;TMTC1;NELL2;GPNMB;SIT1;EPM2A;C1QA;A2M-AS1;SYNM;PATL2;UBASH3A;ZDBF2;SNX29P2;SNAI3;ZNF879;ZDHHC23;EVI2A;DERL3;HOXD4;DMXL2;ACSBG1;TRAT1;EDNRB;TXNDC11;CCR10;ACVR1C;TCN2;TMEM133;MYO15B;CPNE5;GPRC5D;RASSF6;MGLL;ANKRD33B;ANKRD36BP2;LGALSL;STAP1;BTLA;FCGBP;FRMD3;SH3BGRL2;SIGLEC1;PRKAR2B;IGF1;MARCKS;LRRN3;DOCK10;GPR15;TRANK1;…
Cardiomyopathy C0878544 human GSE5406 sample 88	-0.303014	-1.48847	0	0.00617835	291	261	YEATS2;PHLDA1;FAP;NIT2;PKM;MCM6;BGN;S100P;TMEM185B;COL5A2;F2R;AP3M2;NUP37;COL1A1;EDNRA;SERPINE2;CORIN;PRDX4;LAPTM4B;THBS2;SPARC;DPM1;CXCR2;COL1A2;LTBP2;HPRT1;FCGR3B;CTSH;IER3;EPB41L2;COL5A1;GTF2E1;ODC1;WFS1;MTR;HSPA5;MAGED2;VCAN;COL15A1;PPT1;HMGB2;CTSK;FSTL1;MXRA5;COL3A1;EIF3CL;ANP32E;LOXL1;EHD3;HTRA1;MAGED1;GALNT11;ANK1;TM7SF2;STK38L;BCL2A1;MX2;ARMCX3;LRRC49;TRMT5;KLHL7;PLXDC1;RGS5;PHF11;IFIT3;I…	GLOD4;CRYM;P2RY13;HSPB6;OLFML3;ALDH9A1;RCBTB2;ADH5;HSPA2;FBLN2;HLA-DPB1;GATM;EPM2AIP1;IVNS1ABP;LRRC17;CYP2J2;CTSD;SH3BGRL;COL21A1;CCL8;ENPP2;PPP1R3C;RNF146;PPP1R12B;SLC25A11;C6;ANKMY2;NAP1L3;EFEMP1;CXCL14;CTSO;ARMCX1;ITIH5;KIAA0141;PDE1A;PCOLCE2;KIT;NDN;SPG11;FAM129A;SH3GL2;SPATA20;STAT4;GPRASP1;EVL;IL18RAP;FCGRT;CRY2;NBEA;PSD3;ARHGAP15;ZBTB16;SSPN;LSP1;HMGCL;SLC27A6;TXNIP;MPI;MFAP4;ADAMTSL3;FRZB…
Primary pulmonary hypoplasia C0456891 mouse GSE1363 sample 20	0.296014	1.43703	0	0.00719779	270	218	TRIM28;COL4A1;PCID2;NT5DC2;CHD4;CSNK1G2;CCT7;COL4A2;GSTP1;LPCAT1;BCL2L1;FASN;MMP14;ILF3;EXOSC4;DOCK9;TRPC4AP;SNRPD2;RPL8;RPS2;PLP2;TIMM17B;RPS19;DVL1;UBA1;CNPY2;SLC25A39;U2AF2;SEC61A1;RBBP7;GAPDH;CTSH;MRPL52;VPS72;RPL13;PABPC1;RPL18;CSTB;EIF3G;RPL36;HGS;TUBA1C;ATOX1;RPL10;SAFB;PLK3;LAMP1;RPS5;EEF2;PTMS;GNB2;RPL28;DDX39B;SHKBP1;RPLP0;RPL21;RPL6;RPL37;RALY;RPL27A;PSMB3;RELA;SURF4;MAGED1;RPL37A;PPIB…	TRIM28;COL4A1;PCID2;NT5DC2;CHD4;CSNK1G2;CCT7;COL4A2;GSTP1;LPCAT1;BCL2L1;FASN;MMP14;ILF3;EXOSC4;DOCK9;TRPC4AP;SNRPD2;RPL8;RPS2;PLP2;TIMM17B;RPS19;DVL1;UBA1;CNPY2;SLC25A39;U2AF2;SEC61A1;RBBP7;GAPDH;CTSH;MRPL52;VPS72;RPL13;PABPC1;RPL18;CSTB;EIF3G;RPL36;HGS;TUBA1C;ATOX1;RPL10;SAFB;PLK3;LAMP1;RPS5;EEF2;PTMS;GNB2;RPL28;DDX39B;SHKBP1;RPLP0;RPL21;RPL6;RPL37;RALY;RPL27A;PSMB3;RELA;SURF4;MAGED1;RPL37A;PPIB…
Fracture of femur C0015802 rat GSE1371 sample 278	0.290482	1.4352	0	0.00728489	351	290	SLC29A1;EIF3B;COL11A1;IFITM3;CBFB;MCM7;TIMP1;SERPINH1;ATP6V1F;LDHA;PMEPA1;BGN;ACLY;PPIA;RPN2;ENO1;COL5A2;COL1A1;SERPINE2;TOMM6;RPS21;H19;SPP1;RPL8;MORF4L2;SPARC;RPS2;RPS15;NME2;PCNA;PRDX1;RPS19;CD81;COL1A2;RPL35;RPS7;PTMA;CTSH;COL5A1;STMN1;APRT;ARPC5L;SLC25A17;RPL14;RAB11FIP3;RPL18;SFRP4;CSTB;RPL36;TUBA1C;RPL12;RPL7A;HNRNPA2B1;CANX;RPL10;YWHAZ;RPL27;MMP9;ARPC1B;RPL30;SDC4;RPS4X;RPS10;RPS5;EEF2;PP…	SLC29A1;EIF3B;COL11A1;IFITM3;CBFB;MCM7;TIMP1;SERPINH1;ATP6V1F;LDHA;PMEPA1;BGN;ACLY;PPIA;RPN2;ENO1;COL5A2;COL1A1;SERPINE2;TOMM6;RPS21;H19;SPP1;RPL8;MORF4L2;SPARC;RPS2;RPS15;NME2;PCNA;PRDX1;RPS19;CD81;COL1A2;RPL35;RPS7;PTMA;CTSH;COL5A1;STMN1;APRT;ARPC5L;SLC25A17;RPL14;RAB11FIP3;RPL18;SFRP4;CSTB;RPL36;TUBA1C;RPL12;RPL7A;HNRNPA2B1;CANX;RPL10;YWHAZ;RPL27;MMP9;ARPC1B;RPL30;SDC4;RPS4X;RPS10;RPS5;EEF2;PP…
Breast Cancer C0006142 human GSE1378 sample 52	-0.30341	-1.47668	0	0.00729247	301	243	MTHFD1L;NFE2L3;MET;CHI3L1;ULBP2;PNO1;DUSP4;GSTP1;RPS6KL1;PLEKHS1;S100P;TRIM16;CDCA7;UBE3C;BACE2;MEST;RPS21;CDKN2A;BMP7;S100A9;TSPAN5;ZNF503;DHRS2;MRPL57;TPD52L1;CXCR1;ATP13A3;SAA1;KCNJ8;SQSTM1;CD55;SLC17A9;PCDHB14;LCN2;TM4SF1;S100A8;HIST1H2AG;MMP9;MTA1;SLC29A2;SRD5A3;RNF213;CXCL10;CSGALNACT1;KLK11;DBN1;KYNU;FBXO2;FZD3;CRABP2;BCL11B;IRS1;PFKP;TP53BP2;TM4SF18;LAMP3;ISG15;ALKBH3;LINC01426;EGFLAM;ABC…	AKR1C3;ZNF667-AS1;CCL13;LNPEP;DCAF6;PPP3CC;CDO1;COL13A1;RARRES1;PPM1L;POU2AF1;SERPINA6;RAB26;CADM1;HDC;GZMA;NEIL1;MEIS1;PPM1K;PPP1R14D;CD207;ZFP2;ZNF204P;GABRB3;EYA2;HRASLS2;AKR1C2;CD52;ZIK1;BDH1;GPR18;CTSS;SCGB2A1;LGR4;MGLL;NAT2;SAMD13;SPECC1;HMGCS2;PARM1;SERPINA5;PDE4D;AKR1B10;ATP8B4;ZNF671;ATP2A3;IL1R2;CPAMD8;MAPK10;KIAA1211;MARCKS;SDCBP2;MAOA;RIMKLA;GLIPR2;P2RY14;PAPSS2;TRGC2;CNR1;B3GALT4;END…
Intestinal metaplasia of gastric mucosa C0267187 human GSE2669 sample 349	-0.297716	-1.47435	0.00420168	0.00742474	308	275	S100A11;MYC;DPEP1;CXCL1;GALK1;CENPF;GTSE1;ZNF239;ELOVL5;PSMA7;KIF3A;THY1;LDHA;MTAP;TTLL4;CFB;AGT;PTDSS1;TAGLN2;SPP1;S100A9;GPI;TRMT11;PTK2;TK1;RBM19;PSME3;EIF6;PTGS2;CTNNB1;RUNX1;MARCKSL1;CYP2S1;IL1B;ICAM1;CPSF6;MSH5;PRICKLE3;LPIN1;FPR1;CSF3R;IGFBP7;ETS2;LCN2;PRRX1;NR0B2;S100A8;GJC1;VCAN;CCL20;NR1D1;EIF5A;LRRC15;SLC2A3;DNTTIP2;KDR;TRIM32;ALDOB;GPX2;LAMC1;COL3A1;MTTP;ITGAV;PLEK2;FOLR1;PAK2;SEC23IP…	CASP5;CRYAB;NET1;KRT19;LGALS9;APLP2;RHOC;TTC19;ID2;SLCO2B1;PER3;CXCL14;MEIS1;PDGFRA;B2M;LGALS3;B4GALT4;CD3G;BLOC1S1;AKR1C2;PIGR;ABCC3;MTMR11;MAOB;CAPN5;FAM8A1;NGFR;PCSK7;MGST3;SLC35A3;LDB3;EVL;CLDN7;RNASE1;FZD1;FCGRT;IMPA2;GOLM1;CAPN9;TMEM54;CTSS;NCOA1;CLCA1;ACAA2;MGLL;TSPAN3;VILL;HMGCS2;ACOX1;MFAP4;DSC2;KRT20;MYO1A;TST;TSPAN1;MALL;LIMA1;MAOA;LGALS4;HSD11B2;PAPSS2;B3GALT4;VIPR1;ADH1C;HPGD;CA12;KL…
melanoma DOID-1909 human GSE6887 sample 948	-0.308548	-1.47207	0.00421941	0.0074784	263	199	TRIB3;JADE3;TGFBI;CENPI;CXCL1;WNT3;PERP;TMEM158;MELK;CXCL2;NOL10;CXCL8;FASN;CLEC5A;LIMS1;CXCL5;CDCA7;F2R;VMA21;NCAPG;KIF11;SPP1;PHLDA2;COL18A1;COL5A3;NAMPT;NCS1;PTPDC1;CCNE2;PDGFB;VASN;RTN4R;HCAR3;B4GALNT4;HIST1H2AE;RAB15;VCAN;CCL20;CDK2AP1;ROBO1;HIST1H1D;CBR3;GPR143;CITED1;PHF8;CTNNAL1;HIST1H4B;FBXL2;PLIN2;SOD2;GEM;RARB;ADAR;ARAP3;AHR;ZNF286A;HIST1H4C;ZNF365;LGALS1;REST;CRISPLD1;MYO10;CCL3;MEX3B…	PGAP3;LDLRAP1;SERINC2;RNF180;SASH1;COL4A4;CADM1;ELMO1;ZBTB37;MTSS1;VLDLR;TGFBR3;KIAA1324;EPHA4;CLDN5;LMO3;KIT;EFHC2;CD40LG;MAN1A1;LDB3;TLN2;RAPGEFL1;CDK20;ST8SIA1;PSD3;LIPH;SSPN;SERPINA5;HRCT1;CYP4F12;TP53I3;AKAP5;ADRB1;NXPE1;ABCD2;IL1R2;TCEA3;CAMK2N1;USP2;CAMK4;CCNJL;TNFRSF17;ADTRP;STYK1;PDE9A;TOX;SEC14L5;BMP6;PLCE1;SPINK2;SMPDL3A;CD160;CDKN2B;PHLPP2;GREM2
Huntington's disease DOID-12858 mouse GSE9038 sample 717	-0.309185	-1.47321	0.0115385	0.00748585	288	187	TMEM132A;ENC1;RTKN;CTHRC1;STX1A;FAM83D;POLR1C;DUSP4;GSTP1;BCL2L1;F2R;PRKAR1B;ELFN1;TMEM237;SPP1;PDP1;PAIP1;FSCN1;RTN4R;SNAPC1;STK25;LSM12;BDNF;VGF;SAMD14;NR1D1;CALR;HYOU1;MTSS1L;STXBP1;IGFBP5;RPL31;HSP90B1;CEP19;LRRC73;PLEKHG5;SMG7;NPAS2;TTBK1;KCNAB2;SEC23IP;CREG2;KLHL42;NT5DC3;JUN;ACAP3;DGKI;FHL2;KIZ;LINGO1;EHMT1;KANTR;ADORA1;SEMA5B;NPTX2;DNM1;FAM81A;RBP4;ISLR2;FZD2;ABCA7;CRLF2;TANC1;CMIP;SH3D21…	SGK1;NOV;SYT17;IGFBP6;VAMP2;KLF15;RGS10;GPR162;FAM49A;C1QC;DLG2;FXYD6;SEZ6L;FGFR3;AK5;FBXW7;RTN1;EXPH5;PTPRF;A2M;SOWAHB;PPP1R16B;RAB39B;PRSS12;OAF;KCNB1;VIP;INSM1;ZBTB16;FNIP2;SMAD4;UNC5D;ATP2A3;SNX24;CRHBP;SULT1A1;FAM19A2;SCN4B;LRRN2;SSTR2;CBLN2;ABI3BP;RNF152;RSPO2;PRKG2
cerebral palsy DOID-1969 human GSE11686 sample 913	-0.293892	-1.47127	0	0.00752082	292	259	LDHA;NCL;TRMT112;DUSP10;NPM1;PRMT1;DEK;RPS21;HMGB1;KPNA3;PTGES3;MYL6B;PSMC2;MORF4L2;NEDD4;RPS19;RPL36A;TUBA4A;COL1A2;RPL35;RBBP7;PDP1;EIF3E;GAPDH;NAA50;RPL7;RPL18;PSMB5;EIF3G;G0S2;SEPT2;RPL7A;HNRNPA2B1;FXR1;RPL27;NBPF15;RPS20;RBM39;RPS4X;PDLIM7;FHL3;COL15A1;VBP1;HNRNPA1P10;CTNNAL1;FSTL1;RPL24;RPL21;IGFBP5;RPS18;COL3A1;TFRC;ITGAV;RPS13;BIN1;RPS15A;DDX1;ANK1;RTN2;RPS27A;GPD1;NACA;SACS;BTF3;NEB;PSMC…	PNISR;ATPIF1;CALM2;RTN4;HSPA2;DDX17;DNAJB4;TMEM47;FBXO3;DCAF6;PCM1;PLN;NOTCH2NL;SYNE2;MYBPC2;SGK1;CAPN3;NDUFC1;IGFBP6;MAPK6;PPP1R3C;CACNB1;SYNM;PNRC2;PDZRN3;RBFOX1;NBPF10;CALM1;CXCL14;UNC13B;TTN;BHLHE41;MB;SERINC1;TMOD1;KLHDC2;SARAF;AKR1C2;ITM2B;FAM129A;LDB3;PYGM;MFAP5;FEZ2;CAB39;MBNL1;KTN1;CAND2;TSPAN3;AGL;GSN;ZNF91;GSTM2;VAPA;SYNC;CIRBP;PGM1;CASQ2;CILP;CLIC5;OSBPL1A;IGF1;MEF2C;STBD1;CFD;NDRG2;S…
glioblastoma UMLS CUI-C0017636 human GSE15824 sample 863	0.291336	1.43215	0.00787402	0.00753101	284	267	XPOT;CDK4;IFITM3;COL4A1;GARS;CEBPB;CHI3L1;CBX3;CKS2;RCN1;CRNDE;KPNA2;TIMP1;GGCT;NME1;RRM2;RAN;LDHA;NPM1;ACTN1;RPN2;CETN2;UBA2;MTHFD2;TOMM5;KARS;AGT;DEK;MEST;TMEM123;MRPL3;PRDX4;SPARC;IL13RA2;RPS2;PCNA;GPX1;CDC123;NAMPT;SNRPG;COL1A2;RBBP7;RPS7;EIF3E;H2AFZ;RPL14;PABPC1;ODC1;TRIT1;LRRC8A;IGFBP7;CORO1C;RPL12;HAT1;LDHB;RPL39;RPL27;NBPF15;RCN2;TBCA;RPS4X;DPY19L3;HMGB2;HNRNPA1P10;APEX1;RPLP0;RPL24;IRS2;…	XPOT;CDK4;IFITM3;COL4A1;GARS;CEBPB;CHI3L1;CBX3;CKS2;RCN1;CRNDE;KPNA2;TIMP1;GGCT;NME1;RRM2;RAN;LDHA;NPM1;ACTN1;RPN2;CETN2;UBA2;MTHFD2;TOMM5;KARS;AGT;DEK;MEST;TMEM123;MRPL3;PRDX4;SPARC;IL13RA2;RPS2;PCNA;GPX1;CDC123;NAMPT;SNRPG;COL1A2;RBBP7;RPS7;EIF3E;H2AFZ;RPL14;PABPC1;ODC1;TRIT1;LRRC8A;IGFBP7;CORO1C;RPL12;HAT1;LDHB;RPL39;RPL27;NBPF15;RCN2;TBCA;RPS4X;DPY19L3;HMGB2;HNRNPA1P10;APEX1;RPLP0;RPL24;IRS2;…
nephronophthisis DOID-12712 mouse GSE6113 sample 942	0.294483	1.43036	0.00401606	0.00763501	307	266	S100A11;IFITM3;COL4A1;HSP90AB1;YWHAG;AARS;POLR1D;IFITM1;TIMP1;WDR77;RAN;PIEZO1;BGN;PPIA;TPM4;LY6E;MMP14;UBA2;PNPT1;SERPINE2;MKI67;RPS21;SSX2IP;TUBGCP3;SPP1;KRT7;MORF4L2;SPARC;COL18A1;RPS15;GPX1;RPS19;PDGFRB;RPL36A;BUD31;RPL35;EEF1D;RPS7;IER3;TNC;ICAM1;RPL13;PABPC1;RPL18;UBD;SQSTM1;CDC37;HSPA5;IGFBP7;TUBA1C;RPL12;MAGED2;RPL39;UQCC2;RPS20;RAB15;ARPC1B;RPL30;TUBA1B;ADAM19;PSMD1;RPS4X;RPS10;YWHAQ;RPS…	S100A11;IFITM3;COL4A1;HSP90AB1;YWHAG;AARS;POLR1D;IFITM1;TIMP1;WDR77;RAN;PIEZO1;BGN;PPIA;TPM4;LY6E;MMP14;UBA2;PNPT1;SERPINE2;MKI67;RPS21;SSX2IP;TUBGCP3;SPP1;KRT7;MORF4L2;SPARC;COL18A1;RPS15;GPX1;RPS19;PDGFRB;RPL36A;BUD31;RPL35;EEF1D;RPS7;IER3;TNC;ICAM1;RPL13;PABPC1;RPL18;UBD;SQSTM1;CDC37;HSPA5;IGFBP7;TUBA1C;RPL12;MAGED2;RPL39;UQCC2;RPS20;RAB15;ARPC1B;RPL30;TUBA1B;ADAM19;PSMD1;RPS4X;RPS10;YWHAQ;RPS…
Breast Cancer DOID-1612 human GSE34925 sample 478	-0.307592	-1.46113	0	0.00845755	218	177	KRT80;SLCO4A1;SLC7A5;TNS4;KIF24;FANCD2;SKP2;CDCA7;SPP1;UCA1;DIO2;SPARC;COL6A3;CXCL11;NUP210;LRRC34;FMO3;PODNL1;FAM83A;FPR1;INHBB;CYP4X1;PIR;SEMA4C;CLN6;PTGES;COL15A1;NQO1;DLEU2;NHS;CDH5;TNFSF4;CXCL10;HTRA1;ROMO1;KDELC2;HCAR1;LAMA5;LPAR2;ZNF738;TM4SF18;LYPD3;DTX3L;S100A4;KDM4D;LYPD6;ITGB4;ZNF717;POGLUT1;SIRPB1;PARP9;GJA5;SULF2;ANKRD52;RIPK4;TNFSF18;LRRCC1;TATDN2;PPP2R1B;ART3;COL6A1;RYR2;GGT5;FAM26…	PON3;APOBEC3G;ITIH4;ZNF254;CD38;LAIR1;ZNF85;CYTIP;MGP;KCNMB1;OLFML3;ZNF506;TMTC1;TCTA;MISP;ZNF667-AS1;DIRC2;ZNF737;PRICKLE1;PBX1;PTGS1;ENPP2;CEACAM1;CPA3;GLDN;KLRC4;CD33;SH2D1B;NEIL1;KLRC3;SLCO2A1;GYPC;BCL2L11;ABCC3;PDZK1;ARHGEF6;KLRC4-KLRK1;PTPRR;MYLK;CDK15;SOCS2;SLC44A1;B3GALT5;SCG2;CLU;ARHGAP15;ZNF91;GNG2;RBM47;F13A1;SECTM1;SELENBP1;HAPLN1;RAB37;STYK1;PDK4;LGALS9C;VIPR1;HSD17B2;ANO5;METTL7A;OG…
idiopathic pulmonary fibrosis DOID-0050156 human GSE24206 sample 873	-0.291525	-1.46184	0	0.00849235	401	325	CDH3;INHBA;ENC1;SLC29A1;MMP7;CCND1;CTHRC1;WDR66;CLDN2;GALNT6;GRINA;MFAP2;KRT17;ZP3;MMP1;VSNL1;S100A2;CCDC113;MMP10;SULF1;THY1;PLEKHS1;BGN;CARM1;TPM4;LY6E;COL1A1;CCDC78;ROBO2;HS6ST2;IL13RA2;COL18A1;ZYX;CD81;LTBP2;CXCL11;FSCN1;CYP2S1;FMO3;TWIST1;IL1B;SFRP4;UBD;GZMB;HCAR3;PCDHB14;LCN2;TMEM231;FNDC1;ITGBL1;DUSP2;XAB2;SF3A2;ROBO1;PDLIM7;COL15A1;WDR92;MXRA5;TCTEX1D2;CXCL10;CDC42EP1;LOXL1;HSPG2;HTRA1;GE…	CPA3;MYOCD;EPHA3;VAMP2;SLC47A1;IGHM;BSG;IGKV1-5;GAS6;GZMA;CXCL14;SPINK5;ITGA4;IGKC;IGHV4-59;IGLV1-36;RNF150;CRTAM;BHLHE41;CD207;IGLV1-40;ITIH5;IGHV3-48;ITLN1;MZB1;CPA6;EYA2;PCSK1N;IGHV3-23;ROGDI;COL14A1;PCOLCE2;IGLV2-23;KANK4;CCL19;SEMA3G;EPHX1;TPSB2;MS4A8;CD101;TPSAB1;ITGAL;GSTA1;ST6GALNAC1;SPATA20;FABP4;IGLV2-11;EVL;CORO2B;CD27;PRSS12;SLAMF7;SLC44A4;PSD3;MYH11;CCL5;SYNPO2;IGHA1;C1QTNF2;LSP1;IGH…
colitis DOID-0060180 mouse GSE34874 sample 800	0.29061	1.42391	0	0.00850277	345	244	INHBA;CEMIP;MMP7;IFITM3;SLC7A11;TGFBI;MMP3;KRT23;PDPN;CXCL3;IFITM1;PLAU;TIMP1;PRSS22;STC1;SNAI1;FMNL2;IL11;RRM2;MMP10;CXCL2;BGN;FXYD5;CLEC5A;SLC19A1;CXCL5;DDIT4;SERPINE1;PFKFB3;SLC11A1;IL1A;TREM1;S100A9;OLR1;ADAMTS4;DIO2;MMP12;CXCR2;IL6;PTGS2;IER3;TNC;IL1B;KCNJ8;ICAM1;SOCS3;FPR1;CSF3R;IGFBP7;LCN2;LAMC2;S100A8;HCAR2;MMP9;VCAN;PTGES;GPR84;FSTL1;IGFBP5;CDH5;COL3A1;TFRC;IL33;VSIG1;ADAM8;ITGB8;ANKRD22…	INHBA;CEMIP;MMP7;IFITM3;SLC7A11;TGFBI;MMP3;KRT23;PDPN;CXCL3;IFITM1;PLAU;TIMP1;PRSS22;STC1;SNAI1;FMNL2;IL11;RRM2;MMP10;CXCL2;BGN;FXYD5;CLEC5A;SLC19A1;CXCL5;DDIT4;SERPINE1;PFKFB3;SLC11A1;IL1A;TREM1;S100A9;OLR1;ADAMTS4;DIO2;MMP12;CXCR2;IL6;PTGS2;IER3;TNC;IL1B;KCNJ8;ICAM1;SOCS3;FPR1;CSF3R;IGFBP7;LCN2;LAMC2;S100A8;HCAR2;MMP9
Lewy body dementia DOID-12217 human GSE49036 sample 1068	-0.295629	-1.46269	0.00406504	0.00851161	366	286	CEMIP;ANLN;UBE2S;PSPH;PALD1;AZGP1;SHISA2;FXYD5;S100P;DUSP10;TRIM16;DDIT4;USP31;GOLGA7B;HIST1H2BG;POLE3;SPP1;S100A9;AQP9;OLR1;LYN;HIST1H2BF;CXCL16;KIAA0930;SMS;CENPQ;GPX1;CXCR2;GAS2;NMU;UBE2M;FCGR3B;IER3;HIST2H2AA4;IL1B;HIST1H2BK;GZMB;AHSA1;BANF1;FCGR3A;HIST1H2AE;HSPA6;S100A8;TNFAIP6;YEATS4;COL15A1;HIST2H2BE;HSPA1B;NQO1;CYP4F3;CDC42EP1;SFR1;BIN1;SNRNP40;HIST1H2BC;FUT8;HIST1H2BD;TMED2;PPBP;H2BFS;HS…	VSIG4;GPNMB;HLA-DPA1;AKR1C3;KCNJ2;ABHD15;CD37;C1QA;ZBED5-AS1;SLC14A1;TMEM144;CD14;IL18;CTSD;HCLS1;COL21A1;CAPN3;ZNF124;SLC47A1;N4BP2;CEP192;MS4A4A;RNASE6;C1QC;TMEM125;GZMA;EVI2B;MRC1;VAMP8;LY86;NCF1C;MAN2A1;GPR34;BLNK;ZNF493;BTG1;TLR5;AKR1C2;PNOC;FGFBP2;HPSE;DHRS9;EPHX1;HVCN1;MAN1A1;CFH;FCGRT;IMPA2;PLS1;MS4A7;CTSS;CCL5;TMEM133;GDPD3;PLEKHH2;TXNIP;HSD17B11;ADORA3;FCGBP;PCK1;SOCS6;GSTM2;TLR3;RELN;M…
Huntington's disease DOID-12858 human GSE8762 sample 931	-0.300228	-1.45914	0	0.0085974	315	250	SLC4A2;SMOX;BRAT1;NCAPG2;SNHG17;NSUN5;DDX11;SLC35B2;CXCL2;SLC7A6;NUP107;BCL2L1;TARBP1;SNHG1;CXCL5;MPV17;TTYH3;R3HDM4;MLKL;THOC3;HIST1H2BF;NPRL3;BCS1L;SLC25A39;HIST2H2AA3;MAFG;HIST1H3H;IER3;TBC1D4;SS18L1;STMN3;IL1B;SRSF2;HIST1H2BK;PDZK1IP1;LCN2;DLEU1;HIST1H2AE;PARVB;HIST1H2AJ;PNP;ERP27;IL15RA;TMEM243;HIST2H2BE;DYSF;PF4;ITGA6;HIST1H2BE;KCNN4;HIST1H2BI;STX16;TNFSF4;VMP1;PPIF;KIAA0907;NFE2;GMPR;NSUN5…	NELL2;LINC00528;ASCC2;BANK1;DENND2D;AKR1C3;RBM5;HRC;LINC01089;TLR1;DUSP28;LDLRAP1;RSRP1;GALT;SNCA;RAB27B;MS4A1;CHRM3-AS2;FCRL1;ACAD8;UBASH3A;XK;HDC;BSG;GPR146;NBPF10;FAXDC2;ANKRD20A11P;CD33;SH2D1B;KLRF1;IGHV4-59;IP6K2;TMOD1;U2AF1L4;PNRC1;FECH;CLEC2D;IGLV2-23;GRAP2;CD1D;TXK;LINC00294;TESPA1;DGKA;SPATA20;RNF11;IL18RAP;CD27;PDCD4-AS1;KBTBD11;FCER2;GDPD3;NCOA4;IGHA1;ZBTB16;STRADB;LGALSL;STAP1;AMY2B;S…
pancreatic intraductal papillary-mucinous adenoma DOID-7851 human GSE19650 sample 608	-0.295614	-1.45457	0.00471698	0.00910906	316	284	FOXQ1;NOP58;CA9;PPIA;S100P;HSP90AA1;SOX9;BZW2;BACE2;RPS21;ANXA3;HMGB1;MGAT5;EPRS;SNRPG;ABHD2;IER3;HUWE1;RPL13;CD55;LCN2;KRT18;RPL12;TM4SF1;RPL39;NBPF15;RPS20;OCIAD2;CLIC1;KCNE3;SDC4;RPS4X;SLC6A14;RPLP0;NQO1;RPL24;GPX2;RPS18;PLEK2;RPS3;VSIG1;KIAA0907;MAGED1;NDUFA4;RPL37A;UBA52;ANKRD22;RAB13;CUTA;ARL6IP1;CDCA7L;GPRC5A;RPL38;MUC5AC;RPL19;SULT1C2;RPS6;ATP5E;SUMO2;TMC5;HIST1H4C;FAM3B;ZNF185;PABPC3;GMD…	CALM2;ALDH9A1;CMTM4;TSPAN8;NDUFA6;TXNDC5;PTTG1IP;C2CD5;DDX17;MYL6;AKR1C3;NDUFS2;GATA6-AS1;DCAF6;UQCRC1;CDC42BPA;EDEM3;ASAP2;CYSTM1;RAB27B;NET1;PPCS;TMBIM4;FAM114A1;SIDT2;IGKC;B2M;LGALS3;PHYH;TMCO1;BLNK;CD164;KLHDC2;PIGR;UAP1;AGR3;SLC35A1;MGST3;ST6GALNAC1;GALNT7;TAX1BP3;PLS1;FAM107B;CAPN9;SCGB2A1;LIPH;RASSF6;FXYD3;SOSTDC1;TXNIP;SH3RF1;ABCD3;CAPN2;AKR1B10;PLAC8;FCGBP;ZDHHC7;SH3BGRL2;PLA2G10;RAB27A;…
allergic asthma DOID-9415 human GSE41649 sample 716	0.284377	1.41765	0.00757576	0.00925287	329	292	EGFL6;UBE2S;CD44;KRT23;PSPH;PTP4A3;GALNT6;CHI3L1;CKS2;IFITM1;PMAIP1;MFAP2;COL7A1;ZP3;SLC52A2;DARS;S100A2;SLC25A32;RRM2;MMP10;DDX39A;COL4A2;PMEPA1;ABCC1;S100P;LY6E;ENO1;TRIM16;LIF;LSM8;RTEL1;SERPINE2;MRPL4;BACE2;FAM50A;DSG3;IL13RA2;COL18A1;UCHL3;TMEM165;GPX1;CFI;IFT81;LSM2;TNFRSF11B;CXCL11;NMU;ZWINT;OAS3;HIST2H2AA4;TNC;C1QTNF1;ITGB3BP;UBD;GZMB;CMC2;CDC37;TCERG1;POLR2E;PGD;ATP13A2;MATN3;IFI6;PLXNB1…	EGFL6;UBE2S;CD44;KRT23;PSPH;PTP4A3;GALNT6;CHI3L1;CKS2;IFITM1;PMAIP1;MFAP2;COL7A1;ZP3;SLC52A2;DARS;S100A2;SLC25A32;RRM2;MMP10;DDX39A;COL4A2;PMEPA1;ABCC1;S100P;LY6E;ENO1;TRIM16;LIF;LSM8;RTEL1;SERPINE2;MRPL4;BACE2;FAM50A;DSG3;IL13RA2;COL18A1;UCHL3;TMEM165;GPX1;CFI;IFT81;LSM2;TNFRSF11B;CXCL11;NMU;ZWINT;OAS3;HIST2H2AA4;TNC;C1QTNF1;ITGB3BP;UBD;GZMB;CMC2;CDC37;TCERG1;POLR2E;PGD;ATP13A2;MATN3;IFI6;PLXNB1…
Sendai virus infection C1319860 mouse GSE10211 sample 82	0.293708	1.41744	0.0107914	0.00925709	308	250	TRIB3;IFITM3;NOP58;PHLDA1;TAF1A;CXCL1;RBL1;GTPBP4;PPA1;GRPEL2;RAN;CXCL2;SHISA5;MCFD2;SLC35E4;SNHG1;CXCL5;TGIF1;KLF7;RABEPK;BID;OGFR;AREG;PSMB2;PHC2;PTBP3;OSER1;ACOT9;IL6;BUD31;TNFRSF11B;EIF6;VNN3;PTGS2;IFRD1;RPS6KA4;ICAM1;CD47;POLR2G;PTGES2;DNAJC10;PDZK1IP1;SQSTM1;RASSF1;TNK2;HSPA5;AMMECR1L;BDNF;PLAUR;PDIA4;APOBEC1;SDC4;TAP2;PDIA6;MANF;DDIT3;LDLR;SEC61G;KDELR3;TAP1;WDR92;SERPINB9;RHOB;TOR3A;PLIN2…	TRIB3;IFITM3;NOP58;PHLDA1;TAF1A;CXCL1;RBL1;GTPBP4;PPA1;GRPEL2;RAN;CXCL2;SHISA5;MCFD2;SLC35E4;SNHG1;CXCL5;TGIF1;KLF7;RABEPK;BID;OGFR;AREG;PSMB2;PHC2;PTBP3;OSER1;ACOT9;IL6;BUD31;TNFRSF11B;EIF6;VNN3;PTGS2;IFRD1;RPS6KA4;ICAM1;CD47;POLR2G;PTGES2;DNAJC10;PDZK1IP1;SQSTM1;RASSF1;TNK2;HSPA5;AMMECR1L;BDNF;PLAUR;PDIA4;APOBEC1;SDC4;TAP2;PDIA6;MANF;DDIT3;LDLR;SEC61G;KDELR3;TAP1;WDR92;SERPINB9;RHOB;TOR3A;PLIN2…
non-systemic juvenile idiopathic arthritis (sJIA) (subgroup-RF-polyarthritis) DOID-848 human GSE21521 sample 578	-0.299308	-1.45217	0	0.00930024	327	250	GRHL1;CXCL3;LRP11;DUSP4;PLS3;PALM2-AKAP2;BHLHE40;CXCL8;TMEM255B;EREG;GPR19;HIST1H2BG;OSM;AQP9;SPARC;PDGFRB;NAMPT;IL6;HIST2H2AA3;PTGS2;FCGR3B;HIST1H3H;TWIST1;IL1B;ICAM1;GNA15;HIST1H2BK;BCL7A;FPR2;SOCS3;G0S2;HIST1H2AE;HSPA6;DAGLB;SDC4;HIST1H1D;PIM3;CBR3;SLC2A3;DGKH;DYSF;PF4;CYP4F3;TNFSF4;WASF1;GMPR;CMTM2;TTC7B;PROK2;PPBP;SLC12A7;PPP1R15A;BCKDK;MMD;IRS1;HIST1H1C;GUCY1B3;FAM3B;ASH1L-AS1;HBEGF;JUNB;TT…	RALGPS2;BANK1;LINC01013;EBF1;LYRM9;MILR1;ADAMTS17;NRG1;SGCE;FAM129C;PBX1;ASAP2;CASP5;CD22;VEPH1;TNFRSF13C;FCRL1;MS4A4A;RAB30;ATL1;XK;FAXDC2;PDLIM1;STON2;GCOM1;MXD1;VPREB3;HGD;CR2;TMEM140;MARCH3;FCRLA;SPATA20;CORO2B;ZMYND12;FCHO2;ST8SIA1;TMC4;FCER2;PSD3;TMEM56;CLU;LIPH;MGLL;FLVCR2;SETBP1;MOB3B;STAP1;MBNL1-AS1;SH3BGRL2;GFI1B;TLE4;ABCD2;PRKAR2B;SULT1B1;F13A1;ADAM28;MIR22HG;SCN3A;MMRN1;BTNL3;P2RY12;P…
facioscapulohumeral muscular dystrophy DOID-11727 human GSE15090 sample 540	-0.288167	-1.4512	0	0.00931912	372	333	IFITM3;TGFBI;CTHRC1;IARS;IFITM1;TIMP1;PKM;PLS3;LDHA;PSMD14;PPIA;IFITM2;PGK1;HMGB1;PFKM;SPARC;PHKA1;CKMT2;COL6A3;COL1A2;CHCHD2;SETD7;AZIN1;PTMA;NAA50;GYG1;PABPC1;SFRP4;CD55;CSTB;TUBA1C;FNDC1;EIF4A1;YWHAZ;NBPF15;CLDN12;VCAN;KANSL2;PSMB4;TUBA1B;CDK2AP1;PSMD1;PRSS23;EPDR1;TNNT1;YWHAQ;COL15A1;PPT1;CTSK;HNRNPA1P10;KLHL31;RPLP0;FSTL1;LAMC1;COL3A1;FAM210B;DHX15;NNMT;MRPL15;SMTNL2;PPIB;TPI1;ANXA5;EIF3D;YW…	ALDH9A1;GHITM;AK3;ATP5B;HSPA2;GPNMB;HLA-DPA1;DNAJB4;KCNJ2;CHMP3;IQGAP1;ATP5F1;SH3BGRL;MCU;MFSD1;GOT1;CPA3;IGFBP6;MAPK6;ZNF106;RNF146;UQCRFS1;DECR1;NBPF10;BIRC2;EFEMP1;TMBIM4;CXCL14;PDGFRA;TGFBR3;B2M;TTN;GABARAP;SPARCL1;LGALS3;TMOD1;PNRC1;CCDC80;AKR1C2;PCOLCE2;NPTN;ITM2B;OPTN;NBPF14;SAR1B;A2M;HERPUD1;RNASE1;CFH;CYBRD1;MPC1;MFAP5;NCOA4;KCTD12;HADHB;STRADB;CD302;SYNC;PGM1;CILP;F13A1;FAM162A;MEF2C;MI…
autism spectrum disorder DOID-0060041 human GSE28521 sample 1041	0.285359	1.41619	0	0.00942731	317	292	JADE3;RIPK2;DUSP14;CBFB;SOX4;PLOD3;AHCY;PHLDA1;CD44;CALU;PLOD1;CKS2;ELK1;TMEM158;HIST3H2A;OTUD6B;TCFL5;NCAPD2;DESI1;SMC4;HSPE1;RRP15;DDIT4;CARHSP1;CNPY3;TAGLN2;KIF21B;DOCK9;NUDT5;TGM2;PTGES3;SLC39A6;PRDX4;DNAJA1;OLR1;ISG20L2;LYN;FAM84B;CXCL16;SPARC;RPS2;SH3BP4;UCHL3;CCSAP;DFFA;HIST2H2AA3;IFRD1;SLC7A5P1;DNAJB1;HIST1H2BK;YBX3;PABPC1;P4HA1;TRIM24;SLC2A12;NARS2;RPL12;TIMM10;ADAMTSL2;RAB23;FAIM;ARID5B…	JADE3;RIPK2;DUSP14;CBFB;SOX4;PLOD3;AHCY;PHLDA1;CD44;CALU;PLOD1;CKS2;ELK1;TMEM158;HIST3H2A;OTUD6B;TCFL5;NCAPD2;DESI1;SMC4;HSPE1;RRP15;DDIT4;CARHSP1;CNPY3;TAGLN2;KIF21B;DOCK9;NUDT5;TGM2;PTGES3;SLC39A6;PRDX4;DNAJA1;OLR1;ISG20L2;LYN;FAM84B;CXCL16;SPARC;RPS2;SH3BP4;UCHL3;CCSAP;DFFA;HIST2H2AA3;IFRD1;SLC7A5P1;DNAJB1;HIST1H2BK;YBX3;PABPC1;P4HA1;TRIM24;SLC2A12;NARS2;RPL12;TIMM10;ADAMTSL2;RAB23;FAIM;ARID5B…
Crohn's disease DOID-8778 human GSE3365 sample 794	0.28635	1.41349	0.00411523	0.00971583	261	250	IRAK1;RLIM;IFITM1;TIMP1;GTF3A;OLA1;CXCL2;FBL;LDHA;FXYD5;PPIA;IFITM2;CXCL8;S100P;NAP1L1;TAGLN2;TOMM6;TMEM123;TREM1;TALDO1;SNRPD2;EIF3H;AQP9;SPARC;XPO6;TCF7;GPX1;PHC2;TUBA4A;NAMPT;RPS7;PTGS2;CTNNB1;EIF3E;FCGR3B;HIST1H3H;HUWE1;HIST2H2AA4;HIST1H2BK;DYNLRB1;PABPC1;ODC1;FPR1;HCAR3;RPL36;G0S2;LCN2;TUBA1C;RPL12;ACSL1;RPL7A;LDHB;RPL39;RPL27;NBPF15;RPS20;ARID5B;PLAUR;RPL30;TUBA1B;RPS4X;SLC2A3;RPS5;EEF2;HIS…	IRAK1;RLIM;IFITM1;TIMP1;GTF3A;OLA1;CXCL2;FBL;LDHA;FXYD5;PPIA;IFITM2;CXCL8;S100P;NAP1L1;TAGLN2;TOMM6;TMEM123;TREM1;TALDO1;SNRPD2;EIF3H;AQP9;SPARC;XPO6;TCF7;GPX1;PHC2;TUBA4A;NAMPT;RPS7;PTGS2;CTNNB1;EIF3E;FCGR3B;HIST1H3H;HUWE1;HIST2H2AA4;HIST1H2BK;DYNLRB1;PABPC1;ODC1;FPR1;HCAR3;RPL36;G0S2;LCN2;TUBA1C;RPL12;ACSL1;RPL7A;LDHB;RPL39;RPL27;NBPF15;RPS20;ARID5B;PLAUR;RPL30;TUBA1B;RPS4X;SLC2A3;RPS5;EEF2;HIS…
Cardiac Failure C0018801 mouse GSE1988 sample 273	0.298223	1.41297	0.00833333	0.00977334	275	217	S100A11;TNFRSF12A;IFITM3;COL4A1;GARS;LAS1L;CALU;PERP;E2F6;MIF;PTPN11;COL4A2;SMYD2;LRRC58;LDHA;BGN;FXYD5;PPIA;PDCD5;NPM1;F2R;PSME4;PGK1;POMP;ANXA3;TGM2;S100A9;SPARC;COMT;RPL36A;PLA2G16;COL1A2;LTBP2;RBBP7;CTNNB1;GAPDH;MRPS34;PSMD2;PSMB7;VCP;DYNLRB1;ALPK3;SQSTM1;IGFBP7;GAS5;PSMA3;NCKAP1;HIST1H2BL;UBR5;S100A8;ITGBL1;RPL10;TCP1;FRMD5;TUBA1B;ENAH;ANP32B;TPR;ALPK2;EEF2;RAB11FIP5;RPL28;FSTL1;RPL21;BAG3;L…	S100A11;TNFRSF12A;IFITM3;COL4A1;GARS;LAS1L;CALU;PERP;E2F6;MIF;PTPN11;COL4A2;SMYD2;LRRC58;LDHA;BGN;FXYD5;PPIA;PDCD5;NPM1;F2R;PSME4;PGK1;POMP;ANXA3;TGM2;S100A9;SPARC;COMT;RPL36A;PLA2G16;COL1A2;LTBP2;RBBP7;CTNNB1;GAPDH;MRPS34;PSMD2;PSMB7;VCP;DYNLRB1;ALPK3;SQSTM1;IGFBP7;GAS5;PSMA3;NCKAP1;HIST1H2BL;UBR5;S100A8;ITGBL1;RPL10;TCP1;FRMD5;TUBA1B;ENAH;ANP32B;TPR;ALPK2;EEF2;RAB11FIP5;RPL28;FSTL1;RPL21;BAG3;L…
Sarcoidosis C0036202 human GSE2657 sample 12	0.277395	1.41053	0	0.0100418	413	392	ENC1;S100A11;EIF3B;IFITM3;CBFB;CBX4;UBE2S;HSP90AB1;SLC5A6;CEBPB;HSPD1;IFITM1;HDGF;MIF;PKM;MCM6;LDHA;PIEZO1;SET;BHLHE40;PTBP1;NCL;IFITM2;FASN;S100P;NAP1L4;HSP90AA1;ENO1;NAP1L1;MTHFD2;KARS;PGK1;TAGLN2;KIF21B;SNRPB;TMEM123;EIF3M;TRPC4AP;NME1-NME2;S100A9;PASK;DNAJA1;BCAP31;GPI;RBMX;PLP2;NME2;ZYX;PRDX1;IMPDH2;RPL36A;TUBA4A;BUD31;RPL35;DNAJB6;GAPDH;CTSH;DRAP1;CD47;DNAJB1;TOMM20;SRSF2;ODC1;CD55;CSTB;EIF…	ENC1;S100A11;EIF3B;IFITM3;CBFB;CBX4;UBE2S;HSP90AB1;SLC5A6;CEBPB;HSPD1;IFITM1;HDGF;MIF;PKM;MCM6;LDHA;PIEZO1;SET;BHLHE40;PTBP1;NCL;IFITM2;FASN;S100P;NAP1L4;HSP90AA1;ENO1;NAP1L1;MTHFD2;KARS;PGK1;TAGLN2;KIF21B;SNRPB;TMEM123;EIF3M;TRPC4AP;NME1-NME2;S100A9;PASK;DNAJA1;BCAP31;GPI;RBMX;PLP2;NME2;ZYX;PRDX1;IMPDH2;RPL36A;TUBA4A;BUD31;RPL35;DNAJB6;GAPDH;CTSH;DRAP1;CD47;DNAJB1;TOMM20;SRSF2;ODC1;CD55;CSTB;EIF…
Retinitis Pigmentosa C0035334 mouse GSE128 sample 33	0.284734	1.41076	0	0.0100586	338	283	CAMSAP1;TKT;IFITM3;COL4A1;HSP90AB1;PTP4A3;KPNA2;NONO;LIMK1;PPA1;PKM;GSTP1;HSP90AA1;NPM1;PRMT1;HSPE1;BZW2;CCT5;STRAP;PGK1;SNRPB;DEK;POMP;SNRPE;LAPTM4B;PSMC2;RPL8;SPARC;RPS2;TNPO3;PSMA2;SCAMP3;CADPS;RPS7;CLPP;CHD7;IER3;MED27;TOP1;FKBP4;PCBP4;RPL7;EFNA3;YBX3;RPL13;RPL18;NOMO1;GUK1;RPL22L1;HSPA5;RPL36;BANF1;GAS5;PSMA3;RPL10;ERGIC3;PLK3;VPS35;TUBA1B;SDC4;SF3A2;HNRNPL;VBP1;RPLP0;DKK3;RPL21;PARK7;HSP90B…	CAMSAP1;TKT;IFITM3;COL4A1;HSP90AB1;PTP4A3;KPNA2;NONO;LIMK1;PPA1;PKM;GSTP1;HSP90AA1;NPM1;PRMT1;HSPE1;BZW2;CCT5;STRAP;PGK1;SNRPB;DEK;POMP;SNRPE;LAPTM4B;PSMC2;RPL8;SPARC;RPS2;TNPO3;PSMA2;SCAMP3;CADPS;RPS7;CLPP;CHD7;IER3;MED27;TOP1;FKBP4;PCBP4;RPL7;EFNA3;YBX3;RPL13;RPL18;NOMO1;GUK1;RPL22L1;HSPA5;RPL36;BANF1;GAS5;PSMA3;RPL10;ERGIC3;PLK3;VPS35;TUBA1B;SDC4;SF3A2;HNRNPL;VBP1;RPLP0;DKK3;RPL21;PARK7;HSP90B…
Muscular Dystrophy C0026850 mouse GSE2629 sample 18	0.286084	1.40878	0.00769231	0.0102245	309	263	S100A11;IFITM3;CBFB;CALU;RCN1;SERPINH1;LIMK1;CSNK1G2;RAN;NUTF2;BGN;PPIA;TPM4;LY6E;COL5A2;COL1A1;TAGLN2;SNRPB;ANXA3;H19;SPP1;RPL8;MORF4L2;DNAJA1;SPARC;RPS2;HSPA8;FKBP9;CD81;COL6A3;COL1A2;SLC25A39;U2AF2;SEC61A1;CTNNB1;PTMA;PGM2;FSCN1;COL5A1;H2AFZ;SRSF2;RPL13;PABPC1;SFRP4;AP1S1;HSPA5;TUBA1C;CILP2;ATOX1;FNDC1;RPL7A;RPL10;YWHAZ;UQCC1;VKORC1;TUBA1B;YWHAQ;RPS5;KDELR3;COL15A1;CTSK;PTMS;SCX;QDPR;FSTL1;RHO…	S100A11;IFITM3;CBFB;CALU;RCN1;SERPINH1;LIMK1;CSNK1G2;RAN;NUTF2;BGN;PPIA;TPM4;LY6E;COL5A2;COL1A1;TAGLN2;SNRPB;ANXA3;H19;SPP1;RPL8;MORF4L2;DNAJA1;SPARC;RPS2;HSPA8;FKBP9;CD81;COL6A3;COL1A2;SLC25A39;U2AF2;SEC61A1;CTNNB1;PTMA;PGM2;FSCN1;COL5A1;H2AFZ;SRSF2;RPL13;PABPC1;SFRP4;AP1S1;HSPA5;TUBA1C;CILP2;ATOX1;FNDC1;RPL7A;RPL10;YWHAZ;UQCC1;VKORC1;TUBA1B;YWHAQ;RPS5;KDELR3;COL15A1;CTSK;PTMS;SCX;QDPR;FSTL1;RHO…
Bipolar Disorder 3312 human GSE12654 sample 461	0.29076	1.4067	0	0.010442	266	248	ENC1;IFITM3;TUBB3;COA1;ATP6V1F;MIF;RAN;PPIA;PEA15;WDR18;HSP90AA1;ENO1;RUVBL2;PRKAR1B;GLO1;SPP1;SNRPD2;RPL8;GPI;SPARC;RPS2;RPS15;NME2;HSPA8;PRDX1;RPS19;CD81;RPL35;RPS7;CTNNB1;PUF60;UBE2M;GAPDH;RPL7;RPL13;RPL18;PITRM1;PSMB5;HSPA5;PGD;LDHB;RPL10;TCP1;RPS20;RPL30;TUBA1B;DDIT3;RPS10;SLC2A3;RPS5;EEF2;RPL29;ERI3;GNB2;RPL28;RGS4;QDPR;PSMB1;RPLP0;HSPA1B;RHBDL1;RPL24;RPL21;PARK7;RPL31;RPS18;RPL6;RPL37;RPLP…	ENC1;IFITM3;TUBB3;COA1;ATP6V1F;MIF;RAN;PPIA;PEA15;WDR18;HSP90AA1;ENO1;RUVBL2;PRKAR1B;GLO1;SPP1;SNRPD2;RPL8;GPI;SPARC;RPS2;RPS15;NME2;HSPA8;PRDX1;RPS19;CD81;RPL35;RPS7;CTNNB1;PUF60;UBE2M;GAPDH;RPL7;RPL13;RPL18;PITRM1;PSMB5;HSPA5;PGD;LDHB;RPL10;TCP1;RPS20;RPL30;TUBA1B;DDIT3;RPS10;SLC2A3;RPS5;EEF2;RPL29;ERI3;GNB2;RPL28;RGS4;QDPR;PSMB1;RPLP0;HSPA1B;RHBDL1;RPL24;RPL21;PARK7;RPL31;RPS18;RPL6;RPL37;RPLP…
ulcerative colitis DOID-8577 human GSE3365 sample 762	0.288305	1.40462	0.00425532	0.0107841	271	253	S100A11;IFITM3;CD44;CEBPB;RLIM;IFITM1;TIMP1;PKM;CXCL2;LDHA;FXYD5;PPIA;NCL;IFITM2;CXCL8;S100P;ENO1;PGK1;EREG;PTDSS1;TMEM123;R3HDM4;TREM1;S100A9;AQP9;ZYX;TCF7;GPX1;NAMPT;CHCHD2;CTNNB1;FCGR3B;HIST1H3H;GAPDH;IER3;HUWE1;IL1B;POLR2G;HIST1H2BK;YBX3;PABPC1;FPR1;HCAR3;CSTB;RPL36;G0S2;RPL7A;LDHB;RPL39;RPL27;MMP9;PLAUR;GATAD2A;HNRNPA1L2;RPL30;SLC2A3;SRSF9;RPS5;EEF2;HIST2H2BE;RPL28;GSTO1;RHOB;PF4;PARK7;RPS18…	S100A11;IFITM3;CD44;CEBPB;RLIM;IFITM1;TIMP1;PKM;CXCL2;LDHA;FXYD5;PPIA;NCL;IFITM2;CXCL8;S100P;ENO1;PGK1;EREG;PTDSS1;TMEM123;R3HDM4;TREM1;S100A9;AQP9;ZYX;TCF7;GPX1;NAMPT;CHCHD2;CTNNB1;FCGR3B;HIST1H3H;GAPDH;IER3;HUWE1;IL1B;POLR2G;HIST1H2BK;YBX3;PABPC1;FPR1;HCAR3;CSTB;RPL36;G0S2;RPL7A;LDHB;RPL39;RPL27;MMP9;PLAUR;GATAD2A;HNRNPA1L2;RPL30;SLC2A3;SRSF9;RPS5;EEF2;HIST2H2BE;RPL28;GSTO1;RHOB;PF4;PARK7;RPS18…
Senescence C0001792 human GSE1572 sample 408	-0.292807	-1.4413	0	0.0107881	286	256	TPD52L2;DGKZ;RANGAP1;AARS;LZTS3;EMD;MIF;CARM1;AGRN;EIF4EBP1;PRKAR1B;AGT;TMEM123;NUDC;TGM2;TALDO1;ZNF146;PLA2G16;LARP1;UBA1;HIST1H2BN;EEF1D;HPRT1;PTMA;CTSH;MARCKSL1;SYPL1;RPL13;PDZK1IP1;POLR2I;RAD21;SEPT2;TBCB;VGF;CANX;S100A8;TUBA1B;LAMP1;CDK2AP1;ANP32B;GDI1;LRRC37A3;MTSS1L;QDPR;PSMB1;GPX4;HNRNPK;RPL27A;PIP4K2B;HTRA1;BIN1;TJP2;RPS27A;PFKP;RPL32;APBA2;PTOV1;RPL19;RPS6;USP11;LAMP2;EIF4G2;TEX261;LGAL…	FAM171A1;SCN1B;ALDH9A1;HSPA2;SEMA3B;GAB2;HLA-DPA1;FOXO4;GATM;DAPK2;CDKN1A;USP33;ASAH1;TNFRSF1A;ENPP2;CRYAB;BAIAP3;MADCAM1;ID2;SNCG;BSG;ARNT2;PHLPP1;DNM2;SPARCL1;FGFR3;GIPC1;MT2A;CCL19;CKB;AHNAK;TAX1BP3;S100B;RNASE1;ECH1;SUN2;KBTBD11;FRYL;KTN1;ZBTB16;HADHB;ELAVL4;MBP;TXNIP;GSN;FNBP1;GPM6B;MT1X;SELENBP1;BCAS1;ITM2A;SEC14L5;MT1G;MT1H;MT1E;MT1F;PRDX6;FAM107A;MT1M;MAL;PDE8A;METTL7A;FXYD1;ATP1A2;ABCA8;…
tuberculosis DOID-399 human GSE54992 sample 564	-0.29621	-1.43972	0	0.0109249	275	206	PAQR4;SPC25;PLOD1;POLA1;GALK1;AGTRAP;RRM2;NTHL1;G6PD;LY6E;FAM72D;DLGAP5;GOLGA7B;CHEK2;S100A9;FKBP9;ASGR1;REEP6;COL6A3;FCGR3B;ETV7;PEMT;KDM1B;CAMKMT;IGFBP7;PRSS23;TNNT1;ERI3;CYP4F3;KCNQ1;NHS;PLA2G15;NFE2;ANKRD22;UBE2L6;MSRB1;TTC16;CEACAM4;GMDS;RRAS;SLC39A4;TBXAS1;PSME2;SPOCK1;KPTN;CREB5;ANXA4;IL32;HK3;UPK3A;TMEM117;DIAPH2;RHOBTB2;HGF;NTNG2;FCGR1B;FAM225A;OLFM4;FBXW8;BST2;PRAM1;APOBEC3A;CLTCL1;MNDA…	CHRM3-AS2;FCRL1;C1QC;ALDH1A1;CD33;GZMA;NCF1C;MICALCL;MZB1;AK5;CD1C;WLS;RTN1;MAP2K6;IGLV2-23;KLF8;CD1D;ARRB1;SPINT1;MS4A6A;CYBRD1;IMPA2;CORO2B;AIFM3;RGS22;LINC00494;CPED1;CCR10;FCER2;HHAT;SCUBE1;NPY1R;TNFSF10;SIGLEC1;TST;SULT1B1;OSBPL1A;MPND;FGL2;TNFRSF17;CD36;MMRN1;LGALS2;RYR1;EPHX2;ANO5;SLC9A9;CLEC3B
systemic lupus erythematosus DOID-9074 human GSE55447 sample 1072	0.286431	1.40322	0	0.0109444	282	244	TOMM34;HSPH1;SNTB1;CCND1;LMBR1;WDR12;KPNA2;CHAF1B;ZNF593;GGCT;ZNF239;THUMPD2;TTL;POLR3K;TCFL5;CDC20;SLC25A22;MTAP;PRC1;RNASEH1;SCML1;FEN1;RUVBL2;RRP15;CEP78;SERPINE2;USPL1;KPNA3;AGO2;ZNF696;HS2ST1;MORF4L2;MRPS17;TAF2;UTP15;ABLIM2;SRXN1;CXXC5;HKDC1;ZNF7;RBM42;EAF1;TMEM241;TNFAIP8L1;RMI2;CSPP1;YBX3;AIMP2;TSN;XXYLT1;WFS1;HSDL1;SETD6;FOXC1;PAPSS1;SUGT1;CCL20;RITA1;PSMD1;HSPBAP1;HIST2H2AC;ADA;HSPA1B;R…	TOMM34;HSPH1;SNTB1;CCND1;LMBR1;WDR12;KPNA2;CHAF1B;ZNF593;GGCT;ZNF239;THUMPD2;TTL;POLR3K;TCFL5;CDC20;SLC25A22;MTAP;PRC1;RNASEH1;SCML1;FEN1;RUVBL2;RRP15;CEP78;SERPINE2;USPL1;KPNA3;AGO2;ZNF696;HS2ST1;MORF4L2;MRPS17;TAF2;UTP15;ABLIM2;SRXN1;CXXC5;HKDC1;ZNF7;RBM42;EAF1;TMEM241;TNFAIP8L1;RMI2;CSPP1;YBX3;AIMP2;TSN;XXYLT1;WFS1;HSDL1;SETD6;FOXC1;PAPSS1;SUGT1;CCL20;RITA1;PSMD1;HSPBAP1;HIST2H2AC;ADA;HSPA1B;R…
diabetes mellitus type 2 DOID-9352 human GSE12643 sample 766	0.291084	1.402	0	0.0111304	254	241	ENC1;SLC7A5;MMP11;HOMER1;NMB;STC1;ZNF593;VEGFA;DHCR7;CPNE1;ERF;CSNK1E;PRPS1;PALM2-AKAP2;NUTF2;BGN;SQLE;ABCE1;LIMS1;ACTN1;PRMT1;THOC2;DDIT4;FADS2;AMOTL2;SERPINE1;DOCK9;TGM2;SPP1;PHLDA2;LEF1;ASCC3;TSPAN5;PHC2;CHN1;PTK7;IL6;CTNNB1;MPHOSPH10;NID2;CTSH;AHSA1;NCBP2;TCERG1;MRPL19;IGFBP7;BICD1;FOXC1;PNP;SRF;PLK3;DAPK3;SDC4;GTF2H4;CALR;GSK3B;PTMS;MTSS1L;XRCC4;RGS4;RHOB;MXRA5;TNFSF4;KIAA1024;ERH;KHDRBS3;EG…	ENC1;SLC7A5;MMP11;HOMER1;NMB;STC1;ZNF593;VEGFA;DHCR7;CPNE1;ERF;CSNK1E;PRPS1;PALM2-AKAP2;NUTF2;BGN;SQLE;ABCE1;LIMS1;ACTN1;PRMT1;THOC2;DDIT4;FADS2;AMOTL2;SERPINE1;DOCK9;TGM2;SPP1;PHLDA2;LEF1;ASCC3;TSPAN5;PHC2;CHN1;PTK7;IL6;CTNNB1;MPHOSPH10;NID2;CTSH;AHSA1;NCBP2;TCERG1;MRPL19;IGFBP7;BICD1;FOXC1;PNP;SRF;PLK3;DAPK3;SDC4;GTF2H4;CALR;GSK3B;PTMS;MTSS1L;XRCC4;RGS4;RHOB;MXRA5;TNFSF4;KIAA1024;ERH;KHDRBS3;EG…
endometriosis DOID-289 human GSE6364 sample 945	0.284847	1.40162	0.0041841	0.0111637	282	257	MMP7;SORD;CTHRC1;RCN1;KPNA2;PRR11;PPA1;WNT5A;PSMA7;RAN;LDHA;SET;HSP90AA1;RPN2;HSPE1;COL5A2;TACSTD2;TMEM123;PTGES3;SPP1;DNAJA1;SPARC;DPM1;HSPA8;PRDX1;GPX1;CFI;FKBP9;PSMA2;COL6A3;SNRPG;RBBP7;PTGS2;EIF3E;LGR5;PSMD2;ODC1;CSTB;HSPA5;IGFBP7;LCN2;KRT18;S100A8;YWHAZ;RPL27;OCIAD2;TBCA;VCAN;CLIC1;RPL30;PSMB4;LYPLA1;YWHAQ;SEC61G;RPS5;CTSK;RPL28;CTNNAL1;RPL24;RPL21;PARK7;HSP90B1;RPL6;ZFP36L1;COL3A1;APOL1;RPL…	MMP7;SORD;CTHRC1;RCN1;KPNA2;PRR11;PPA1;WNT5A;PSMA7;RAN;LDHA;SET;HSP90AA1;RPN2;HSPE1;COL5A2;TACSTD2;TMEM123;PTGES3;SPP1;DNAJA1;SPARC;DPM1;HSPA8;PRDX1;GPX1;CFI;FKBP9;PSMA2;COL6A3;SNRPG;RBBP7;PTGS2;EIF3E;LGR5;PSMD2;ODC1;CSTB;HSPA5;IGFBP7;LCN2;KRT18;S100A8;YWHAZ;RPL27;OCIAD2;TBCA;VCAN;CLIC1;RPL30;PSMB4;LYPLA1;YWHAQ;SEC61G;RPS5;CTSK;RPL28;CTNNAL1;RPL24;RPL21;PARK7;HSP90B1;RPL6;ZFP36L1;COL3A1;APOL1;RPL…
Ulcerative Colitis C0009324 human GSE3365 sample 188	0.290393	1.39891	0.00408163	0.0114453	272	252	S100A11;IFITM3;CD44;CEBPB;RLIM;IFITM1;TIMP1;PKM;CXCL2;LDHA;FXYD5;PPIA;NCL;IFITM2;CXCL8;S100P;ENO1;PGK1;PTDSS1;TMEM123;R3HDM4;TREM1;S100A9;AQP9;SPARC;ZYX;TCF7;GPX1;NAMPT;CHCHD2;CTNNB1;FCGR3B;HIST1H3H;GAPDH;IER3;HUWE1;IL1B;POLR2G;HIST1H2BK;YBX3;PABPC1;FPR1;HCAR3;CSTB;RPL36;G0S2;TUBA1C;RPL7A;LDHB;RPL39;MMP9;PLAUR;GATAD2A;HNRNPA1L2;VCAN;RPL30;SLC2A3;SRSF9;RPS5;EEF2;HIST2H2BE;RPL28;GSTO1;RHOB;PF4;PARK…	S100A11;IFITM3;CD44;CEBPB;RLIM;IFITM1;TIMP1;PKM;CXCL2;LDHA;FXYD5;PPIA;NCL;IFITM2;CXCL8;S100P;ENO1;PGK1;PTDSS1;TMEM123;R3HDM4;TREM1;S100A9;AQP9;SPARC;ZYX;TCF7;GPX1;NAMPT;CHCHD2;CTNNB1;FCGR3B;HIST1H3H;GAPDH;IER3;HUWE1;IL1B;POLR2G;HIST1H2BK;YBX3;PABPC1;FPR1;HCAR3;CSTB;RPL36;G0S2;TUBA1C;RPL7A;LDHB;RPL39;MMP9;PLAUR;GATAD2A;HNRNPA1L2;VCAN;RPL30;SLC2A3;SRSF9;RPS5;EEF2;HIST2H2BE;RPL28;GSTO1;RHOB;PF4;PARK…
Ankylosing Spondylitides C0038013 human GSE11886 sample 202	-0.298114	-1.43575	0.00421941	0.0114727	274	228	TGFBI;CXCL3;PLAU;TIMP1;TMEM158;NUDT1;ADCY3;OTUB2;RPS6KL1;G6PD;CLEC5A;WDR18;CXCL5;ZBTB9;TPD52L1;TNFSF9;THADA;RMI2;SLC12A8;IGFBP7;G0S2;GAL;NCR3LG1;AFAP1L1;KCNE3;CTSK;TRIM32;NQO1;ITGA6;RAI14;PLA2G15;DEXI;HTRA1;BRCC3;MAGED1;MRPL48;NEU1;PPBP;CHMP4C;CDKAL1;KCNAB2;SLC48A1;MICB;FAM213B;DOCK11;SULT1C2;THBD;EOGT;EIF2B2;LY6G5C;GPX7;HIST1H4C;PLEKHA1;GAS2L3;NRCAM;SLC39A4;BCL11A;DNASE2;CCL3;IDH2;CD1A;PI4K2A;PO…	RCAN1;DOK2;MRGPRF;VSIG4;KCNJ5;AKR1C3;TANGO2;ZNF667-AS1;ID3;SLC6A16;KBTBD3;KANSL1-AS1;PPIC;IGFLR1;RAB42;STARD9;PTGS1;HOXA5;ENPP2;IGFBP6;LINC00969;YPEL4;INPP5A;XK;OTOA;LY86;NCKAP1L;IPCEF1;PHYH;SIGLEC17P;CD1C;WLS;TMEM45B;PRADC1;ACOT2;CNRIP1;CD101;SPATA20;AHRR;CERK;SLC36A1;PIP5K1B;ACACB;TP53I3;PGM1;PAQR5;IL1R2;F13A1;SRPX;PLD1;MAOA;SULT1A1;CLEC10A;PAPSS2;NDRG2;RETSAT;MT1E;HPGDS;MT1M;PKIB;DHRS11;CA2;SU…
facioscapulohumeral muscular dystrophy DOID-11727 human GSE36398 sample 672	-0.294738	-1.43335	0	0.0117017	314	238	S100A11;CD44;RPP40;PPA1;DPY19L1;FMNL2;PKM;BCL2L1;TPM4;DUSP10;ACTN1;F2R;COL1A1;ASB9;SPP1;AQP9;PANX1;SPARC;PHKA1;C2CD4B;NAMPT;COL1A2;PLAGL2;RUNX1;TNC;DSTNP2;ZNF503-AS2;MCAM;CSF3R;IGFBP7;FCGR3A;S100A8;CCL24;ADAMTS9;TDO2;DIAPH1;ZNF273;SERPINB9;RGS4;NQO1;ALDH1B1;COL3A1;CXCL10;NNMT;CXCL9;DOCK11;HIST1H3A;CALD1;RFX5;HIST1H2BM;IGHG1;MYLPF;FCRLB;PLEKHA1;TMSB10;JUNB;OSMR;HAUS1;CTGF;EGR1;ANXA1;PDZD11;NR4A1;T…	IL12RB2;CSRP1;STEAP4;MAFB;PARP15;PER1;CD53;CD24;TLDC2;ACTG2;GPC3;GZMK;CD163;LMNTD2;MGP;SH3RF2;CLSTN2;CIB2;SLC38A4;CCDC144CP;AOX1;C1QB;FHL5;RASSF2;PTPRC;ARHGAP28;RASSF5;MEGF10;CIDEC;CNN1;SKAP2;SH3BGRL;MYBPC2;APOBEC3C;ITK;LGMN;KLF15;RGS10;ZDHHC14;MS4A4A;CHRNA1;EFEMP1;EVI2B;MRC1;SVEP1;PDGFRA;IGKV3-20;CCDC80;COL14A1;SAR1B;EHHADH;ITGAL;MS4A6A;RNASE1;CFH;CMKLR1;MFAP5;MYLK;CPED1;PRKCB;MYH11;CTSS;CCL5;NP…
Obstructive sleep apnea C0520679 mouse GSE1873 sample 217	0.290374	1.39519	0.0117188	0.0120083	275	218	TKT;CCND1;POLD2;TMEM41A;SIGMAR1;CXCL1;RGS16;TMEM97;NIT2;DHCR7;MCM6;NANP;PRPS1;MID1IP1;ACLY;SQLE;FADS1;FASN;EEPD1;ENO1;GDF15;NSDHL;FADS2;ACACA;LSM8;PSME4;SLC19A2;SNRPB;CACYBP;KHK;UCHL3;PCNA;TARS;MCTS1;GRB7;GAS2;CTNNB1;GAPDH;FMO3;LACTB2;NOL3;PGD;HIST1H2BL;MCM5;CYB5B;DPY30;PAPSS1;PSMD5;CSNK2B;HMBS;MANF;GORASP2;NR1D1;MLF2;ATP11C;ME1;NQO2;RDH11;CYP39A1;FDPS;ALDH1B1;MVD;VMP1;RHOD;PSMD8;COMMD6;FBXO2;ANX…	TKT;CCND1;POLD2;TMEM41A;SIGMAR1;CXCL1;RGS16;TMEM97;NIT2;DHCR7;MCM6;NANP;PRPS1;MID1IP1;ACLY;SQLE;FADS1;FASN;EEPD1;ENO1;GDF15;NSDHL;FADS2;ACACA;LSM8;PSME4;SLC19A2;SNRPB;CACYBP;KHK;UCHL3;PCNA;TARS;MCTS1;GRB7;GAS2;CTNNB1;GAPDH;FMO3;LACTB2;NOL3;PGD;HIST1H2BL;MCM5;CYB5B;DPY30;PAPSS1;PSMD5;CSNK2B;HMBS;MANF;GORASP2;NR1D1;MLF2;ATP11C;ME1;NQO2;RDH11;CYP39A1;FDPS;ALDH1B1;MVD;VMP1;RHOD;PSMD8;COMMD6;FBXO2
polycystic ovary syndrome DOID-11612 human GSE48301 sample 806	-0.305632	-1.42768	0.0078125	0.012389	241	172	CLDN1;MYC;HOMER1;LINC00346;RGS16;SNAI1;CXCL8;S100P;SLC19A2;USPL1;AXIN2;S100A9;TCF20;SPRY4;PLAGL2;SGIP1;LGR5;CHORDC1;ICAM1;DNAJB1;HIST1H2BK;UBD;USP27X;LCN2;HSPA6;TNFRSF9;S100A8;GAL;DDX20;NR1D1;ZNF267;RGS4;GPR84;EGR3;GABRP;ZNF597;SEMA3A;ERRFI1;ETV5;EGR1;NFKBIZ;GADD45B;GFPT2;JUN;IL1RL2;HIVEP2;EGR2;SAMD12;OLFM4;NR4A3;THBS1;TIMP3;EYA1;MAL2;REL;SUZ12P1;ATF3;JMY;OCLM;CD83;HIVEP1;XAF1;MSL2;THAP1;ETV1;KMT…	LRFN5;GABRB2;CCDC144CP;TSPAN8;ZNF136;LAMA2;PPP1R9A;DNAJB4;ZNF737;HEXIM1;NOTCH2NL;CTH;PGM5P2;RAB30;DENND2C;ANKRD20A4;PER3;ADPRM;VLDLR-AS1;TTN;BHLHE41;CCDC141;KIT;ANKRD20A1;ANKRD20A3;NAIP;HLF;CYLD;ZNF350;FAM126B;GCNT4;STARD5;SCGB2A1;THRB;TNFSF10;GRIA4;GPM6B;PAG1;TLE4;CAMK2N1;CEACAM7;FSIP2;PTN;PDK4;GSTM5;HPGD;MAL;LPAR1;RNF152;CA2;GFRA2;SEMA3E
bronchopulmonary dysplasia UMLS CUI-C0006287 human GSE8586 sample 919	0.286767	1.39206	0.00398406	0.0125763	305	258	INHBA;EGFL6;COL4A1;NOP58;YWHAG;TGFBI;RCN1;KRT17;DARS;S100A2;KDELC1;VEGFA;SNHG6;NME1;PLS3;LDHA;SNHG16;MORC4;HSP90AA1;COL5A2;SERPINE2;MEST;RPS21;HMGB1;NME1-NME2;MORF4L2;RPS15;DPM1;RPS19;RPL36A;CCDC3;COL6A3;SNRPG;COL1A2;RPL35;EEF1D;RPS7;CTNNB1;PTMA;EIF3E;LBR;RPL14;POLR2G;RPL7;YBX3;HSPA5;NCKAP1;HNRNPA2B1;RPL39;RAB23;RPL10;RPL27;NBPF15;RPS20;HNRNPA1;TBCA;RPL30;LAMP1;CDK2AP1;RPS4X;SEC61G;COL15A1;HNRNPA…	INHBA;EGFL6;COL4A1;NOP58;YWHAG;TGFBI;RCN1;KRT17;DARS;S100A2;KDELC1;VEGFA;SNHG6;NME1;PLS3;LDHA;SNHG16;MORC4;HSP90AA1;COL5A2;SERPINE2;MEST;RPS21;HMGB1;NME1-NME2;MORF4L2;RPS15;DPM1;RPS19;RPL36A;CCDC3;COL6A3;SNRPG;COL1A2;RPL35;EEF1D;RPS7;CTNNB1;PTMA;EIF3E;LBR;RPL14;POLR2G;RPL7;YBX3;HSPA5;NCKAP1;HNRNPA2B1;RPL39;RAB23;RPL10;RPL27;NBPF15;RPS20;HNRNPA1;TBCA;RPL30;LAMP1;CDK2AP1;RPS4X;SEC61G;COL15A1;HNRNPA…
hepatocellular carcinoma DOID-684 human GSE57957 sample 660	0.279622	1.39174	0.00390625	0.012613	314	273	MMP7;TKT;IFITM3;COL4A1;CCND1;HSP90AB1;SLC5A6;AHCY;CEBPB;PLOD1;GALK1;TIMP1;FASN;SLC11A2;CFB;COL1A1;AGT;F12;TOMM6;RABEPK;SPP1;PSMC2;NCOA7;RPL8;AQP9;DNAJA1;CLCN7;SPARC;RPS2;PRDX1;COL1A2;CHCHD2;EIF3E;SAA1;MDH2;ASPSCR1;ODC1;AIMP2;UBD;SQSTM1;CDC37;INSIG1;IGFBP7;LCN2;ATOX1;RPL39;RPL27;TBCA;CCL20;RPL30;LAMP1;TMEM205;RPS10;EEF2;TNS3;GGH;PSMB1;RPLP0;HSPA9;RPL31;GPX2;HSP90B1;RPS18;RPL6;RPLP2;TFRC;CXCL10;SOD…	MMP7;TKT;IFITM3;COL4A1;CCND1;HSP90AB1;SLC5A6;AHCY;CEBPB;PLOD1;GALK1;TIMP1;FASN;SLC11A2;CFB;COL1A1;AGT;F12;TOMM6;RABEPK;SPP1;PSMC2;NCOA7;RPL8;AQP9;DNAJA1;CLCN7;SPARC;RPS2;PRDX1;COL1A2;CHCHD2;EIF3E;SAA1;MDH2;ASPSCR1;ODC1;AIMP2;UBD;SQSTM1;CDC37;INSIG1;IGFBP7;LCN2;ATOX1;RPL39;RPL27;TBCA;CCL20;RPL30;LAMP1;TMEM205;RPS10;EEF2;TNS3;GGH;PSMB1;RPLP0;HSPA9;RPL31;GPX2;HSP90B1;RPS18;RPL6;RPLP2;TFRC;CXCL10;SOD…
Dermatomyositis C0011633 human GSE5370 sample 334	0.278793	1.38977	0.00371747	0.0129036	320	293	EIF3B;IFITM3;COL4A1;CEBPB;IARS;DDX21;IFITM1;XPO1;CCT4;RAN;CCT7;CARS2;PPIA;IFITM2;RPN2;REXO2;KARS;SLC19A2;TOMM6;RPS21;PFKFB3;DAP3;PTGES3;EIF3H;KLHL21;PSMC2;MORF4L2;S100A9;RPS15;PRDX1;GPX1;RPS19;IMPDH2;KBTBD2;CKMT2;TUBA4A;SNRPG;CCT8;EEF1D;FCGR3B;GAPDH;HUWE1;MDH2;H2AFZ;RPL14;PSMD2;ODC1;PSMB5;EIF3G;IGFBP7;PSMD4;RPL12;PSMA3;S100A8;LDHB;CBX1;NBPF15;HNRNPA1;ARID5B;TBCA;RPL30;TUBA1B;LAMP1;RPS4X;PSMD11;TA…	EIF3B;IFITM3;COL4A1;CEBPB;IARS;DDX21;IFITM1;XPO1;CCT4;RAN;CCT7;CARS2;PPIA;IFITM2;RPN2;REXO2;KARS;SLC19A2;TOMM6;RPS21;PFKFB3;DAP3;PTGES3;EIF3H;KLHL21;PSMC2;MORF4L2;S100A9;RPS15;PRDX1;GPX1;RPS19;IMPDH2;KBTBD2;CKMT2;TUBA4A;SNRPG;CCT8;EEF1D;FCGR3B;GAPDH;HUWE1;MDH2;H2AFZ;RPL14;PSMD2;ODC1;PSMB5;EIF3G;IGFBP7;PSMD4;RPL12;PSMA3;S100A8;LDHB;CBX1;NBPF15;HNRNPA1;ARID5B;TBCA;RPL30;TUBA1B;LAMP1;RPS4X;PSMD11;TA…
Vitamin A Deficiency C0042842 rat GSE1600 sample 359	-0.303065	-1.42214	0.00403226	0.0133198	265	191	IFITM3;HSP90AB1;AHCY;GLS2;SLC3A2;PAICS;PLS3;BGN;CFB;AQP9;HSPA8;GPX1;CXXC5;PSMA2;PITPNB;PTMA;APRT;PSMD2;VCP;KRT18;HGS;RPL10;TDO2;RPL30;SDC4;TMEM205;NR1D1;POLG2;EEF2;MAT1A;ALDOB;RPS18;RPL6;CRTAP;HNRNPK;HNRNPF;AMBP;RPL18A;DNPEP;PLA1A;NACA;ALDOA;CPS1;RPS25;IDH2;FN1;ATP6AP1;GNS;NRBP1;GCHFR;DUSP6;SPINK1;CREG1;RBP4;MYRF;ETNK2;FAH;EEF1A1;UBXN1;FBP1;SDS;SDC1;ASS1;NDUFC2;DMBT1;CTSL;B4GALNT1;FURIN;CYP2E1;UB…	SLC40A1;COX6A1;DBP;ECHS1;PC;FDX1;ATP1A1;ITIH3;GAA;MGAT1;UBB;KRT8;CST3;ABAT;RAB5B;ITIH4;CD74;KNG1;TF;HSD17B13;ECI1;APOE;KMO;AGXT;ECE1;UOX;C1QB;AK3;DMGDH;ABCB4;MYL12A;APOH;CD14;CDO1;TNFRSF1A;CTH;GALT;GOT1;ARF6;DECR1;ID2;ALDH1A1;BSG;GRN;B2M;GDE1;SPARCL1;LGALS3;SLCO2A1;XDH;MAN2B1;GNE;BTG1;PIGR;MT2A;EHHADH;A2M;PTP4A1;ECH1;FCGRT;CLEC4F;PDK2;CTSS;FABP1;CLU;MARC2;KLF9;HMGCL;ALDH6A1;GSTM2;TMEM59;CPT1A;CPA…
cystic fibrosis DOID-1485 mouse GSE3100 sample 1055	0.290067	1.38733	0	0.0133581	319	213	SLC7A5;ECT2;UBE2C;CDCA5;CKAP2;SPC25;CKS2;CEP55;RACGAP1;KIF20A;NUF2;CDK1;FMNL2;TOP2A;RRM2;BIRC5;THY1;CKS1B;CDC20;CCNB1;C2;PRC1;CDCA8;DDIT4;KLHL29;NCAPG;SPC24;ARG2;ASF1B;MKI67;AURKB;CCNA2;WEE1;S100A9;CXCR2;TK1;CCNB2;VNN3;PTGS2;CTSH;FMO3;IL1B;S1PR5;CCNE2;STT3B;FPR2;GZMB;LPIN1;FIBIN;CSF3R;PHGDH;LCN2;ADAMTSL2;S100A8;MMP9;CSRNP2;CCL20;RAD51;PBK;PGM2L1;ANGPTL4;PF4;LPL;SEMA7A;UBE2L6;RGCC;CRY1;CLEC4E;AMPD…	SLC7A5;ECT2;UBE2C;CDCA5;CKAP2;SPC25;CKS2;CEP55;RACGAP1;KIF20A;NUF2;CDK1;FMNL2;TOP2A;RRM2;BIRC5;THY1;CKS1B;CDC20;CCNB1;C2;PRC1;CDCA8;DDIT4;KLHL29;NCAPG;SPC24;ARG2;ASF1B;MKI67;AURKB;CCNA2;WEE1;S100A9;CXCR2;TK1;CCNB2;VNN3;PTGS2;CTSH;FMO3;IL1B;S1PR5;CCNE2;STT3B;FPR2;GZMB;LPIN1;FIBIN;CSF3R;PHGDH;LCN2;ADAMTSL2;S100A8;MMP9;CSRNP2;CCL20;RAD51;PBK;PGM2L1
autism spectrum disorder DOID-0060041 human GSE7329 sample 1034	-0.295603	-1.41851	0	0.0138346	292	205	TMEM132A;HILPDA;MMP7;TESC;CRNDE;CGREF1;FAM89A;ZNF239;TNS4;DSG4;KIF26B;DUXAP8;HECW2;TACSTD2;KLF7;IL23A;GPR157;GLYATL1;LEF1;TCF7;PTK2;PLA2G16;PBX4;NID2;IL1B;UBD;VASN;FAM161A;USP27X;APOLD1;SLC13A3;G0S2;NOD2;KIAA1549L;HEYL;CNIH3;ROBO1;TNFRSF8;BAG3;HIST1H4B;HIST1H4D;CYB5R2;EGR3;TNFSF11;PRRX2;LILRB3;SLC16A3;CCDC74B;AMPD3;SYBU;LAMP3;RDM1;DMKN;ITGA1;PLEKHA1;CCL22;CDKN2D;PITPNC1;FAAH2;IL2RA;SMIM3;CRISPLD1…	LIPC;NBPF19;RGL4;GIMAP4;CRTAM;CSF1R;GALM;CD1C;EXPH5;HRASLS2;SV2B;NAPSB;CLIC2;NRG2;CLYBL;GPER1;CD1D;HLF;CMKLR1;SLC18A2;SOCS2;MFSD6L;KLHL6;RAB3C;VIP;GIMAP7;ANKRD33B;SETBP1;SHROOM3;LGALSL;GIMAP5;PAQR8;ARL14;KIF5C;DSCAML1;PAG1;GIMAP1;SHE;JAM2;ATRNL1;ASB2;ARHGAP44;IGSF10;P2RY1;RMDN2;CWH43;XKR4
Dry eye syndrome C0013238 rat GSE844 sample 228	0.286239	1.3841	0	0.0138443	280	227	IFITM3;CBFB;HSP90AB1;ATP6V1F;PSMA7;POLR3K;LDHA;PMEPA1;PPIA;TPM4;NPM1;ENO1;CFB;COL1A1;RPS21;MYL6B;SPP1;RPL8;MORF4L2;RPS2;MMP12;PCNA;HSPA8;PRDX1;RPS19;COMT;CD81;COL1A2;RPL35;PTMA;GAPDH;CTSH;RPL14;RAB11FIP3;SRSF2;CSTB;RPL36;G0S2;LCN2;KRT18;TUBA1C;RPL12;GAS5;UBR5;RPL10;ARPC1B;RPL30;PSMB4;TUBA1B;SDC4;PIM3;TNS3;PSMB1;FSTL1;PF4;NQO1;RPL24;RPL21;PLIN2;RPL31;GPX2;RPS18;RPL6;RPL37;COL3A1;RPLP2;HNRNPK;RPL27…	IFITM3;CBFB;HSP90AB1;ATP6V1F;PSMA7;POLR3K;LDHA;PMEPA1;PPIA;TPM4;NPM1;ENO1;CFB;COL1A1;RPS21;MYL6B;SPP1;RPL8;MORF4L2;RPS2;MMP12;PCNA;HSPA8;PRDX1;RPS19;COMT;CD81;COL1A2;RPL35;PTMA;GAPDH;CTSH;RPL14;RAB11FIP3;SRSF2;CSTB;RPL36;G0S2;LCN2;KRT18;TUBA1C;RPL12;GAS5;UBR5;RPL10;ARPC1B;RPL30;PSMB4;TUBA1B;SDC4;PIM3;TNS3;PSMB1;FSTL1;PF4;NQO1;RPL24;RPL21;PLIN2;RPL31;GPX2;RPS18;RPL6;RPL37;COL3A1;RPLP2;HNRNPK;RPL27…
Down syndrome DOID-14250 human GSE20910 sample 1063	0.278151	1.38321	0	0.0139891	333	298	SLC7A5;TPD52L2;IFITM3;CBX4;NOP58;CTHRC1;CEBPB;CKS2;KPNA2;IFITM1;DNMT1;PLS3;DDX39A;LDHA;RCC2;FXYD5;CD82;IFITM2;SNHG1;DDIT4;RAD51AP1;TAGLN2;RPS21;HMGB1;NAA20;DNAJA1;RPS2;PLP2;RPS15;PCNA;PRDX1;DDX47;EIF2S3;CD81;SNRPG;CCT8;RPS7;CTNNB1;PSMA1;EIF3E;GAPDH;KDM2B;ARPC5L;MME;IL1B;SRSF2;BCL7A;RPL13;PABPC1;CFAP20;HCAR3;CSTB;HSPA5;ETS2;KRT18;GAS5;PAPD5;DUSP2;RCN2;HMBS;MGME1;PIM3;UHRF2;TMEM243;RPS5;HMGB2;RPL28…	SLC7A5;TPD52L2;IFITM3;CBX4;NOP58;CTHRC1;CEBPB;CKS2;KPNA2;IFITM1;DNMT1;PLS3;DDX39A;LDHA;RCC2;FXYD5;CD82;IFITM2;SNHG1;DDIT4;RAD51AP1;TAGLN2;RPS21;HMGB1;NAA20;DNAJA1;RPS2;PLP2;RPS15;PCNA;PRDX1;DDX47;EIF2S3;CD81;SNRPG;CCT8;RPS7;CTNNB1;PSMA1;EIF3E;GAPDH;KDM2B;ARPC5L;MME;IL1B;SRSF2;BCL7A;RPL13;PABPC1;CFAP20;HCAR3;CSTB;HSPA5;ETS2;KRT18;GAS5;PAPD5;DUSP2;RCN2;HMBS;MGME1;PIM3;UHRF2;TMEM243;RPS5;HMGB2;RPL28…
multiple sclerosis DOID-2377 human GSE38010 sample 738	-0.289583	-1.41576	0	0.0142546	309	258	ENC1;SLC39A10;HSPH1;TUBB3;HOMER1;YWHAG;DDN;LZTS3;VSNL1;THY1;LDHA;NSMF;HSP90AA1;CHN1;TUBA4A;CCT8;RPS7;HPRT1;PDP1;STMN3;H2AFZ;TOMM20;CAMSAP2;NCKAP1;LDHB;ZBTB18;YWHAZ;FAM217B;RGS4;STXBP1;DKK3;RPL24;PARK7;MYH10;RAP2A;TFRC;EGR3;ENO2;SNX10;WASF1;NDUFA4;ARL6IP1;KCNAB2;MYCBP2;TRIM37;YWHAB;RPSA;SYBU;DNM1L;USP11;ATP5E;GNAS;RAPGEF4;ZNF365;TMSB10;NRCAM;EFR3A;MLLT11;RNF6;SHANK3;HNRNPUL2-BSCL2;CDK5R1;WDR82;HIF…	RGPD8;CRYM;PDXP;NARS;GABRB2;ARF3;UCHL1;SATB1;RFPL1S;RTN4;PPP3CB;JPH4;PCDH7;FGF13;NELL2;PIK3R1;CLSTN1;ATP6V1G2;SNAP25;MICU3;SCN3B;WSB2;MAPK6;MAP2;ATL1;RBFOX1;ARNT2;NAP1L3;CALM1;CXCL14;RIMS3;SPARCL1;IPCEF1;AK5;FBXW7;OLFM1;UBE2QL1;RTN1;PCSK1N;SOWAHA;SV2B;GAP43;NPTN;MT2A;CNRIP1;PAK3;SH3GL2;FKBP1B;CAMK1D;GPRASP1;RNF11;NEFL;PEG3;PRKCB;KCNB1;PSD3;DIRAS2;ZBTB16;ELAVL4;OIP5-AS1;THRB;CHL1;KIF5C;KCNQ5;PRKAR…
Alexander Disease C0270726 mouse GSE977 sample 87	0.278917	1.37654	0.0113208	0.015421	286	241	S100A11;IFITM3;CBFB;COL4A1;SOX4;CCND1;TUBB3;RRP1;PCID2;CXCL1;NT5DC2;SLC3A2;SERPINH1;HDAC2;GTF2F2;GSTP1;LRRC58;NCL;LY6E;TAGLN2;ANXA3;SNRPE;TALDO1;SPP1;RPL8;SPARC;RPS2;PLP2;SNHG11;TMEM165;PRDX1;TMEM43;CD81;RPS7;CTNNB1;PTMA;NEK6;SGIP1;MRPL30;MARCKSL1;RPL7;RPL13;RPL18;SQSTM1;RPL22L1;RPL36;LCN2;TUBA1C;RPL7A;S100A8;TUBA1B;LAMP1;RPS4X;RPS10;RPS5;WDR92;RPL28;RPLP0;DKK3;RPL21;ITGB5;RPL6;RPL37;NES;S1PR3;RP…	S100A11;IFITM3;CBFB;COL4A1;SOX4;CCND1;TUBB3;RRP1;PCID2;CXCL1;NT5DC2;SLC3A2;SERPINH1;HDAC2;GTF2F2;GSTP1;LRRC58;NCL;LY6E;TAGLN2;ANXA3;SNRPE;TALDO1;SPP1;RPL8;SPARC;RPS2;PLP2;SNHG11;TMEM165;PRDX1;TMEM43;CD81;RPS7;CTNNB1;PTMA;NEK6;SGIP1;MRPL30;MARCKSL1;RPL7;RPL13;RPL18;SQSTM1;RPL22L1;RPL36;LCN2;TUBA1C;RPL7A;S100A8;TUBA1B;LAMP1;RPS4X;RPS10;RPS5;WDR92;RPL28;RPLP0;DKK3;RPL21;ITGB5;RPL6;RPL37;NES;S1PR3;RP…
idiopathic pulmonary fibrosis DOID-0050156 human GSE24206 sample 872	0.283266	1.3757	0.00738007	0.0155424	333	234	CDH3;CLDN1;EGFL6;TRIP13;MMP7;CCND1;ITGA2;CTHRC1;WDR66;GALNT6;CHI3L1;MFAP2;CEP55;COL7A1;KRT17;MMP1;VSNL1;S100A2;CCDC113;MMP10;SULF1;SLC4A11;THY1;PLEKHS1;LY6E;CXCL5;COL1A1;CXCL6;CCDC78;DSG3;CCDC74A;SPP1;THBS2;ROBO2;HS6ST2;IL13RA2;CPXM1;COL18A1;SERPINB5;MMP12;COL1A2;DSC3;CYP2S1;LRRC34;TWIST1;SFRP4;CFAP45;UBD;PCDHB14;TMEM231;FNDC1;IFI6;CYP4X1;ITGBL1;COL15A1;CTSK;GGH;KCNN4;MXRA5;SLC6A1;COL3A1;TCTEX1D2…	CDH3;CLDN1;EGFL6;TRIP13;MMP7;CCND1;ITGA2;CTHRC1;WDR66;GALNT6;CHI3L1;MFAP2;CEP55;COL7A1;KRT17;MMP1;VSNL1;S100A2;CCDC113;MMP10;SULF1;SLC4A11;THY1;PLEKHS1;LY6E;CXCL5;COL1A1;CXCL6;CCDC78;DSG3;CCDC74A;SPP1;THBS2;ROBO2;HS6ST2;IL13RA2;CPXM1;COL18A1;SERPINB5;MMP12;COL1A2;DSC3;CYP2S1;LRRC34;TWIST1;SFRP4;CFAP45;UBD;PCDHB14;TMEM231;FNDC1;IFI6;CYP4X1;ITGBL1
progressive myoclonus epilepsy DOID-891 mouse GSE47516 sample 517	-0.283143	-1.40443	0	0.0162355	415	282	COL11A1;IFITM3;UBE2C;CD44;EVA1A;PDPN;STX1A;TIMP1;RRM2;CKS1B;FXYD5;SLC35D3;IFITM2;ENO1;MMP14;CELSR1;AGT;SERPINE2;MKI67;ANXA3;SLC11A1;SPP1;S100A9;ADAT2;CXCL16;DIO2;CPXM1;RASL10B;CCNB2;REEP6;NID2;CTSH;FSCN1;LFNG;LCN2;NUDT19;FOLH1;S100A8;PXDN;CBWD1;HSPA1B;ITGA6;LPL;PLIN2;S1PR3;CXCL10;CSGALNACT1;TGFBR1;ITGB8;RAB13;RGCC;MDK;AMPD3;TMEM252;ITGAX;NAF1;KLHL42;SLC43A3;SCAF1;FZD9;CAPG;BAMBI;OSMR;BAZ1A;IFIT3;…	RAI2;PPP1R14C;SDR42E1;PON3;LTF;CX3CR1;TMEM176B;CTSE;CD53;AIF1;GABRA2;SLITRK5;CD163;EMCN;CD74;SCYL2;RNASE4;CRYM;APOE;TRIL;OLFML3;C1QB;PLD4;GPNMB;PACRG;EPS8;MERTK;PTPRC;ID3;C1QA;NGEF;CDKN1A;CD14;VSTM4;CTSD;LPXN;SCN3B;RNF135;GBP3;PPP1R3C;COL25A1;LGALS9;RGS10;C1QC;ALDH1A1;FERMT3;FXYD6;RASGRP3;EFEMP1;CXCL14;LY86;ST8SIA4;SVEP1;DAPK1;GRN;B2M;LGALS3;CSF1R;GPR34;BLNK;ANTXR2;FAM46A;CD79B;CD52;MAOB;IGSF3;AS…
amyotrophic lateral sclerosis DOID-332 mouse GSE10953 sample 681	0.286755	1.37156	0.016	0.0163648	263	218	DGKZ;PKP4;GRINA;SLC3A2;GDPD5;ATAD3A;GSTP1;DDX54;NSMF;YARS;PRKAR1B;MYBBP1A;AGT;TOMM6;SLC2A1;SPP1;GNL2;SPARC;NCDN;HSPA8;PHC2;RP9;PDAP1;PFDN6;H2AFY;SLC25A39;PTMA;DLGAP4;FSCN1;MDH2;CPSF1;MRPS34;MRPL52;BICD2;RPL13;TIMM44;SOCS3;CUEDC2;TNK2;RPL36;AMMECR1L;PGD;SMARCD2;RPL7A;CHAC1;RPL39;SDC4;DDIT3;CALR;EIF3C;RPL28;PFDN1;MACROD1;TENM4;RPLP0;RPL24;RPL21;ITGB5;PINX1;RPL37A;UBA52;PPIB;YBX1;PISD;BACE1;PQBP1;RP…	DGKZ;PKP4;GRINA;SLC3A2;GDPD5;ATAD3A;GSTP1;DDX54;NSMF;YARS;PRKAR1B;MYBBP1A;AGT;TOMM6;SLC2A1;SPP1;GNL2;SPARC;NCDN;HSPA8;PHC2;RP9;PDAP1;PFDN6;H2AFY;SLC25A39;PTMA;DLGAP4;FSCN1;MDH2;CPSF1;MRPS34;MRPL52;BICD2;RPL13;TIMM44;SOCS3;CUEDC2;TNK2;RPL36;AMMECR1L;PGD;SMARCD2;RPL7A;CHAC1;RPL39;SDC4;DDIT3;CALR;EIF3C;RPL28;PFDN1;MACROD1;TENM4;RPLP0;RPL24;RPL21
Hypertrophy C0020564 rat GSE739 sample 57	0.281973	1.37165	0.00738007	0.0163843	308	261	EIF3B;HSPH1;IFITM3;HSP90AB1;TESC;HSPD1;PAICS;RHEB;CCT3;BGN;HSPE1;COL5A2;KARS;NMT1;RPS21;MYL6B;RPL8;RPS2;NME2;HSD17B10;GPX1;COMT;CD81;TUBA4A;PSMA2;COL1A2;BUD31;RPL35;RBBP7;RPS7;PDP1;GYG1;PPID;H2AFZ;RPL14;RAB11FIP3;RPL18;NOL3;PTPMT1;CSTB;RPL36;RPL12;PSMA3;HNRNPA2B1;TIMM23;RPL39;RPL10;RPL27;UQCC2;RPL30;PSMB4;TUBA1B;PIM3;RPS4X;POLR2F;MRPL13;RPS5;EEF2;RPL29;RPL28;GSTO1;PSMB1;RHOB;RPL24;RPL21;GPX4;RPL3…	EIF3B;HSPH1;IFITM3;HSP90AB1;TESC;HSPD1;PAICS;RHEB;CCT3;BGN;HSPE1;COL5A2;KARS;NMT1;RPS21;MYL6B;RPL8;RPS2;NME2;HSD17B10;GPX1;COMT;CD81;TUBA4A;PSMA2;COL1A2;BUD31;RPL35;RBBP7;RPS7;PDP1;GYG1;PPID;H2AFZ;RPL14;RAB11FIP3;RPL18;NOL3;PTPMT1;CSTB;RPL36;RPL12;PSMA3;HNRNPA2B1;TIMM23;RPL39;RPL10;RPL27;UQCC2;RPL30;PSMB4;TUBA1B;PIM3;RPS4X;POLR2F;MRPL13;RPS5;EEF2;RPL29;RPL28;GSTO1;PSMB1;RHOB;RPL24;RPL21;GPX4;RPL3…
familial combined hyperlipidemia DOID-13809 human GSE11393 sample 773	0.2792	1.36982	0.00429185	0.0168147	279	258	NFE2L3;PUS7;PUS1;OGFOD1;SNHG17;CXCL1;AARS;WDR43;XPO1;TMEM158;RGS16;ZNF593;WNT5A;WDR3;THUMPD2;MMP10;MRTO4;NOL8;EXOSC8;CLEC5A;NOC3L;CXCL5;MSTO1;PAXIP1;ITGB1BP1;MSH2;NUP37;EBNA1BP2;MORC2;CXCL6;SERPINE2;PDF;SPP1;ASNS;PRDX4;MRPS2;MRPS17;BORA;COL18A1;SRPRB;PRMT5;PTK2;ZNF7;PMS1;CXCL11;ATP2C1;NAE1;CAMSAP2;POLR2I;TRMT61B;MEN1;PROCR;HIP1;YKT6;ALCAM;CCL24;UXS1;ARMC1;GTF2H4;MSC;IL15RA;NELFB;NME7;TNS3;ADA;LPL…	NFE2L3;PUS7;PUS1;OGFOD1;SNHG17;CXCL1;AARS;WDR43;XPO1;TMEM158;RGS16;ZNF593;WNT5A;WDR3;THUMPD2;MMP10;MRTO4;NOL8;EXOSC8;CLEC5A;NOC3L;CXCL5;MSTO1;PAXIP1;ITGB1BP1;MSH2;NUP37;EBNA1BP2;MORC2;CXCL6;SERPINE2;PDF;SPP1;ASNS;PRDX4;MRPS2;MRPS17;BORA;COL18A1;SRPRB;PRMT5;PTK2;ZNF7;PMS1;CXCL11;ATP2C1;NAE1;CAMSAP2;POLR2I;TRMT61B;MEN1;PROCR;HIP1;YKT6;ALCAM;CCL24;UXS1;ARMC1;GTF2H4;MSC;IL15RA;NELFB;NME7;TNS3;ADA;LPL…
endometriosis of ovary DOID-11432 human GSE7305 sample 939	-0.279702	-1.39487	0.00374532	0.0183969	321	290	CDH3;ENC1;HSP90AB1;CTHRC1;TIMP1;SNHG6;PLS3;PALM2-AKAP2;NPM1;NAP1L1;SERPINE2;RPS21;THBS2;MORF4L2;AREG;SPARC;CCDC3;COL6A3;RPL35;LTBP2;NID2;EIF3E;DNAJB1;CPZ;RPL36;IGFBP7;G0S2;RPL27;RPS20;SCARB1;RPL30;CTNNAL1;HSPA1B;RPL21;MYH10;IGFBP5;SNHG8;KLHDC8A;RPS13;NNMT;HTRA1;AMIGO2;ATF4;VWF;HSD11B1;RAB31;LBH;RPL32;FTL;MSMO1;TNFAIP3;CALD1;RPL19;TMSB10;CAMLG;JUNB;BAMBI;SLC38A2;RPS25;CTGF;EGR1;RPL23A;FILIP1L;NFKB…	CAV1;GATA6;SLC40A1;PSAP;FDX1;TCEAL3;FMOD;NEK7;ADAMTS1;LY96;CSDE1;TPM1;CSRP1;BNC2;MEIS2;PTGIS;DCN;FKBP5;ZFPM2;TMEM176B;ISCU;NBL1;RDX;DIRAS3;ACTG2;HLA-E;CCNG1;MGP;RNASE4;AOX1;GPC6;TSPAN8;RTN4;FLRT2;GPNMB;HLA-DPA1;TMEM47;EPS8;LRRC17;SGCE;CNN1;PRELP;IGKV4-1;FOXP1;MYOCD;FXYD6;EFEMP1;CLDN11;VLDLR;PDGFRA;TGFBR3;IGKC;SPARCL1;SERINC1;AOC3;SAT2;CCDC80;MT2A;OPTN;EPHX1;WBP1L;A2M;RNASE1;CFH;CYBRD1;LXN;MYLK;PE…
Overexertion C0161750 human GSE3606 sample 286	0.277355	1.36361	0.00429185	0.018418	286	272	S100A11;TPD52L2;HSPH1;TKT;IFITM3;HSP90AB1;KRT23;AMPD2;CD46;MID1IP1;S100P;HSP90AA1;LPGAT1;TAGLN2;R3HDM4;TREM1;USP10;TALDO1;PTGES3;RNF24;S100A9;AQP9;DNAJA1;HSPA8;KCNJ15;CXCR2;TMEM43;PHC2;TUBA4A;IL1RAP;NAMPT;TNFRSF10C;VNN3;CXCR1;PTGS2;FAM53C;IFRD1;FCGR3B;GAPDH;HIST2H2AA4;LBR;CHORDC1;MME;FPR2;CD55;AHSA1;FPR1;HCAR3;CSF3R;APMAP;FCGR3A;TUBA1C;HIP1;PGD;HSPA6;ACSL1;S100A8;GTF2IP1;MMP9;RBM39;VCAN;CLIC1;QPC…	S100A11;TPD52L2;HSPH1;TKT;IFITM3;HSP90AB1;KRT23;AMPD2;CD46;MID1IP1;S100P;HSP90AA1;LPGAT1;TAGLN2;R3HDM4;TREM1;USP10;TALDO1;PTGES3;RNF24;S100A9;AQP9;DNAJA1;HSPA8;KCNJ15;CXCR2;TMEM43;PHC2;TUBA4A;IL1RAP;NAMPT;TNFRSF10C;VNN3;CXCR1;PTGS2;FAM53C;IFRD1;FCGR3B;GAPDH;HIST2H2AA4;LBR;CHORDC1;MME;FPR2;CD55;AHSA1;FPR1;HCAR3;CSF3R;APMAP;FCGR3A;TUBA1C;HIP1;PGD;HSPA6;ACSL1;S100A8;GTF2IP1;MMP9;RBM39;VCAN;CLIC1;QPC…
Status Epilepticus C0038220 rat GSE4236 sample 391	0.277805	1.36167	0	0.0188075	336	289	SLC7A5;HSPH1;IFITM3;HSP90AB1;HOMER1;YWHAG;PSAT1;CEBPB;PDPN;HSPD1;SLC3A2;TIMP1;EMD;RHEB;NME1;LDHA;PMEPA1;BGN;G6PD;CD82;PEA15;HSP90AA1;ENO1;SERPINE2;RPS21;SLC2A1;EIF5B;RPL8;MORF4L2;SPARC;RPS2;NME2;PCNA;HSPA8;PRDX1;GPX1;CXXC5;CD81;RPL35;PTGS2;PTMA;IFRD1;CTSH;APRT;DNAJB1;TOMM20;RPL14;RAB11FIP3;YBX3;HSPA5;PCDHGA1;RPL12;NCKAP1;BDNF;RPL7A;HNRNPA2B1;VGF;CANX;RPL39;RPL10;RPL27;PAPSS1;ARPC1B;RPL30;PSMB4;PD…	SLC7A5;HSPH1;IFITM3;HSP90AB1;HOMER1;YWHAG;PSAT1;CEBPB;PDPN;HSPD1;SLC3A2;TIMP1;EMD;RHEB;NME1;LDHA;PMEPA1;BGN;G6PD;CD82;PEA15;HSP90AA1;ENO1;SERPINE2;RPS21;SLC2A1;EIF5B;RPL8;MORF4L2;SPARC;RPS2;NME2;PCNA;HSPA8;PRDX1;GPX1;CXXC5;CD81;RPL35;PTGS2;PTMA;IFRD1;CTSH;APRT;DNAJB1;TOMM20;RPL14;RAB11FIP3;YBX3;HSPA5;PCDHGA1;RPL12;NCKAP1;BDNF;RPL7A;HNRNPA2B1;VGF;CANX;RPL39;RPL10;RPL27;PAPSS1;ARPC1B;RPL30;PSMB4;PD…
glaucoma associated with systemic syndromes DOID-1686 mouse GSE26299 sample 489	-0.296213	-1.392	0.016	0.0189362	350	188	IMPDH1;IFITM3;TGFBI;CXCL1;IFITM1;FAP;CXCL2;IFITM2;FASN;EREG;SERPINE1;H19;S100A9;CXCL16;MMP12;HKDC1;CFI;SSC4D;LTBP2;CTSH;TWIST1;ICAM1;FSTL3;LCN2;MOCOS;GAL;ITPRIPL2;DYSF;SERPINB9;WDR31;CYB5R2;ITGB8;FBXO2;RCN3;CLIC3;VWF;ANXA5;SYDE1;CPS1;NMI;S100A4;RRAS;MTHFSD;OSMR;EPPK1;TNNT2;PCDHB8;FBXL16;GNAI2;RBP1;BNIPL;EGR2;CYR61;OLFM4;SOX30;NLRC5;PDLIM4;CDC42BPB;VAT1;THBS1;S100A13;DCAF4;MYB;DENND1A;ARHGDIA;WDR8…	C1QA;SCARA3;SLC15A1;AKNA;GNA14;SLC47A1;C1QL1;RHOC;C1QC;FXYD6;MRC1;LY86;SVEP1;B2M;CSF1R;BLNK;GALM;CR2;CLEC2D;MAOB;CCL19;HVCN1;PRR5L;GSTA1;TTC38;CFH;GPX3;SLC25A23;TMC4;CTSS;CLU;GLOD5;MFAP4;EDN2;ZFAND4;MYO1A;MPEG1;F13A1;SCN11A;PXMP2;PTH1R;CP;ATP8B1;RDH5;CPM;PADI2;CDKN2B;FXYD1
Adenoma C0001430 human GSE8514 sample 294	0.283899	1.35941	0.0116732	0.0193464	229	194	TOMM34;IFITM3;CBX4;YWHAG;TMEM158;ATP6V1F;PKM;LDHA;LY6E;HSPE1;MZT2A;MEST;RPS21;DAZAP1;TMEM147;PFKM;RPL8;BCAP31;GPI;RPS15;HSD17B10;SMS;GPX1;RPL36A;RPL35;COPRS;GAPDH;WFS1;RPL36;IGFBP7;STUB1;TUBA1C;IFI6;RPL39;RPL27;SDC4;MLF2;EPDR1;QPCT;SEC61G;NME7;COL15A1;NQO2;GSTO1;RPL21;POR;RPL31;ERH;RPL27A;RPL35A;HTRA1;NDUFA4;UBA52;CUTA;RPS15A;ANXA5;RPS27A;RPS24;FTL;ALDOA;TMEM258;PSMC1;MRPL33;ATP5E;RPS9;PABPC3;RHB…	TOMM34;IFITM3;CBX4;YWHAG;TMEM158;ATP6V1F;PKM;LDHA;LY6E;HSPE1;MZT2A;MEST;RPS21;DAZAP1;TMEM147;PFKM;RPL8;BCAP31;GPI;RPS15;HSD17B10;SMS;GPX1;RPL36A;RPL35;COPRS;GAPDH;WFS1;RPL36;IGFBP7;STUB1;TUBA1C;IFI6;RPL39;RPL27;SDC4;MLF2;EPDR1;QPCT;SEC61G;NME7;COL15A1;NQO2;GSTO1;RPL21;POR;RPL31;ERH;RPL27A;RPL35A;HTRA1;NDUFA4;UBA52;CUTA;RPS15A;ANXA5;RPS27A;RPS24;FTL;ALDOA;TMEM258;PSMC1;MRPL33;ATP5E;RPS9;PABPC3;RHB…
psoriasis DOID-8893 mouse GSE27628 sample 824	0.29616	1.35691	0.0322581	0.0199914	293	152	CEMIP;DHX34;TUBB3;SLC7A11;PHLDA1;CTHRC1;GALNT6;NT5DC2;IFITM1;PMAIP1;CGREF1;PRSS22;FMNL2;KLK10;KIF26B;CXCL2;BFSP1;SPP1;PHLDA2;S100A9;AREG;MMP12;CXCR2;NMU;SAA1;IL1B;FPR2;FPR1;LCN2;PITX1;S100A8;PLA2G4E;ENAH;GPR35;GSTO1;GPR84;ADA;DUOX1;GPX2;ESAM;ITGB8;RND1;RBP2;SLC1A7;NUDT4;PADI1;PFKFB4;RAB31;THBD;KLK12;SMAD6;HBEGF;DUOXA1;SLC5A1;CCL3;HAS3;BTBD19;BCL3;TMEM117;FHL2;ALDH1A3;CCL4;ARHGDIG;GRAP;APLNR;STEAP…	CEMIP;DHX34;TUBB3;SLC7A11;PHLDA1;CTHRC1;GALNT6;NT5DC2;IFITM1;PMAIP1;CGREF1;PRSS22;FMNL2;KLK10;KIF26B;CXCL2;BFSP1;SPP1;PHLDA2;S100A9;AREG;MMP12;CXCR2;NMU;SAA1;IL1B;FPR2;FPR1;LCN2;PITX1;S100A8;PLA2G4E;ENAH;GPR35;GSTO1;GPR84;ADA;DUOX1;GPX2;ESAM;ITGB8;RND1;RBP2;SLC1A7;NUDT4;PADI1;PFKFB4
Aplastic anaemia C0002874 human GSE3807 sample 424	-0.281726	-1.38602	0.00793651	0.020503	254	234	IFITM1;DDX39A;PIEZO1;PPIA;TRAF5;AP3M2;TMEM123;HMGB1;RPS2;TCF7;RPS19;RPL36A;CHCHD2;EEF1D;RPS7;PTMA;CEBPZ;HUWE1;FAM49B;RPL13;GZMB;SNRPB2;HSPA5;DUS1L;LDHB;ARID5B;PSMB4;RPS4X;YWHAQ;EEF2;HMGB2;BOLA2;HNRNPA1P10;RPLP0;RPL24;RPL27A;PSMB9;NDUFA4;FOLR1;ADAR;FAM111A;MYCBP2;YWHAB;RPSA;ATP6V1G1;TNFAIP3;BTF3;BLOC1S5;PABPC3;S100A4;TMSB10;ITGB1;JUNB;PSME2;NDUFS6;ANKRD11;STAT1;RPLP0P6;IER2;RPL13A;RPL23A;TMEM204;P…	HECA;IGLC7;SYNE2;UQCR10;ITK;RORA;MS4A1;PNRC2;ARHGAP25;CD3D;CD2;GZMA;ICAM3;CRBN;IGKV3D-15;FAM117A;IGKC;IGHV4-59;B2M;IGLV1-44;TRAC;FBXW7;CD3G;CD52;IGLV2-23;MT2A;OPTN;AHNAK;GPR171;STAT4;DOCK2;HERPUD1;CD8A;GZMM;PVRIG;PTGER2;CCL5;IMPA1;CAB39;IL10RA;ARHGAP15;IGHA2;ITGB7;FAS;CAPN2;FNBP1;VAPA;MT1X;TIAM1;MT1G;MT1H;MT1E;MT1F;ATP8B1;MAL
Carcinoma, Hepatocellular C0019204 human GSE3632 sample 125	0.27416	1.35439	0.004	0.0206657	353	268	CDH3;ANXA9;IFITM3;TRAP1;LRRC20;SMYD5;SHCBP1;PHLDA1;FGFRL1;CHI3L1;XPO4;STIP1;OLA1;CHD4;ELOVL5;KIF24;SSRP1;FKBP10;RBM28;KIAA0895;HSP90AA1;POLR3G;NPM1;CXCL5;GRWD1;FBXO5;CDKN3;NUSAP1;LSM7;MRPL4;DUS3L;FAM50A;CDKN2A;DNAJA3;PRIM1;TARBP2;PELO;MSI2;DHRS2;EIF2S3;MAP4K4;REEP6;ZNF195;RBM42;BRIP1;PSMB7;RPE;LMLN;SLC38A5;TIMM9;PFAS;BTF3L4;RDH10;SMARCD2;CHID1;DPY30;PTCD3;PSMD5;SCARB1;SDAD1;LAMP1;PSMC3;HMGB2;RB1C…	CDH3;ANXA9;IFITM3;TRAP1;LRRC20;SMYD5;SHCBP1;PHLDA1;FGFRL1;CHI3L1;XPO4;STIP1;OLA1;CHD4;ELOVL5;KIF24;SSRP1;FKBP10;RBM28;KIAA0895;HSP90AA1;POLR3G;NPM1;CXCL5;GRWD1;FBXO5;CDKN3;NUSAP1;LSM7;MRPL4;DUS3L;FAM50A;CDKN2A;DNAJA3;PRIM1;TARBP2;PELO;MSI2;DHRS2;EIF2S3;MAP4K4;REEP6;ZNF195;RBM42;BRIP1;PSMB7;RPE;LMLN;SLC38A5;TIMM9;PFAS;BTF3L4;RDH10;SMARCD2;CHID1;DPY30;PTCD3;PSMD5;SCARB1;SDAD1;LAMP1;PSMC3;HMGB2;RB1C…
COPD - Chronic obstructive pulmonary disease C0024117 human GSE1650 sample 36	0.262803	1.35402	0.00381679	0.0207585	412	384	TKT;COL4A1;HSP90AB1;NDE1;CHI3L1;IFITM1;TIMP1;CCT3;PPA1;TUBB;PLS3;FBL;LDHA;BGN;NCL;TRMT112;NPM1;ACTN1;RPN2;DDIT4;COL1A1;KARS;PCDH17;HYAL2;MEST;RPS21;NME4;HMGB1;TGM2;KRT7;THBS2;NME1-NME2;RPL8;MORF4L2;S100A9;SPARC;ZYX;HSPA8;IMPDH2;CD81;RPL36A;COL6A3;UBA1;COL1A2;CHCHD2;RPL35;LTBP2;SEC61A1;EEF1D;RPS7;PTMA;FCGR3B;GAPDH;CTSH;RPL7;LARS;RPL13;HSPA5;RPL36;IGFBP7;NOMO2;EIF3I;RPL12;DRAM1;SMARCD2;RPL7A;CEACAM…	TKT;COL4A1;HSP90AB1;NDE1;CHI3L1;IFITM1;TIMP1;CCT3;PPA1;TUBB;PLS3;FBL;LDHA;BGN;NCL;TRMT112;NPM1;ACTN1;RPN2;DDIT4;COL1A1;KARS;PCDH17;HYAL2;MEST;RPS21;NME4;HMGB1;TGM2;KRT7;THBS2;NME1-NME2;RPL8;MORF4L2;S100A9;SPARC;ZYX;HSPA8;IMPDH2;CD81;RPL36A;COL6A3;UBA1;COL1A2;CHCHD2;RPL35;LTBP2;SEC61A1;EEF1D;RPS7;PTMA;FCGR3B;GAPDH;CTSH;RPL7;LARS;RPL13;HSPA5;RPL36;IGFBP7;NOMO2;EIF3I;RPL12;DRAM1;SMARCD2;RPL7A;CEACAM…
autism spectrum disorder DOID-0060041 human GSE62632 sample 1036	0.277386	1.35367	0.0118577	0.0208423	299	250	CLDN1;CEMIP;MET;WISP1;CCND1;CTPS1;ITGA2;SLC7A11;SHCBP1;MMP3;OGFOD1;CXCL1;CKS2;KPNA2;IFITM1;OXTR;PLAU;STC1;RACGAP1;MSX2;MMP1;CDC6;RRM2;SULF1;TMEM120B;FAM98A;THY1;KCTD20;CCNB1;CD82;CXCL8;PRC1;LY6E;PTTG1;GDF15;FADS2;EDNRA;FKBP14;CORIN;KRT7;LAPTM4B;NME1-NME2;SRPRB;HSPA8;IL6;TNFRSF11B;NID2;OAS3;TSPAN9;MCAM;STT3A;CORO1C;FOLH1;TFAP2C;DRAM1;IFI6;PDIA6;PRSS23;APCDD1;KDELR3;TAP1;EPSTI1;GGH;NQO1;ITGA6;IGFBP…	CLDN1;CEMIP;MET;WISP1;CCND1;CTPS1;ITGA2;SLC7A11;SHCBP1;MMP3;OGFOD1;CXCL1;CKS2;KPNA2;IFITM1;OXTR;PLAU;STC1;RACGAP1;MSX2;MMP1;CDC6;RRM2;SULF1;TMEM120B;FAM98A;THY1;KCTD20;CCNB1;CD82;CXCL8;PRC1;LY6E;PTTG1;GDF15;FADS2;EDNRA;FKBP14;CORIN;KRT7;LAPTM4B;NME1-NME2;SRPRB;HSPA8;IL6;TNFRSF11B;NID2;OAS3;TSPAN9
sickle cell anemia DOID-10923 human GSE11524 sample 481	0.27686	1.3518	0.0126582	0.021283	371	277	PRR7;TPX2;PAQR4;IFITM3;UBE2C;TUBB3;MYBL2;NCAPG2;E2F1;CKAP2L;OXTR;TIMP1;MFAP2;TMEM158;MMP1;MCM2;SPATA12;RCL1;PKM;PLS3;PALM2-AKAP2;FXYD5;G6PD;HYAL3;CD82;TPM4;IFITM2;SPDL1;SCML1;UBAC2;CENPH;DLGAP5;CPOX;ARG2;RFC2;H19;LAPTM4B;KLHL21;RNF24;GPI;ZYX;SNHG11;HIST1H2BO;SMS;VGLL4;CLPP;HIST2H2AA4;EAF1;SLC16A4;TXNL4B;MRPL37;RASSF1;HSDL1;POLR2E;INHBB;LCN2;ATOX1;IFI6;UHRF1BP1;CENPU;CHID1;ARPC1B;PIK3R3;ROBO1;PPP6…	PRR7;TPX2;PAQR4;IFITM3;UBE2C;TUBB3;MYBL2;NCAPG2;E2F1;CKAP2L;OXTR;TIMP1;MFAP2;TMEM158;MMP1;MCM2;SPATA12;RCL1;PKM;PLS3;PALM2-AKAP2;FXYD5;G6PD;HYAL3;CD82;TPM4;IFITM2;SPDL1;SCML1;UBAC2;CENPH;DLGAP5;CPOX;ARG2;RFC2;H19;LAPTM4B;KLHL21;RNF24;GPI;ZYX;SNHG11;HIST1H2BO;SMS;VGLL4;CLPP;HIST2H2AA4;EAF1;SLC16A4;TXNL4B;MRPL37;RASSF1;HSDL1;POLR2E;INHBB;LCN2;ATOX1;IFI6;UHRF1BP1;CENPU;CHID1;ARPC1B;PIK3R3;ROBO1;PPP6…
Malignant Melanoma C0025202 human GSE4587 sample 326	0.273147	1.35029	0.011194	0.0217542	342	297	NOP58;HSP90AB1;YWHAG;TGFBI;CTHRC1;CALU;CBX3;TIMP1;MMP1;PPA1;GGCT;DUSP4;SNHG6;SHISA2;PLS3;LDHA;PSMD14;CXCL8;CCT2;TRMT112;HSP90AA1;NPM1;RPN2;NAP1L1;HSPE1;UBA2;BZW2;SERPINE2;DEK;POMP;TMEM123;MRPL3;HMGB1;SPP1;EIF3H;DNAJA1;CHN1;RPL36A;NAMPT;COL6A3;SNRPG;CCT8;COL1A2;RPS7;PDP1;EIF3E;H2AFZ;HIST1H2BK;UBD;RPL22L1;IGFBP7;PAN3;HNRNPA2B1;S100A8;HAT1;LDHB;RPL39;PIR;NBPF15;TBCA;PSMB4;PDIA6;CDK2AP1;ROBO1;QPCT;SE…	NOP58;HSP90AB1;YWHAG;TGFBI;CTHRC1;CALU;CBX3;TIMP1;MMP1;PPA1;GGCT;DUSP4;SNHG6;SHISA2;PLS3;LDHA;PSMD14;CXCL8;CCT2;TRMT112;HSP90AA1;NPM1;RPN2;NAP1L1;HSPE1;UBA2;BZW2;SERPINE2;DEK;POMP;TMEM123;MRPL3;HMGB1;SPP1;EIF3H;DNAJA1;CHN1;RPL36A;NAMPT;COL6A3;SNRPG;CCT8;COL1A2;RPS7;PDP1;EIF3E;H2AFZ;HIST1H2BK;UBD;RPL22L1;IGFBP7;PAN3;HNRNPA2B1;S100A8;HAT1;LDHB;RPL39;PIR;NBPF15;TBCA;PSMB4;PDIA6;CDK2AP1;ROBO1;QPCT;SE…
bipolar disorder DOID-3312 human GSE46449 sample 570	-0.28577	-1.38109	0.0042735	0.0218274	288	217	NCAPG2;SSB;SRPK1;SPON2;S100P;CLEC5A;FZD6;ANXA3;OLR1;MOGS;CCAR1;OAS3;TOP1;IL1B;FPR2;DCLRE1A;GZMB;IGFBP7;LCN2;FCGR3A;HSPA6;ACSL1;CEACAM6;SMC3;ASAP1;VCAN;PRSS23;APCDD1;PRRC2A;EPSTI1;DYSF;HSP90B1;DNAJC15;VMP1;NBPF20;LINC00623;PROK2;UBE2L6;CLIC3;ZNF354A;CLSTN3;LAMP3;FAM3B;PRSS30P;IFI44;STAT1;MLC1;PARP9;ANXA1;NFKBIZ;IFNG;LTA4H;DRAXIN;GBP1;FCGR1B;LAP3;F5;CD274;BBX;GNLY;VNN1;TLR2;OLFM4;APOBEC3A;SUCNR1;MY…	ADAMTS1;HERC5;CARD16;PTX3;GFOD1;ZNF395;PLGLB1;JAZF1;ZNF641;LTF;CX3CR1;TMEM176B;P2RX7;CD24;CERS4;ANG;ENPP4;RGS17;TMEM63C;BST1;RNASE4;FCRL3;C1QB;FGF13;DDX17;AKR1C3;EPS8;KREMEN1;RASSF4;FAM110C;PYHIN1;CASP5;A2M-AS1;KLRD1;UTRN;TBX21;FCRL5;ABHD17C;GZMA;SH2D1B;KLRF1;VLDLR;GCOM1;FASLG;KLRC3;NCKAP1L;TLR6;SIGLEC17P;XCL2;WLS;TLR5;FGFBP2;FAR2P2;TXK;NAIP;IL18RAP;CMKLR1;PTGER2;FAM126B;ZBTB16;CCR2;STAP1;ACSF2;D…
Type 2 diabetes mellitus C0011860 human GSE12643 sample 274	-0.276641	-1.38183	0.00387597	0.021839	346	317	STC2;ACAN;CDC25B;UBE2C;TGFBI;MMP3;MCM7;CXCL1;AARS;CHI3L1;CENPF;ZP3;MMP1;FOXM1;TOP2A;PRIM2;CXCL2;CCNB1;SLC1A5;SMC4;PTTG1;CFB;F2R;CNPY3;CXCL6;SERPINE2;MEST;KIF11;SPAG5;THBS2;DCTD;IL13RA2;TK1;EIF2S3;FKBP9;RRM1;ZWINT;NDC80;TNC;MME;KCNJ8;ICAM1;GPR176;SFRP4;PHGDH;PRPS2;G0S2;PROCR;NOMO2;ABCC2;PRRX1;TM4SF1;ACVR1;ALCAM;TNFAIP6;PTGES;CBR3;QPCT;COL15A1;CTSK;NFYB;ADA;NQO1;OSBPL8;PLIN2;TCEA1;PPL;ENO2;GEM;TYMS…	TNFAIP8;DPP4;PPARG;RNASE4;PRPH2;CLGN;EML1;TSPAN8;TEK;FBLN5;PRSS3;PLXNC1;SEMA3B;FLRT2;FBLN2;GPNMB;AKR1C3;TMEM47;EPS8;GBA;PCK2;SGCE;ALDH3A2;NOV;ENPP2;RAB27B;CRYAB;IGFBP6;SORBS2;PDZRN3;REV3L;CPQ;CREBL2;FAM114A1;SVEP1;MTSS1;TGFBR3;GDE1;SLIT2;TTN;NFE2L1;PNRC1;PDE1A;LMO3;ITM2B;MTUS1;EPHX1;NDN;WBP1L;FBLN1;ATP5A1;SDHA;ANPEP;FCGRT;LITAF;MFAP5;GPX3;ST8SIA1;PSD3;CLU;SLIT3;MFAP4;ROR1;VWA5A;PGM1;SELENBP1;SRPX…
Pulmonary Fibrosis C0034069 mouse GSE2640 sample 406	0.2738	1.34842	0.011194	0.0223462	306	255	S100A11;TNFRSF12A;COL4A1;TGFBI;PDPN;CALU;TIMP1;SERPINH1;PKM;COL4A2;LDHA;ESYT1;SHISA5;BGN;FXYD5;TPM4;ACTN1;MMP14;DDIT4;COL5A2;COL1A1;SERPINE1;SERPINE2;ANXA3;SPP1;KRT7;MORF4L2;S100A9;CXCL16;SPARC;RPS2;NME2;MMP12;GPX1;COL6A3;COL1A2;LTBP2;GAPDH;CTSH;TNC;RNF149;H2AFZ;ICAM1;PSMB7;FAM49B;SOCS3;CSTB;HSPA5;IGFBP7;LCN2;KRT18;ATOX1;S100A8;ARPC1B;PNP;CLIC1;LAMP1;GORASP2;EIF5A;CALR;EEF2;CTSK;RPL28;SERPINB9;FS…	S100A11;TNFRSF12A;COL4A1;TGFBI;PDPN;CALU;TIMP1;SERPINH1;PKM;COL4A2;LDHA;ESYT1;SHISA5;BGN;FXYD5;TPM4;ACTN1;MMP14;DDIT4;COL5A2;COL1A1;SERPINE1;SERPINE2;ANXA3;SPP1;KRT7;MORF4L2;S100A9;CXCL16;SPARC;RPS2;NME2;MMP12;GPX1;COL6A3;COL1A2;LTBP2;GAPDH;CTSH;TNC;RNF149;H2AFZ;ICAM1;PSMB7;FAM49B;SOCS3;CSTB;HSPA5;IGFBP7;LCN2;KRT18;ATOX1;S100A8;ARPC1B;PNP;CLIC1;LAMP1;GORASP2;EIF5A;CALR;EEF2;CTSK;RPL28;SERPINB9;FS…
type 1 diabetes mellitus 9744 rat GSE4990 sample 474	0.285024	1.34792	0.012	0.0224239	227	177	S100A11;CKAP5;NUP205;CHI3L1;EIF2S2;IFITM1;RAN;PDCD5;YARS;F2R;ARHGAP11A;MKI67;RPS21;ANO6;TALDO1;PLP2;TCF7;GPX1;RPL35;NUP210;RUNX1;GYG1;STMN1;H2AFZ;POLR2G;LSM4;FAM189B;HSPA5;PIGX;DUS1L;RPL12;DRAM1;RPL7A;HAT1;ABCF1;PSMB4;ANP32B;RPS4X;RPL29;RPL28;CEL;RPL31;RPS18;RPL37;RPL27A;PRDX2;RPS3;UBA52;RPL18A;P4HB;YWHAB;RPL38;RPSA;RPL32;SKIV2L2;RPS12;DOCK11;TMEM258;ATP5E;ATP5J2;S100A4;EEF1B2;RPL23;RPS14;RPL10A;…	S100A11;CKAP5;NUP205;CHI3L1;EIF2S2;IFITM1;RAN;PDCD5;YARS;F2R;ARHGAP11A;MKI67;RPS21;ANO6;TALDO1;PLP2;TCF7;GPX1;RPL35;NUP210;RUNX1;GYG1;STMN1;H2AFZ;POLR2G;LSM4;FAM189B;HSPA5;PIGX;DUS1L;RPL12;DRAM1;RPL7A;HAT1;ABCF1;PSMB4;ANP32B;RPS4X;RPL29;RPL28;CEL;RPL31;RPS18;RPL37;RPL27A;PRDX2;RPS3;UBA52;RPL18A;P4HB;YWHAB;RPL38;RPSA;RPL32;SKIV2L2;RPS12;DOCK11;TMEM258;ATP5E;ATP5J2
Down Syndrome DOID-14250 human GSE23910 sample 494	-0.283987	-1.37766	0.00869565	0.0228897	361	235	DHX34;CEBPB;SHB;RGS16;ARID3A;CCDC113;OLFML2B;PEA15;BFSP1;SLC35E4;SOX9;TMEM255B;NABP2;PFKFB3;ACBD7;B4GALT2;LYPD1;REEP6;CTNNB1;HNF1A;MLLT1;PRPF40B;TWIST1;PPID;TSNARE1;YBX3;SOCS3;ETS2;IGF2BP3;HSPA6;PITX1;SLC30A2;ROBO1;PPP6R1;ALPK2;PPM1F;PCDHB9;IRS2;ARHGEF4;MYCN;PDXK;IGFBP5;F7;TMEM249;CSGALNACT1;PRRX2;GJA4;NSUN6;MC1R;CYP2B6;MUC5AC;WNT11;CTBP2;ADAMTS14;AMH;LRRC49;CYP2W1;PLD6;LIMS3;IGF2;ALDH3B1;TRIM46;…	KCNG1;ADAMTS13;RASD2;RIMBP2;NPY4R;MYH3;NCKAP5;KIAA1683;LEPROT;FAM149A;PDE1A;ROGDI;MUC2;STPG1;AGTR1;PRSS36;NAIP;SPATA20;CPEB1;TMEM30B;MOB3B;VWA5B2;CACNA1A;KIRREL3;ADAMTS9-AS2;CLIC5;TCEA3;STAB2;TDRD10;HSBP1L1;PGM5;LRRN3;KCNMA1;LTK;PDK4;CLEC10A;TEF;GPT;ASAP3;NKX2-3;SLC22A18AS;MMP28;MYOM1;ADAMDEC1;SLC22A5;CHGA;BEST4
amyotrophic lateral sclerosis DOID-332 rat GSE7493 sample 682	0.274702	1.34495	0.00784314	0.0233878	292	264	MCM7;GRINA;CCT4;RHEB;PSMA7;NME1;MAPRE1;NUP93;IPO9;PPME1;AGRN;YARS;ENO1;SAE1;PPM1G;CCT5;NUP62;SERPINE2;SAMD10;TBCD;MORF4L2;PRDX1;RPS19;ARL8A;CD81;PDAP1;RBBP7;CLNS1A;DEF8;PTMA;ZWINT;COPRS;GAPDH;MARCKSL1;TECR;USP5;RPL14;VPS72;ODC1;SNRPA1;INSIG1;HSPA5;TUBA1C;MAGED2;RPL7A;TIMM23;ALG10;LDHB;YWHAZ;TCP1;VPS35;CSNK2B;TSEN34;RPS4X;EIF5A;YWHAQ;HNRNPL;RPL28;GSTO1;QDPR;RHOB;PSMA5;HSP90B1;MPZL1;RPL6;STX16;IRGQ…	MCM7;GRINA;CCT4;RHEB;PSMA7;NME1;MAPRE1;NUP93;IPO9;PPME1;AGRN;YARS;ENO1;SAE1;PPM1G;CCT5;NUP62;SERPINE2;SAMD10;TBCD;MORF4L2;PRDX1;RPS19;ARL8A;CD81;PDAP1;RBBP7;CLNS1A;DEF8;PTMA;ZWINT;COPRS;GAPDH;MARCKSL1;TECR;USP5;RPL14;VPS72;ODC1;SNRPA1;INSIG1;HSPA5;TUBA1C;MAGED2;RPL7A;TIMM23;ALG10;LDHB;YWHAZ;TCP1;VPS35;CSNK2B;TSEN34;RPS4X;EIF5A;YWHAQ;HNRNPL;RPL28;GSTO1;QDPR;RHOB;PSMA5;HSP90B1;MPZL1;RPL6;STX16;IRGQ…
SCID - Severe combined immunodeficiency C0085110 mouse GSE3414 sample 201	-0.289819	-1.37562	0.0160643	0.0235039	301	221	HILPDA;S100A11;ATP11A;IFITM3;PKP4;PDPN;IFITM1;SERPINH1;ELOVL5;COL4A2;LRRC58;LDHA;BGN;IFITM2;F2R;TGM2;KRT7;LAPTM4B;MORF4L2;SPARC;HSPA8;SLC12A2;COL6A3;COL1A2;PTMA;RPL14;RPL7;RPL22L1;LCN2;EIF4A1;FAT1;YWHAZ;LAMP1;ANP32B;SLC6A14;TNS3;RHOB;MYO1B;VMP1;PSMB9;SERINC3;WARS;P4HB;RGCC;CRY1;HSD11B1;SUMO1;ACTB;GUCY1B3;THBD;SUMO2;SLC43A3;GSK3A;LGALS1;CTGF;EGR1;ANXA1;DENND5A;ACVR2B;MMP2;HSPB1;LMO7;RPL11;SPTAN1;F…	IVNS1ABP;MYL12B;MYL12A;C1QA;PPIC;SH3BGRL;SCN3B;GBP3;CCL8;C1QC;ALDH1A1;BSG;UBL3;CALM1;LEPR;GRN;CDC42BPG;B2M;SPARCL1;XDH;CSF1R;HEY1;ANTXR2;SCARB2;PCOLCE2;NPTN;ITM2B;EPHX1;HLF;PREX2;GPX3;SPON1;LTBP4;TCN2;CCL5;ZBTB16;KLF9;TXNIP;BTBD3;GSN;MFAP4;CLIC5;MPEG1;MARCKS;ANKRD13A;SCUBE2;DPT;FHL1;ITM2C;TCF21;LYVE1;PDE5A;HPGD;CASD1;PRDX6;TNXB;CLEC3B;SCN7A
Pulmonary Hypertension C0020542 human GSE703 sample 241	0.260832	1.34109	0	0.0240863	427	409	IMPDH1;S100A11;EIF3B;CDC25B;TKT;GARS;TGFBI;CNN2;IRAK1;DDX21;EIF2S2;AMPD2;IFITM1;SLC3A2;CPNE1;PKM;DDX39A;LAGE3;G6PD;PPIA;CXCL8;S100P;LY6E;NAP1L4;RPN2;ENO1;PTPN12;PTDSS1;USP10;S100A9;HNRNPM;MFSD10;ZYX;HSD17B10;PRDX1;GPX1;RPS19;SNRPC;PHC2;MAPKAPK3;CD81;RPL36A;UBA1;EEF1D;RPS7;CLPP;HIST2H2AA3;PTGS2;PTMA;EIF3E;FCGR3B;GAPDH;IER3;IL1B;H2AFZ;CD47;POLR2G;GNA15;RPL7;YBX3;PMPCA;PABPC1;ODC1;GUK1;SQSTM1;XRCC5;…	IMPDH1;S100A11;EIF3B;CDC25B;TKT;GARS;TGFBI;CNN2;IRAK1;DDX21;EIF2S2;AMPD2;IFITM1;SLC3A2;CPNE1;PKM;DDX39A;LAGE3;G6PD;PPIA;CXCL8;S100P;LY6E;NAP1L4;RPN2;ENO1;PTPN12;PTDSS1;USP10;S100A9;HNRNPM;MFSD10;ZYX;HSD17B10;PRDX1;GPX1;RPS19;SNRPC;PHC2;MAPKAPK3;CD81;RPL36A;UBA1;EEF1D;RPS7;CLPP;HIST2H2AA3;PTGS2;PTMA;EIF3E;FCGR3B;GAPDH;IER3;IL1B;H2AFZ;CD47;POLR2G;GNA15;RPL7;YBX3;PMPCA;PABPC1;ODC1;GUK1;SQSTM1;XRCC5;…
Williams-Beuren syndrome DOID-1928 human GSE16715 sample 903	0.278207	1.34111	0.00858369	0.0241369	290	251	ANLN;HILPDA;ARNTL2;TOMM34;UBE2C;PHF19;PAFAH1B3;GALNT6;HJURP;CKS2;CDCA3;IFITM1;OXTR;TMEM158;AURKA;RACGAP1;KIF20A;FAM83D;KIF2C;ZP3;NUF2;FOXM1;BIRC5;UBE2T;COL4A2;CA9;NCAPD2;CDC20;CCNB1;BUB1B;PRC1;TRIM59;PTTG1;FAM72D;CTPS2;DLGAP5;BZW2;CDKN3;NUSAP1;RHBDF2;THOC3;TSPAN5;IL13RA2;TK1;NOTCH3;GYG1;SLC16A4;HSD3B7;WDR54;RPL22L1;KIAA1958;INHBB;KRT18;TM4SF1;GJC1;ACP6;SDC4;EPDR1;SYNGR2;TAP1;CTSK;SCUBE3;GGH;CTNNA…	ANLN;HILPDA;ARNTL2;TOMM34;UBE2C;PHF19;PAFAH1B3;GALNT6;HJURP;CKS2;CDCA3;IFITM1;OXTR;TMEM158;AURKA;RACGAP1;KIF20A;FAM83D;KIF2C;ZP3;NUF2;FOXM1;BIRC5;UBE2T;COL4A2;CA9;NCAPD2;CDC20;CCNB1;BUB1B;PRC1;TRIM59;PTTG1;FAM72D;CTPS2;DLGAP5;BZW2;CDKN3;NUSAP1;RHBDF2;THOC3;TSPAN5;IL13RA2;TK1;NOTCH3;GYG1;SLC16A4;HSD3B7;WDR54;RPL22L1;KIAA1958;INHBB;KRT18;TM4SF1;GJC1;ACP6;SDC4;EPDR1;SYNGR2;TAP1;CTSK;SCUBE3;GGH;CTNNA…
autism spectrum disorder DOID-0060041 human GSE25507 sample 1026	0.274315	1.34125	0.015625	0.0241797	270	248	CDC25B;TRIM28;CXCL1;CHI3L1;AMPD2;PKM;SNHG6;G6PD;PPIA;SPNS1;CXCL8;HSP90AA1;SNHG1;NPM1;NAP1L1;TAGLN2;RPS21;SNRPD2;EIF3H;RPL8;ZYX;TCF7;HSPA8;RPL36A;UBA1;SNRPG;CHCHD2;RPS7;EIF3E;RPL14;RGL2;SRSF2;RPL7;RPL36;G0S2;BANF1;RPL12;GAS5;IRF3;RPL7A;HNRNPA2B1;LDHB;RPL39;RPL27;RPS20;HNRNPA1;RPL30;PSMB4;RPS4X;GDI1;RPS5;EEF2;HNRNPA1P10;DDX39B;RPL24;RPL21;PARK7;RPL31;RPS18;RPL6;RPL37;RPLP2;RPL35A;RPS13;RPS3;NDUFA4;…	CDC25B;TRIM28;CXCL1;CHI3L1;AMPD2;PKM;SNHG6;G6PD;PPIA;SPNS1;CXCL8;HSP90AA1;SNHG1;NPM1;NAP1L1;TAGLN2;RPS21;SNRPD2;EIF3H;RPL8;ZYX;TCF7;HSPA8;RPL36A;UBA1;SNRPG;CHCHD2;RPS7;EIF3E;RPL14;RGL2;SRSF2;RPL7;RPL36;G0S2;BANF1;RPL12;GAS5;IRF3;RPL7A;HNRNPA2B1;LDHB;RPL39;RPL27;RPS20;HNRNPA1;RPL30;PSMB4;RPS4X;GDI1;RPS5;EEF2;HNRNPA1P10;DDX39B;RPL24;RPL21;PARK7;RPL31;RPS18;RPL6;RPL37;RPLP2;RPL35A;RPS13;RPS3;NDUFA4;…
hepatitis C virus related hepatocellular carcinoma UMLS CUI-C1333978 human GSE58208 sample 736	0.261582	1.34135	0.012	0.0242228	453	408	TPD52L2;CDC25B;TRIM28;NAT10;UBE2S;GRHL1;TUBB3;CNN2;MCM7;GRINA;DDX19A;SLC3A2;TMEM158;ARFGAP1;NOB1;CPNE1;PKM;TUBB;FXYD5;SLC35D3;S100P;TACC3;LY6E;ACTN1;DDIT4;PPM1G;NUP62;FLAD1;TAGLN2;TTYH3;R3HDM4;RELT;HIST1H2BG;SNRPA;FARSA;MRPS2;CCDC137;RNF24;CXCL16;GPI;SPARC;MFSD10;ZYX;CXCR2;MEPCE;CD81;UBA1;SLC25A39;CXCR1;HIST2H2AA3;NUP210;CMTR1;HIST1H2BJ;MAD1L1;UBE2M;HIST1H3H;IER3;CDC34;IL1B;ICAM1;EIF2AK1;CENPK;ZN…	TPD52L2;CDC25B;TRIM28;NAT10;UBE2S;GRHL1;TUBB3;CNN2;MCM7;GRINA;DDX19A;SLC3A2;TMEM158;ARFGAP1;NOB1;CPNE1;PKM;TUBB;FXYD5;SLC35D3;S100P;TACC3;LY6E;ACTN1;DDIT4;PPM1G;NUP62;FLAD1;TAGLN2;TTYH3;R3HDM4;RELT;HIST1H2BG;SNRPA;FARSA;MRPS2;CCDC137;RNF24;CXCL16;GPI;SPARC;MFSD10;ZYX;CXCR2;MEPCE;CD81;UBA1;SLC25A39;CXCR1;HIST2H2AA3;NUP210;CMTR1;HIST1H2BJ;MAD1L1;UBE2M;HIST1H3H;IER3;CDC34;IL1B;ICAM1;EIF2AK1;CENPK;ZN…
pancreatic ductal adenocarcinoma DOID-3498 mouse GSE53659 sample 699	0.26016	1.33951	0.00809717	0.0246098	499	406	S100A11;TKT;IFITM3;COL4A1;HSP90AB1;TGFBI;CNN2;CD44;TIMP1;SERPINH1;PKM;PLS3;COL4A2;THY1;LDHA;SHISA5;BGN;FXYD5;PPIA;TPM4;IFITM2;LY6E;MMP14;COL5A2;F2R;COL1A1;SERPINE2;POMP;RPS21;ANXA3;H19;TGM2;SNRPE;TALDO1;SPP1;KRT7;SNRPD2;RPL8;MORF4L2;BCAP31;SPARC;CPXM1;RPS2;RPS15;NME2;HSPA8;PRDX1;GPX1;FKBP9;PDGFRB;CD81;RPL36A;COL6A3;COL1A2;CHCHD2;RBBP7;CTNNB1;PTMA;GAPDH;CTSH;IER3;MDH2;COL5A1;RPL14;RPL7;PSMB7;VCP;D…	S100A11;TKT;IFITM3;COL4A1;HSP90AB1;TGFBI;CNN2;CD44;TIMP1;SERPINH1;PKM;PLS3;COL4A2;THY1;LDHA;SHISA5;BGN;FXYD5;PPIA;TPM4;IFITM2;LY6E;MMP14;COL5A2;F2R;COL1A1;SERPINE2;POMP;RPS21;ANXA3;H19;TGM2;SNRPE;TALDO1;SPP1;KRT7;SNRPD2;RPL8;MORF4L2;BCAP31;SPARC;CPXM1;RPS2;RPS15;NME2;HSPA8;PRDX1;GPX1;FKBP9;PDGFRB;CD81;RPL36A;COL6A3;COL1A2;CHCHD2;RBBP7;CTNNB1;PTMA;GAPDH;CTSH;IER3;MDH2;COL5A1;RPL14;RPL7;PSMB7;VCP;D…
Neurological pain disorder C0423704 rat GSE18803 sample 212	-0.269319	-1.37132	0	0.0246977	411	361	SLC6A6;TNFRSF12A;IFITM3;CBFB;COLGALT1;CEBPB;PDPN;RLIM;KPNA2;IFITM1;TIMP1;CPSF4;CDK1;RRM2;ELAVL1;PIEZO1;PTBP1;FXYD5;C2CD2;CFB;TGIF1;ANXA3;TMEM123;SPP1;BID;MLXIPL;LYN;CXCL16;MAPKAPK3;CCNB2;NEK6;CTSH;PARP1;DHODH;APRT;ICAM1;PABPC1;SLC39A1;NLN;FCGR3A;VGF;MOSPD3;ACVR1;ARRDC1;RPL10;ARPC1B;CLIC1;KCNE3;EIF2AK2;CMTM7;APOBEC1;SYNGR2;PKN1;RPS5;HMGB2;PM20D2;RPLP0;PLIN2;RNF213;CHSY1;PTPN1;STK4;ZFP36L1;MYO1B;FA…	IL17RA;PRKCD;EIF4E2;CX3CR1;GPSM3;EIF4EBP2;AXL;TMEM176B;HK2;NPC2;CD53;PLA2G4A;SH2B3;AIF1;CD38;CD74;CCR5;TNFAIP8;KIF5A;GMFG;LHFPL2;PRR13;LIMD2;CIB1;C1QB;TSPAN8;ARHGAP27;VPS37A;RCAN1;PLEKHF2;STX7;PLD4;PTPN6;GPNMB;NCF1;PTPRC;FCGR2B;RASSF4;CD37;C1QA;AKAP13;SLC14A1;IL18;SKAP2;NNT;APBB1IP;TNFRSF1A;LGMN;CD4;LGALS9;RGS10;MVP;SLCO2B1;C1QC;FERMT3;ARHGAP25;EVI2B;FBXW4;LY86;GRN;MDFIC;B2M;VAV1;MAN2A1;BHLHE41;L…
Cystic Fibrosis C0010674 mouse GSE769 sample 428	0.274063	1.33846	0.00833333	0.0249689	325	264	TOMM34;IFITM3;POLD2;AHCY;PUS1;IFRD2;HSPD1;EHMT2;VARS;SLC3A2;COL7A1;LDHA;MCFD2;LY6E;TRAF2;DPCD;DDIT4;BZW2;EIF3M;RPL8;MORF4L2;RPS2;ZNHIT2;TMEM165;HSPA8;PRDX1;TIMM17B;RPS19;LARP1;PLCB1;AZIN1;SEC61A1;RPS7;PTMA;SLC25A17;MRPL52;HDAC7;RPL7;RPL13;PABPC1;RPL18;DNAJC10;MNAT1;RPL22L1;ANKRD10;HSPA5;RPL36;KRT18;BANF1;ATP13A2;PSMA3;EIF4A3;TIMM23;PLK3;SCARB1;CMTM7;MANF;GORASP2;RPS5;RAB3D;RAB11FIP5;WDR92;GGH;QDP…	TOMM34;IFITM3;POLD2;AHCY;PUS1;IFRD2;HSPD1;EHMT2;VARS;SLC3A2;COL7A1;LDHA;MCFD2;LY6E;TRAF2;DPCD;DDIT4;BZW2;EIF3M;RPL8;MORF4L2;RPS2;ZNHIT2;TMEM165;HSPA8;PRDX1;TIMM17B;RPS19;LARP1;PLCB1;AZIN1;SEC61A1;RPS7;PTMA;SLC25A17;MRPL52;HDAC7;RPL7;RPL13;PABPC1;RPL18;DNAJC10;MNAT1;RPL22L1;ANKRD10;HSPA5;RPL36;KRT18;BANF1;ATP13A2;PSMA3;EIF4A3;TIMM23;PLK3;SCARB1;CMTM7;MANF;GORASP2;RPS5;RAB3D;RAB11FIP5;WDR92;GGH;QDP…
Diabetes and Obesity DOID-9970 mouse GSE54917 sample 807	-0.295596	-1.36653	0.0120968	0.0262005	318	158	SNTB1;GPT2;SLC22A3;OLFML2B;C2;FASN;SLC1A5;LSM14B;LTV1;SLC11A1;XPNPEP3;ASNS;HMGB3;UBD;RPL22L1;LCN2;DRAM1;CHAC1;CFAP36;DUSP7;EIF2AK2;APOBEC1;SLC30A2;MSC;HIST1H3I;SRSF7;SLC2A3;APCDD1;FUBP3;HIST2H2BE;ADA;STX16;HSD17B12;DNPH1;UIMC1;MMD;GLB1L2;NLRP12;TMEM117;GADD45G;FNBP4;APLNR;GSE1;NEAT1;DOC2B;NFIL3;RBP4;TMC6;CECR2;FAH;CSDC2;GNMT;USP54;ARRDC3;PDGFC;PRSS27;PICALM;CHST1;GRAMD1B;CDKL4;BMI1;NCMAP;CEBPA;MA…	LMO4;CD163;ANG;PDE3B;PPARG;ACVR1B;APOE;SNX2;DBT;TANGO2;RASSF4;AKAP13;CDO1;GUCD1;KLF15;FFAR4;SNCG;KLHDC7A;LGALS3;RAP1GAP;CD164;PDE4DIP;GNAI1;TMEM45B;KLF12;CLCN2;WBP1L;MOCS1;HLF;TFCP2L1;CD27;PEG3;DPP8;KCNB1;GOLM1;MBP;CIRBP;TMEM59;PRKAR2B;USP2;LGALS4;SULT1A1;CFD;PHF7;ADHFE1;FAM107A;MAL;MUSK
melanoma DOID-1909 human GSE6887 sample 951	-0.290682	-1.36482	0.00816327	0.0266791	221	163	YWHAG;CHEK1;CEP55;TNS4;TOP2A;ATAD5;NOC2L;AEN;FASN;SCML1;ACACA;R3HDM4;TUBGCP3;RNF216;ZNHIT2;NCS1;WWC1;FAM83A;SAAL1;LRRC43;HIST1H1D;EIF5A;CTNNAL1;MPP6;CHRAC1;CTLA4;COL3A1;AGMAT;HIST2H2AB;DBN1;GEM;BBS5;TUBE1;NUS1;RDM1;PABPC4;NRCAM;MBNL2;DNAJC6;LRRC2;RANBP6;XRCC6;KANK1;NREP;ABCF3;LTBP1;SYT8;FGF11;TAF4B;COL6A1;DUSP8;SMN2;METTL16;ATP2A2;TIAM2;RPS26;IGFBP3;MIP;TRIM39;SPTBN1;DNAL1;ZMAT5;CCDC136;WDR48;ARS…	IST1;ADAM23;PIK3CD;CALB2;TTC30B;SLC22A4;NELL2;BANK1;CNKSR3;PPFIBP2;CCR9;RABEP1;RASSF5;IL18;MAGIX;CD2AP;RBFOX1;NAP1L3;KLRC2;ZBTB8A;MYO7B;KIDINS220;SLC22A17;ACAP1;EPB41L4A-AS2;PBXIP1;ZNF441;GSTM4;CD79B;PNOC;KIT;RGMA;RGS22;KBTBD11;SOCS2;CLU;SLC27A6;CHGB;GSTM2;ASB8;SULT1B1;CAMK2N1;CCNJL;TNFRSF17;EIF4E3;ANKRD13A;SYNE3;LRRC19;ANK2;NTRK3
Purpura, Idiopathic Thrombocytopenic C0043117 human GSE574 sample 358	0.258272	1.33299	0.00380228	0.0267717	531	495	IMPDH1;S100A11;CDC25B;IFITM3;CBFB;HSP90AB1;DGKZ;CEBPB;HSPD1;IFITM1;RNPS1;NONO;GTF3A;PKM;RAN;CCT7;GSTP1;LPCAT1;FBL;LDHA;PIEZO1;PPIA;NCL;YARS;NAP1L4;HSP90AA1;NPM1;ENO1;KARS;PGK1;TAGLN2;KIF21B;SNRPB;DEK;TMEM123;TMEM147;SNRPA;SNRPD2;EIF3H;RNF187;NME1-NME2;RPL8;OGFR;BCAP31;MFSD10;PLP2;RPS15;NME2;HSPA8;PRDX1;CD81;ZNF146;SCAMP3;UBA1;SNRNP200;RPL35;EEF1D;RPS7;PUF60;PTMA;EIF3E;GAPDH;PARP1;LBR;CPSF1;DNAJB1…	IMPDH1;S100A11;CDC25B;IFITM3;CBFB;HSP90AB1;DGKZ;CEBPB;HSPD1;IFITM1;RNPS1;NONO;GTF3A;PKM;RAN;CCT7;GSTP1;LPCAT1;FBL;LDHA;PIEZO1;PPIA;NCL;YARS;NAP1L4;HSP90AA1;NPM1;ENO1;KARS;PGK1;TAGLN2;KIF21B;SNRPB;DEK;TMEM123;TMEM147;SNRPA;SNRPD2;EIF3H;RNF187;NME1-NME2;RPL8;OGFR;BCAP31;MFSD10;PLP2;RPS15;NME2;HSPA8;PRDX1;CD81;ZNF146;SCAMP3;UBA1;SNRNP200;RPL35;EEF1D;RPS7;PUF60;PTMA;EIF3E;GAPDH;PARP1;LBR;CPSF1;DNAJB1…
systemic lupus erythematosus DOID-9074 human GSE55447 sample 1076	0.270418	1.33168	0.0152672	0.027114	266	253	BOP1;DKC1;DDX56;SLC5A6;WDR75;CHTF18;PAFAH1B3;SUV39H1;DCAF13;KPNA2;EXOSC2;KLHL35;AURKA;PAM16;SLC52A2;HAUS7;WDR77;NIT2;ADCY3;NUP93;CENPJ;OLFML2B;NUP107;DPH2;THEM6;POLB;CSNK2A2;LTV1;USP39;KPNA3;HS2ST1;SCRIB;INTS8;DOHH;ADO;BOK;SNHG11;CCSAP;RP9;HENMT1;MIPEP;ASNSD1;TBC1D31;NDC1;RPP21;LARS;DDX28;SLC41A3;MTR;NSMCE2;CIAPIN1;MIR503HG;MRPS26;INTS5;TAF4;PSMD5;SUGT1;UXS1;SCARB1;SPIDR;VPS35;ANAPC13;RNGTT;ME1;R…	BOP1;DKC1;DDX56;SLC5A6;WDR75;CHTF18;PAFAH1B3;SUV39H1;DCAF13;KPNA2;EXOSC2;KLHL35;AURKA;PAM16;SLC52A2;HAUS7;WDR77;NIT2;ADCY3;NUP93;CENPJ;OLFML2B;NUP107;DPH2;THEM6;POLB;CSNK2A2;LTV1;USP39;KPNA3;HS2ST1;SCRIB;INTS8;DOHH;ADO;BOK;SNHG11;CCSAP;RP9;HENMT1;MIPEP;ASNSD1;TBC1D31;NDC1;RPP21;LARS;DDX28;SLC41A3;MTR;NSMCE2;CIAPIN1;MIR503HG;MRPS26;INTS5;TAF4;PSMD5;SUGT1;UXS1;SCARB1;SPIDR;VPS35;ANAPC13;RNGTT;ME1;R…
Carcinoma, Hepatocellular C0019204 human GSE6764 sample 407	0.271488	1.32983	0.0285714	0.0276298	297	261	SCD;IFITM3;COL4A1;HSP90AB1;YWHAG;TGFBI;KRT23;IFITM1;CCT3;PPA1;SNHG6;PPIA;HSP90AA1;NPM1;CFB;STAU1;SLC25A15;H19;TALDO1;PTGES3;SPP1;SNRPD2;RPL8;BCAP31;GPI;RPS15;HSPA8;PRDX1;RPS19;RPL36A;EEF1D;HIST2H2AA3;PTMA;GAPDH;LBR;HIST1H2BK;PABPC1;UBD;INSIG1;HSPA5;IGFBP7;LCN2;KRT18;IFI6;HNRNPA2B1;RPL39;FAT1;RPL27;GTF2IP1;NBPF15;RPS20;HNRNPA1;CCL20;RPL30;LAMP1;SDC4;ROBO1;LYPLA1;RB1CC1;HNRNPA1P10;RPL28;GSTO1;HSPA1…	SCD;IFITM3;COL4A1;HSP90AB1;YWHAG;TGFBI;KRT23;IFITM1;CCT3;PPA1;SNHG6;PPIA;HSP90AA1;NPM1;CFB;STAU1;SLC25A15;H19;TALDO1;PTGES3;SPP1;SNRPD2;RPL8;BCAP31;GPI;RPS15;HSPA8;PRDX1;RPS19;RPL36A;EEF1D;HIST2H2AA3;PTMA;GAPDH;LBR;HIST1H2BK;PABPC1;UBD;INSIG1;HSPA5;IGFBP7;LCN2;KRT18;IFI6;HNRNPA2B1;RPL39;FAT1;RPL27;GTF2IP1;NBPF15;RPS20;HNRNPA1;CCL20;RPL30;LAMP1;SDC4;ROBO1;LYPLA1;RB1CC1;HNRNPA1P10;RPL28;GSTO1;HSPA1…
astrocytoma DOID-3069 human GSE15824 sample 861	0.265857	1.3274	0.0195312	0.028421	301	276	SLC7A5;CDK4;IFITM3;GARS;IRAK1;CCT6A;YTHDF1;IARS;CHI3L1;RCN1;NONO;CPSF4;ATP6V1F;GGCT;NME1;RAN;LDHA;PSMD14;PPIA;CCT2;PODXL;RPN2;CETN2;DDIT4;MTHFD2;KARS;AGT;PTDSS1;MEST;GLO1;HES6;PRDX4;EIF3H;PFKM;RPL8;SPARC;RPS2;RPS15;GPX1;DDX47;RPS19;CD81;PITPNB;CHCHD2;RBBP7;MRPS24;PSMA1;EIF3E;GAPDH;CTSH;GYG1;H2AFZ;PABPC1;ODC1;LRRC8A;FIBIN;IGFBP7;PRRX1;EIF3I;RPL12;RPL7A;LDHB;RPL39;RPL27;RPS20;RPL30;SEC61G;RPS5;DPY1…	SLC7A5;CDK4;IFITM3;GARS;IRAK1;CCT6A;YTHDF1;IARS;CHI3L1;RCN1;NONO;CPSF4;ATP6V1F;GGCT;NME1;RAN;LDHA;PSMD14;PPIA;CCT2;PODXL;RPN2;CETN2;DDIT4;MTHFD2;KARS;AGT;PTDSS1;MEST;GLO1;HES6;PRDX4;EIF3H;PFKM;RPL8;SPARC;RPS2;RPS15;GPX1;DDX47;RPS19;CD81;PITPNB;CHCHD2;RBBP7;MRPS24;PSMA1;EIF3E;GAPDH;CTSH;GYG1;H2AFZ;PABPC1;ODC1;LRRC8A;FIBIN;IGFBP7;PRRX1;EIF3I;RPL12;RPL7A;LDHB;RPL39;RPL27;RPS20;RPL30;SEC61G;RPS5;DPY1…
Diamond-Blackfan anaemia DOID-1339 human GSE14335 sample 472	0.26283	1.3261	0.00409836	0.0289218	382	347	INHBA;TMEM132A;NFE2L3;ENC1;EGFL6;STC2;CCND1;MMP3;PHLDA1;PDPN;CXCL3;CXCL1;CKS2;GRINA;PLAU;PMAIP1;STC1;MSX2;MMP1;SNAI1;VEGFA;DUSP4;IL11;CXCL2;OLFML2B;ERF;FOSL1;CXCL8;DUSP10;CXCL5;MMP14;LIF;TGIF1;CXCL6;TAGLN2;UBE2H;SLC19A2;BACE2;PFKFB3;TGM2;IL13RA2;ZYX;MMP12;PTK7;NAMPT;IL6;SPRY4;PTGS2;OAS3;CTSH;IER3;LGR5;HIST2H2AA4;MME;ICAM1;CPZ;BCL7A;C1QTNF1;MAP1S;HOXA11;ZC3H12A;ETS2;IGF2BP3;G0S2;PRRX1;BDNF;IFI6;RP…	INHBA;TMEM132A;NFE2L3;ENC1;EGFL6;STC2;CCND1;MMP3;PHLDA1;PDPN;CXCL3;CXCL1;CKS2;GRINA;PLAU;PMAIP1;STC1;MSX2;MMP1;SNAI1;VEGFA;DUSP4;IL11;CXCL2;OLFML2B;ERF;FOSL1;CXCL8;DUSP10;CXCL5;MMP14;LIF;TGIF1;CXCL6;TAGLN2;UBE2H;SLC19A2;BACE2;PFKFB3;TGM2;IL13RA2;ZYX;MMP12;PTK7;NAMPT;IL6;SPRY4;PTGS2;OAS3;CTSH;IER3;LGR5;HIST2H2AA4;MME;ICAM1;CPZ;BCL7A;C1QTNF1;MAP1S;HOXA11;ZC3H12A;ETS2;IGF2BP3;G0S2;PRRX1;BDNF;IFI6;RP…
polycystic ovary syndrome DOID-11612 human GSE48301 sample 818	-0.298018	-1.35566	0.0189394	0.0302239	222	152	LINC00346;CXCL2;OTUB2;CXCL8;S100P;SLC19A2;USPL1;AXIN2;S100A9;STAM;TCF20;CLCN5;CTSV;OVGP1;SGIP1;LGR5;CHORDC1;ICAM1;DNAJB1;HIST1H2BK;PPM1N;UBD;HIST1H2AB;LCN2;HSPA6;S100A8;KIAA1549L;ROBO1;NR1D1;POLG2;RGS4;GPR84;KIAA1143;CXCL10;LETM2;EGR3;TNFAIP3;PLXDC1;SEMA3A;ANO1;ETV5;EGR1;NFKBIZ;GADD45B;GFPT2;JUN;IL1RL2;RAD9B;CD274;HIVEP2;LSMEM1;EGR2;NR4A3;SCN2A;NPIPA1;HIST2H4B;MAL2;REL;PKD1P1;JMY;CIART;OCLM;CD83;…	ANKRD20A4;PER3;ANKRD20A11P;ZNF442;VLDLR;MXD1;VLDLR-AS1;BHLHE41;EXPH5;ANKRD20A1;ANKRD20A3;HLF;CYLD;FAM126B;STARD5;CACNB2;CHL1;TNFSF10;GRIA4;REP15;TLE4;CAMK2N1;CEACAM7;PTN;PDK4;CLCA4;MAL;LPAR1;AMPD1;RNF152;CA2;SEMA3E
asthma DOID-2841 human GSE43696 sample 828	-0.298477	-1.35456	0.029661	0.0302366	231	150	SULT2B1;ASCL2;PYCR1;HJURP;CGREF1;GPRIN1;FAM83D;KIF18B;CENPA;COL8A1;AZGP1;SLCO1B3;FKBP10;PSRC1;DDIT4;SP5;FAM111B;HKDC1;SLC9B2;NMU;CPZ;CABYR;MCAM;FAM83A;HCAR3;CEACAM6;HCAR2;PXDN;KDELR3;SLC6A1;CKLF-CMTM1;TNFSF11;NNMT;WDR72;GMPR;PCDHB10;HCAR1;PROK2;DHX35;MUC5AC;MSLN;KLK12;FOXD1;KCNE4;TMEM204;TPRG1;SYT8;PHACTR3;PCDHB16;TMC7;MAGED4B;NALCN;VSTM2L;CASC9;NR2F1;GNMT;CD109;CEACAM5;LHX6;CELF5;CHST1;TEKT4P2;M…	ARNTL;SYT17;CPA3;IGFBP6;TPSD1;RASGRP3;CXCL14;DEFB1;IPCEF1;PKDREJ;GPER1;TPSAB1;TPO;TFCP2L1;LRRC31;FOXD2;CLCA1;ZBTB16;KLF9;B3GNT6;FRMD1;HMGCS2;AKR1B10;ADORA3;MEP1A;SIGLEC8;MS4A2;ANO7;IL1R2;CTSG;FLT3;HSD11B2;ENTPD8;FHL1;ZG16;CA12;MPZ;SFRP1;XKR4
non-systemic juvenile idiopathic arthritis (sJIA) (subgroup-psoriatic) DOID-848 human GSE21521 sample 580	0.268986	1.32019	0.012931	0.0313181	338	263	SNHG15;SLC7A5;UHRF1;IFITM3;CDCA5;KIF14;E2F1;GPT2;CKAP2L;CXCL3;PMAIP1;NEBL;CEP55;VEGFA;DUSP4;MELK;RRM2;CXCL2;PLS3;BHLHE40;CCNB1;SLC35D3;CXCL8;DDIT4;DLGAP5;RAD51AP1;EREG;HIST1H2BG;OSM;HMMR;HIST1H2BF;AREG;NAMPT;SNHG3;IL6;HIST2H2AA3;TNFSF9;PTGS2;HIST1H2BJ;HIST1H3H;PPP1R13L;HIST2H2AA4;IL1B;DNAJB1;GZF1;RMI2;PABPC1;SOCS3;MED10;HCAR3;G0S2;DLEU1;HIST1H2AE;TM4SF1;HIST1H2AG;DUSP2;RAB15;HIST1H2AJ;ROBO1;PIM3;…	SNHG15;SLC7A5;UHRF1;IFITM3;CDCA5;KIF14;E2F1;GPT2;CKAP2L;CXCL3;PMAIP1;NEBL;CEP55;VEGFA;DUSP4;MELK;RRM2;CXCL2;PLS3;BHLHE40;CCNB1;SLC35D3;CXCL8;DDIT4;DLGAP5;RAD51AP1;EREG;HIST1H2BG;OSM;HMMR;HIST1H2BF;AREG;NAMPT;SNHG3;IL6;HIST2H2AA3;TNFSF9;PTGS2;HIST1H2BJ;HIST1H3H;PPP1R13L;HIST2H2AA4;IL1B;DNAJB1;GZF1;RMI2;PABPC1;SOCS3;MED10;HCAR3;G0S2;DLEU1;HIST1H2AE;TM4SF1;HIST1H2AG;DUSP2;RAB15;HIST1H2AJ;ROBO1;PIM3;…
Uterine leiomyoma C0042133 human GSE2724 sample 225	0.267262	1.3197	0.0281124	0.0314048	262	250	TKT;COL4A1;CCND1;HSP90AB1;RLIM;TIMP1;SERPINH1;CCT4;CCT3;KDELC1;MIF;PKM;FAM60A;SULF1;COL4A2;LDHA;PPIA;ABCC1;YARS;ENO1;TRIM16;REXO2;COL5A2;BZW2;COL1A1;MZT2A;EDNRA;MEST;PRDX4;SNRPD2;EIF3H;THBS2;RPL8;MORF4L2;SPARC;RPS2;RPS15;PRDX1;RPS19;IMPDH2;TUBA4A;COL6A3;COL1A2;CHCHD2;GAPDH;IER3;LBR;TNC;H2AFZ;POLR2G;RPL18;SFRP4;HSPA5;SEPT2;PGD;PSMA3;RPL7A;EIF4A1;LDHB;PIR;ITGA5;PRSS23;RPS5;EEF2;RPL29;HNRNPA1P10;CTN…	TKT;COL4A1;CCND1;HSP90AB1;RLIM;TIMP1;SERPINH1;CCT4;CCT3;KDELC1;MIF;PKM;FAM60A;SULF1;COL4A2;LDHA;PPIA;ABCC1;YARS;ENO1;TRIM16;REXO2;COL5A2;BZW2;COL1A1;MZT2A;EDNRA;MEST;PRDX4;SNRPD2;EIF3H;THBS2;RPL8;MORF4L2;SPARC;RPS2;RPS15;PRDX1;RPS19;IMPDH2;TUBA4A;COL6A3;COL1A2;CHCHD2;GAPDH;IER3;LBR;TNC;H2AFZ;POLR2G;RPL18;SFRP4;HSPA5;SEPT2;PGD;PSMA3;RPL7A;EIF4A1;LDHB;PIR;ITGA5;PRSS23;RPS5;EEF2;RPL29;HNRNPA1P10;CTN…
type 2 diabetes mellitus DOID-9352 mouse GSE54917 sample 614	-0.287595	-1.3429	0.0162602	0.0344833	296	162	SNTB1;GPT2;SET;MID1IP1;FASN;SLC1A5;LSM14B;LTV1;XPNPEP3;ASNS;MSI2;HMGB3;PDP1;SPNS2;LSM4;UBD;RPL22L1;G0S2;LCN2;GAS5;DRAM1;TBX15;CHAC1;CFAP36;DUSP7;URI1;EIF2AK2;APOBEC1;SLC30A2;MSC;HIST1H3I;SRSF7;SLC2A3;HIST2H2BE;STX16;TFRC;HSD17B12;DNPH1;UIMC1;MMD;ZMYM5;MTHFS;GLB1L2;SENP2;EGR1;NFKBIZ;TMEM117;GADD45G;FNBP4;MAP2K3;UXT;GSE1;NEAT1;DOC2B;NFIL3;RBP4;CECR2;FAH;GNMT;PRODH;EGFL7;ARRDC3;PDGFC;PRSS27;CHST1;GR…	PPM1K;KLHDC7A;LGALS3;RAP1GAP;PDE4DIP;AFF1;GNAI1;TMEM45B;KLF12;WBP1L;MOCS1;HLF;TFCP2L1;CD27;PEG3;DPP8;KCNB1;GOLM1;CIRBP;TMEM59;PRKAR2B;RNF125;USP2;LGALS4;TMEM82;SULT1A1;CFD;PHF7;ADHFE1;FAM107A;MAL;MUSK
cystic fibrosis DOID-1485 mouse GSE769 sample 1058	0.267988	1.31235	0.0120482	0.0345341	312	255	SLC7A5;IFITM3;HSP90AB1;POLD2;AHCY;IFRD2;EHMT2;VARS;SLC3A2;COL7A1;CCT7;LDHA;MCFD2;LY6E;DDIT4;BZW2;EIF3M;RPL8;MORF4L2;RPS2;TMEM165;PRDX1;TIMM17B;RPS19;LARP1;PLCB1;AZIN1;SEC61A1;RPS7;PTMA;SLC25A17;MRPL52;SRSF2;RPL7;GALNT2;RPL13;PABPC1;RPL18;DNAJC10;RPL22L1;ANKRD10;EIF3G;HSPA5;RPL36;KRT18;ATP13A2;PSMA3;TIMM23;RPL10;PLK3;MANF;ANP32B;GORASP2;RPS5;RAB3D;EEF2;RAB11FIP5;WDR92;GGH;QDPR;RPLP0;RPL21;POR;HSP9…	SLC7A5;IFITM3;HSP90AB1;POLD2;AHCY;IFRD2;EHMT2;VARS;SLC3A2;COL7A1;CCT7;LDHA;MCFD2;LY6E;DDIT4;BZW2;EIF3M;RPL8;MORF4L2;RPS2;TMEM165;PRDX1;TIMM17B;RPS19;LARP1;PLCB1;AZIN1;SEC61A1;RPS7;PTMA;SLC25A17;MRPL52;SRSF2;RPL7;GALNT2;RPL13;PABPC1;RPL18;DNAJC10;RPL22L1;ANKRD10;EIF3G;HSPA5;RPL36;KRT18;ATP13A2;PSMA3;TIMM23;RPL10;PLK3;MANF;ANP32B;GORASP2;RPS5;RAB3D;EEF2;RAB11FIP5;WDR92;GGH;QDPR;RPLP0;RPL21;POR;HSP9…
sarcoidosis DOID-11335 human GSE19314 sample 708	-0.278476	-1.34341	0.008	0.0346439	283	229	TGFBI;GRB10;GJB4;RRM2;CENPE;CENPW;POLB;NUSAP1;RHBDF2;NFXL1;CHN1;MOGS;NDC80;ETV7;SESTD1;APOLD1;CDH13;NOD2;FAT1;IL15RA;TNNT1;PPFIA4;LMNB1;TAP1;HIST1H3B;EPSTI1;FFAR2;LPCAT2;VMP1;CXCL10;APOL1;ITGAV;TYMP;WARS;ANKRD22;ZNF703;FANCL;UBE2L6;C4BPA;IDO1;TTC16;FCGR1A;PARP14;PSME2;IFIT3;STAT1;ZNF117;PARP9;SLC7A7;PSTPIP2;CD1A;LTA4H;PCED1A;HGF;SIGLEC15;NTNG2;FBXO6;GBP1;FCGR1B;LAP3;CD274;EGR2;EFEMP2;RBBP8;PNPLA6…	CPVL;YBEY;MAFB;TMEM176B;PLA2G4A;S100A14;ATG16L2;ADAMTSL4;CD74;HIST1H3E;SMCO4;LACTB;PIK3R6;PRRG4;APOBEC3B;HLA-DMB;TFEC;FGF13;ZNF321P;HLA-DPA1;HLA-DPB1;SLITRK4;KCNJ2;FCGR2B;KREMEN1;GBP3;CASP5;CEACAM1;LINC00672;CPA3;IL15;TMOD2;HCG27;ALDH1A1;HDC;FXYD6;DAPK1;CSF1R;ZNF658;ST6GALNAC3;SLC38A11;VSIG10;KCNJ2-AS1;NAPSB;DMXL2;DHRS9;EHHADH;CD1D;SAMD9;TBC1D12;MAN1A1;PRO1804;FZD1;PRORSD1P;FCHO2;GCSAML;CLEC4F;SO…
Cardiomyopathy, Dilated C0007193 human GSE3585 sample 198	-0.267346	-1.34078	0.011583	0.0351819	326	301	YEATS2;TNFRSF12A;HSPH1;CBFB;CCND1;PHLDA1;XPO1;VSNL1;SULF1;NOX4;SLC7A1;BGN;SMC4;DDIT4;COL5A2;F2R;AP3M2;COL1A1;AMOTL2;SERPINE2;DOCK9;HS2ST1;SPP1;ASNS;PRDX4;THBS2;SPARC;SMS;TMEM43;RPS19;EIF2S3;ABHD2;FARP1;COL1A2;AZIN1;LTBP2;ATP13A3;DLGAP4;TSPAN9;FAM216A;COL5A1;DNAJB1;PABPC1;ODC1;SFRP4;ALPK3;FSTL3;ITGBL1;ARID5B;VCAN;MEAF6;PDIA6;PRSS23;TNNT1;HMGB2;BRD3;RGS4;FSTL1;MYH10;HSP90B1;MXRA5;CHST3;DLG5;COL3A1;…	BACH2;HEPH;FBLN5;PTCH1;HSPA2;MEOX2;FLRT2;INSR;FEM1C;PIK3R1;LAMA2;DNAJB4;MLYCD;GATM;EPS8;RABGAP1L;LRRC17;EXT1;NOTCH2NL;CYP2J2;FAM172A;SGCE;CLK4;RRAS2;PRELP;RSRP1;NOV;ST3GAL6;ASAP2;NFASC;ENPP2;SNCA;EPHA3;NAP1L3;EFEMP1;SVEP1;ZSCAN18;KIDINS220;BHLHE41;HEY1;ACSM3;KIAA0141;COL14A1;PCOLCE2;CCNG2;TMEM140;COL4A3;FBLN1;GALNT7;STAT4;RSBN1;GPRASP1;RECK;CFH;FZD1;MFAP5;MYLK;SLC46A3;LMOD1;PSD3;SPON1;MYH11;PCSK6…
glomerulosclerosis DOID-0050851 mouse GSE20844 sample 492	0.277447	1.30935	0.0339623	0.035865	238	176	ESM1;SLCO4A1;ENC1;DUSP14;TNFRSF12A;HSPH1;ECT2;UBE2C;FANCB;HOMER1;ANGPT2;CEBPB;E2F7;CXCL1;PMAIP1;SHB;ADAM12;STIP1;COL8A1;CDK1;RRM2;DBF4;HECW2;SIX4;DDIT4;SERPINE1;MKI67;CCNA2;H19;BOK;HSPA8;PTGS2;GPR4;ICAM1;DNAJB1;FPR2;DCBLD1;ADAMTS9;HIST1H3D;DLL4;ANGPTL4;TEAD2;CTSK;RUSC2;HSPA1B;PF4;IRS2;FAM167B;MAP3K8;CSGALNACT1;MAP4K3;ZMYM1;GEM;RHOD;BANP;CDCA7L;CXCL9;ZNFX1;SMAD6;MAFF;ERRFI1;BAZ1A;PPP1R18;HAS3;FILI…	ESM1;SLCO4A1;ENC1;DUSP14;TNFRSF12A;HSPH1;ECT2;UBE2C;FANCB;HOMER1;ANGPT2;CEBPB;E2F7;CXCL1;PMAIP1;SHB;ADAM12;STIP1;COL8A1;CDK1;RRM2;DBF4;HECW2;SIX4;DDIT4;SERPINE1;MKI67;CCNA2;H19;BOK;HSPA8;PTGS2;GPR4;ICAM1;DNAJB1;FPR2;DCBLD1;ADAMTS9;HIST1H3D;DLL4;ANGPTL4;TEAD2;CTSK;RUSC2;HSPA1B;PF4;IRS2;FAM167B;MAP3K8;CSGALNACT1;MAP4K3;ZMYM1;GEM;RHOD
[truncated: 392 more rows]

## Sheet: GO_Biological_Process_2021
Term	es	nes	pval	fdr	geneset_size	matched_size	genes	ledge_genes
CENP-A containing chromatin organization (GO:0061641)	0.726434	2.4183	0	0	30	29	RUVBL1;CENPN;CENPI;HJURP;CENPA;CENPP;CENPW;NPM1;CENPH;KNL1;CENPL;CENPO;CENPQ;RBBP7;MIS18A;CENPK;OIP5;ITGB3BP;NASP;CENPU;CENPS;CENPM;MIS18BP1;SMARCA5;CENPX;RBBP4;RSF1;CENPT;CENPC	RUVBL1;CENPN;CENPI;HJURP;CENPA;CENPP;CENPW;NPM1;CENPH;KNL1;CENPL;CENPO;CENPQ;RBBP7;MIS18A;CENPK;OIP5;ITGB3BP;NASP;CENPU
[truncated: 2,609 more rows]

## Sheet: Jensen_DISEASES
Term	es	nes	pval	fdr	geneset_size	matched_size	genes	ledge_genes
[truncated: 434 more rows]

## Sheet: KEGG_2021_Human
Term	es	nes	pval	fdr	geneset_size	matched_size	genes	ledge_genes
[truncated: 301 more rows]

## Sheet: RNAseq_Automatic_GEO_Signature
Term	es	nes	pval	fdr	geneset_size	matched_size	genes	ledge_genes
[truncated: 4,269 more rows]

## Sheet: WikiPathways_2019_Human
Term	es	nes	pval	fdr	geneset_size	matched_size	genes	ledge_genes
[truncated: 329 more rows]
