# Supplementary material for: Comprehensive RNA-sequencing analysis of colorectal cancer in a Korean cohort
Source: Mol Cells. 2024 Feb 23;47(3):100033. doi: 10.1016/j.mocell.2024.100033 (PMC11004400; doi:10.1016/j.mocell.2024.100033)
Supplement: Supplementary file 5 — Supplementary Table 5 Statistical validation of clinical information between the Tumor-weak and remaining tumor groups. [file mmc5.xlsx]

## Sheet: clinical_stati2
Clinical	Type	Tumor-weak	Tumor	Tumor-weak(%)	Tumor (%)	P value
matched	0	5	36	0.026738	0.192513	0.630357
	1	25	121	0.13369	0.647059
Sex	Female	10	65	0.0540541	0.351351	0.422494
	Male	20	90	0.108108	0.486486
T	2	1	8	0.00540541	0.0432432	0.0298382
	3	28	113	0.151351	0.610811
	4	1	34	0.00540541	0.183784
N	0	10	70	0.0540541	0.378378	0.463174
	1	10	46	0.0540541	0.248649
	2	10	39	0.0540541	0.210811
M	0	28	133	0.151351	0.718919	0.377608
	1	2	22	0.0108108	0.118919
Stage	I	1	3	0.00540541	0.0162162	0.168028
	II	9	66	0.0486486	0.356757
	III	18	63	0.0972973	0.340541
	IV	2	23	0.0108108	0.124324
MSI	MSI-H	2	13	0.0108108	0.0702703	0.922861
	MSI-L	3	13	0.0162162	0.0702703
	MSS	25	129	0.135135	0.697297
KRAS	MT	3	34	0.0162162	0.183784	0.210462
	WT	27	121	0.145946	0.654054
NRAS	MT	0	1	0	0.00540541	0.298766
	ND	1	0	0.00540541	0
	WT	29	154	0.156757	0.832432
BRAF	MT	1	0	0.00540541	0	0.212224
	ND	28	146	0.151351	0.789189
	WT	1	9	0.00540541	0.0486486
Survival	Alive	28	137	0.154696	0.756906	1
	Dead	2	14	0.0110497	0.0773481
Recur	No	20	110	0.113636	0.625	0.363361
Recur	Yes	10	36	0.0568182	0.204545
Differentiation	MD	24	121	0.135593	0.683616	0.492562
Differentiation	MD with PD	0	1	0	0.00564972
Differentiation	PD	3	6	0.0169492	0.0338983
Differentiation	WD	3	19	0.0169492	0.107345
Location	Ascending	6	26	0.0324324	0.140541	0.222175
Location	Cecum	0	4	0	0.0216216
Location	Descending	2	7	0.0108108	0.0378378
Location	Hepatic flexure	2	4	0.0108108	0.0216216
Location	Mixed	0	1	0	0.00540541
Location	Rectal	10	35	0.0540541	0.189189
Location	Rectosigmoid	5	13	0.027027	0.0702703
Location	Sigmoid	4	54	0.0216216	0.291892
Location	Splenic flexure	0	5	0	0.027027
Location	Transverse	1	6	0.00540541	0.0324324
pathology	Adenocarcinoma	29	154	0.156757	0.832432	0.298766
pathology	Mucinous adenocarcinoma	0	1	0	0.00540541
pathology	Undifferentiated carcinoma	1	0	0.00540541	0
Age	Old	19	85	0.101604	0.454545	0.424555
Age	Young	11	72	0.0588235	0.385027
