# Supplementary material for: Comprehensive RNA-sequencing analysis of colorectal cancer in a Korean cohort
Source: Mol Cells. 2024 Feb 23;47(3):100033. doi: 10.1016/j.mocell.2024.100033 (PMC11004400; doi:10.1016/j.mocell.2024.100033)
Supplement: Supplementary file 6 — Supplementary Table 6 Differentially expressed genes among Consensus Molecular Subtype groups. [file mmc6.xlsx]

## Sheet: information
	IDs	NT	Patient_ID	Sex	age	T	N	M	Stage	MSI	KRAS	NRAS	BRAF	Survival	ob.data	fllow_date	Survival_date	Recur	Differentiation	Location	pathology	CMS
PM.PM.1068.T.A1	PM-PM-1068-T	T	PM-PM-1068	Male	65	3	0	0	II	MSS	MT	WT	ND	Alive	2018-06-26	2022-01-26	1310	Yes	MD	Rectosigmoid	Adenocarcinoma	CMS1
PM.PB.1058.T.A1	PM-PB-1058-T	T	PM-PB-1058	Female	39	3	2	0	III	MSS	WT	WT	ND	Alive	2018-03-29	2023-04-14	1842	Yes	MD	Rectal	Adenocarcinoma	CMS1
PM.PB.1066.T.A1	PM-PB-1066-T	T	PM-PB-1066	Male	77	3	0	0	III	MSI-L	MT	WT	ND	Alive	2018-05-14	2022-08-08	1547	No	WD	Ascending	Adenocarcinoma	CMS1
PM.PM.1075.T.A1	PM-PM-1075-T	T	PM-PM-1075	Male	62	4	2	1	IV	MSS	WT	WT	ND		2018-07-09	2019-11-04	483			Sigmoid	Adenocarcinoma	CMS1
PM.PB.1123.T.A1	PM-PB-1123-T	T	PM-PB-1123	Female	75	3	0	0	III	MSI-H	MT	WT	ND	Alive	2018-11-13	2022-10-19	1436	No	WD	Rectal	Adenocarcinoma	CMS1
PM.PB.1110.T.A1	PM-PB-1110-T	T	PM-PB-1110	Male	70	3	1	0	III	MSI-H	MT	WT	ND	Alive	2018-10-10	2023-02-17	1591	No	MD	Rectosigmoid	Adenocarcinoma	CMS1
PM.PB.1118.T.A1	PM-PB-1118-T	T	PM-PB-1118	Male	70	3	2	0	III	MSI-H	WT	WT	ND	Alive	2018-11-05	2020-02-03	455	Yes	PD	Ascending	Adenocarcinoma	CMS1
PM.PB.1157.T.A1	PM-PB-1157-T	T	PM-PB-1157	Male	70	3	0	0	III	MSS	MT	WT	ND	Alive	2019-03-21	2023-02-02	1414	No	MD	Rectal	Adenocarcinoma	CMS1
PM.PB.1140.T.A1	PM-PB-1140-T	T	PM-PB-1140	Female	67	2	2	0	III	MSS	MT	WT	ND	Alive	2019-02-08	2023-05-08	1550	No	MD	Rectal	Adenocarcinoma	CMS1
PM.PB.1153.T.A1	PM-PB-1153-T	T	PM-PB-1153	Female	73	3	0	0	III	MSI-H	WT	WT	ND	Alive	2019-03-22	2022-12-05	1354	No	MD	Sigmoid	Adenocarcinoma	CMS1
PM.PB.1085.T.A1	PM-PB-1085-T	T	PM-PB-1085	Male	23	3	2	1	IV	MSI-H	MT	WT	ND	Alive	2018-07-25	2023-03-23	1702	No	MD	Transverse	Adenocarcinoma	CMS1
PM.PB.1152.T.A1	PM-PB-1152-T	T	PM-PB-1152	Female	78	3	0	0	II	MSI-H	WT	WT	ND	Alive	2019-03-19	2023-05-31	1534	No	WD	Ascending	Adenocarcinoma	CMS1
PM.PM.1048.T.A1	PM-PM-1048-T	T	PM-PM-1048	Male	67	3	0	0	II	MSI-L	WT	WT	ND	Alive	2018-04-19	2021-03-23	1069	Yes	MD	Ascending	Adenocarcinoma	CMS1
PM.PM.1022.T.A1	PM-PM-1022-T	T	PM-PM-1022	Female	81	3	0	0	II	MSI-H	WT	WT	ND	Alive	2018-02-20	2021-12-20	1399	Yes	MD(Bx)-->理쒖쥌 path mucinous ca.	Ascending	Adenocarcinoma	CMS1
PM.PM.1006.T.A1	PM-PM-1006-T	T	PM-PM-1006	Male	47	3	0	0	II	MSS	WT	WT	ND	Alive	2018-01-28	2021-08-26	1306	No	MD	Hepatic flexure	Adenocarcinoma	CMS1
PM.PM.1073.T.A1	PM-PM-1073-T	T	PM-PM-1073	Male	72	3	0	0	II	MSS	WT	WT	ND	Alive	2018-07-08	2021-07-29	1117	No	MD	Rectal	Adenocarcinoma	CMS1
PM.PB.1065.T.A1	PM-PB-1065-T	T	PM-PB-1065	Female	57	3	0	0	III	MSS	WT	WT	ND	Alive	2018-05-08	2023-01-18	1716	No	MD	Rectal	Adenocarcinoma	CMS1
PM.PB.1052.T.A1	PM-PB-1052-T	T	PM-PB-1052	Male	75	3	0	0	II	MSS	WT	WT	ND	Alive	2018-04-03	2023-06-14	1898	No	PD	Sigmoid	Adenocarcinoma	CMS1
PM.PB.1154.T.A1	PM-PB-1154-T	T	PM-PB-1154	Male	42	3	1	0	III	MSI-H	MT	WT	ND	Alive	2019-03-20	2023-05-15	1517	No	MD	Splenic flexure	Adenocarcinoma	CMS1
PM.PM.1079.T.A1	PM-PM-1079-T	T	PM-PM-1079	Male	70	3	0	0	II	MSI-H	WT	WT	ND	Alive	2018-07-23	2021-11-25	1221	No	MD with PD	Transverse	Adenocarcinoma	CMS1
PM.PM.1003.T.A1	PM-PM-1003-T	T	PM-PM-1003	Male	68	3	1	0	III	MSS	MT	WT	ND	Alive	2017-12-26	2021-12-21	1456	Yes	MD	Sigmoid	Adenocarcinoma	CMS2
PM.PB.1160.T.A1	PM-PB-1160-T	T	PM-PB-1160	Male	61	3	1	0	II	MSS	WT	WT	ND	Alive	2019-04-02	2023-06-21	1541	No	MD	Sigmoid	Adenocarcinoma	CMS2
PM.PB.1056.T.A1	PM-PB-1056-T	T	PM-PB-1056	Male	66	3	0	0	III	MSS	WT	WT	ND	Alive	2018-04-03	2022-12-12	1714	No	MD	Sigmoid	Adenocarcinoma	CMS2
PM.PM.1053.T.A1	PM-PM-1053-T	T	PM-PM-1053	Male	69	3	2	0	III	MSI-L	MT	WT	ND	Dead	2018-05-17	2021-12-04	1297	Yes	MD	Rectal	Adenocarcinoma	CMS2
PM.PM.1014.T.A1	PM-PM-1014-T	T	PM-PM-1014	Male	76	3	0	0	II	MSS	WT	WT	ND	Alive	2018-02-03	2021-11-01	1367	Yes	MD	Sigmoid	Adenocarcinoma	CMS2
PM.PB.1055.T.A1	PM-PB-1055-T	T	PM-PB-1055	Male	48	3	1	0	III	MSS	WT	WT	ND	Alive	2018-04-02	2023-01-13	1747	Yes	MD	Sigmoid	Adenocarcinoma	CMS2
PM.PB.1149.T.A1	PM-PB-1149-T	T	PM-PB-1149	Female	67	3	0	0	II	MSS	WT	MT	ND	Alive	2019-03-05	2022-08-10	1254	No	MD	Sigmoid	Adenocarcinoma	CMS2
PM.PB.1114.T.A1	PM-PB-1114-T	T	PM-PB-1114	Female	58	3	1	0	III	MSS	WT	WT	ND	Alive	2018-11-09	2022-10-21	1442	No	MD	Sigmoid	Adenocarcinoma	CMS2
PM.PM.1093.T.A1	PM-PM-1093-T	T	PM-PM-1093	Male	58	3	0	0	II	MSS	WT	WT	ND	Alive	2018-09-10	2021-10-12	1128	No	MD	Rectal	Adenocarcinoma	CMS2
PM.PM.1080.T.A1	PM-PM-1080-T	T	PM-PM-1080	Male	71	3	0	0	II	MSI-L	WT	WT	ND	Alive	2018-07-24	2021-08-23	1126	No	MD	Hepatic flexure	Adenocarcinoma	CMS2
PM.PM.1100.T.A1	PM-PM-1100-T	T	PM-PM-1100	Male	88	3	0	0	II	MSS	WT	WT	ND	Alive	2018-10-23	2022-01-24	1189	Yes	MD	Hepatic flexure	Adenocarcinoma	CMS2
PM.PM.1041.T.A1	PM-PM-1041-T	T	PM-PM-1041	Female	63	3	0	0	II	MSS	MT	WT	ND	Alive	2018-04-05	2021-11-18	1323	No	MD	Ascending	Adenocarcinoma	CMS2
PM.PB.1013.T.A1	PM-PB-1013-T	T	PM-PB-1013	Female	44	4	2	1	IV	MSS	WT	WT	WT	Dead	2017-10-30	2020-07-01	975	No	MD	Cecum	Adenocarcinoma	CMS2
PM.PB.1027.T.A1	PM-PB-1027-T	T	PM-PB-1027	Male	62	3	0	0	III	MSI-L	WT	WT	ND	Alive	2017-10-25	2022-09-16	1787	No	WD	Sigmoid	Adenocarcinoma	CMS2
PM.PB.1060.T.A1	PM-PB-1060-T	T	PM-PB-1060	Female	75	3	0	0	III	MSS	WT	WT	ND	Alive	2018-04-20	2023-03-07	1782	No	MD	Ascending	Adenocarcinoma	CMS2
PM.PB.1069.T.A1	PM-PB-1069-T	T	PM-PB-1069	Female	49	3	0	0	III	MSS	WT	WT	ND	Alive	2018-06-19	2023-05-31	1807	No	MD	Sigmoid	Adenocarcinoma	CMS2
PM.PB.1034.T.A1	PM-PB-1034-T	T	PM-PB-1034	Male	72	3	1	0	III	MSS	WT	WT	ND	Alive	2018-02-13	2023-05-08	1910	No	PD	Sigmoid	Adenocarcinoma	CMS2
PM.PM.1105.T.A1	PM-PM-1105-T	T	PM-PM-1105	Female	45	3	1	0	III	MSS	WT	WT	ND	Alive	2018-11-08	2022-01-24	1173	No	WD	Sigmoid	Adenocarcinoma	CMS2
PM.PB.1101.T.A1	PM-PB-1101-T	T	PM-PB-1101	Male	59	3	2	1	IV	MSS	WT	WT	WT	Alive	2018-09-11	2023-05-17	1709	No	MD	Rectal	Adenocarcinoma	CMS2
PM.PB.1088.T.A1	PM-PB-1088-T	T	PM-PB-1088	Male	75	3	0	0	II	MSS	WT	WT	ND	Alive	2018-08-05	2021-12-30	1243	No	WD	Ascending	Adenocarcinoma	CMS2
PM.PM.1110.T.A1	PM-PM-1110-T	T	PM-PM-1110	Male	73	3	0	0	II	MSS	MT	WT	ND	Alive	2018-10-21	2021-12-13	1149	No	MD	Rectal	Adenocarcinoma	CMS2
PM.PB.1036.T.A1	PM-PB-1036-T	T	PM-PB-1036	Female	60	4	2	0	II	MSS	WT	WT	ND	Alive	2018-02-13	2022-12-05	1756	No	MD	Rectosigmoid	Adenocarcinoma	CMS2
PM.PM.1058.T.A1	PM-PM-1058-T	T	PM-PM-1058	Female	68	3	0	0	II	MSS	WT	WT	ND	Alive	2018-06-11	2021-07-29	1144	No	MD	Rectal	Adenocarcinoma	CMS2
PM.PM.1078.T.A1	PM-PM-1078-T	T	PM-PM-1078	Male	83	4	2	0	III	MSS	WT	WT	ND	Alive	2018-07-23	2021-09-30	1165	No	MD	Transverse	Adenocarcinoma	CMS2
PM.PM.1030.T.A1	PM-PM-1030-T	T	PM-PM-1030	Male	57	2	1	0	III	MSS	MT	WT	ND	Dead	2018-03-02	2022-04-14	1504	Yes	MD	Rectal	Adenocarcinoma	CMS2
PM.PB.1116.T.A1	PM-PB-1116-T	T	PM-PB-1116	Male	74	3	0	0	III	MSS	WT	WT	ND	Alive	2018-11-09	2022-07-13	1342	No	MD	Sigmoid	Adenocarcinoma	CMS2
PM.PB.1103.T.A1	PM-PB-1103-T	T	PM-PB-1103	Male	50	3	1	1	IV	MSS	WT	WT	WT	Alive	2018-09-06	2023-03-28	1664	No	MD	Sigmoid	Adenocarcinoma	CMS2
PM.PB.1010.T.A1	PM-PB-1010-T	T	PM-PB-1010	Male	64	3	0	0	II	MSS	WT	WT	ND	Alive	2017-10-13	2023-06-14	2070	No	MD	Descending	Adenocarcinoma	CMS2
PM.PM.1007.T.A1	PM-PM-1007-T	T	PM-PM-1007	Female	75	3	2	0	III	MSS	MT	WT	ND	Dead	2018-01-13	2020-02-03	751	Yes	MD	Rectal	Adenocarcinoma	CMS2
PM.PM.1124.T.A1	PM-PM-1124-T	T	PM-PM-1124	Male	85	3	1	1	IV	MSS	MT	WT	ND	Dead	2019-01-09	2020-03-10	426		MD	Sigmoid	Adenocarcinoma	CMS2
PM.PB.1074.T.A1	PM-PB-1074-T	T	PM-PB-1074	Male	58	4	1	0	III	MSS	MT	WT	ND	Alive	2018-06-22	2022-09-15	1546	No	MD	Rectosigmoid	Adenocarcinoma	CMS2
PM.PB.1030.T.A1	PM-PB-1030-T	T	PM-PB-1030	Female	80	2	0	0	I	MSS	WT	WT	ND	Alive	2017-12-19	2019-06-21	549	No	MD	Sigmoid	Adenocarcinoma	CMS2
PM.PM.1126.T.A1	PM-PM-1126-T	T	PM-PM-1126	Male	48	3	2	0	III	MSS	WT	WT	ND	Dead	2019-01-02	2021-09-29	1001	Yes		Transverse	Mucinous adenocarcinoma	CMS2
PM.PM.1107.T.A1	PM-PM-1107-T	T	PM-PM-1107	Female	65	3	1	0	III	MSS	WT	WT	ND	Alive	2018-10-15	2022-02-10	1214	Yes	MD	Rectal	Adenocarcinoma	CMS2
PM.PM.1023.T.A1	PM-PM-1023-T	T	PM-PM-1023	Male	60	3	0	0	II	MSS	MT	WT	ND	Alive	2018-02-06	2022-01-11	1435	No	MD	Sigmoid	Adenocarcinoma	CMS2
PM.PM.1087.T.A1	PM-PM-1087-T	T	PM-PM-1087	Male	59	3	1	0	III	MSS	WT	WT	ND	Alive	2018-08-16	2021-12-28	1230	No	MD	Rectal	Adenocarcinoma	CMS2
PM.PB.1071.T.A1	PM-PB-1071-T	T	PM-PB-1071	Male	82	4	1	0	III	MSS	WT	WT	ND	Alive	2018-06-15	2021-07-09	1120	Yes	MD	Rectosigmoid	Adenocarcinoma	CMS2
PM.PB.1102.T.A1	PM-PB-1102-T	T	PM-PB-1102	Male	51	3	2	0	III	MSI-L	WT	WT	ND	Alive	2018-09-13	2020-11-26	805	No	MD	Sigmoid	Adenocarcinoma	CMS2
PM.PB.1031.T.A1	PM-PB-1031-T	T	PM-PB-1031	Male	55	3	0	0	III	MSS	WT	WT	ND	Alive	2018-01-18	2022-08-17	1672	No	WD	Sigmoid	Adenocarcinoma	CMS2
PM.PM.1032.T.A1	PM-PM-1032-T	T	PM-PM-1032	Female	67	3	1	0	III	MSS	WT	WT	ND	Alive	2018-03-06	2021-12-06	1371	No	MD	Descending	Adenocarcinoma	CMS2
PM.PM.1094.T.A1	PM-PM-1094-T	T	PM-PM-1094	Male	90	3	0	0	II	MSS	MT	WT	ND	Alive	2018-09-10	2020-12-16	828	Yes	MD	Ascending	Adenocarcinoma	CMS2
PM.PB.1061.T.A1	PM-PB-1061-T	T	PM-PB-1061	Male	54	3	0	0	III	MSS	MT	WT	ND	Alive	2018-04-24	2023-06-13	1876	Yes	MD	Cecum	Adenocarcinoma	CMS3
PM.PB.1100.T.A1	PM-PB-1100-T	T	PM-PB-1100	Female	51	4	0	0	II	MSS	MT	WT	ND	Alive	2018-09-17	2022-06-27	1379	No		Descending	Adenocarcinoma	CMS3
PM.PB.1139.T.A1	PM-PB-1139-T	T	PM-PB-1139	Female	75	3	1	0	III	MSS	WT	WT	ND	Alive	2019-02-14	2023-05-08	1544	No	MD	Rectosigmoid	Adenocarcinoma	CMS3
PM.PB.1067.T.A1	PM-PB-1067-T	T	PM-PB-1067	Male	79	4	2	0	III	MSS	WT	WT	ND	Alive	2018-05-18	2020-08-06	811	Yes	MD	Sigmoid	Adenocarcinoma	CMS3
PM.PM.1046.T.A1	PM-PM-1046-T	T	PM-PM-1046	Male	62	3	2	1	IV	MSS	WT	MT	ND	Alive	2018-04-16	2020-02-03	658	Yes	PD	Sigmoid	Adenocarcinoma	CMS3
PM.PB.1086.T.A1	PM-PB-1086-T	T	PM-PB-1086	Female	59	4	0	0	II	MSS	MT	WT	ND	Alive	2018-08-07	2022-06-20	1413	No	MD	Rectal	Adenocarcinoma	CMS3
PM.PB.1051.T.A1	PM-PB-1051-T	T	PM-PB-1051	Male	46	3	2	1	IV	MSS	WT	WT	WT	Alive	2018-03-14	2022-02-08	1427	Yes	WD	Ascending	Adenocarcinoma	CMS3
PM.PM.1091.T.A1	PM-PM-1091-T	T	PM-PM-1091	Female	67	3	0	0	II	MSS	WT	WT	ND	Alive	2018-08-24	2022-01-06	1231	No	MD	Sigmoid	Adenocarcinoma	CMS3
PM.PM.1034.T.A1	PM-PM-1034-T	T	PM-PM-1034	Female	78	3	1	0	III	MSS	WT	WT	ND	Alive	2018-03-20	2021-11-18	1339	No	MD	Rectal	Adenocarcinoma	CMS3
PM.PB.1119.T.A1	PM-PB-1119-T	T	PM-PB-1119	Male	57	3	2	0	III	MSS	WT	WT	ND	Alive	2018-11-20	2022-09-26	1406	No	PD	Rectal	Adenocarcinoma	CMS3
PM.PB.1111.T.A1	PM-PB-1111-T	T	PM-PB-1111	Male	68	3	1	0	III	MSS	WT	WT	ND	Alive	2018-10-19	2023-05-02	1656	No	MD	Rectal	Adenocarcinoma	CMS3
PM.PB.1126.T.A1	PM-PB-1126-T	T	PM-PB-1126	Male	68	3	0	0	II	MSS	WT	WT	ND	Alive	2018-12-07	2023-02-22	1538	No	WD	Rectal	Adenocarcinoma	CMS3
PM.PB.1090.T.A1	PM-PB-1090-T	T	PM-PB-1090	Male	68	3	2	0	III	MSS	WT	WT	ND	Alive	2018-08-28	2022-11-14	1539	No	MD	Rectosigmoid	Adenocarcinoma	CMS3
PM.PM.1033.T.A1	PM-PM-1033-T	T	PM-PM-1033	Male	57	3	1	0	III	MSS	MT	WT	ND	Alive	2018-03-19	2022-01-17	1400	Yes	MD	Rectal	Adenocarcinoma	CMS3
PM.PM.1099.T.A1	PM-PM-1099-T	T	PM-PM-1099	Female	83	3	2	0	III	MSS	WT	WT	ND	Alive	2018-10-14	2020-07-14	639	Yes	PD	Rectal	Adenocarcinoma	CMS3
PM.PB.1124.T.A1	PM-PB-1124-T	T	PM-PB-1124	Male	77	3	1	0	III	MSI-L	MT	WT	ND	Alive	2018-11-16	2019-06-17	213	Yes	WD	Rectal	Adenocarcinoma	CMS3
PM.PB.1029.T.A1	PM-PB-1029-T	T	PM-PB-1029	Female	76	2	0	0	I	MSS	MT	WT	ND	Alive	2017-12-26	2022-11-09	1779	No	MD	Ascending	Adenocarcinoma	CMS3
PM.PB.1109.T.A1	PM-PB-1109-T	T	PM-PB-1109	Male	68	3	0	0	II	MSS	WT	WT	ND	Alive	2018-10-16	2023-06-07	1695	No	MD	Descending	Adenocarcinoma	CMS3
PM.PM.1044.T.A1	PM-PM-1044-T	T	PM-PM-1044	Male	72	3	0	0	II	MSS	WT	ND	MT	Alive	2018-04-12	2021-12-20	1348	No	MD	Ascending	Adenocarcinoma	CMS3
PM.PB.1048.T.A1	PM-PB-1048-T	T	PM-PB-1048	Female	66	3	1	0	II	MSS	WT	WT	ND	Alive	2018-03-27	2023-03-20	1819	No	MD	Sigmoid	Adenocarcinoma	CMS3
PM.PB.1033.T.A1	PM-PB-1033-T	T	PM-PB-1033	Male	78	3	0	0	II	MSS	WT	WT	ND	Alive	2018-02-06	2023-01-20	1809	No	MD	Sigmoid	Adenocarcinoma	CMS3
PM.PB.1049.T.A1	PM-PB-1049-T	T	PM-PB-1049	Male	61	4	1	1	IV	MSS	WT	MT	WT	Dead	2018-03-19	2021-12-23	1375	Yes	MD	Rectosigmoid	Adenocarcinoma	CMS3
PM.PM.1074.T.A1	PM-PM-1074-T	T	PM-PM-1074	Male	60	3	2	0	III	MSS	WT	WT	ND	Alive	2018-07-14	2022-01-20	1286	Yes	MD	Rectal	Adenocarcinoma	CMS3
PM.PB.1098.T.A1	PM-PB-1098-T	T	PM-PB-1098	Male	72	3	2	0	III	MSS	WT	WT	ND	Alive	2018-09-06	2023-06-13	1741	Yes	MD	Rectal	Adenocarcinoma	CMS3
PM.PB.1105.T.A1	PM-PB-1105-T	T	PM-PB-1105	Male	59	3	1	0	II	MSS	WT	WT	ND	Alive	2018-09-17	2023-05-23	1709	No	MD	Sigmoid	Adenocarcinoma	CMS3
PM.PB.1112.T.A1	PM-PB-1112-T	T	PM-PB-1112	Male	75	3	2	0	II	MSS	MT	WT	ND	Alive	2018-10-17	2023-01-11	1547	No	MD	Rectal	Adenocarcinoma	CMS3
PM.PB.1141.T.A1	PM-PB-1141-T	T	PM-PB-1141	Female	56	3	1	0	II	MSS	MT	WT	ND	Alive	2019-02-19	2023-06-14	1576	No	MD	Ascending	Adenocarcinoma	CMS3
PM.PB.1087.T.A1	PM-PB-1087-T	T	PM-PB-1087	Male	56	3	2	0	II	MSI-L	MT	WT	ND	Alive	2018-08-06	2022-01-26	1269	Yes	MD	Rectal	Adenocarcinoma	CMS3
PM.PB.1083.T.A1	PM-PB-1083-T	T	PM-PB-1083	Male	69	3	2	0	III	MSS	MT	WT	ND	Alive	2018-07-05	2022-08-10	1497	No	MD	Rectosigmoid	Adenocarcinoma	CMS3
PM.PB.1078.T.A1	PM-PB-1078-T	T	PM-PB-1078	Female	63	3	2	0	III	MSS	WT	WT	ND	Alive	2018-07-06	2022-06-20	1445	No	MD	Hepatic flexure	Adenocarcinoma	CMS3
PM.PM.1026.T.A1	PM-PM-1026-T	T	PM-PM-1026	Male	69	2	1	0	III	MSS	WT	WT	ND	Alive	2018-03-12	2022-01-24	1414	No	WD	Rectosigmoid	Adenocarcinoma	CMS3
PM.PB.1075.T.A1	PM-PB-1075-T	T	PM-PB-1075	Male	63	4	1	0	II	MSS	MT	WT	ND	Alive	2018-07-04	2023-05-15	1776	No	WD	Sigmoid	Adenocarcinoma	CMS3
PM.PB.1016.T.A1	PM-PB-1016-T	T	PM-PB-1016	Female	70	4	2	0	III	MSS	MT	WT	ND	Alive	2017-11-10	2022-08-10	1734	No	WD	Ascending	Adenocarcinoma	CMS3
PM.PB.1054.T.A1	PM-PB-1054-T	T	PM-PB-1054	Male	64	4	1	1	IV	MSS	MT	WT	WT	Alive	2018-03-28	2019-12-18	630	No	WD	Splenic flexure	Adenocarcinoma	CMS3
PM.PB.1028.T.A1	PM-PB-1028-T	T	PM-PB-1028	Male	70	3	1	0	III	MSS	WT	WT	ND	Alive	2018-01-04	2022-12-28	1819	No	MD	Sigmoid	Adenocarcinoma	CMS3
PM.PM.1070.T.A1	PM-PM-1070-T	T	PM-PM-1070	Female	70	4	0	0	II	MSS	MT	WT	ND	Alive	2018-06-25	2022-02-21	1337	No	MD	Ascending	Adenocarcinoma	CMS3
PM.PM.1113.T.A1	PM-PM-1113-T	T	PM-PM-1113	Male	68	3	0	0	II	MSS	MT	WT	ND	Alive	2018-01-09	2022-01-25	1477	No	MD	Sigmoid	Adenocarcinoma	CMS3
PM.PB.1082.T.A1	PM-PB-1082-T	T	PM-PB-1082	Female	62	3	2	0	III	MSS	WT	WT	ND	Alive	2018-07-16	2020-05-27	681	Yes	MD	Sigmoid	Adenocarcinoma	CMS3
PM.PB.1077.T.A1	PM-PB-1077-T	T	PM-PB-1077	Female	49	4	1	1	IV	MSS	MT	WT	WT	Alive	2018-06-25	2023-06-21	1822	Yes	MD	Rectosigmoid	Adenocarcinoma	CMS3
PM.PB.1044.T.A1	PM-PB-1044-T	T	PM-PB-1044	Female	56	3	1	0	III	MSI-H	MT	WT	ND	Alive	2018-03-05	2023-04-17	1869	No	PD	Cecum	Adenocarcinoma	CMS3
PM.PB.1059.T.A1	PM-PB-1059-T	T	PM-PB-1059	Male	63	3	0	0	III	MSI-H	MT	WT	ND	Alive	2018-04-10	2023-02-10	1767	No	MD	Transverse	Adenocarcinoma	CMS3
PM.PM.1111.T.A1	PM-PM-1111-T	T	PM-PM-1111	Male	60	3	0	0	II	MSI-L	WT	WT	ND	Alive	2018-10-01	2021-12-21	1177	No	MD	Sigmoid	Adenocarcinoma	CMS4
PM.PB.1026.T.A1	PM-PB-1026-T	T	PM-PB-1026	Male	59	3	0	0	II	MSS	WT	WT	ND	Alive	2018-01-02	2022-09-08	1710	No	PD	Sigmoid	Adenocarcinoma	CMS4
PM.PB.1145.T.A1	PM-PB-1145-T	T	PM-PB-1145	Female	57	2	1	0	III	MSS	MT	WT	ND	Alive	2019-02-28	2023-06-15	1568	Yes	MD	Rectal	Adenocarcinoma	CMS4
PM.PB.1144.T.A1	PM-PB-1144-T	T	PM-PB-1144	Male	59	3	2	0	III	MSS	MT	WT	ND	Alive	2019-03-05	2023-03-15	1471	No	MD	Sigmoid	Adenocarcinoma	CMS4
PM.PM.1056.T.A1	PM-PM-1056-T	T	PM-PM-1056	Male	77	3	0	0	II	MSS	WT	WT	ND		2018-04-30	2019-03-12	316	No	MD	Sigmoid	Adenocarcinoma	CMS4
PM.PM.1081.T.A1	PM-PM-1081-T	T	PM-PM-1081	Female	78	3	2	0	III	MSS	MT	WT	ND	Alive	2018-07-30	2021-10-19	1177	No	MD	Descending	Adenocarcinoma	CMS4
PM.PM.1097.T.A1	PM-PM-1097-T	T	PM-PM-1097	Female	50	3	0	0	II	MSS	MT	WT	ND	Alive	2018-09-18	2021-08-30	1077	Yes	MD	Splenic flexure	Adenocarcinoma	CMS4
PM.PB.1142.T.A1	PM-PB-1142-T	T	PM-PB-1142	Female	60	3	0	0	II	MSS	MT	WT	ND	Alive	2019-02-24	2023-04-24	1520	No	MD	Ascending	Adenocarcinoma	CMS4
PM.PM.1153.T.A1	PM-PM-1153-T	T	PM-PM-1153	Male	69	3	2	0	III	MSS	MT	WT	ND	Dead	2019-03-15	2022-06-02	1175	Yes	MD	Rectal	Adenocarcinoma	CMS4
PM.PB.1012.T.A1	PM-PB-1012-T	T	PM-PB-1012	Female	75	3	0	0	II	MSI-H	WT	WT	ND	Dead	2017-10-30	2022-06-21	1695	No	MD	Descending	Adenocarcinoma	CMS4
PM.PB.1063.T.A1	PM-PB-1063-T	T	PM-PB-1063	Female	48	4	0	0	III	MSI-L	MT	WT	ND	Alive	2018-05-12	2022-09-05	1577	No	WD	Ascending	Adenocarcinoma	CMS4
PM.PM.1057.T.A1	PM-PM-1057-T	T	PM-PM-1057	Male	64	3	2	0	III	MSS	MT	WT	ND	Dead	2018-05-29	2021-03-29	1035	Yes		Rectal	Adenocarcinoma	CMS4
PM.PM.1156.T.A1	PM-PM-1156-T	T	PM-PM-1156	Male	66	4	2	0	III	MSS	WT	WT	ND	Alive	2019-04-12	2020-08-17	493	Yes		Ascending	Adenocarcinoma	CMS4
PM.PB.1045.T.A1	PM-PB-1045-T	T	PM-PB-1045	Male	76	4	1	1	IV	MSI-L	MT	WT	WT	Alive	2018-03-16	2019-12-13	637	No	MD	Sigmoid	Adenocarcinoma	CMS4
PM.PM.1055.T.A1	PM-PM-1055-T	T	PM-PM-1055	Male	76	3	2	1	IV	MSS	MT	WT	ND	Dead	2018-04-25	2018-08-31	128		MD	Ascending	Adenocarcinoma	CMS4
PM.PB.1143.T.A1	PM-PB-1143-T	T	PM-PB-1143	Male	58	3	0	0	III	MSS	MT	WT	ND	Alive	2019-02-25	2022-04-13	1143	No	MD	Sigmoid	Adenocarcinoma	CMS4
PM.PM.1061.T.A1	PM-PM-1061-T	T	PM-PM-1061	Male	56	3	0	0	II	MSS	MT	WT	ND	Alive	2018-06-15	2022-01-20	1315	No	WD	Rectal	Adenocarcinoma	CMS4
PM.PB.1108.T.A1	PM-PB-1108-T	T	PM-PB-1108	Male	59	4	2	0	III	MSS	WT	WT	ND	Alive	2018-09-20	2022-11-04	1506	Yes	MD	Sigmoid	Adenocarcinoma	CMS4
PM.PB.1081.T.A1	PM-PB-1081-T	T	PM-PB-1081	Male	74	4	1	0	III	MSS	WT	WT	ND	Dead	2018-07-06	2019-04-10	278	No	MD	Sigmoid	Adenocarcinoma	CMS4
PM.PB.1147.T.A1	PM-PB-1147-T	T	PM-PB-1147	Male	49	3	1	0	III	MSS	MT	WT	ND	Alive	2019-03-04	2023-01-16	1414	No	MD	Sigmoid	Adenocarcinoma	CMS4
PM.PB.1146.T.A1	PM-PB-1146-T	T	PM-PB-1146	Male	71	3	0	0	II	MSS	MT	WT	ND	Alive	2019-02-11	2021-02-01	721	Yes	MD	Rectosigmoid	Adenocarcinoma	CMS4
PM.PB.1076.T.A1	PM-PB-1076-T	T	PM-PB-1076	Male	76	3	1	0	III	MSS	WT	WT	ND	Alive	2018-06-26	2022-08-24	1520	No	MD	Sigmoid	Adenocarcinoma	CMS4
PM.PM.1008.T.A1	PM-PM-1008-T	T	PM-PM-1008	Female	74	3	1	0	III	MSS	WT	WT	ND	Alive	2018-01-12	2021-12-28	1446	Yes	MD	Sigmoid	Adenocarcinoma	CMS4
PM.PM.1086.T.A1	PM-PM-1086-T	T	PM-PM-1086	Male	63	3	1	1	IV	MSS	MT	WT	ND	Alive	2018-08-16	2019-11-18	459		MD	Ascending	Adenocarcinoma	CMS4
PM.PM.1059.T.A1	PM-PM-1059-T	T	PM-PM-1059	Female	75	3	1	0	III	MSS	MT	WT	ND		2018-06-07	2019-06-11	369	No	MD	Sigmoid	Adenocarcinoma	CMS4
PM.PB.1022.T.A1	PM-PB-1022-T	T	PM-PB-1022	Female	71	4	1	1	IV	MSS	MT	WT	WT	Alive	2017-12-08	2019-12-04	726	No	MD	Ascending	Adenocarcinoma	CMS4
PM.PM.1069.T.A1	PM-PM-1069-T	T	PM-PM-1069	Male	46	4	0	0	II	MSS	MT	WT	ND	Alive	2018-06-24	2018-07-26	32	Yes	MD	Mixed	Adenocarcinoma	CMS4
PM.PB.1009.T.A1	PM-PB-1009-T	T	PM-PB-1009	Female	59	4	2	1	IV	MSI-L	MT	WT	ND	Dead	2017-09-26	2020-02-25	882	No	MD	Rectal	Adenocarcinoma	CMS4
PM.PB.1025.T.A1	PM-PB-1025-T	T	PM-PB-1025	Male	61	3	0	0	II	MSS	WT	WT	ND	Alive	2017-12-21	2022-08-24	1707	No	MD	Sigmoid	Adenocarcinoma	CMS4
PM.PB.1021.T.A1	PM-PB-1021-T	T	PM-PB-1021	Female	68	4	2	1	IV	MSS	MT	WT	WT	Alive	2017-12-11	2019-07-08	574	No	MD	Ascending	Adenocarcinoma	CMS4
PM.PB.1158.T.A1	PM-PB-1158-T	T	PM-PB-1158	Female	74	3	0	0	III	MSS	WT	WT	ND	Alive	2019-04-10	2022-06-22	1169	No	WD	Transverse	Adenocarcinoma	CMS4
PM.PB.1113.T.A1	PM-PB-1113-T	T	PM-PB-1113	Male	75	3	2	1	IV	MSI-L	WT	WT	ND	Alive	2018-10-10	2023-06-27	1721	No	MD	Rectal	Adenocarcinoma	CMS4
PM.PB.1117.T.A1	PM-PB-1117-T	T	PM-PB-1117	Female	35	3	0	0	III	MSS	WT	WT	ND	Alive	2018-11-09	2022-07-13	1342	No	MD	Descending	Adenocarcinoma	CMS4
PM.PB.1011.T.A1	PM-PB-1011-T	T	PM-PB-1011	Male	42	4	0	0	II	MSS	MT	WT	ND	Alive	2017-10-24	2022-07-11	1721	No	MD	Sigmoid	Adenocarcinoma	CMS4
PM.PM.1134.T.A1	PM-PM-1134-T	T	PM-PM-1134	Male	71	4	2	0	IV	MSS	WT	WT	ND	Dead	2019-02-07	2020-04-01	419		MD	Ascending	Adenocarcinoma	CMS4
PM.PB.1043.T.A1	PM-PB-1043-T	T	PM-PB-1043	Male	61	4	1	1	IV	MSS	MT	WT	ND	Alive	2018-02-01	2020-05-04	823	No	MD	Ascending	Adenocarcinoma	CMS4
PM.PM.1072.T.A1	PM-PM-1072-T	T	PM-PM-1072	Male	85	3	1	0	III	MSS	MT	WT	ND		2018-07-03	2020-02-27	604	No	MD	Rectal	Adenocarcinoma	CMS4
PM.PB.1148.T.A1	PM-PB-1148-T	T	PM-PB-1148	Male	77	3	2	0	III	MSS	MT	WT	ND	Alive	2019-02-28	2023-04-24	1516	No	MD	Rectal	Adenocarcinoma	CMS4
PM.PM.1141.T.A1	PM-PM-1141-T	T	PM-PM-1141	Female	49	4	2	1	IV	MSS	WT	WT	ND	Dead	2019-02-21	2021-08-26	917		MD	Sigmoid	Adenocarcinoma	CMS4
PM.PB.1150.T.A1	PM-PB-1150-T	T	PM-PB-1150	Male	51	3	2	0	III	MSS	WT	WT	ND	Alive	2019-03-10	2022-12-14	1375	No	MD	Sigmoid	Adenocarcinoma	CMS4
PM.PM.1096.T.A1	PM-PM-1096-T	T	PM-PM-1096	Male	79	3	0	1	IV	MSS	WT	WT	ND	Alive	2018-09-26	2021-12-02	1163		MD	Sigmoid	Adenocarcinoma	CMS4
PM.PM.1027.T.A1	PM-PM-1027-T	T	PM-PM-1027	Female	45	3	0	0	II	MSS	WT	WT	ND	Alive	2018-03-12	2021-12-02	1361	Yes	WD	Rectal	Adenocarcinoma	CMS4
PM.PM.1162.T.A1	PM-PM-1162-T	T	PM-PM-1162	Female	84	3	1	0	III	MSS	MT	WT	ND	Alive	2019-04-23	2021-08-26	856	Yes	MD	Rectal	Adenocarcinoma	CMS4
PM.PB.1015.T.A1	PM-PB-1015-T	T	PM-PB-1015	Male	75	3	0	0	III	MSS	MT	WT	ND	Alive	2017-11-10	2022-12-05	1851	No	MD	Sigmoid	Adenocarcinoma	CMS4
PM.PB.1121.T.A1	PM-PB-1121-T	T	PM-PB-1121	Female	68	3	0	0	III	MSS	WT	WT	ND	Alive	2018-11-15	2022-08-17	1371	No	MD	Hepatic flexure	Adenocarcinoma	CMS4
PM.PB.1035.T.A1	PM-PB-1035-T	T	PM-PB-1035	Male	53	3	2	0	II	MSS	WT	WT	ND	Alive	2018-02-22	2023-01-25	1798	No	MD	Sigmoid	Adenocarcinoma	CMS4
PM.PM.1083.T.A1	PM-PM-1083-T	T	PM-PM-1083	Female	76	3	0	0	II	MSS	WT	WT	ND	Alive	2018-07-31	2021-10-12	1169	No	WD	Rectal	Adenocarcinoma	CMS4
PM.PM.1064.T.A1	PM-PM-1064-T	T	PM-PM-1064	Male	57	4	2	1	IV	MSS	WT	WT	ND	Dead	2018-06-20	2021-11-20	1249		MD	Rectal	Adenocarcinoma	CMS4
PM.PM.1109.T.A1	PM-PM-1109-T	T	PM-PM-1109	Female	32	4	2	0	III	MSS	MT	WT	ND	Alive	2018-10-14	2022-01-06	1180	No	MD	Splenic flexure	Adenocarcinoma	CMS4
PM.PB.1151.T.A1	PM-PB-1151-T	T	PM-PB-1151	Male	26	3	1	0	III	MSI-H	MT	WT	ND	Alive	2019-03-11	2023-06-19	1561	No	MD	Descending	Adenocarcinoma	CMS4
PM.PB.1046.T.A1	PM-PB-1046-T	T	PM-PB-1046	Female	67	4	1	0	II	MSS	MT	WT	ND	Alive	2018-03-13	2023-06-19	1924	No	WD	Ascending	Adenocarcinoma	CMS4
PM.PB.1014.T.A1	PM-PB-1014-T	T	PM-PB-1014	Female	46	4	0	0	III	MSI-L	MT	WT	ND	Alive	2017-11-08	2022-06-17	1682	No	MD	Ascending	Adenocarcinoma	CMS4
PM.PB.1032.T.A1	PM-PB-1032-T	T	PM-PB-1032	Female	72	2	0	0	III	MSS	MT	WT	ND	Alive	2018-01-24	2020-08-24	943	No	MD	Ascending	Adenocarcinoma	CMS4
PM.PM.1129.T.A1	PM-PM-1129-T	T	PM-PM-1129	Female	78	4	0	0	II	MSS	WT	WT	ND	Alive	2019-01-23	2022-01-18	1091	Yes	MD	Rectosigmoid	Adenocarcinoma	CMS4
PM.PB.1070.T.A1	PM-PB-1070-T	T	PM-PB-1070	Female	52	3	1	0	III	MSS	MT	WT	ND	Alive	2018-06-23	2021-07-09	1112	Yes	MD	Rectosigmoid	Adenocarcinoma	CMS4
PM.PM.1102.T.A1	PM-PM-1102-T	T	PM-PM-1102	Female	78	2	1	0	III	MSS	WT	WT	ND	Alive	2018-10-29	2022-01-04	1163	No	MD	Rectal	Adenocarcinoma	CMS4
PM.PB.1024.T.A1	PM-PB-1024-T	T	PM-PB-1024	Male	65	3	0	0	II	MSI-H	WT	WT	ND	Dead	2017-12-07	2020-08-05	972	Yes	MD	Sigmoid	Adenocarcinoma	CMS4
PM.PM.1036.T.A1	PM-PM-1036-T	T	PM-PM-1036	Female	66	3	1	0	III	MSI-L	MT	WT	ND	Alive	2018-03-30	2021-11-25	1336	No	MD	Rectal	Adenocarcinoma	NA
PM.PB.1127.T.A1	PM-PB-1127-T	T	PM-PB-1127	Male	66	4	1	0	III	MSS	WT	WT	ND	Alive	2018-12-31	2023-05-17	1598	No	MD	Sigmoid	Adenocarcinoma	NA
PM.PM.1047.T.A1	PM-PM-1047-T	T	PM-PM-1047	Female	76	3	0	0	II	MSS	MT	WT	ND	Alive	2018-04-19	2021-08-16	1215	No	MD	Ascending	Adenocarcinoma	NA
PM.PB.1120.T.A1	PM-PB-1120-T	T	PM-PB-1120	Male	78	3	0	0	II	MSS	WT	WT	ND	Alive	2018-11-15	2023-01-16	1523	No	MD	Sigmoid	Adenocarcinoma	NA
PM.PB.1106.T.A1	PM-PB-1106-T	T	PM-PB-1106	Female	75	3	1	0	III	MSS	WT	WT	ND	Alive	2018-09-18	2022-05-18	1338	No	MD	Sigmoid	Adenocarcinoma	NA
PM.PB.1091.T.A1	PM-PB-1091-T	T	PM-PB-1091	Male	37	3	1	0	III	MSS	MT	WT	ND	Dead	2018-08-22	2022-02-08	1266	Yes	MD	Rectosigmoid	Adenocarcinoma	NA
PM.PB.1041.T.A1	PM-PB-1041-T	T	PM-PB-1041	Female	33	3	2	1	IV	MSS	MT	WT	WT	Alive	2018-02-09	2020-08-19	922	No	MD	Rectal	Adenocarcinoma	NA
PM.PB.1128.T.A1	PM-PB-1128-T	T	PM-PB-1128	Male	75	3	1	0	II	MSI-L	MT	WT	ND	Alive	2018-12-24	2023-03-08	1535	No	MD	Descending	Adenocarcinoma	NA
PM.PM.1042.T.A1	PM-PM-1042-T	T	PM-PM-1042	Female	81	3	0	0	II	MSS	MT	WT	ND	Alive	2018-03-10	2019-03-14	369	Yes	WD	Rectosigmoid	Adenocarcinoma	NA
PM.PB.1122.T.A1	PM-PB-1122-T	T	PM-PB-1122	Female	72	3	1	0	III	MSS	MT	WT	ND	Dead	2018-11-16	2020-03-24	494	Yes	MD	Ascending	Adenocarcinoma	NA
PM.PM.1013.T.A1	PM-PM-1013-T	T	PM-PM-1013	Female	67	3	0	0	II	MSI-L	MT	WT	ND	Alive	2018-01-25	2021-12-08	1413	Yes	MD	Rectal	Adenocarcinoma	NA
PM.PB.1050.T.A1	PM-PB-1050-T	T	PM-PB-1050	Female	67	3	0	0	II	MSS	WT	WT	ND	Alive	2018-03-27	2022-12-19	1728	No	MD	Sigmoid	Adenocarcinoma	NA
PM.PB.1092.T.A1	PM-PB-1092-T	T	PM-PB-1092	Male	75	3	1	0	III	MSS	MT	WT	ND	Alive	2018-08-28	2022-11-23	1548	No	MD	Ascending	Adenocarcinoma	NA
PM.PB.1047.T.A1	PM-PB-1047-T	T	PM-PB-1047	Male	78	2	0	0	II	MSS	MT	WT	ND	Alive	2018-03-27	2019-04-05	374	Yes	MD	Rectosigmoid	Adenocarcinoma	NA
PM.PM.1085.T.A1	PM-PM-1085-T	T	PM-PM-1085	Female	57	3	1	0	III	MSS	WT	WT	ND	Alive	2018-08-12	2021-12-16	1222	No	MD	Ascending	Adenocarcinoma	NA
PM.PB.1064.T.A1	PM-PB-1064-T	T	PM-PB-1064	Female	65	3	2	0	III	MSS	WT	WT	ND	Alive	2018-05-17	2022-09-28	1595	No	MD	Rectal	Adenocarcinoma	NA
PM.PB.1023.T.A1	PM-PB-1023-T	T	PM-PB-1023	Female	30	3	2	0	III	MSS	WT	WT	ND	Alive	2017-12-05	2023-01-11	1863	No	MD	Sigmoid	Adenocarcinoma	NA
PM.PM.1095.T.A1	PM-PM-1095-T	T	PM-PM-1095	Male	77	3	0	0	II	MSS	WT	WT	ND	Alive	2018-09-17	2021-10-07	1116	No	WD	Sigmoid	Adenocarcinoma	NA
PM.PB.1068.T.A1	PM-PB-1068-T	T	PM-PB-1068	Female	61	4	0	0	III	MSS	MT	WT	ND	Alive	2018-05-23	2022-07-20	1519	No	MD	Cecum	Adenocarcinoma	NA
PM.PB.1107.T.A1	PM-PB-1107-T	T	PM-PB-1107	Female	46	3	2	0	III	MSS	WT	WT	ND	Alive	2018-10-05	2023-01-18	1566	No	MD	Ascending	Adenocarcinoma	NA
PM.PB.1093.T.A1	PM-PB-1093-T	T	PM-PB-1093	Male	85	3	0	0	III	MSS	WT	WT	ND	Alive	2018-08-16	2022-11-10	1547	No	WD	Transverse	Adenocarcinoma	NA
PM.PB.1040.T.A1	PM-PB-1040-T	T	PM-PB-1040	Male	62	4	2	0	III	MSS	WT	WT	ND	Alive	2018-02-22	2023-05-02	1895	No		Rectosigmoid	Adenocarcinoma	NA
PM.PB.1159.T.A1	PM-PB-1159-T	T	PM-PB-1159	Female	66	3	0	0	III	MSS	WT	WT	ND	Alive	2019-02-27	2023-02-02	1436	No	MD	Rectal	Adenocarcinoma	NA
PM.PM.1035.T.A1	PM-PM-1035-T	T	PM-PM-1035	Male	41	3	1	1	IV	MSI-H	WT	WT	ND	Alive	2018-03-20	2021-11-22	1343		MD	Sigmoid	Adenocarcinoma	NA
PM.PM.1024.T.A1	PM-PM-1024-T	T	PM-PM-1024	Female	86	3	0	0	II	MSS	MT	WT	ND	Alive	2018-02-05	2021-08-31	1303	No	MD	Splenic flexure	Adenocarcinoma	NA
PM.PB.1132.T.A1	PM-PB-1132-T	T	PM-PB-1132	Male	50	3	0	0	II	MSI-H	WT	WT	ND	Alive	2019-01-15	2023-03-13	1518	No	PD	Hepatic flexure	Adenocarcinoma	NA

## Sheet: CMS1_DEG
	logFC	AveExpr	t	P.Value	adj.P.Val	B
USP18	1.47336	3.05052	9.55911	2.57013e-17	7.27463e-13	28.678
CXCL11	2.90071	2.83521	9.39961	6.76902e-17	1.27729e-12	27.6587
RARRES3	1.87799	4.03833	9.29703	1.25906e-16	1.78185e-12	26.9861
TRPV6	3.5768	-3.17898	9.18921	2.41266e-16	2.06764e-12	26.5797
BIRC3	1.37657	6.6344	8.4024	2.59095e-14	1.33338e-10	21.4161
POLR3G	1.45124	2.04262	8.28789	5.05824e-14	2.20263e-10	21.278
CXCL10	2.06864	3.53081	8.05318	1.97237e-13	6.20299e-10	19.7557
DNAAF3	2.03734	-0.979941	7.95373	3.49483e-13	8.99267e-10	19.5288
GZMA	1.60315	2.32651	7.92487	4.12383e-13	1.01498e-09	19.1787
BLVRA	1.25002	3.17067	7.78526	9.15228e-13	2.15876e-09	18.346
CHAC2	1.31505	1.90609	7.73394	1.22502e-12	2.56841e-09	18.1647
SLC2A5	1.38256	2.1448	7.70597	1.43561e-12	2.88115e-09	17.9915
UBE2L6	1.01605	5.42494	7.61007	2.46815e-12	4.36624e-09	17.1153
PSME2P2	1.1466	0.955256	7.59478	2.69015e-12	4.61475e-09	17.4741
WARS	1.06142	6.98254	7.51531	4.20417e-12	6.79983e-09	16.361
PTMAP5	1.54207	0.276128	7.5007	4.56292e-12	6.98115e-09	16.9842
LGALS17A	3.02454	-3.12458	7.43339	6.64713e-12	9.9023e-09	16.6874
IFNG	2.21844	-1.55719	7.28979	1.47584e-11	1.74054e-08	15.9045
MIR155HG	1.30891	0.401226	7.25529	1.78569e-11	2.02172e-08	15.6581
ULBP2	2.03201	0.34449	7.22232	2.14157e-11	2.24504e-08	15.453
ZBED2	2.04774	-1.35158	7.0852	4.54129e-11	4.0806e-08	14.815
PRDM8	1.394	0.215121	6.9632	8.81308e-11	7.44627e-08	14.1156
AC024619.4	1.02918	-6.94601	6.79082	2.2272e-10	1.6159e-07	12.8965
NKG7	1.33842	1.11099	6.78745	2.26772e-10	1.6159e-07	13.1232
HIST3H2A	1.00558	3.76415	6.78494	2.29833e-10	1.6159e-07	12.8657
PDCD1	1.27867	-0.0577861	6.77107	2.47496e-10	1.68801e-07	13.1297
GZMH	1.64894	0.0449573	6.76508	2.55535e-10	1.7221e-07	13.0746
HIST3H2BB	1.2197	3.82302	6.7618	2.60047e-10	1.72976e-07	12.7211
USP30-AS1	1.56945	-1.20426	6.74984	2.77176e-10	1.79963e-07	13.0661
AC116347.1	1.11853	1.07355	6.72066	3.23745e-10	1.99205e-07	12.7894
TNNT1	2.74909	-0.914719	6.70016	3.60996e-10	2.174e-07	12.7567
DNAAF4	1.52544	0.118619	6.67765	4.06771e-10	2.39863e-07	12.6225
SLC35F3	2.17139	-3.60046	6.66812	4.27824e-10	2.4713e-07	12.683
GBP4	1.27555	5.11349	6.6593	4.48275e-10	2.53764e-07	12.0146
AC007996.1	1.07469	0.864755	6.61997	5.51812e-10	2.91939e-07	12.2928
AC007326.4	2.55246	-2.81135	6.60529	5.96217e-10	3.09645e-07	12.358
SUCNR1	1.1894	1.15764	6.59833	6.18505e-10	3.15432e-07	12.1537
TRDC	1.83199	-0.940774	6.59551	6.27744e-10	3.17286e-07	12.2519
ISG15	1.27935	4.93725	6.56544	7.3531e-10	3.61958e-07	11.5578
CFAP57	1.98972	-3.73908	6.5502	7.96538e-10	3.88717e-07	12.0878
HIST1H4A	1.04375	2.83321	6.52735	8.97905e-10	4.27138e-07	11.6292
RAET1K	1.83517	-3.04862	6.51091	9.78573e-10	4.54066e-07	11.8926
GNLY	1.5235	1.09171	6.50104	1.03037e-09	4.74212e-07	11.6397
LINC02446	2.29851	-2.55954	6.46193	1.26362e-09	5.63247e-07	11.6361
SAMD3	1.44833	1.03096	6.45633	1.301e-09	5.75379e-07	11.4248
HSPA4L	1.87713	3.36431	6.35927	2.15206e-09	8.52225e-07	10.6486
KLRC1	2.02923	-1.35719	6.35426	2.2085e-09	8.68201e-07	11.0516
CRTAM	1.48249	-0.834106	6.30127	2.90144e-09	1.07352e-06	10.7859
IDO1	1.90024	3.44675	6.26457	3.50249e-09	1.23151e-06	10.159
EOMES	1.37603	-0.170325	6.2388	3.99617e-09	1.35461e-06	10.4356
IFIT3	1.23989	4.60053	6.23113	4.15579e-09	1.38385e-06	9.90614
APOBEC3G	1.00066	2.8767	6.19967	4.87908e-09	1.57828e-06	9.97827
HIST2H3D	1.11374	3.89168	6.19488	4.99948e-09	1.59896e-06	9.82141
ACKR4	1.83184	-0.111168	6.17604	5.50211e-09	1.73038e-06	10.1004
CTSW	1.82806	-0.559578	6.16941	5.69069e-09	1.77002e-06	10.098
FAM26F	1.37602	1.61701	6.1371	6.70384e-09	1.98041e-06	9.77038
KLRC3	2.02638	-3.26009	6.10084	8.05256e-09	2.27924e-06	9.88022
BTN1A1	2.49181	-2.84745	6.09762	8.18446e-09	2.29125e-06	9.84739
XKR9	2.34455	-0.21972	6.08163	8.87119e-09	2.39138e-06	9.60882
SYCE2	1.92356	-3.52359	6.04665	1.05779e-08	2.72398e-06	9.62402
PRF1	1.27959	2.6612	6.03379	1.12831e-08	2.86424e-06	9.16674
C9orf116	1.40626	-0.15627	6.02681	1.16845e-08	2.92676e-06	9.39424
U62317.2	1.80279	-2.60317	5.99023	1.40309e-08	3.39434e-06	9.33737
CXCL9	1.69091	3.59881	5.97267	1.53159e-08	3.62768e-06	8.71883
FASLG	1.44533	-0.98434	5.92835	1.90942e-08	4.34149e-06	8.97729
TRIM7	1.98541	1.47101	5.92415	1.94963e-08	4.41467e-06	8.7128
IGF2BP3	2.90896	1.21207	5.869	2.56147e-08	5.57701e-06	8.42511
BST2	1.30413	4.55602	5.85772	2.70796e-08	5.85096e-06	8.07987
LINC01871	1.84023	-2.54179	5.85046	2.80658e-08	5.99539e-06	8.67068
XCL2	1.91968	-3.3389	5.8099	3.42593e-08	7.02676e-06	8.50354
ADA	1.00879	2.52976	5.78369	3.89546e-08	7.79215e-06	7.99519
AL391988.1	1.13898	0.472316	5.7695	4.17512e-08	8.17817e-06	8.12363
OASL	1.21961	3.42299	5.76725	4.22128e-08	8.24008e-06	7.79147
WFDC21P	1.67099	-1.00087	5.73493	4.94189e-08	9.29421e-06	8.05396
TRNP1	1.74669	1.35004	5.72798	5.11181e-08	9.51889e-06	7.81431
AC090912.2	2.07419	-5.275	5.71667	5.40094e-08	9.91671e-06	8.08525
ELOVL3	1.96816	-3.21178	5.71021	5.57289e-08	1.01298e-05	8.03855
PTENP1	1.19589	-1.81561	5.70984	5.58304e-08	1.01298e-05	8.00411
KRT86	1.77989	-2.34534	5.66671	6.88035e-08	1.17316e-05	7.81237
CXCR6	1.13653	2.27011	5.65948	7.12488e-08	1.20353e-05	7.42065
CCL5	1.1367	3.21846	5.65908	7.13864e-08	1.20353e-05	7.31508
EIF5AL1	1.47388	-2.95779	5.65339	7.3376e-08	1.22892e-05	7.77854
CMPK2	1.11795	3.42905	5.64799	7.53118e-08	1.25762e-05	7.23622
LINC01910	2.06949	-4.45483	5.64337	7.70076e-08	1.27466e-05	7.74956
AC010735.2	1.76205	-3.59642	5.59335	9.79483e-08	1.52748e-05	7.51551
FAM86B1	1.18769	0.759435	5.58086	1.03989e-07	1.59531e-05	7.21067
GBP1P1	1.29554	-0.982499	5.5752	1.06844e-07	1.62154e-05	7.33405
AL662890.2	2.09486	-5.02384	5.56127	1.142e-07	1.70125e-05	7.3807
B3GNT4	1.63575	-1.98361	5.54232	1.25014e-07	1.83816e-05	7.22576
TNFSF13B	1.05716	2.63747	5.53293	1.30738e-07	1.89283e-05	6.80614
MX1	1.26905	5.67845	5.48686	1.62722e-07	2.24125e-05	6.17169
AC243829.4	1.86349	-3.51901	5.46887	1.77188e-07	2.39329e-05	6.95027
CAPN14	2.08058	-2.66258	5.46842	1.77566e-07	2.39329e-05	6.91264
GZMK	1.42416	0.771084	5.46034	1.84479e-07	2.46883e-05	6.64112
LAG3	1.01808	-0.0465879	5.45773	1.86768e-07	2.48771e-05	6.73456
GBP5	1.30236	4.44629	5.45384	1.90229e-07	2.51604e-05	6.19291
AC004148.2	1.01127	-0.24721	5.44872	1.94884e-07	2.56144e-05	6.71072
PRODH	1.88586	2.1857	5.43305	2.09827e-07	2.69957e-05	6.33177
RPL17-C18orf32	1.38313	1.8121	5.42391	2.19056e-07	2.78663e-05	6.36438
JAKMIP1	1.0011	-0.414028	5.41761	2.25642e-07	2.84485e-05	6.58783
IFI44	1.12738	3.68317	5.40507	2.39332e-07	2.95305e-05	6.08796
LINC02345	2.06785	-3.19032	5.39872	2.46566e-07	3.00816e-05	6.62568
PSAT1	1.09503	4.64708	5.3876	2.59765e-07	3.15559e-05	5.87564
RAB27B	1.11602	4.32373	5.36079	2.94475e-07	3.47291e-05	5.79281
ANXA10	3.42467	-4.0718	5.32332	3.5066e-07	3.97806e-05	6.27282
AL606834.2	1.05598	-1.26071	5.32006	3.56021e-07	4.00856e-05	6.21001
LYG1	1.2886	-1.95402	5.29312	4.03432e-07	4.42069e-05	6.12095
KLRK1	1.24829	0.877845	5.29254	4.04515e-07	4.42069e-05	5.88777
TRGC1	1.16455	-0.622801	5.28234	4.24068e-07	4.57269e-05	5.98991
Z83851.1	1.05381	-2.01235	5.27384	4.41075e-07	4.68458e-05	6.04539
HMSD	1.92613	-3.80076	5.25579	4.79429e-07	4.97982e-05	6.01336
DGCR5	1.92654	-2.66642	5.24988	4.92652e-07	5.07988e-05	5.94972
TIGIT	1.0146	2.04623	5.24158	5.11872e-07	5.20177e-05	5.55103
JSRP1	1.45135	0.741201	5.21775	5.71145e-07	5.60346e-05	5.54862
GRAMD1B	1.07365	2.19677	5.17194	7.04399e-07	6.58008e-05	5.22895
TRGC2	1.25434	0.14095	5.17148	7.0588e-07	6.58305e-05	5.42356
TNFSF9	1.64008	1.4116	5.17082	7.08031e-07	6.59226e-05	5.26995
GLTPD2	2.16376	-3.7732	5.13631	8.28536e-07	7.45669e-05	5.49302
TRDV1	2.15763	-4.74395	5.129	8.56529e-07	7.63579e-05	5.48142
PNPLA3	2.06201	-1.38315	5.11699	9.04495e-07	7.93838e-05	5.28481
AC156455.1	1.27416	0.669643	5.11552	9.10507e-07	7.96645e-05	5.13096
ACOXL	1.63925	-1.34181	5.10676	9.47403e-07	8.1673e-05	5.24703
AIF1L	1.23503	1.56327	5.10236	9.66433e-07	8.28149e-05	4.97414
RANP1	1.00928	-1.25391	5.08522	1.0443e-06	8.75803e-05	5.18305
NPSR1	3.70904	-0.815066	5.08279	1.05583e-06	8.82856e-05	4.98175
KISS1R	2.13699	-3.62966	5.06709	1.13328e-06	9.34944e-05	5.19129
IFIT1	1.33275	3.39601	5.02711	1.3563e-06	0.000108442	4.42791
SH2D1A	1.08427	0.972814	4.95144	1.90074e-06	0.000140652	4.39912
LINC01630	2.48008	-5.00882	4.93661	2.02997e-06	0.000148277	4.6756
RAMP1	1.69353	1.4182	4.90716	2.31214e-06	0.000164862	4.14198
RPL22L1	1.11679	5.12025	4.8915	2.47728e-06	0.000173131	3.62257
KIAA1549L	2.06935	0.358381	4.88683	2.52877e-06	0.000176512	4.14656
ZIC5	3.37595	-2.7873	4.8856	2.54251e-06	0.000177191	4.33948
TM4SF4	2.6337	-1.0216	4.87535	2.65963e-06	0.000184058	4.18044
TLE6	1.05119	-0.393177	4.87344	2.68203e-06	0.000184256	4.21244
CD8A	1.03869	1.66191	4.87135	2.7068e-06	0.000185283	3.9899
CCK	2.7272	-5.25079	4.8679	2.74806e-06	0.000187485	4.38256
DLGAP1-AS5	3.64211	-5.55862	4.85941	2.85234e-06	0.000191995	4.32347
M1AP	2.08999	-3.96545	4.85424	2.91769e-06	0.000195233	4.31758
HAGHL	1.01027	2.4909	4.84857	2.99095e-06	0.000198726	3.80365
CDKN2A	1.25237	1.07803	4.84134	3.08712e-06	0.000204157	3.91932
TFAP2A-AS1	2.03684	-3.73813	4.83493	3.1747e-06	0.00020873	4.22876
DHRS2	1.86636	0.0588406	4.82941	3.25217e-06	0.000212099	3.92668
AC109347.2	1.89545	-5.19696	4.80318	3.64584e-06	0.000231494	4.14026
CXCL13	1.84112	0.276158	4.80119	3.67767e-06	0.000232874	3.78943
TTC24	1.74979	-4.20298	4.79875	3.71676e-06	0.000234301	4.10443
APOBEC3H	1.1977	-1.99082	4.76813	4.24463e-06	0.00025837	3.89544
GCNT3	1.34043	6.52961	4.7621	4.35689e-06	0.000262992	2.82775
CLNK	1.12461	-1.15185	4.74757	4.63897e-06	0.000276138	3.7534
OAS2	1.034	4.55137	4.71474	5.34329e-06	0.000304917	2.97622
AC108002.1	1.55836	-3.11253	4.71175	5.41224e-06	0.000308231	3.71716
ULBP3	1.01689	0.435513	4.69491	5.81755e-06	0.000325743	3.39162
LRRC73	1.05016	-1.56217	4.68525	6.06305e-06	0.00033636	3.53366
LINC00539	1.57585	-3.55317	4.68136	6.16458e-06	0.000340127	3.61238
UGT3A2	1.96995	-5.16114	4.67073	6.45103e-06	0.000352837	3.60604
RRAD	1.17059	0.691479	4.66655	6.56711e-06	0.000358148	3.24744
AC112702.1	1.95231	-5.51765	4.66425	6.63187e-06	0.000360291	3.58509
LAIR2	1.62816	-1.87621	4.66385	6.64302e-06	0.000360551	3.4414
GJB5	2.62072	-1.12042	4.6547	6.90718e-06	0.000372035	3.27239
CKS1BP1	1.67904	-4.74311	4.6515	7.00182e-06	0.000376774	3.52944
AC026369.3	1.77117	-4.60745	4.63342	7.56121e-06	0.00040078	3.45287
LINC02195	1.97939	-5.29596	4.6011	8.66986e-06	0.000448488	3.33283
AC023090.1	1.91956	-4.54454	4.59545	8.8794e-06	0.000458208	3.297
FCGR1A	1.08451	2.10505	4.59317	8.96518e-06	0.000461373	2.79595
FOXD1	2.33127	-2.18289	4.58422	9.30993e-06	0.000474371	3.11897
PSAPL1	2.71198	-5.43683	4.5792	9.50892e-06	0.000481476	3.22533
U62317.5	1.47078	-2.7709	4.57215	9.79529e-06	0.000492452	3.14414
MMP12	1.10685	6.27699	4.56936	9.9107e-06	0.000496491	2.10557
AMDHD1	1.30419	-1.15882	4.56712	1.00048e-05	0.00050032	3.01146
DEPDC1-AS1	1.6355	-4.45013	4.5586	1.03692e-05	0.000511869	3.15546
LINC00239	1.13337	-0.793356	4.54523	1.09672e-05	0.000534748	2.90456
AL137129.1	1.68427	-1.6659	4.53894	1.12596e-05	0.000545246	2.92081
OSR2	1.34845	0.0351027	4.53472	1.14603e-05	0.000551195	2.77096
FBXW10	1.68947	-4.2022	4.52566	1.19023e-05	0.000569071	3.01953
DNAH10	1.23961	-0.630976	4.50911	1.27534e-05	0.000599631	2.73234
KLRC4-KLRK1	1.40162	-1.05097	4.49062	1.37727e-05	0.000636456	2.69487
AL513497.1	1.23584	-2.33236	4.48596	1.40422e-05	0.000646799	2.78686
TRAT1	1.1453	0.00217566	4.47417	1.47457e-05	0.000670472	2.54079
CALB2	2.18538	-1.02722	4.47199	1.48793e-05	0.000673647	2.59059
AL137784.1	1.06948	-2.49005	4.47187	1.48869e-05	0.000673647	2.74745
AL158835.3	1.06221	-6.91446	4.4696	1.50274e-05	0.000678517	2.29753
AC073842.1	1.85698	-5.46572	4.46666	1.52115e-05	0.00068505	2.81669
CCL4	1.12896	2.31695	4.45147	1.61972e-05	0.000721407	2.19444
UBD	1.38021	5.60364	4.44037	1.69559e-05	0.000749889	1.66931
FCGR3A	1.01812	4.75927	4.43805	1.71189e-05	0.000755327	1.83869
PLLP	1.17879	2.34291	4.42339	1.81836e-05	0.000793034	2.06921
CXCR2P1	1.56412	-1.31484	4.40612	1.95196e-05	0.000835845	2.36841
DPP4	1.21893	4.83989	4.39027	2.08284e-05	0.000881224	1.60827
CATSPERZ	1.64412	-3.14904	4.38359	2.14053e-05	0.000899578	2.42339
RPL7P31	2.61239	-4.22571	4.37886	2.18225e-05	0.000913169	2.42498
EP300-AS1	1.75513	-4.93264	4.37454	2.22113e-05	0.000925211	2.45869
EMX1	2.34801	-4.28324	4.35491	2.40596e-05	0.000979145	2.34445
APOC1	1.15255	2.32857	4.34696	2.48495e-05	0.00100336	1.7893
HAUS6P3	2.36647	-5.56186	4.32506	2.71564e-05	0.00107579	2.27162
CCNB3	1.04809	-1.65096	4.32434	2.72357e-05	0.00107817	2.1206
SH2D1B	1.34803	-1.82031	4.30979	2.88856e-05	0.00112538	2.06196
FRMD5	1.31	2.20233	4.30049	2.99901e-05	0.00115648	1.60595
BEGAIN	1.1403	-1.53981	4.28412	3.20335e-05	0.00122443	1.95983
CATSPER3	1.29756	-2.32942	4.2816	3.23587e-05	0.001234	1.99793
TRGV8	1.54338	-4.53421	4.27882	3.27229e-05	0.00124406	2.09536
RAET1E	1.35985	-1.36793	4.27849	3.27655e-05	0.00124485	1.909
AIM2	1.20035	1.11896	4.26424	3.46941e-05	0.00130066	1.60385
HRK	1.69677	-4.88204	4.26341	3.48093e-05	0.00130325	2.042
OR2I1P	1.56992	-2.29891	4.25882	3.54545e-05	0.00132216	1.89522
CIRBP-AS1	1.19993	-2.29935	4.24393	3.76302e-05	0.00138505	1.86047
HLA-DRB1	1.31287	4.76546	4.21829	4.16786e-05	0.00149234	0.944617
AL390719.1	1.62464	-3.14138	4.21222	4.2696e-05	0.00152266	1.7851
Z98257.1	1.64813	-4.37849	4.20454	4.40189e-05	0.00155373	1.81298
AC011603.2	1.00759	-0.237212	4.19636	4.54682e-05	0.00159573	1.50891
FCGR1CP	1.15272	-1.32809	4.19393	4.59088e-05	0.00160423	1.6066
KRT16	2.35902	-2.22134	4.19375	4.59417e-05	0.00160439	1.61167
AC006033.2	1.03626	-2.51931	4.16975	5.05119e-05	0.00173089	1.61399
KRT18P17	1.36288	-4.3669	4.16037	5.24142e-05	0.00177778	1.65944
BCO1	1.01481	1.48178	4.15276	5.40081e-05	0.00182202	1.14654
CDH16	2.59568	-2.4691	4.15193	5.41842e-05	0.00182687	1.45245
MYRFL	1.51187	-0.663245	4.14859	5.49014e-05	0.00184446	1.34384
KRT18P48	1.5266	-4.6915	4.13885	5.70406e-05	0.00189385	1.58801
TFAP2A	1.74775	-0.92265	4.13743	5.73606e-05	0.00190267	1.32035
AC006329.1	1.27197	1.35561	4.13192	5.86119e-05	0.00192793	1.06964
RSAD2	1.14667	3.75607	4.12015	6.13767e-05	0.00199797	0.736015
AL024498.1	1.10845	-2.79242	4.11872	6.17205e-05	0.0020057	1.43395
ZIC2	2.73271	-2.42449	4.1149	6.26502e-05	0.00202777	1.31673
LINC02084	1.55894	-4.74345	4.11361	6.29671e-05	0.00203337	1.49726
C6orf52	1.36228	-3.00672	4.10991	6.38826e-05	0.00205357	1.40855
FCGR1B	1.08209	-0.399715	4.10881	6.41572e-05	0.00205929	1.20742
GZMB	1.1274	2.20051	4.09688	6.72132e-05	0.00213335	0.844205
RPL5P12	1.08725	-2.27049	4.0859	7.0147e-05	0.00220241	1.27971
MAP6D1	1.12862	-0.408019	4.08274	7.10136e-05	0.00222783	1.09732
AC129492.5	1.0745	-6.81216	4.06261	7.67804e-05	0.00236349	0.723837
LINC01684	1.30791	-3.4443	4.058	7.81633e-05	0.00238917	1.25012
TUBBP5	1.85421	-0.363981	4.05035	8.05097e-05	0.00245427	0.91783
CHRNA7	1.34957	0.776883	4.04867	8.1032e-05	0.00246297	0.831524
RARRES1	1.10411	3.81789	4.04076	8.35461e-05	0.00251969	0.43466
AC005324.3	1.65167	-3.85498	4.0315	8.6579e-05	0.00257684	1.16282
AL049697.1	1.4198	-2.60095	4.029	8.74177e-05	0.00259831	1.07916
DGCR6	1.05	0.627498	4.01987	9.05427e-05	0.00265571	0.764634
FAM166B	1.19863	-3.54493	4.0117	9.34263e-05	0.00272477	1.09081
AC117498.2	1.31824	-2.38562	4.00831	9.46505e-05	0.00275196	0.994753
KLK10	1.835	1.9393	4.00612	9.54486e-05	0.00276381	0.494911
RPL35P2	1.41793	-4.40148	4.00457	9.60166e-05	0.00277458	1.10133
FOXA1	1.38447	2.73515	3.99479	9.96785e-05	0.00285369	0.372331
LHB	1.94915	-5.71541	3.99471	9.97119e-05	0.00285369	1.07691
TRGV9	1.3846	-3.64107	3.99222	0.000100664	0.00287076	1.02336
AC099063.4	1.47981	-3.99974	3.98874	0.000102014	0.00290052	1.02553
ATP5EP2	1.60499	-4.84845	3.986	0.000103086	0.00292364	1.04507
IFI44L	1.26178	3.56249	3.98521	0.000103399	0.00292959	0.259773
SPTBN4	1.10628	-1.8649	3.97751	0.000106481	0.00299146	0.865396
TNNI2	1.00535	-2.21238	3.97433	0.000107778	0.0030161	0.886163
TRAV4	1.39946	-3.86801	3.97432	0.000107785	0.0030161	0.971402
NDUFV2P1	1.18369	-0.963064	3.96743	0.00011065	0.00307784	0.735233
AL583836.1	2.00212	-2.09381	3.96559	0.000111426	0.00309117	0.774871
AC034102.2	2.01641	0.241871	3.96002	0.000113812	0.00313517	0.51567
TRAV6	1.48465	-5.08016	3.95484	0.000116076	0.00314984	0.948596
DIAPH2-AS1	1.95457	-5.39341	3.94612	0.000119983	0.00322054	0.906133
UTS2B	1.46614	-3.90894	3.93773	0.000123855	0.00329169	0.840407
MIOX	1.76185	-5.29646	3.9362	0.000124579	0.00330543	0.876539
LINC00520	1.67012	-3.08781	3.9309	0.000127098	0.00335045	0.760379
LINC00941	1.76582	-3.29367	3.92956	0.000127743	0.00336502	0.76773
NXPH4	1.91115	-3.01451	3.92582	0.000129564	0.00340664	0.732056
SYT8	1.28957	-0.817972	3.92175	0.000131572	0.00344982	0.551251
SLC25A48	1.31102	-1.5081	3.91861	0.000133141	0.0034829	0.606672
USP44	1.08382	-1.76698	3.89801	0.000143878	0.00370892	0.586854
VRTN	1.80855	-3.80764	3.89694	0.000144456	0.00372214	0.677615
LTA	1.17743	-2.81079	3.89657	0.000144658	0.00372394	0.643945
AC124068.2	1.25171	-3.505	3.88821	0.00014927	0.00380975	0.655597
DPF1	1.28141	-2.32242	3.88501	0.000151077	0.00384028	0.567956
IGHV1-69	2.23917	-2.81643	3.8832	0.000152104	0.00385601	0.540685
PLA2G3	2.47077	-2.2036	3.87291	0.000158076	0.00396479	0.437622
AL033527.3	1.08345	-2.34438	3.86204	0.000164634	0.00408941	0.492117
TTLL13P	1.15002	-3.06792	3.85339	0.000170034	0.00419226	0.513441
ZNF114	1.44534	-1.73262	3.83285	0.000183535	0.0044515	0.325909
HSD17B2	1.28984	3.35512	3.83223	0.00018396	0.00445987	-0.273199
KLRC2	1.24282	-1.18144	3.80509	0.000203407	0.00479378	0.182123
RPL5P1	1.21212	-5.11623	3.79735	0.000209303	0.00489367	0.414548
TNNI3	1.63593	-1.11435	3.79609	0.00021028	0.00491078	0.123826
LINC01664	1.04992	-6.68169	3.79236	0.000213186	0.00495839	-0.0992168
AL831711.1	2.07065	-5.88809	3.78857	0.000216183	0.00495839	0.366497
CCL25	2.35891	-4.14336	3.78381	0.000220007	0.00502801	0.286275
AC148477.3	1.61066	-5.01634	3.78161	0.000221797	0.0050615	0.345146
IGLV3-27	2.09726	-1.81194	3.77755	0.000225127	0.00510995	0.0847619
IL21-AS1	1.38256	-4.64033	3.77343	0.000228565	0.00515696	0.312487
UTS2	1.60661	0.321973	3.77218	0.00022961	0.00516995	-0.11849
AC021224.1	1.24553	-3.4867	3.75676	0.000242967	0.00538532	0.205831
AP001269.2	1.07063	-6.82317	3.74782	0.000251033	0.00550804	0.0211623
RDM1	1.0289	-0.585961	3.74278	0.0002557	0.00558661	-0.0799542
CCL8	1.40836	0.092804	3.73783	0.000260355	0.00565978	-0.185184
AC008687.4	1.50355	-5.05593	3.73773	0.000260448	0.00565978	0.205066
KIR2DL4	1.58917	-5.0487	3.73419	0.000263833	0.00570921	0.189808
DBIL5P	1.05361	-2.94309	3.72086	0.000276953	0.00592294	0.0579692
PAX9	1.66111	-1.22319	3.71935	0.000278471	0.00594642	-0.131264
DNAJC5B	1.06646	-1.18774	3.71723	0.000280628	0.00597222	-0.0937863
ACTBL2	2.08703	-5.41922	3.71173	0.000286284	0.00606295	0.100564
AC008079.2	1.25489	-3.12342	3.70831	0.000289857	0.00611573	0.0175377
KRT17	1.55986	2.25378	3.70566	0.000292658	0.00616135	-0.572681
KRT16P6	1.06748	-6.79057	3.70151	0.00029709	0.00623118	-0.490267
HAR1B	1.69499	-3.46498	3.69849	0.000300354	0.006288	-0.0085653
NUP210L	1.18672	-3.83706	3.69702	0.000301948	0.00631204	0.0325796
AC007182.1	1.57667	-3.56398	3.69525	0.000303893	0.00634332	-0.0080463
TRAV14DV4	1.42218	-4.13997	3.69497	0.000304199	0.00634736	0.0337225
AC247036.6	2.80524	-2.328	3.69205	0.000307424	0.00639345	-0.193962
IGHV3-43	1.73416	0.00447083	3.68415	0.000316326	0.00653297	-0.399117
FCRL6	1.12259	-2.13259	3.67878	0.000322511	0.00663409	-0.143191
CYP2C18	1.29873	1.22756	3.67598	0.000325771	0.00668658	-0.54775
TREM2	1.12699	0.990862	3.6752	0.000326699	0.00670076	-0.476498
IGFL2	1.91943	-2.00551	3.66945	0.000333526	0.00681118	-0.21725
AC015819.1	1.24894	-4.00456	3.66025	0.000344739	0.00698473	-0.0837909
BARX2	1.17662	0.63942	3.65192	0.000355198	0.00716586	-0.543384
FOXD4	1.07782	-2.06709	3.6468	0.000361775	0.00727263	-0.257048
CLDN18	2.82092	-3.9912	3.63868	0.000372435	0.00743175	-0.246435
LINC00659	1.73961	-2.34339	3.63787	0.000373525	0.00744671	-0.292417
TTC9B	1.54034	-4.33966	3.63669	0.000375099	0.00746725	-0.155042
DBF4P1	1.06213	-3.30707	3.63651	0.000375345	0.00746725	-0.196117
CLCN1	1.43294	-2.84492	3.63216	0.000381213	0.00754548	-0.263531
ACOD1	1.66709	-3.96388	3.63083	0.000383028	0.00756818	-0.200019
CEBPE	1.56406	-2.87749	3.6123	0.000409177	0.00796814	-0.332325
OSR1	1.177	-1.91673	3.60926	0.000413625	0.00802628	-0.399131
SLC28A3	1.32621	2.07798	3.60596	0.000418493	0.00809654	-0.874821
AC104024.2	1.49877	-2.91144	3.59656	0.000432695	0.00831149	-0.374693
AC129492.7	1.49452	-5.82577	3.59602	0.000433517	0.00831616	-0.253381
LSMEM2	1.5039	-5.56113	3.58706	0.000447501	0.00852662	-0.279316
CD164L2	1.32816	-3.37586	3.58016	0.00045855	0.00869618	-0.387761
ENSAP2	1.10544	-4.3209	3.57614	0.000465114	0.0087912	-0.336973
CNDP1	1.85279	-4.1186	3.57404	0.000468572	0.00884475	-0.381878
AC087645.2	1.33428	-4.4064	3.57047	0.000474507	0.00894783	-0.354658
CCL18	1.4646	1.1514	3.56349	0.000486327	0.00909497	-0.898447
C2CD4A	1.02298	3.87389	3.55805	0.00049572	0.00921566	-1.25083
RGMB-AS1	1.00891	-2.96533	3.55796	0.000495874	0.00921566	-0.475279
AL031846.1	1.40493	-5.54249	3.55482	0.000501382	0.00927844	-0.381924
FTH1P22	1.30971	-4.17181	3.5538	0.000503188	0.00930577	-0.420816
AC064799.1	1.05656	-3.54033	3.55029	0.000509435	0.00938146	-0.459882
MSH4	1.18295	-2.96566	3.54515	0.000518709	0.00950894	-0.523285
AC112721.2	1.40314	-4.02689	3.52906	0.00054877	0.00989591	-0.507486
FAM131C	1.45576	-3.99051	3.52872	0.000549431	0.0098961	-0.517528
AC093901.1	1.35516	-5.36016	3.52729	0.000552185	0.00993284	-0.466876
CLGN	1.37914	-1.52624	3.52543	0.000555767	0.00998459	-0.725428
UBE2SP1	1.00932	-2.65833	3.52141	0.000563629	0.0100779	-0.609498
SERPINB2	2.17933	-2.24407	3.51934	0.00056771	0.0101295	-0.697854
AC068775.2	1.47935	-2.78282	3.51642	0.000573536	0.0102066	-0.643437
OBSCN-AS1	1.17706	-3.70935	3.51227	0.000581888	0.0103222	-0.575205
ARL9	1.32957	-3.04523	3.51181	0.00058283	0.0103331	-0.627798
AC017002.3	1.12623	-2.85029	3.50502	0.000596754	0.0105223	-0.649759
CITED1	1.37535	-1.67617	3.50498	0.000596849	0.0105223	-0.766081
SMCO2	1.0153	-3.04391	3.50408	0.000598724	0.0105422	-0.634722
AC023055.1	1.78219	-2.40257	3.4993	0.000608746	0.0106623	-0.753849
AL136368.1	1.02157	-6.75365	3.49908	0.000609223	0.010664	-1.05007
VSTM5	1.11357	-0.142957	3.49508	0.000617733	0.0107598	-0.955717
AC138811.2	1.42928	-1.66964	3.49495	0.000618006	0.0107612	-0.811391
NCR1	1.22597	-3.94593	3.48845	0.000632116	0.0109496	-0.635352
DHDH	1.23449	-1.75169	3.48783	0.00063347	0.0109698	-0.809455
AC005225.2	1.24185	-4.401	3.48631	0.000636823	0.0110172	-0.622433
C4orf47	1.25628	-3.4168	3.47469	0.000662934	0.0113584	-0.713836
PICART1	1.17707	-4.19755	3.47329	0.000666165	0.0113999	-0.66893
AP005329.2	1.19552	-3.82471	3.47099	0.000671473	0.011463	-0.700808
AC005911.1	1.16305	-4.076	3.47039	0.000672858	0.0114763	-0.685302
AP000879.1	1.33297	-4.99722	3.46937	0.000675241	0.0115034	-0.656648
TMEM74	1.20293	-3.48587	3.46902	0.000676061	0.0115067	-0.725152
AC019117.1	1.21683	-1.94776	3.46881	0.000676557	0.0115082	-0.851476
FMO1	1.52815	-3.02954	3.45237	0.000715986	0.0120057	-0.813631
RN7SKP54	1.88162	-3.40728	3.44565	0.000732721	0.0122176	-0.842008
AC020656.1	1.53596	-3.57608	3.44531	0.000733576	0.0122282	-0.815356
LINC00968	1.26899	-3.55163	3.44371	0.000737626	0.0122885	-0.797791
IL1RN	1.03583	3.11904	3.42723	0.00078048	0.0128437	-1.55368
GBP6	1.35188	-3.44797	3.41908	0.000802547	0.0131115	-0.890133
TMEM155	1.26014	-3.71792	3.41806	0.000805348	0.0131383	-0.869729
NDUFC2-KCTD14	2.23691	-2.62002	3.41794	0.000805662	0.0131396	-1.01577
AC012363.1	1.55847	-2.62454	3.41574	0.000811731	0.0132234	-0.979481
CENPS-CORT	1.1216	-1.72747	3.41433	0.000815648	0.0132757	-1.0404
MESP1	1.21223	0.146386	3.41155	0.000823415	0.0133829	-1.2628
AKAP14	1.55929	-5.47773	3.41128	0.000824186	0.0133847	-0.832778
KCNN2	1.0343	-1.34395	3.41094	0.000825139	0.013392	-1.07212
AMH	1.55176	-1.65996	3.41085	0.000825394	0.013392	-1.07679
TNFRSF6B	1.18864	4.58812	3.4054	0.000840867	0.0135598	-1.85757
PCOLCE2	1.81201	-2.15119	3.40111	0.000853241	0.0136986	-1.06619
CASP16P	1.64127	-3.68146	3.39927	0.000858587	0.0137571	-0.952608
HIST2H3A	1.11033	5.52382	3.39211	0.00087974	0.0140285	-2.04386
AL022316.1	1.35977	-5.31712	3.38361	0.000905484	0.014334	-0.915826
CD70	1.14552	-0.996022	3.37642	0.000927809	0.0145895	-1.22119
LINC01260	1.80224	-5.51433	3.37516	0.000931771	0.0146315	-0.954901
ECEL1	1.36248	-2.63741	3.37356	0.000936824	0.0146929	-1.09108
AC245041.2	1.52147	-3.41284	3.37351	0.000936975	0.0146929	-1.04249
AF127936.1	1.04099	-2.67247	3.3497	0.00101537	0.0156193	-1.15148
HRASLS2	1.3016	-0.384037	3.34091	0.00104579	0.0159835	-1.42993
DRGX	1.96858	-4.90989	3.33991	0.00104931	0.0160113	-1.09136
AC011445.2	1.3357	-5.13693	3.3399	0.00104933	0.0160113	-1.04899
MIR31HG	1.70127	-3.94453	3.33811	0.00105566	0.0160818	-1.12635
NBPF2P	1.24733	-3.68395	3.32299	0.00111052	0.0167106	-1.1676
CAMK2N2	1.27316	-4.03973	3.31937	0.00112407	0.0168831	-1.15361
LINC01281	1.43559	-4.99662	3.31915	0.00112488	0.0168899	-1.11683
AL136295.2	1.04264	-3.85994	3.3145	0.00114248	0.0170627	-1.17218
AC091180.3	1.22627	-4.19657	3.31341	0.00114665	0.0170953	-1.16926
CEACAM20	1.69981	-5.22789	3.31135	0.00115454	0.0171722	-1.14472
S100A2	1.01782	1.05929	3.3072	0.00117066	0.0173345	-1.68021
RHBG	1.70618	-5.71716	3.29842	0.00120536	0.0177058	-1.18576
KPNA2P1	1.55331	-5.24838	3.29748	0.00120913	0.0177372	-1.18392
AL391069.3	1.10136	-3.87964	3.29452	0.00122112	0.0178524	-1.2345
CFAP61	1.10422	-3.75994	3.29222	0.00123048	0.0179711	-1.24298
AL139352.1	1.56511	-5.48729	3.28952	0.00124156	0.018091	-1.2036
RPL12P12	1.03225	-5.17599	3.28517	0.00125962	0.0182498	-1.20508
AL161669.1	1.26452	-4.41945	3.28444	0.00126266	0.0182695	-1.24365
AL356653.1	1.27709	-5.70011	3.2789	0.00128606	0.018539	-1.23277
TRGV10	1.10665	-2.93403	3.27605	0.00129825	0.0186624	-1.35542
AC135977.1	1.15215	-1.53343	3.26762	0.00133495	0.0190401	-1.51168
SLC25A21	1.51007	-3.27303	3.26731	0.00133629	0.0190505	-1.3804
TRBV2	1.24271	-4.25211	3.25935	0.00137187	0.0193714	-1.32221
SULT1C3	1.49432	-1.93255	3.24662	0.00143059	0.020041	-1.56332
KLF1	1.2142	-4.33562	3.24197	0.00145266	0.0202547	-1.3707
AC096751.2	1.13364	-2.75357	3.24088	0.00145784	0.0203217	-1.48576
AC114341.1	1.17857	-4.53834	3.23976	0.00146319	0.0203814	-1.36253
FAM86B2	1.47871	-3.10463	3.23773	0.00147297	0.0204711	-1.48189
ZNF683	1.46467	-4.00421	3.23632	0.0014798	0.0205318	-1.41583
NMUR2	1.79019	-4.96655	3.23556	0.00148349	0.020562	-1.38545
AC093382.1	1.28081	-5.46161	3.23463	0.00148804	0.0206109	-1.35969
TEX19	1.29561	-4.08835	3.23202	0.00150082	0.0207219	-1.41587
PRAL	1.30096	-4.75417	3.23116	0.00150505	0.0207651	-1.38421
ACTBP7	1.3029	-3.58998	3.23033	0.00150916	0.0208015	-1.44899
LINC01385	1.2582	-6.77993	3.22728	0.00152431	0.0209645	-1.61203
AC005858.1	1.66605	-4.75638	3.22259	0.0015479	0.0211944	-1.42568
OTUD4P1	1.24974	-5.63947	3.20374	0.00164605	0.0221913	-1.45056
HNRNPKP2	1.04574	-5.40797	3.20185	0.00165621	0.0222382	-1.45006
LINC01589	1.3433	-5.1918	3.19961	0.00166833	0.0223479	-1.46463
IL10	1.11836	-1.55707	3.19674	0.00168395	0.0225252	-1.70728
C9orf66	1.01261	-2.67303	3.18943	0.00172444	0.0228884	-1.63204
AL096803.1	1.36475	-5.21384	3.18523	0.00174806	0.023107	-1.50725
WNT7B	1.62186	-3.65474	3.18507	0.001749	0.0231114	-1.59221
CA9	1.66718	2.40456	3.18434	0.00175313	0.0231498	-2.27887
ZNF80	1.17134	-3.06505	3.1838	0.00175621	0.0231796	-1.6171
AL139300.1	1.99859	0.263001	3.17829	0.0017878	0.0234435	-2.05926
MUC6	2.22858	-5.02579	3.17621	0.0017999	0.0235585	-1.58079
AC022706.1	1.01281	-3.71183	3.17318	0.00181761	0.0237464	-1.59502
ANXA8	1.57456	-4.64896	3.17085	0.00183136	0.0238654	-1.58168
KRT6A	1.99728	-1.36521	3.16688	0.00185498	0.0241122	-1.8803
AC022596.2	1.65303	-6.06934	3.15391	0.00193417	0.0248645	-1.61089
ADGRV1	1.32648	-0.255968	3.15081	0.00195355	0.0250597	-2.02468
TRBV4-1	1.21482	-4.34769	3.15023	0.00195718	0.0251005	-1.63601
COX7CP1	1.07688	-5.81806	3.14265	0.00200542	0.0255349	-1.63563
NOS2	1.10934	5.08376	3.14257	0.00200593	0.0255349	-2.74596
CPA2	1.65792	-4.36137	3.14244	0.00200678	0.02554	-1.67504
AL356801.1	1.10478	-4.24884	3.13293	0.00206894	0.0261664	-1.68546
IL21	1.32075	-5.39949	3.13097	0.0020819	0.0263009	-1.65907
SUMO2P1	1.21405	-4.8264	3.12575	0.00211697	0.0265897	-1.68434
LILRP1	1.04056	-6.78955	3.11323	0.00220334	0.0273949	-2.07308
AC125611.3	1.00589	-3.181	3.10523	0.00226014	0.0279416	-1.83464
PKD2L1	1.07525	-3.30207	3.10488	0.0022627	0.0279548	-1.82478
AC098591.2	1.03764	-4.67499	3.10362	0.00227177	0.0279875	-1.74653
SERPINB7	1.9202	-1.69089	3.10228	0.00228149	0.028095	-2.04712
HOXC6	1.74493	-3.85279	3.10133	0.00228837	0.0281736	-1.82947
AC005256.1	1.5287	-4.47686	3.10011	0.00229724	0.0282645	-1.7908
AP005432.2	1.29482	-5.49297	3.08582	0.00240378	0.0292788	-1.7875
AC105446.1	1.13436	-1.69123	3.08235	0.00243028	0.0295227	-2.03229
ANPEP	1.10927	4.34407	3.07373	0.0024974	0.0300863	-2.79671
MT1E	1.00272	3.70439	3.0728	0.00250474	0.0301426	-2.72407
AL021707.1	1.17735	-4.83997	3.07235	0.00250831	0.0301727	-1.83103
CHURC1-FNTB	1.23675	-0.365189	3.06093	0.00260028	0.0310154	-2.26085
AC247036.4	2.1762	-3.49404	3.0567	0.00263508	0.0313517	-2.01449
IGHV1OR15-3	1.54453	-5.95765	3.05491	0.00264996	0.0315018	-1.88623
HES7	1.49697	-5.46351	3.03931	0.00278284	0.0326766	-1.93073
AC020656.2	1.20783	-0.229846	3.03836	0.00279119	0.0327407	-2.32704
CLEC4D	1.13303	-1.96467	3.03644	0.002808	0.032889	-2.13329
CLEC6A	1.14267	-2.64601	3.03205	0.00284683	0.0331871	-2.09109
AC072022.1	1.28426	-5.62691	3.02231	0.00293471	0.0339598	-1.97018
TRAV29DV5	1.16534	-4.96287	3.0184	0.00297062	0.0342562	-1.97717
AC148477.4	1.50671	-5.10603	3.01568	0.00299595	0.0344571	-1.99894
CREG2	1.52119	-1.84887	3.01547	0.00299792	0.0344657	-2.22593
ARSH	1.19166	-3.72985	3.01384	0.00301309	0.034577	-2.06181
C1QL4	1.43497	-5.57725	3.01302	0.00302088	0.0346382	-1.99831
RAET1L	1.19836	-1.12704	3.00684	0.00307946	0.035125	-2.31156
KLK11	1.27945	0.220949	2.99785	0.00316655	0.0357652	-2.51013
S100A5	1.44361	-4.64221	2.99763	0.00316864	0.0357742	-2.05903
CLEC4C	1.3069	-4.75245	2.99433	0.00320122	0.0360418	-2.05419
CD1B	1.14705	-2.89968	2.99377	0.00320679	0.0360973	-2.18209
APOBEC3B	1.31711	1.00006	2.98803	0.00326423	0.0366151	-2.64042
SPEF1	1.22025	-4.49351	2.98644	0.00328033	0.0367497	-2.08635
SEMG1	1.67876	-2.93771	2.98279	0.00331753	0.0370784	-2.23648
MYL12BP1	1.01922	-4.80575	2.97966	0.00334975	0.0373426	-2.08429
AL136126.1	1.44522	-5.96377	2.97677	0.00337979	0.0375592	-2.10676
RN7SL362P	1.12759	-5.14381	2.97023	0.00344851	0.0380539	-2.10462
FCN2	1.05564	-6.79853	2.96924	0.00345908	0.0381631	-2.49914
LINC01229	1.55164	-6.25334	2.96841	0.00346794	0.0382368	-2.14154
TRAV20	1.15435	-4.84235	2.96465	0.00350828	0.0386081	-2.12838
AF131216.4	1.06587	-5.23282	2.96284	0.00352777	0.0387323	-2.12228
MCIDAS	1.09486	-2.05131	2.96019	0.00355661	0.0390186	-2.34727
LINC01882	1.6362	-5.99153	2.95811	0.00357946	0.0392237	-2.15606
AC025162.1	1.20352	-3.47673	2.95591	0.00360369	0.0394358	-2.23944
AL163952.1	1.34667	-5.81418	2.9554	0.00360924	0.039474	-2.15708
TRAV9-2	1.05722	-3.62127	2.94996	0.00366997	0.0399833	-2.23537
SLC5A4-AS1	1.47101	-3.95386	2.94826	0.00368918	0.0401385	-2.24412
LGMNP1	1.00247	-2.63842	2.94302	0.00374868	0.0405909	-2.3287
TRGV4	1.22287	-4.34154	2.94032	0.00377981	0.0408654	-2.22341
SLCO1B7	1.8695	-2.27874	2.9364	0.00382527	0.0412231	-2.44108
CPS1	1.54511	1.62889	2.93498	0.00384195	0.0413477	-2.87153
AC006064.4	1.06336	-0.76669	2.92737	0.00393204	0.041982	-2.56783
AL365203.1	1.02498	-3.53022	2.9251	0.00395934	0.0421975	-2.30181
TEDDM1	1.02039	-6.7953	2.92231	0.0039931	0.0424445	-3.02372
SPRR3	1.8641	-5.22729	2.9203	0.00401759	0.0426142	-2.26937
TRIM72	1.90187	-1.83445	2.91977	0.00402405	0.0426667	-2.51616
IGKV1-33	1.38534	2.92304	2.90787	0.004172	0.0438412	-3.13318
CFAP58-AS1	1.1689	-3.65655	2.90651	0.0041893	0.0439741	-2.348
AC112491.1	1.37255	-3.37103	2.90549	0.00420228	0.044094	-2.40089
IGKV2-28	1.54331	3.17161	2.90396	0.00422177	0.0442574	-3.19986
NPSR1-AS1	1.64114	-1.87097	2.90099	0.00425983	0.0445245	-2.55369
KRT7	1.14559	1.17453	2.89916	0.00428349	0.0446975	-2.89234
FEZF1-AS1	2.08095	-1.67829	2.8975	0.00430498	0.0448886	-2.61964
AC022497.1	1.25317	-4.92008	2.89487	0.00433938	0.0451227	-2.31873
AC018761.2	1.27187	-5.48694	2.89212	0.00437553	0.0453819	-2.31504
SLAMF6P1	1.19052	-4.30777	2.88579	0.00445994	0.0460193	-2.38072
IGKV3OR2-268	1.37976	-4.36147	2.88313	0.00449579	0.0462731	-2.38695
FAM19A1	1.09396	-2.25388	2.87901	0.0045519	0.0466724	-2.53659
AC016205.1	1.17055	-0.83325	2.87615	0.0045911	0.0469893	-2.70922
AC022335.1	1.85584	-5.43038	2.87514	0.00460508	0.0470983	-2.38774
AC134312.5	1.00884	-3.25888	2.8712	0.00465987	0.047547	-2.45731
PTGDR	1.04926	-0.220071	2.87054	0.00466924	0.0476033	-2.77681
CTSE	1.70033	2.43722	2.8699	0.0046782	0.0476738	-3.1947
HLA-DPB2	1.1288	-4.21496	2.85857	0.00483966	0.0488198	-2.44267

## Sheet: CMS2_DEG
	logFC	AveExpr	t	P.Value	adj.P.Val	B
PLA2G12B	4.42346	-0.331721	9.78695	6.40226e-18	3.62425e-13	30.1394
FITM2	1.11904	4.45648	9.5288	3.09048e-17	8.74746e-13	28.2754
ZSWIM3	1.01841	3.07117	9.39248	7.06763e-17	1.33364e-12	27.5962
SLC22A11	3.49643	-1.17508	9.18588	2.4615e-16	3.48357e-12	26.5953
LY6G6D	4.56962	0.58438	8.79245	2.59244e-15	1.83444e-11	24.2335
AL662899.2	4.26516	0.410257	8.71221	4.17425e-15	2.37066e-11	23.7729
TSPAN6	1.01331	6.97082	8.70006	4.48598e-15	2.37066e-11	23.0065
TNNC2	2.68357	0.7369	8.56219	1.01326e-14	4.09713e-11	22.8703
TMEM252	3.62038	-1.39598	8.4457	2.01017e-14	7.58624e-11	22.2939
KNG1	3.18878	-1.64269	8.3485	3.55135e-14	1.04785e-10	21.7421
PRR15	1.05779	5.87492	8.34136	3.70276e-14	1.04785e-10	21.0673
CHN2	1.44406	4.25684	8.15661	1.08479e-13	2.36188e-10	20.2079
SLC13A3	3.04492	0.246963	7.96377	3.29918e-13	6.67013e-10	19.4902
SLC19A3	1.85951	2.78145	7.91737	4.30497e-13	8.40345e-10	19.012
SLC6A4	3.61634	-0.299565	7.85581	6.12175e-13	1.11789e-09	18.8822
REEP1	2.57901	1.48891	7.76187	1.04537e-12	1.74051e-09	18.2452
AC106876.1	1.09321	0.99497	7.66181	1.84317e-12	2.67538e-09	17.752
GGH	1.22237	6.9672	7.62481	2.27134e-12	2.93833e-09	16.8246
AC007255.1	1.01324	1.8581	7.62384	2.28385e-12	2.93833e-09	17.4651
AC016825.1	2.41684	-4.14115	7.55037	3.45333e-12	4.0727e-09	17.3193
LRRC37A3	1.05671	2.55029	7.52346	4.01654e-12	4.42372e-09	16.8464
ARID3A	1.17649	4.76302	7.52138	4.06355e-12	4.42372e-09	16.5711
ID1	1.3299	7.09545	7.42627	6.91661e-12	7.25078e-09	15.6809
RPS6KA6	1.75028	2.8554	7.27437	1.6071e-11	1.46736e-08	15.4708
AOAH	1.07651	4.55909	7.24563	1.88346e-11	1.66778e-08	15.0892
SPACA3	2.7628	-2.97512	7.24543	1.88553e-11	1.66778e-08	15.6705
ACSL6	2.46161	3.98067	7.24191	1.92246e-11	1.67429e-08	15.096
PDE6A	2.62426	-1.76644	7.23615	1.98446e-11	1.7021e-08	15.5866
PLAGL2	1.10228	4.7213	7.22879	2.06661e-11	1.7461e-08	14.9867
FREM2	3.18706	1.65666	7.20996	2.29234e-11	1.85382e-08	15.2515
GNG4	2.70922	2.80163	7.18568	2.61972e-11	2.0315e-08	14.961
CELP	2.91726	-0.261377	7.12422	3.6693e-11	2.66302e-08	14.9096
SYN3	2.51504	-1.61411	7.11843	3.78742e-11	2.70234e-08	14.9626
VAV3	1.15999	6.5347	7.11691	3.81895e-11	2.70234e-08	14.1192
CYP2B6	2.39349	1.8841	7.08049	4.65946e-11	3.15028e-08	14.4809
IGSF23	2.52577	-3.09342	7.06538	5.05959e-11	3.25475e-08	14.7186
OCA2	2.88142	-0.520784	6.98343	7.89832e-11	4.78895e-08	14.1771
AL031686.1	3.39768	-2.83045	6.91572	1.13896e-10	6.3837e-08	13.9217
AMACR	1.09365	6.06795	6.90208	1.2259e-10	6.80361e-08	13.0333
CPN1	3.14649	-4.09728	6.89479	1.27501e-10	6.93058e-08	13.8348
F7	2.46925	-1.61758	6.85047	1.61813e-10	8.32731e-08	13.5459
KRT23	2.98242	4.22624	6.83853	1.72515e-10	8.79812e-08	12.923
CDX2	1.08928	6.32482	6.82743	1.83091e-10	9.09175e-08	12.6077
AC108134.3	1.63205	0.736865	6.82405	1.86439e-10	9.17748e-08	13.2621
ABAT	1.24461	4.34465	6.81664	1.93983e-10	9.46655e-08	12.8156
RBP2	3.01896	-0.519308	6.79919	2.12981e-10	1.03048e-07	13.2019
RUBCNL	1.44692	6.2098	6.75989	2.62706e-10	1.21898e-07	12.2691
RPS4XP7	2.20529	-3.66888	6.75819	2.65105e-10	1.22011e-07	13.1325
PKLR	2.80283	-2.2005	6.74684	2.81631e-10	1.27485e-07	13.0277
AL117382.1	1.46818	1.93988	6.73871	2.94097e-10	1.31091e-07	12.704
LY6G6E	2.43985	-3.61249	6.69293	3.75114e-10	1.64611e-07	12.788
CRAT37	3.1311	-3.14319	6.66416	4.36891e-10	1.832e-07	12.6313
C10orf82	2.88831	-1.82367	6.65108	4.68209e-10	1.90682e-07	12.5124
F10	1.49298	0.921754	6.5867	6.57552e-10	2.51509e-07	11.9899
POU5F1B	1.74289	2.43302	6.57589	6.96004e-10	2.60928e-07	11.7925
LINC01214	2.10272	-4.47062	6.55363	7.82346e-10	2.85728e-07	12.1011
QPRT	1.41365	5.32269	6.52669	9.01012e-10	3.22819e-07	11.1747
PAH	3.17888	-0.826016	6.45673	1.29832e-09	4.32334e-07	11.4533
AL357033.4	1.02	1.58622	6.39721	1.76858e-09	5.44116e-07	10.9695
PNPLA1	1.5819	-1.22937	6.3892	1.84352e-09	5.61074e-07	11.1708
SHISA9	3.18454	-1.77845	6.34927	2.26606e-09	6.64661e-07	10.9937
AXIN2	1.251	6.92561	6.33057	2.49538e-09	7.02909e-07	9.94866
LRRIQ3	1.25173	-0.775373	6.33054	2.4958e-09	7.02909e-07	10.8447
NPFFR1	1.67843	1.30332	6.32289	2.59615e-09	7.23968e-07	10.6418
PPP1R14C	1.4272	3.63664	6.26705	3.45836e-09	9.41223e-07	10.0676
AC010280.1	2.2328	-3.97433	6.25844	3.6142e-09	9.74267e-07	10.6246
ASCL2	1.40333	5.3124	6.23467	4.08126e-09	1.0741e-06	9.68854
C2orf54	1.51687	1.42183	6.18635	5.22121e-09	1.31359e-06	9.93556
RBBP8NL	1.00446	2.97729	6.18549	5.24423e-09	1.31359e-06	9.7555
AP003774.4	2.40894	0.581421	6.09544	8.27501e-09	1.94373e-06	9.56015
SLC23A1	1.76768	-1.63864	6.09106	8.45957e-09	1.97524e-06	9.70631
TTPA	1.61885	2.25085	6.07114	9.35241e-09	2.1348e-06	9.25515
SLC26A2	1.61956	7.20838	6.06935	9.43721e-09	2.14551e-06	8.5812
SERPINA7	2.78255	-3.68432	6.02377	1.18643e-08	2.62354e-06	9.46728
LINC02128	2.46865	-4.72068	6.02184	1.19794e-08	2.63868e-06	9.47818
AL139412.1	1.86023	-4.36573	6.01622	1.23213e-08	2.69634e-06	9.46112
NODAL	2.38439	-3.69538	6.00556	1.29967e-08	2.79745e-06	9.38868
PIWIL2	1.16455	2.08647	5.987	1.42597e-08	2.98974e-06	8.86948
AC098934.2	1.46702	-0.752358	5.9779	1.49215e-08	3.10548e-06	9.11514
GDPD5	1.02713	3.49122	5.96115	1.6221e-08	3.27948e-06	8.60786
AC009812.1	1.19562	-0.824108	5.9491	1.72241e-08	3.44963e-06	9.00322
AL354861.3	1.82002	-3.61824	5.94036	1.79888e-08	3.5341e-06	9.08403
AL606970.1	1.88304	-1.52255	5.93303	1.86558e-08	3.60438e-06	8.94374
ERP27	1.56011	1.44204	5.90234	2.17231e-08	4.0187e-06	8.52278
CAB39L	1.0767	4.1312	5.89234	2.28244e-08	4.16795e-06	8.19101
TUSC8	2.05812	0.106631	5.88509	2.36581e-08	4.27198e-06	8.61451
NCAPD2P1	2.36922	-4.0199	5.85651	2.72415e-08	4.78918e-06	8.68638
DPEP1	1.97848	6.33504	5.84507	2.88216e-08	5.04045e-06	7.62925
DDN-AS1	1.20583	0.0562333	5.84245	2.91956e-08	5.08533e-06	8.38416
SP6	1.01239	3.47766	5.84006	2.95405e-08	5.12962e-06	8.00089
MYOM3	1.24267	3.93715	5.82986	3.10605e-08	5.30305e-06	7.89147
RGN	1.8523	-1.06819	5.82959	3.11013e-08	5.30305e-06	8.43871
TRIM60P18	1.24681	-0.956881	5.82745	3.14305e-08	5.34309e-06	8.42582
SPATA25	1.35743	-0.195246	5.81852	3.28405e-08	5.54946e-06	8.31154
CKMT2	2.90214	1.44307	5.80825	3.45382e-08	5.73365e-06	8.03565
LINC01315	1.05098	1.2441	5.80178	3.56509e-08	5.88231e-06	8.07806
HOGA1	1.90547	-1.61513	5.78952	3.78587e-08	6.19405e-06	8.26149
EPDR1	1.18242	4.55702	5.78805	3.81308e-08	6.20272e-06	7.63461
LRRC36	1.28973	0.473664	5.78481	3.87399e-08	6.28375e-06	8.09849
CEL	2.77574	1.95478	5.77611	4.04247e-08	6.44555e-06	7.8719
AL589669.1	2.55359	-1.48066	5.74088	4.80081e-08	7.44573e-06	8.00875
XPNPEP2	2.09091	0.924629	5.71428	5.46384e-08	8.13954e-06	7.68697
SYT7	1.06981	4.47109	5.69613	5.96706e-08	8.73664e-06	7.22304
CACNA1D	1.00275	4.04472	5.6726	6.68714e-08	9.60793e-06	7.16697
EREG	1.77156	5.81184	5.66812	6.83358e-08	9.71965e-06	6.85428
KRTAP10-6	1.11216	-6.81577	5.66714	6.86607e-08	9.74138e-06	7.0327
PIPOX	1.64889	0.999063	5.65795	7.17789e-08	1.00577e-05	7.39851
RIIAD1	2.21443	-2.06322	5.63608	7.97631e-08	1.0933e-05	7.57338
SLC39A5	1.19665	5.18164	5.62692	8.3359e-08	1.13434e-05	6.77231
TNMD	2.06579	-1.01637	5.61225	8.94521e-08	1.19711e-05	7.38347
CYCSP6	2.83357	-2.29298	5.58634	1.01291e-07	1.31492e-05	7.35723
LINC01555	1.81999	-1.49775	5.58411	1.02381e-07	1.32322e-05	7.28577
AL353616.2	1.93592	-5.26471	5.55672	1.16711e-07	1.47162e-05	7.30618
AC124067.4	1.04019	4.49639	5.5544	1.18013e-07	1.48129e-05	6.5195
IGSF22	1.25525	-1.33964	5.53713	1.28145e-07	1.5862e-05	7.09502
DDC	1.0947	5.75103	5.52982	1.32689e-07	1.62234e-05	6.22079
CCDC175	1.55836	-1.49621	5.51257	1.44035e-07	1.72382e-05	6.98111
AC116049.2	2.05148	-4.18752	5.48439	1.64637e-07	1.92927e-05	6.96658
XKRX	1.28657	2.34959	5.48399	1.6495e-07	1.92927e-05	6.46091
CTD-2201I18.1	1.10341	-1.08081	5.47099	1.75421e-07	2.02661e-05	6.78076
AC000367.1	1.9683	-2.15873	5.46945	1.76709e-07	2.03319e-05	6.84063
ARL11	1.02013	1.67953	5.46515	1.80331e-07	2.05814e-05	6.47121
PRAP1	1.76129	4.56786	5.46232	1.8276e-07	2.07331e-05	6.05732
DLGAP4-AS1	1.35887	-2.81377	5.4615	1.83469e-07	2.0772e-05	6.83618
GRAMD2A	1.19155	1.70284	5.45723	1.87213e-07	2.10694e-05	6.38631
LINC02418	3.06173	2.08253	5.44809	1.95461e-07	2.18673e-05	6.30189
CELF3	2.24645	-1.96987	5.43915	2.03883e-07	2.24982e-05	6.66355
SLC1A7	2.48136	0.309004	5.43446	2.08435e-07	2.28226e-05	6.46347
SERPINA10	2.82146	-1.62759	5.42427	2.18677e-07	2.36441e-05	6.56871
RIPPLY3	1.87901	-1.78139	5.42369	2.19279e-07	2.36441e-05	6.60505
LINC00552	1.81077	-4.68962	5.4089	2.35063e-07	2.49656e-05	6.64958
ACE2	1.55815	5.75081	5.39513	2.50759e-07	2.62766e-05	5.58583
SATB1-AS1	1.57045	0.358279	5.39454	2.51453e-07	2.62766e-05	6.28356
AL137244.1	1.18655	-2.96194	5.38796	2.5933e-07	2.6789e-05	6.52236
IHH	1.1194	4.53981	5.38498	2.62971e-07	2.70664e-05	5.75128
CECR3	1.49242	-2.63267	5.36908	2.83282e-07	2.87905e-05	6.41176
CCAT2	1.81449	-0.627971	5.31554	3.63576e-07	3.436e-05	6.02533
SGK2	1.0077	4.56646	5.30259	3.86095e-07	3.61847e-05	5.36483
NRXN2	1.04001	0.0167747	5.29982	3.91094e-07	3.64736e-05	5.92069
AC147055.1	1.91917	-2.07854	5.27898	4.30725e-07	3.92008e-05	5.96241
AC019330.1	2.16106	-1.10288	5.27764	4.33396e-07	3.92546e-05	5.89443
SLC9A3	2.64778	2.40725	5.26875	4.51578e-07	4.0771e-05	5.41688
NKD1	1.54137	5.16886	5.26276	4.64243e-07	4.16487e-05	5.11302
TSPO2	1.65252	-3.19978	5.26174	4.66433e-07	4.1779e-05	5.95032
SLC30A2	2.23108	-0.162462	5.24998	4.92443e-07	4.32421e-05	5.66728
CDHR1	1.68497	4.71292	5.23195	5.35067e-07	4.60989e-05	5.02234
CYP24A1	2.18242	-0.947685	5.2274	5.46372e-07	4.67921e-05	5.63173
DUSP15	1.2134	-0.501875	5.22318	5.57066e-07	4.74924e-05	5.59971
HUNK	1.30638	3.5631	5.22037	5.64305e-07	4.79651e-05	5.13855
PRDM13	2.36034	-3.04934	5.21804	5.70364e-07	4.81906e-05	5.73305
RLN2	1.45242	-1.359	5.21324	5.83086e-07	4.91189e-05	5.61323
ADGB	1.61779	-1.70156	5.20139	6.1565e-07	5.11767e-05	5.61326
FADS6	2.41125	-2.80773	5.20057	6.17972e-07	5.12944e-05	5.64444
SLC51B	1.41344	1.52281	5.19998	6.19628e-07	5.13566e-05	5.25592
FGA	2.31762	-2.17407	5.18337	6.68581e-07	5.44571e-05	5.51126
AC004593.1	1.93549	-3.59503	5.17044	7.09248e-07	5.70756e-05	5.57428
ZNF681	1.23322	3.04361	5.15397	7.64554e-07	6.04863e-05	4.91326
LINC00365	1.28604	0.0872254	5.13326	8.40111e-07	6.55164e-05	5.14752
MOGAT3	1.00828	2.84632	5.11076	9.30364e-07	7.08842e-05	4.73601
CALML3	2.07052	-3.37796	5.09604	9.94461e-07	7.49071e-05	5.23742
GRM8	1.68099	3.48032	5.04583	1.24705e-06	8.90218e-05	4.39161
AL445223.1	1.05076	-1.13621	5.03711	1.29685e-06	9.21125e-05	4.87162
CNTD1	1.08787	-1.52416	5.03216	1.32596e-06	9.39438e-05	4.85633
AC012501.2	2.80931	-2.96032	5.01514	1.43104e-06	0.000100384	4.85258
CA5A	1.61727	-4.27009	5.00393	1.50459e-06	0.000104894	4.88706
MUC20P1	1.08561	1.50542	4.99888	1.53892e-06	0.00010664	4.41849
SOWAHA	1.03208	3.87185	4.98766	1.61789e-06	0.000111015	4.07603
LRRC2	1.18562	2.15736	4.97789	1.68992e-06	0.000114706	4.26297
AC080129.2	1.43457	-4.16471	4.96457	1.79305e-06	0.00012055	4.7209
MCMDC2	1.29342	0.600384	4.96154	1.81739e-06	0.000121322	4.35903
AL357033.3	1.03511	-1.26136	4.9604	1.82666e-06	0.000121654	4.5311
AC096721.1	1.7785	-5.12273	4.95215	1.89477e-06	0.000124722	4.64912
DRD2	2.09609	-2.63619	4.94848	1.9259e-06	0.000126477	4.57596
SPINK1	1.22922	6.05997	4.94808	1.92931e-06	0.000126554	3.56849
CTTNBP2	1.12258	3.27434	4.93786	2.01873e-06	0.000131053	3.9493
SERPINF2	1.11962	1.03475	4.93136	2.07765e-06	0.000134416	4.16863
WTH3DI	1.48345	-1.43724	4.92973	2.09266e-06	0.000134924	4.42529
AC027335.2	1.5466	-4.22323	4.92776	2.11102e-06	0.000135645	4.55753
C1orf105	1.76763	-3.86763	4.91402	2.24314e-06	0.000142408	4.49196
PCSK1N	2.21767	-1.18469	4.9079	2.30456e-06	0.000145408	4.30941
AC007608.4	1.75778	0.260955	4.9077	2.30663e-06	0.000145408	4.17909
AL391056.1	1.35007	0.00568594	4.89968	2.3896e-06	0.000149308	4.14636
MAP7D2	2.40617	1.85847	4.89824	2.40484e-06	0.000149764	3.93054
LINC00654	1.0352	3.20557	4.89732	2.41465e-06	0.000149963	3.78617
SRCIN1	1.02925	1.10116	4.88948	2.49945e-06	0.000153628	4.00391
ELAVL2	1.89643	0.0492732	4.88026	2.6029e-06	0.000157929	4.05739
GRK1	1.91079	-3.10596	4.87544	2.65852e-06	0.000159932	4.29462
DDN	1.16934	0.389044	4.87271	2.69061e-06	0.00016117	3.97764
AC026336.3	2.56387	-3.12983	4.86309	2.80666e-06	0.000166195	4.22685
C10orf99	1.54276	4.9855	4.858	2.86993e-06	0.000169021	3.341
AC078993.1	2.63234	-2.92301	4.84736	3.00679e-06	0.000174052	4.14422
NKD2	1.19564	2.46546	4.84711	3.01007e-06	0.000174052	3.66785
SULT2A1	2.62597	-3.84749	4.84594	3.02553e-06	0.00017459	4.1866
CASC21	1.82346	-2.2813	4.84395	3.05202e-06	0.00017576	4.11034
PLA2G4E	1.28432	-1.64146	4.8417	3.08227e-06	0.000177321	4.04946
AC005586.1	1.55053	-2.91192	4.8118	3.51175e-06	0.000197219	4.01121
SLC26A3	2.42821	6.76345	4.79631	3.75649e-06	0.000207225	2.75366
AC138123.2	1.36186	-2.8447	4.79499	3.77808e-06	0.000207846	3.96188
EYA1	2.15998	-2.08899	4.79369	3.7994e-06	0.00020862	3.88871
PLCB4	1.23979	7.08645	4.79191	3.82883e-06	0.000209619	2.78678
MYRIP	1.15324	2.94751	4.79156	3.83469e-06	0.000209737	3.35199
VSTM2B	2.26307	-5.61905	4.78144	4.00679e-06	0.000216225	3.92238
FAM226B	1.21844	-1.98487	4.77917	4.04642e-06	0.000217625	3.84269
AC022613.1	1.66546	-1.22349	4.7778	4.07055e-06	0.00021821	3.75511
FABP1	1.57997	6.91652	4.77378	4.1421e-06	0.000220584	2.682
CAMKV	1.98148	-2.59586	4.76064	4.38444e-06	0.000229177	3.78025
STOX1	1.17082	2.19292	4.75185	4.55406e-06	0.000235865	3.25064
AC093585.1	1.70389	-4.81741	4.73562	4.88431e-06	0.000248871	3.76456
AC097532.2	1.24833	-3.2435	4.71211	5.40378e-06	0.000269755	3.63989
TMEM63C	1.45273	0.888839	4.68838	5.98228e-06	0.00029019	3.19171
DIO3OS	1.06813	2.47899	4.68402	6.09499e-06	0.000294395	2.97043
AC139783.1	1.48703	-2.73977	4.68001	6.20035e-06	0.000297129	3.48241
WIF1	3.05044	-2.98799	4.67548	6.32155e-06	0.000301989	3.42324
WFDC10A	1.57692	-4.53162	4.6719	6.41887e-06	0.000305863	3.52162
OR2S1P	1.37406	-4.19362	4.6633	6.65876e-06	0.000315374	3.47901
AC012501.1	1.79221	-5.25757	4.65839	6.79959e-06	0.000319965	3.44274
AP003716.1	1.07648	-0.563941	4.64302	7.25916e-06	0.00033328	3.13549
LINC02441	1.57061	-0.227127	4.61574	8.14972e-06	0.000367315	2.98504
ABCA9-AS1	1.72974	-5.09584	4.61229	8.26939e-06	0.000371525	3.27219
C3orf85	1.32488	0.639464	4.60402	8.5636e-06	0.000382618	2.86672
BEX2	1.54221	0.510101	4.60265	8.61351e-06	0.000384077	2.8432
ZNF341-AS1	1.25284	-4.1746	4.59131	9.036e-06	0.000396811	3.19804
AFP	1.5372	-4.8044	4.58715	9.19571e-06	0.000400819	3.1874
AC004923.1	1.22045	-1.50012	4.58692	9.20464e-06	0.000400819	3.01923
AP000442.2	1.23364	-4.5204	4.55562	1.04998e-05	0.00044513	3.05152
AC026992.2	1.4186	-3.99626	4.55199	1.06608e-05	0.000449701	3.03115
AKNAD1	1.52874	-3.23787	4.53754	1.13256e-05	0.000470382	2.94084
AL512506.1	1.16876	-3.19983	4.5248	1.19453e-05	0.000488239	2.89529
DLX3	1.88329	-3.92978	4.52022	1.21761e-05	0.0004934	2.89403
ATP6V1C2	1.12949	1.73774	4.51408	1.24917e-05	0.000501518	2.36862
ENHO	1.22955	-2.32904	4.50443	1.3004e-05	0.000516956	2.73003
FGB	2.36284	-2.68712	4.49817	1.33473e-05	0.00052727	2.67935
AC017037.3	1.71777	-5.27636	4.48242	1.42499e-05	0.000553654	2.75147
LINC00870	1.12953	-2.24788	4.4811	1.43283e-05	0.000555186	2.64478
FRMD1	1.40334	1.73643	4.4717	1.48975e-05	0.000569436	2.20142
AC099792.1	1.50555	-1.00618	4.45894	1.57051e-05	0.000590729	2.49077
HOXA2	1.10459	-0.775995	4.45781	1.57783e-05	0.000592188	2.45974
MYADML2	1.87065	-0.348839	4.45671	1.58507e-05	0.000593054	2.36058
SPZ1	1.52589	-4.93286	4.4529	1.61017e-05	0.000600858	2.6326
GPR143	2.02475	0.531722	4.44366	1.67278e-05	0.000618392	2.21581
ORM2	1.85549	-3.96988	4.44331	1.67522e-05	0.000618607	2.59009
HTR4	1.55775	-1.19951	4.4411	1.69051e-05	0.000623846	2.37267
RASL10B	1.40419	-0.0344099	4.42902	1.77675e-05	0.000646815	2.26241
AC138649.1	1.61203	-4.80676	4.42595	1.79932e-05	0.000652622	2.55471
AC007608.3	1.2496	-2.99321	4.42591	1.79961e-05	0.000652622	2.50011
AL157714.2	1.65319	-5.20327	4.4151	1.88142e-05	0.000673231	2.48241
FABP6	1.7014	1.26769	4.41077	1.91509e-05	0.000682956	1.97989
LINC01597	2.08269	-2.14593	4.40808	1.93634e-05	0.000687237	2.32829
LINC02532	1.45434	-2.38301	4.39825	2.01599e-05	0.000709511	2.32607
OGDHL	1.74245	-0.979071	4.39239	2.06493e-05	0.000722814	2.16152
AC009086.2	1.48944	1.16617	4.37872	2.18348e-05	0.000751397	1.88891
AC084876.2	1.09575	-3.72369	4.37783	2.19144e-05	0.000753315	2.3391
EDA	1.40252	0.879405	4.36684	2.2919e-05	0.000778298	1.87158
LINC02487	1.05	-0.27177	4.36545	2.30491e-05	0.000781416	2.03436
TAC1	2.22913	-1.84697	4.36542	2.30523e-05	0.000781416	2.16658
LPO	1.86201	-3.17884	4.35758	2.37997e-05	0.000801528	2.2175
IL22	1.82094	-4.87714	4.35755	2.38029e-05	0.000801528	2.28198
TMEM132D	1.45699	-3.40695	4.35742	2.38155e-05	0.000801528	2.24691
PITX2	1.0042	2.37384	4.35618	2.39352e-05	0.000804602	1.65579
IMMTP1	1.75201	-4.67351	4.34935	2.46092e-05	0.000823835	2.2466
AC004080.4	1.57504	-2.97418	4.34523	2.50249e-05	0.00083333	2.17732
AC013652.1	1.01021	-0.882045	4.34523	2.50254e-05	0.00083333	2.00375
IL17A	1.71314	-2.92677	4.3357	2.60111e-05	0.000857028	2.11672
MSI1	1.66751	-1.60676	4.33557	2.60247e-05	0.000857028	2.04553
AL355877.1	1.67119	-3.82107	4.32986	2.66345e-05	0.000869873	2.15643
DEFB1	1.36475	0.348144	4.32976	2.66452e-05	0.000869873	1.79512
ZNF663P	2.03643	-3.9927	4.31304	2.85099e-05	0.000917518	2.09125
AC010327.4	1.19263	-2.96398	4.30472	2.94824e-05	0.000941857	2.02006
PROC	1.09321	-0.433359	4.30311	2.96754e-05	0.000946308	1.79759
LINC00525	1.13985	-0.914798	4.28922	3.13826e-05	0.000985698	1.78144
NOTUM	1.76693	1.76408	4.28772	3.15728e-05	0.000988317	1.45281
AL137785.1	1.5036	-2.63089	4.28466	3.19632e-05	0.000994177	1.90673
AC013439.1	1.58486	-4.36641	4.28377	3.20784e-05	0.000996665	2.00242
AC003991.1	1.12447	-0.681255	4.28145	3.2379e-05	0.0010027	1.74446
USP2-AS1	1.0915	-1.37471	4.27921	3.26714e-05	0.001009	1.79203
SMTNL2	1.38293	-0.822208	4.27402	3.33588e-05	0.00102743	1.72793
AC009403.2	1.00387	-3.03676	4.26992	3.39133e-05	0.00103773	1.89721
ANKK1	1.20009	-3.46201	4.26484	3.46098e-05	0.00105562	1.90801
HSPB3	1.93451	-4.24387	4.2618	3.50351e-05	0.0010653	1.90882
SLC38A4	1.45415	0.381706	4.25809	3.55586e-05	0.00107817	1.5314
BRSK2	1.51305	-0.500906	4.25209	3.64232e-05	0.00109967	1.5873
AC091305.2	1.35101	-4.79759	4.24751	3.70956e-05	0.00111521	1.87345
GAS2	1.22853	0.658938	4.23843	3.84653e-05	0.00114544	1.43871
TDGF1	1.32585	3.53855	4.23703	3.86809e-05	0.00115065	1.08682
SLC35D3	1.64955	0.806395	4.23219	3.94347e-05	0.00117	1.40209
DSG1	1.06599	-1.14886	4.22866	3.99932e-05	0.00118533	1.58928
HS1BP3-IT1	1.36587	-4.30961	4.22773	4.01412e-05	0.00118723	1.79818
AQP12B	1.39962	-1.64325	4.22364	4.08013e-05	0.00120423	1.59855
CSTL1	1.35055	-5.12432	4.2145	4.23106e-05	0.00123891	1.74305
AC106772.2	1.72206	-5.53375	4.21058	4.29747e-05	0.00125529	1.72916
AC068631.1	1.12365	-3.25373	4.19933	4.49371e-05	0.0012959	1.64366
KCTD16	1.79967	-0.790766	4.17888	4.87256e-05	0.00137366	1.3651
AL662899.1	2.25136	-1.53574	4.17283	4.99036e-05	0.00140129	1.42179
AL121829.2	1.26302	-5.32467	4.16473	5.15226e-05	0.00143819	1.561
LINC02251	1.50287	-4.76108	4.16362	5.17482e-05	0.00144306	1.54649
SULT4A1	1.9628	-3.76918	4.16241	5.19958e-05	0.00144925	1.5155
KRT40	2.39725	-2.75559	4.15521	5.34906e-05	0.00148652	1.42065
AC007099.1	1.52383	-4.15801	4.14817	5.49929e-05	0.00151932	1.48908
UMODL1	1.19903	-1.71767	4.14632	5.53941e-05	0.00152892	1.33753
AL121899.1	1.40835	-3.08021	4.13932	5.69367e-05	0.00156539	1.40554
AC093720.1	1.65562	-2.47203	4.1273	5.96824e-05	0.00162822	1.32058
SLC7A4	1.13475	0.408662	4.12387	6.04892e-05	0.00164864	1.04108
FZD10-AS1	1.32457	-0.70782	4.09594	6.74576e-05	0.00180514	1.0647
FAM3B	1.98054	1.23546	4.09516	6.76636e-05	0.00180848	0.766844
MMP24	1.06246	0.279492	4.07921	7.19925e-05	0.00190085	0.89411
AC092745.1	1.27826	-4.82977	4.07831	7.22447e-05	0.00190573	1.26018
SERP2	1.04623	0.343505	4.0768	7.26711e-05	0.00191267	0.881976
FUNDC2P1	1.00302	-4.76645	4.07629	7.28141e-05	0.00191451	1.25949
GS1-594A7.3	1.46656	-5.421	4.07457	7.33019e-05	0.00192376	1.21523
ISM2	2.16409	-1.73417	4.04459	8.23181e-05	0.00210953	0.963512
LINC02177	1.05305	-1.14848	4.0319	8.64456e-05	0.00219937	0.857796
LRRC10B	1.12356	0.22523	4.0268	8.816e-05	0.00223195	0.702786
ATAD3C	1.21562	-0.340331	4.01199	9.33233e-05	0.00231739	0.707128
AC098820.1	1.03103	-3.65757	4.01079	9.37533e-05	0.00232266	0.981901
AL008726.1	1.18851	-5.48929	4.00939	9.42584e-05	0.00233415	0.974956
AP001432.1	1.28233	-5.42665	4.00674	9.52192e-05	0.0023487	0.983874
LINC02525	1.5202	-5.41118	4.00165	9.7098e-05	0.00238155	0.935205
PWAR1	1.309	-4.76337	3.99861	9.82322e-05	0.00239785	0.970553
AC055717.2	1.52503	-4.58826	3.9984	9.83131e-05	0.00239785	0.964191
LINC02538	1.32608	-2.51682	3.96934	0.00010985	0.00261501	0.77295
AL136307.1	1.24206	-5.52781	3.9675	0.000110621	0.00262563	0.813159
AC008074.1	1.01923	-3.68823	3.96003	0.000113808	0.00267772	0.811065
HSFX1	1.04586	-1.4731	3.95792	0.000114726	0.0026937	0.660381
MEP1A	1.22579	5.84487	3.95732	0.000114986	0.00269646	-0.31414
AC073133.2	1.33123	-1.69361	3.95032	0.000118087	0.0027453	0.643636
LINC01285	1.00356	-2.25636	3.94587	0.000120096	0.00277718	0.659854
AL356652.1	1.10446	-4.18842	3.94426	0.000120831	0.0027878	0.774652
AC116351.2	1.16481	-1.52416	3.94391	0.00012099	0.0027878	0.589288
SLC45A2	1.16009	-3.21461	3.94356	0.000121154	0.0027878	0.707743
GUCY2GP	1.03344	-2.4261	3.93414	0.00012555	0.00285951	0.62868
TSPEAR	1.6661	-2.38057	3.92969	0.00012768	0.00290042	0.589472
TH	1.37249	-2.26321	3.92732	0.00012883	0.0029195	0.602686
SRGAP3-AS2	1.53188	-5.68922	3.92436	0.000130283	0.00294301	0.649126
GDF10	1.92485	-3.15703	3.92394	0.000130488	0.00294646	0.633329
AC011298.1	1.23609	-1.12233	3.92251	0.000131193	0.0029568	0.447586
PNLIPRP2	1.825	-2.00006	3.91946	0.000132711	0.00298056	0.501238
HYPM	1.53379	-5.89163	3.91256	0.000136211	0.00303573	0.61106
AL161729.4	1.0346	-3.63429	3.91091	0.00013706	0.00305226	0.628915
AL589765.7	1.30086	-5.24678	3.90744	0.000138863	0.00308391	0.646878
PGC	1.49558	-2.44021	3.90465	0.000140329	0.00310776	0.521121
LARGE2	1.16225	2.38567	3.88997	0.000148289	0.00323239	-0.0730174
UGT2A3	1.83944	2.77912	3.88191	0.000152843	0.00331125	-0.174848
LINC01485	1.48237	-3.99557	3.88149	0.000153081	0.00331513	0.534136
SYNE4	1.22678	1.21343	3.8708	0.00015933	0.00342297	0.00707119
AC128687.2	1.19273	-5.29005	3.8619	0.000164721	0.00350683	0.484964
TMEM72	1.42564	-0.758353	3.85415	0.00016955	0.00358311	0.177847
AC004233.1	1.24891	-5.45388	3.85331	0.000170084	0.00358862	0.449756
SCN5A	1.06625	-1.3916	3.85157	0.000171187	0.00360251	0.267884
CYP4F23P	1.33046	-5.37753	3.84363	0.000176328	0.00368465	0.384048
AL390198.2	1.26784	-3.75589	3.83945	0.000179091	0.00373	0.38326
AC018685.2	1.47669	-5.92909	3.83258	0.000183719	0.00380679	0.297547
AC092171.1	1.05102	-3.64049	3.82817	0.000186752	0.00385794	0.346499
HAS2-AS1	1.12719	-1.93936	3.8281	0.000186801	0.00385794	0.231922
CTNNA2	1.8202	-2.31626	3.82355	0.000189979	0.00390364	0.231174
MID1IP1-AS1	1.09133	-4.95985	3.81452	0.000196442	0.00399726	0.33313
KIF25	1.40199	-3.00558	3.81284	0.000197666	0.00401075	0.242604
CPNE6	1.47728	-4.69875	3.80205	0.000205701	0.00414248	0.281871
ATOH7	1.13836	-3.77348	3.80168	0.000205986	0.00414528	0.254415
AC107958.3	1.43455	-5.74444	3.79437	0.000211616	0.00423149	0.187117
Z98752.4	1.22745	-5.28397	3.78046	0.000222734	0.00441175	0.195953
F2	1.56847	-3.73041	3.77664	0.000225884	0.00446164	0.160078
ABCC2	1.35852	1.87816	3.75831	0.000241587	0.00470613	-0.502292
AL390726.6	1.2828	-4.35189	3.7502	0.000248863	0.00482626	0.104902
U91319.1	1.82572	-5.70995	3.74969	0.000249324	0.00483105	0.0285413
AL121832.1	1.37686	-2.76511	3.74864	0.000250287	0.00484227	-0.000252577
IL17F	1.47548	-3.88105	3.73675	0.000261383	0.00500394	0.0249085
NOC2LP1	1.70918	-2.47636	3.72314	0.000274663	0.00520187	-0.126195
FZD10	1.45526	-0.0101936	3.72175	0.000276052	0.00522118	-0.352328
AL159163.1	1.02637	-1.95314	3.72097	0.000276834	0.005229	-0.159773
KLHL7-AS1	1.09374	-2.10952	3.72056	0.000277249	0.00523142	-0.150606
BIRC7	1.2774	-1.79841	3.70796	0.00029022	0.00540253	-0.20402
ACSBG2	1.32423	-5.26284	3.70779	0.0002904	0.0054041	-0.0364058
NOX1	1.02595	6.76517	3.70704	0.000291193	0.00540996	-1.3355
CYP4F2	1.67963	1.56388	3.70583	0.000292471	0.00542658	-0.616042
AL391650.2	1.2696	-6.17327	3.69971	0.000299027	0.00551569	-0.203849
AC018641.1	1.42574	-4.14822	3.68934	0.000310454	0.00567651	-0.11005
AQP12A	1.39215	-2.70339	3.68104	0.000319885	0.00580397	-0.241628
AL035252.2	1.50684	-4.95125	3.66792	0.000335363	0.00604412	-0.194913
AC008738.5	1.02196	-2.91424	3.66538	0.000338441	0.00609571	-0.271876
GPC5	1.28683	-2.97506	3.65506	0.000351224	0.00627601	-0.280134
LHFPL3-AS2	1.32435	0.27257	3.64728	0.000361151	0.00641695	-0.642809
CD24P4	1.08865	-5.407	3.64489	0.000364254	0.00644807	-0.251605
CRB2	1.08174	1.51659	3.64335	0.000366273	0.00646167	-0.787767
AC083805.1	1.0301	-4.15438	3.63202	0.00038141	0.00666807	-0.286746
AC016745.2	1.07235	-2.4303	3.63182	0.000381681	0.0066687	-0.39347
AP005271.1	1.41933	-5.69332	3.62916	0.000385317	0.0067122	-0.345912
PTPRD-AS1	1.12956	-1.48972	3.62057	0.000397305	0.00685284	-0.532725
AP004608.1	1.02178	2.04718	3.616	0.000403819	0.00693351	-0.947109
TCP10L2	1.35782	-3.55223	3.61497	0.000405305	0.0069548	-0.38562
GLYATL1	1.25386	0.0679508	3.61346	0.000407495	0.00698392	-0.75701
TMEM236	1.02611	2.71529	3.59974	0.000427842	0.00724392	-1.11331
GPR179	1.08937	-4.041	3.59582	0.000433827	0.00731998	-0.420256
AC005920.3	1.06156	-4.83794	3.59551	0.000434314	0.007326	-0.394966
CYP4B1	1.31251	-3.5145	3.5945	0.00043587	0.0073435	-0.452159
TMEM82	1.3132	-1.84636	3.59196	0.000439801	0.00739296	-0.623417
COL2A1	1.3235	-2.58952	3.59144	0.000440611	0.00740338	-0.517852
GP5	1.03804	-3.15436	3.58675	0.000447987	0.00748085	-0.480803
AC092685.1	1.3469	-5.64192	3.58359	0.000453031	0.00754181	-0.508948
AC240565.1	1.54509	-2.95542	3.583	0.000453968	0.00754936	-0.533057
C5orf60	1.15638	-6.44501	3.58226	0.000455166	0.00756059	-1.08544
TARDBPP2	1.20003	-5.47432	3.56095	0.000490699	0.00800057	-0.563098
HM13-AS1	1.20694	-5.55092	3.55957	0.000493078	0.0080301	-0.564685
FAM83C	1.60947	-4.18565	3.55001	0.000509937	0.00824771	-0.575359
DPP10-AS1	1.95458	-3.32573	3.54262	0.000523318	0.00842324	-0.666692
AC007128.1	1.9022	-2.25258	3.54068	0.000526889	0.00845907	-0.731896
PIFO	1.01332	-0.74572	3.53504	0.000537417	0.00856975	-0.887648
HIF3A	1.08823	-1.67676	3.53266	0.000541898	0.00862905	-0.790183
ANKRD19P	1.62461	-5.63384	3.53189	0.000543369	0.00863791	-0.64971
AL390198.1	1.30677	-2.61417	3.52953	0.00054787	0.00868506	-0.737062
AL157400.3	1.03864	-4.93367	3.51928	0.000567831	0.00890409	-0.640224
AC007128.2	1.45526	-4.06506	3.51165	0.000583155	0.0090667	-0.69891
CALCA	1.71634	-3.2941	3.50389	0.000599112	0.00925883	-0.774378
CAPN13	1.20035	1.44181	3.50325	0.000600446	0.00927187	-1.28137
STMND1	1.40636	-2.6169	3.49988	0.000607516	0.00935806	-0.834756
AL136537.2	1.22509	-5.23776	3.49548	0.00061687	0.00946352	-0.737129
AC123023.1	1.27743	-1.81201	3.4867	0.000635947	0.00969054	-0.913587
AC087521.2	1.24239	-5.68627	3.47173	0.000669761	0.0100944	-0.844316
TRPM2-AS	1.33758	-2.13664	3.46688	0.000681064	0.0102212	-0.964228
DIO3	1.04222	0.572828	3.46377	0.000688416	0.0103042	-1.29618
SLC39A2	2.09285	-1.75586	3.46315	0.000689878	0.0103234	-1.06018
COL4A6	1.216	0.421203	3.45813	0.000701934	0.0104733	-1.31189
PCP4L1	1.29042	-3.85844	3.45596	0.000707189	0.0105268	-0.875579
RPS3AP44	1.13433	-5.53575	3.45557	0.000708152	0.0105355	-0.922695
AC099513.1	1.11725	-5.52508	3.44865	0.000725191	0.0107186	-0.936256
IGF2BP2-AS1	1.25674	-5.72889	3.44722	0.000728765	0.0107574	-0.943699
AL365226.2	1.86154	0.25054	3.44482	0.000734802	0.010838	-1.33069
AC145207.1	1.27714	-4.13854	3.44117	0.000744074	0.0109408	-0.910921
RLN1	1.02525	-3.37955	3.43865	0.00075054	0.0110071	-0.961729
LGALS14	1.00299	-6.44141	3.43558	0.000758482	0.0110784	-1.2903
KCTD4	1.18756	-4.87857	3.43496	0.00076009	0.0110954	-0.923648
AP000654.1	1.02169	-2.08254	3.43315	0.000764836	0.0111507	-1.06966
AC092573.2	1.13435	-4.45069	3.42673	0.000781813	0.0113191	-0.941152
PHACTR3	1.20208	0.0204815	3.42624	0.000783125	0.0113323	-1.32326
GJC3	1.23377	-2.57384	3.42564	0.000784753	0.0113523	-1.07624
AC093117.1	1.04072	-5.93811	3.42493	0.00078664	0.0113657	-1.07328
CNN2P6	1.25707	-5.20148	3.42429	0.000788369	0.0113849	-0.98986
GABRA2	1.27866	1.75131	3.4155	0.000812408	0.0116814	-1.59617
MPIG6B	1.1308	-5.18115	3.41462	0.000814858	0.0117077	-1.01632
AGXT	1.08502	-1.89782	3.40638	0.000838059	0.0119444	-1.17309
PCDHA13	1.28542	-3.82209	3.39909	0.000859127	0.0121738	-1.07402
PHYHIPL	1.7038	-2.28524	3.39447	0.000872711	0.01232	-1.17867
AC010343.3	1.42114	-5.23085	3.39241	0.000878853	0.0123759	-1.07619
OXGR1	1.29784	0.895364	3.38747	0.000893724	0.0125382	-1.55628
BRINP1	1.19803	-2.36373	3.38402	0.000904221	0.0126419	-1.19646
AC079145.1	1.09929	-5.3709	3.37498	0.000932351	0.0129224	-1.11627
CHP2	1.45174	3.53459	3.37215	0.000941293	0.0130155	-1.94951
TRHDE	1.06954	1.22795	3.37155	0.000943205	0.0130245	-1.64389
LINC02413	1.30726	-5.28954	3.36387	0.000968021	0.0132784	-1.16968
ZNF541	1.17139	-2.65545	3.36327	0.000969971	0.0132854	-1.24059
AL354719.2	1.17699	-2.13284	3.36043	0.000979319	0.0133715	-1.31036
CLLU1	1.36224	-4.94989	3.35302	0.00100407	0.0136436	-1.18477
AC109583.3	1.22567	-5.4465	3.35206	0.0010073	0.0136681	-1.23558
SLC12A9-AS1	1.0164	-3.73134	3.33376	0.00107117	0.0143692	-1.27056
AC021683.2	1.39038	-1.48916	3.33037	0.00108344	0.0145131	-1.43691
TEKT5	1.24513	-2.80633	3.32164	0.00111554	0.0148273	-1.36706
LINC01996	1.4958	-3.38406	3.32092	0.00111823	0.0148537	-1.33616
AC024560.1	1.02352	-0.241067	3.31829	0.00112811	0.0149558	-1.62802
AC090164.2	1.16147	-4.79141	3.31249	0.00115016	0.0151842	-1.31405
PNMA5	1.23698	-5.5443	3.29725	0.00121006	0.0157944	-1.39061
HSPB9	1.07876	-4.59155	3.29016	0.00123892	0.0160969	-1.35753
AC100827.3	1.0972	-6.64305	3.28847	0.0012459	0.0161652	-2.35679
CPLX2	1.44768	-1.31866	3.28709	0.00125163	0.016221	-1.61566
ADH4	1.28496	-1.87711	3.28085	0.00127779	0.0164845	-1.60202
GAS6-AS1	1.06339	1.76536	3.27802	0.00128979	0.016594	-1.98721
HULC	2.1008	-3.82037	3.26697	0.00133779	0.0170796	-1.50455
AL133284.1	1.05452	-5.56068	3.2537	0.00139769	0.0176643	-1.51408
TF	1.00305	-2.35992	3.25066	0.00141172	0.0177957	-1.60976
SPDYC	1.18077	-4.71558	3.2455	0.00143588	0.0180174	-1.49267
LINC01748	1.3083	1.32935	3.24354	0.00144515	0.0180981	-2.03642
RAD23BP1	1.1218	-5.07406	3.22676	0.00152689	0.0188642	-1.56462
ISX	1.09157	2.97079	3.22356	0.00154297	0.0190296	-2.31588
PCP4	1.65373	-2.75435	3.20801	0.00162334	0.019754	-1.71414
UGT2B10	1.51372	-2.84514	3.20406	0.00164432	0.019928	-1.75589
AL591848.2	1.01715	-5.19852	3.19644	0.00168563	0.020281	-1.64274
FGG	1.64615	-5.75414	3.19557	0.00169039	0.0203166	-1.68678
AC009093.5	1.13062	-5.78084	3.19394	0.00169935	0.0203941	-1.73422
LINC01738	1.05596	-5.87713	3.18756	0.0017349	0.0207022	-1.77246
AC016745.1	1.0425	-5.13074	3.18262	0.00176293	0.0209719	-1.69468
AL356740.1	1.00617	-2.48037	3.17533	0.00180503	0.0213132	-1.82868
AL137246.1	1.12076	-5.25616	3.16695	0.00185459	0.0217273	-1.7336
AKAP4	1.50184	-4.42283	3.1667	0.00185608	0.0217403	-1.74058
AC093010.3	1.90046	-5.29214	3.14917	0.00196391	0.0226425	-1.84275
AC005841.2	1.1427	-5.6185	3.14214	0.00200874	0.0230749	-1.83433
AL450124.1	1.02804	-3.16201	3.13253	0.00207155	0.0236524	-1.9126
AC083902.2	1.21822	-3.5218	3.12542	0.00211924	0.0240321	-1.91004
AC090578.1	1.08838	-4.72141	3.12291	0.00213626	0.0241912	-1.85825
AC009975.1	1.55977	-3.1073	3.12269	0.00213782	0.024204	-1.94057
ZP2	1.3964	-4.08773	3.12127	0.00214752	0.0242808	-1.88722
MYBPHL	1.31353	-5.13106	3.12054	0.00215253	0.0243316	-1.90982
TCP10	1.06494	-4.21406	3.11757	0.00217305	0.0245049	-1.87801
GBX2	1.16773	-3.74913	3.1107	0.00222116	0.0249227	-1.92276
AF127577.3	1.33712	-5.12392	3.1097	0.00222825	0.0249731	-1.90693
AC007614.3	1.00473	-4.283	3.10285	0.00227734	0.0253728	-1.91664
TBX20	1.5949	-1.00671	3.10265	0.00227879	0.0253787	-2.21281
DEC1	1.04908	-2.36205	3.09623	0.0023257	0.0257703	-2.06328
SVOPL	1.32311	-3.03283	3.09605	0.00232707	0.0257794	-2.02845
AP000439.3	1.17031	-5.61138	3.09561	0.00233027	0.0257947	-1.98035
AQP8	1.84847	0.0928025	3.09208	0.00235658	0.0260198	-2.38316
MGC32805	1.24486	-0.470332	3.0901	0.00237136	0.0261524	-2.30786
AC112206.2	1.02076	-4.65635	3.088	0.00238723	0.0262967	-1.94989
CYP4F8	1.4132	-3.97888	3.08652	0.00239844	0.0263996	-1.98926
MYO1H	1.04778	-3.7585	3.07434	0.00249259	0.0271822	-2.02398
RNF182	1.35349	-1.84882	3.06839	0.00253985	0.0275438	-2.18849
GLRA2	1.60902	-1.21455	3.06658	0.00255441	0.0276487	-2.25143
AC129926.1	1.07553	-5.59007	3.06474	0.00256922	0.0277718	-2.08587
IZUMO2	1.34977	-4.15262	3.05724	0.00263065	0.0282738	-2.08546
AL645922.1	1.28994	1.16565	3.05512	0.00264823	0.0284358	-2.62398
SERPIND1	1.50358	-2.84646	3.05114	0.00268155	0.0286201	-2.16863
SLC15A1	1.18395	1.48671	3.05114	0.00268157	0.0286201	-2.6776
FAM184B	1.37515	-2.31332	3.05085	0.00268401	0.0286245	-2.23753
FAM155B	1.26948	-1.43721	3.05035	0.0026882	0.0286584	-2.28918
AL355922.2	1.49885	-3.41518	3.04694	0.00271712	0.0288634	-2.1423
TCF24	1.20668	-3.28132	3.04608	0.00272446	0.0289019	-2.14624
SYT2	1.04932	-3.28553	3.03751	0.00279859	0.0294306	-2.15608
AC239584.1	1.23265	-3.7263	3.03691	0.00280382	0.0294583	-2.13483
MS4A10	1.02868	-5.64752	3.03583	0.0028133	0.0295196	-2.15239
AL121785.1	1.15148	-5.31505	3.03261	0.00284184	0.0297254	-2.15503
AP001554.1	1.15207	-4.53632	3.02877	0.00287609	0.0299784	-2.13177
ST6GAL2	1.07408	1.24654	3.0247	0.00291286	0.0302724	-2.66493
BMP5	1.08522	1.20013	3.01834	0.00297123	0.0306931	-2.73236
AMBP	1.00534	-1.28336	3.01662	0.00298722	0.0308077	-2.41968
SATB2-AS1	1.15645	1.75049	3.00724	0.00307562	0.0315013	-2.78145
SLC38A3	1.24573	-4.33539	2.99885	0.00315676	0.0320827	-2.21727
BHLHA9	1.13366	-5.57223	2.99579	0.00318678	0.0322662	-2.28404
LINC00658	1.01383	-5.95328	2.98447	0.0033004	0.033138	-2.39685
OR56A1	1.04813	-4.84328	2.97655	0.003382	0.0336944	-2.26367
HAVCR1	1.30985	1.08416	2.97527	0.00339538	0.033792	-2.83367
ADH6	1.04394	1.03663	2.97394	0.00340931	0.0339068	-2.83632
HSD52	1.22146	-4.19159	2.97078	0.00344271	0.0341609	-2.30943
AC130404.1	1.01038	-5.98605	2.95694	0.0035923	0.0351828	-2.43501
IGFBP1	1.3174	-3.59736	2.9497	0.00367288	0.0357555	-2.39411
WNT11	1.12458	2.47242	2.93928	0.00379185	0.0366239	-3.08838
CBLN1	1.21029	-0.867104	2.93251	0.00387094	0.0371911	-2.68195
CLLU1OS	1.13139	-4.45678	2.92926	0.0039095	0.0374789	-2.40543
TRIM54	1.5188	-2.25513	2.92576	0.00395141	0.0377655	-2.58614
AP002478.1	1.10613	-3.07292	2.92551	0.00395436	0.037781	-2.50961
LINC01807	1.4182	-4.1447	2.92509	0.0039595	0.037817	-2.44015
AC137723.1	1.00163	-5.20504	2.92397	0.00397293	0.0379137	-2.4149
DPP10	1.64091	-0.990878	2.91801	0.0040456	0.0384819	-2.7046
AL157392.5	1.05818	-2.72182	2.91375	0.00409829	0.0388545	-2.56249
CYP26A1	1.17537	-4.03954	2.91078	0.00413539	0.0390693	-2.46797
LINC00955	1.1733	-5.22436	2.90991	0.00414637	0.039153	-2.45324
DRAIC	1.01051	-0.447302	2.90446	0.0042154	0.0396197	-2.8011
FRGCA	1.01575	-2.362	2.89445	0.00434495	0.0405211	-2.65636
SLC51A	1.13748	-0.613481	2.89263	0.0043688	0.0406945	-2.85186
SEC14L4	1.27642	-3.90866	2.88922	0.00441406	0.0409699	-2.53407
TTTY2B	1.27157	-5.04789	2.87834	0.00456109	0.041989	-2.54828
MYT1	1.0435	-2.97459	2.87824	0.00456242	0.041989	-2.61354
MRPL23-AS1	1.53328	-4.6163	2.87801	0.00456559	0.0419908	-2.54863
AL162582.1	1.15431	-2.98723	2.87431	0.00461656	0.0423632	-2.62796
LINC01234	1.72828	-1.1913	2.86465	0.00475244	0.0432665	-2.86235
SLC8A2	1.03315	-3.6764	2.85301	0.00492077	0.0444415	-2.63828
LCN15	1.85139	-1.61223	2.84925	0.00497645	0.0447872	-2.85792
PRSS51	1.39183	-3.02366	2.84547	0.00503283	0.0451654	-2.71807
ESRRG	1.2029	-0.513619	2.844	0.00505497	0.045321	-2.9674
F11	1.18978	-3.93972	2.83507	0.00519112	0.0461832	-2.69125
PCDH20	1.11454	2.72514	2.83112	0.00525242	0.0465676	-3.38884
AC003958.2	1.33323	-4.6671	2.83035	0.00526449	0.0466454	-2.67057
RBMY2TP	1.26553	-5.5594	2.81702	0.00547666	0.0480739	-2.74014
AC005394.2	1.13694	-4.18682	2.8091	0.00560651	0.0488953	-2.73493
AP000851.2	1.0971	-5.91911	2.80772	0.00562934	0.0490188	-2.80376
MPV17L	1.02932	2.23781	2.79963	0.00576521	0.0498569	-3.46033

## Sheet: CMS3_DEG
	logFC	AveExpr	t	P.Value	adj.P.Val	B
AKAP5	1.55855	3.38973	10.7462	1.71915e-20	5.84072e-16	35.7716
RPL10L	3.22469	-3.47475	10.7168	2.06353e-20	5.84072e-16	35.7146
ITLN1	4.91654	3.72845	10.5824	4.75492e-20	8.97238e-16	34.6282
FCGBP	3.52745	8.94772	10.4136	1.35335e-19	1.9153e-15	32.8481
REP15	2.75528	1.82118	10.1643	6.30879e-19	7.14269e-15	32.3073
B3GNT6	4.38428	1.72097	9.83407	4.79863e-18	3.88065e-14	30.2853
ATP2A3	1.53416	5.73095	9.7313	8.99641e-18	6.36597e-14	29.3003
TC2N	1.04325	6.66225	9.51081	3.44753e-17	1.95803e-13	27.8332
AP002498.1	3.17698	-3.07376	9.51027	3.45887e-17	1.95803e-13	28.5129
SULT1B1	1.88434	5.96277	9.32707	1.05e-16	4.95328e-13	26.8147
EPHA4	1.65148	3.2821	9.28295	1.37083e-16	5.96934e-13	26.883
ANO7	2.28618	0.938047	9.20914	2.13969e-16	8.07506e-13	26.6299
KLF4	1.30725	5.87905	9.12156	3.62441e-16	1.28234e-12	25.5978
FAM177B	3.52288	-0.685587	9.06057	5.22747e-16	1.74072e-12	25.8209
NR3C2	1.4738	4.96912	8.97337	8.81326e-16	2.77172e-12	24.8283
BCAS1	2.03037	5.34431	8.92633	1.16745e-15	3.30442e-12	24.483
ST3GAL4	1.66395	4.53453	8.88556	1.48911e-15	4.01414e-12	24.3777
FSIP2	2.73681	2.01568	8.85604	1.77562e-15	4.56891e-12	24.4293
SLC18A1	3.04098	-1.36785	8.80503	2.40566e-15	5.51068e-12	24.3535
CRACR2A	1.17905	4.36918	8.80308	2.43366e-15	5.51068e-12	23.9342
LRRC26	2.74585	0.2527	8.76622	3.0297e-15	6.59648e-12	24.0461
FFAR4	2.05234	2.80965	8.75545	3.22989e-15	6.77189e-12	23.7711
CAPN9	2.70305	2.28252	8.69716	4.56367e-15	9.22659e-12	23.4746
MUC2	3.32292	7.46694	8.63187	6.71576e-15	1.26724e-11	22.3344
SLC15A2	1.29576	1.87949	8.59932	8.13958e-15	1.39628e-11	22.993
GALNTL6	3.15343	-1.30191	8.48591	1.58742e-14	2.47399e-11	22.501
HSD11B2	1.26772	4.67174	8.48478	1.59801e-14	2.47399e-11	22.0333
AL121839.2	1.41013	2.16995	8.48277	1.61702e-14	2.47399e-11	22.2745
CA2	2.44641	4.95	8.46952	1.74789e-14	2.60385e-11	21.8165
TPSG1	2.99459	-0.272315	8.46141	1.83316e-14	2.66086e-11	22.3194
GNA14	1.10261	2.04108	8.43042	2.19866e-14	3.11161e-11	22.0074
ZBTB7C	1.95202	3.13146	8.41504	2.40604e-14	3.32204e-11	21.7693
KLK3	2.69041	-2.35103	8.34988	3.52298e-14	4.74839e-11	21.7625
VSIG2	3.15222	3.18002	8.32485	4.07737e-14	5.36781e-11	21.2227
NRAP	2.90409	-2.92913	8.26134	5.90434e-14	7.57888e-11	21.2619
PLA2G10	1.64094	1.61066	8.25788	6.02465e-14	7.57888e-11	21.0177
ANG	1.12274	3.54422	8.24579	6.46343e-14	7.90485e-11	20.7678
KLK1	1.73019	2.09274	8.24317	6.56305e-14	7.90485e-11	20.8915
PARM1	1.33774	6.95483	8.21778	7.60667e-14	8.97096e-11	20.1638
SPINK4	3.7826	4.19445	8.17914	9.51953e-14	1.09978e-10	20.1874
FAM3D	1.81307	6.97403	8.11266	1.39901e-13	1.55287e-10	19.5484
CATSPERB	1.68445	1.54266	8.10587	1.45499e-13	1.58395e-10	20.1438
BEST2	3.7047	-1.48976	8.08934	1.6008e-13	1.70981e-10	20.2441
GALNT8	1.92075	2.619	8.0687	1.80341e-13	1.89054e-10	19.8275
KLK15	2.60683	-1.59718	8.0422	2.10115e-13	2.16076e-10	20.0004
AC005831.1	1.26143	1.21759	8.03923	2.13751e-13	2.16076e-10	19.835
MB	2.57675	-0.497375	8.02259	2.35247e-13	2.25402e-10	19.8232
ENTPD5	1.15921	5.5053	8.01996	2.38843e-13	2.25402e-10	19.2489
SLITRK6	2.84051	1.42772	8.01911	2.40013e-13	2.25402e-10	19.655
SCNN1A	1.15102	6.00643	8.01704	2.42885e-13	2.25402e-10	19.1685
RBFOX1	3.01891	-1.98628	7.98185	2.97373e-13	2.71516e-10	19.6778
FAM83E	1.03085	4.5338	7.91758	4.29986e-13	3.86367e-10	18.7872
AC074051.1	2.52429	-5.10581	7.90231	4.69259e-13	4.08681e-10	19.2505
AL133297.2	2.89286	-5.08312	7.89382	4.92617e-13	4.22524e-10	19.2035
FER1L6	2.55262	2.65762	7.8905	5.02077e-13	4.2421e-10	18.7779
AC009093.3	2.64972	-1.04933	7.8601	5.97358e-13	4.97292e-10	18.9585
B4GALNT2	3.74032	0.926027	7.85434	6.17346e-13	5.06483e-10	18.7624
ATOH1	2.69098	1.82695	7.80461	8.19727e-13	6.53576e-10	18.3881
SPDEF	2.49563	2.44463	7.78873	8.97337e-13	7.05518e-10	18.222
RHBDL2	1.65334	2.34363	7.75728	1.07301e-12	8.20835e-10	18.1139
AC074051.4	2.67263	-4.77291	7.74833	1.12894e-12	8.52106e-10	18.4014
IQCM	2.5768	-2.20726	7.72811	1.26627e-12	9.30942e-10	18.2646
SH2D7	2.65284	-3.4884	7.68043	1.65892e-12	1.20397e-09	18.0286
AC011365.1	2.28002	-3.66175	7.67186	1.74132e-12	1.24778e-09	17.9821
MUC4	2.34537	4.68721	7.66809	1.77882e-12	1.25871e-09	17.3
AC138517.2	2.22077	-0.587214	7.61385	2.41607e-12	1.64785e-09	17.5525
LINC01550	1.82342	-1.46294	7.58964	2.76924e-12	1.86624e-09	17.484
ACSM1	1.7019	-1.12318	7.56453	3.18927e-12	2.12401e-09	17.3229
MLPH	1.5076	5.01923	7.52099	4.07243e-12	2.61973e-09	16.4765
AC105233.5	1.41352	-0.123083	7.51847	4.13047e-12	2.62721e-09	17.0305
ERN2	1.28499	5.28136	7.51439	4.22596e-12	2.65808e-09	16.4134
AC079328.2	1.61597	-0.0288928	7.5113	4.29991e-12	2.67487e-09	16.9726
SIDT1	1.18057	3.50374	7.49583	4.68897e-12	2.88519e-09	16.5491
PADI2	1.67832	4.81877	7.48657	4.93854e-12	3.00608e-09	16.3296
PRKACB	1.02621	6.23867	7.47075	5.39531e-12	3.24918e-09	16.0763
SCGB2A1	2.81198	-2.47678	7.46583	5.54578e-12	3.30464e-09	16.8328
ADTRP	2.08081	3.61094	7.44171	6.34571e-12	3.74192e-09	16.1822
VWA3B	1.69024	-1.54575	7.39517	8.22471e-12	4.75094e-09	16.4295
AL163636.2	1.05295	3.51985	7.38482	8.71241e-12	4.94819e-09	15.937
NXPE4	3.04557	3.54	7.29423	1.44007e-11	7.7639e-09	15.4098
ENTPD8	1.83012	2.90503	7.28836	1.4876e-11	7.94449e-09	15.4527
SMPD3	1.09649	4.38187	7.26628	1.68054e-11	8.80869e-09	15.1954
CLCA1	4.02058	5.04736	7.248	1.85894e-11	9.65438e-09	14.8588
PDE9A	1.42793	3.24737	7.20755	2.32296e-11	1.16372e-08	15.0154
CWH43	3.1312	0.236265	7.20341	2.37644e-11	1.18007e-08	15.2351
ST6GALNAC1	1.91682	6.06803	7.16919	2.86789e-11	1.39955e-08	14.3761
HEPACAM2	2.89916	2.48368	7.1614	2.99322e-11	1.44823e-08	14.77
KIAA1324	1.61457	5.54396	7.15109	3.16725e-11	1.50668e-08	14.395
NKX2-2	2.55988	-5.08977	7.14926	3.19918e-11	1.50918e-08	15.172
REG4	3.40393	5.46816	7.14434	3.28663e-11	1.53762e-08	14.1943
CCL28	1.63297	4.69217	7.12956	3.56355e-11	1.65352e-08	14.3613
CA7	3.24675	-2.12829	7.12668	3.62017e-11	1.66613e-08	14.9883
AC012485.2	1.96286	-4.22252	7.09525	4.29883e-11	1.9227e-08	14.8887
AC254629.1	1.40138	1.61685	7.09509	4.30269e-11	1.9227e-08	14.5921
TNFRSF11A	1.17821	5.01467	7.09463	4.3135e-11	1.9227e-08	14.1651
NEURL1	1.85451	1.54633	7.0711	4.90425e-11	2.16894e-08	14.4257
NXPE1	2.63194	3.83684	7.05569	5.3339e-11	2.32476e-08	14.0551
CA3-AS1	1.91284	-3.99008	7.05325	5.40526e-11	2.32476e-08	14.6653
AL121790.2	2.36728	-4.69822	7.05272	5.42083e-11	2.32476e-08	14.664
VSTM2A	2.92006	-3.0226	7.04219	5.74073e-11	2.4252e-08	14.5801
ATP13A4	2.08751	0.568486	7.02478	6.31088e-11	2.62686e-08	14.2769
CES3	1.4802	4.12235	7.01755	6.56347e-11	2.71206e-08	13.8358
STYK1	1.02237	3.50459	6.98694	7.74973e-11	3.17902e-08	13.7854
ST6GALNAC6	1.44696	5.216	6.98293	7.91969e-11	3.22536e-08	13.5418
LDHD	1.39993	2.44925	6.97611	8.21797e-11	3.32294e-08	13.83
ZG16	4.13494	2.83199	6.9643	8.76066e-11	3.51725e-08	13.6668
AOC1	1.02309	6.55958	6.95743	9.09241e-11	3.62473e-08	13.2464
HSPA2	1.14943	4.18517	6.93913	1.00376e-10	3.97357e-08	13.4655
APOBR	1.04052	3.46726	6.91887	1.1198e-10	4.31231e-08	13.4538
LINC00261	3.76964	0.776325	6.90165	1.22872e-10	4.69976e-08	13.5473
TFCP2L1	1.09855	5.92967	6.86256	1.51637e-10	5.68924e-08	12.853
DLEC1	1.25502	-0.626575	6.86241	1.51756e-10	5.68924e-08	13.5561
TPH1	2.31958	0.278297	6.83787	1.73124e-10	6.30883e-08	13.3106
TOX	1.24836	1.85278	6.83709	1.73855e-10	6.30883e-08	13.1891
CYP3A5	1.07426	6.0296	6.81783	1.92754e-10	6.9061e-08	12.5593
LINC02363	1.32779	-1.56329	6.81646	1.94178e-10	6.91335e-08	13.3741
CFC1	2.76678	-4.97051	6.77857	2.37788e-10	8.25824e-08	13.2361
AC068587.6	1.2893	1.89684	6.75622	2.67903e-10	9.19134e-08	12.7606
B3GALT5	1.99271	4.59428	6.75501	2.69629e-10	9.19484e-08	12.3722
SELENBP1	1.26826	7.12065	6.73457	3.00646e-10	1.01305e-07	11.9594
AC087525.1	2.27758	-1.31448	6.72115	3.22898e-10	1.08159e-07	12.8463
C4orf19	1.04458	4.40847	6.71736	3.29468e-10	1.09711e-07	12.2459
LINC02300	2.55529	-4.95886	6.71317	3.36893e-10	1.11527e-07	12.9064
RASD2	1.25279	0.782507	6.67801	4.05995e-10	1.31331e-07	12.4907
PIGZ	1.03967	3.24363	6.66446	4.36207e-10	1.40302e-07	12.1542
LINC01752	1.8331	-1.13179	6.66102	4.44207e-10	1.42069e-07	12.5116
AC073050.1	2.47861	-4.49894	6.63959	4.97521e-10	1.57342e-07	12.5295
MUC5B	2.54342	5.90986	6.63475	5.10417e-10	1.59637e-07	11.5404
ARL14	1.09812	3.93318	6.61356	5.70799e-10	1.7335e-07	11.7647
AC008870.5	1.51059	-2.03925	6.61295	5.72637e-10	1.7335e-07	12.3362
GJA9	2.05805	-2.55913	6.60957	5.82938e-10	1.75529e-07	12.3346
CACNA2D2	1.76774	-0.124433	6.60155	6.08108e-10	1.81181e-07	12.1556
AC007012.2	2.33768	-5.53445	6.59656	6.24298e-10	1.85031e-07	12.3058
ASRGL1	1.16242	3.76328	6.58423	6.6616e-10	1.95392e-07	11.6311
MRAP2	1.79439	2.36077	6.58168	6.75135e-10	1.97004e-07	11.7737
WFDC2	1.9974	1.8186	6.56586	7.33665e-10	2.10823e-07	11.7684
SLC17A4	1.80358	1.27515	6.51301	9.67867e-10	2.65971e-07	11.53
DUOX2	2.22235	6.32576	6.49259	1.07691e-09	2.9309e-07	10.7599
NOL4	2.48448	-3.48672	6.46243	1.26032e-09	3.39739e-07	11.6193
RAB26	1.63076	0.276371	6.45347	1.32055e-09	3.54289e-07	11.339
B3GALT1	2.93502	0.726155	6.44459	1.38296e-09	3.67549e-07	11.2217
FRMD3	1.11334	3.25123	6.43141	1.48104e-09	3.88149e-07	10.9049
AC091544.5	2.15599	-2.68967	6.42716	1.51412e-09	3.94989e-07	11.4247
CBFA2T3	1.26782	-0.0212084	6.41196	1.63845e-09	4.21597e-07	11.195
AC004990.1	1.82509	-1.00044	6.40121	1.7323e-09	4.37784e-07	11.1908
LINC00930	2.13296	-4.59457	6.3865	1.86947e-09	4.64276e-07	11.2616
CREB3L1	1.04974	4.03641	6.37723	1.9613e-09	4.84835e-07	10.5686
HMGB1P49	2.12923	-5.37214	6.37532	1.98082e-09	4.87532e-07	11.2059
CHAD	2.45513	-4.71753	6.35783	2.16814e-09	5.24513e-07	11.1153
GABRB2	2.36177	0.00920951	6.32828	2.525e-09	6.05669e-07	10.7547
AC139491.2	2.45059	-3.4493	6.32517	2.56577e-09	6.12852e-07	10.9282
MTNR1A	1.7313	-1.46409	6.31086	2.76188e-09	6.51446e-07	10.7606
GTF2IP7	1.30657	-1.24885	6.30175	2.89436e-09	6.79862e-07	10.7179
CA8	2.11789	1.38387	6.29984	2.92278e-09	6.83702e-07	10.4335
AC079834.2	1.78785	-3.57869	6.2904	3.06803e-09	7.08891e-07	10.7699
AC005041.1	1.83285	-2.10965	6.28418	3.16751e-09	7.28901e-07	10.6888
AHCYL2	1.07589	5.96377	6.27194	3.37272e-09	7.69864e-07	9.74592
SPINK5	1.80813	1.80681	6.26967	3.4123e-09	7.72667e-07	10.25
COL9A2	1.12368	2.95421	6.26371	3.51803e-09	7.89398e-07	10.1104
MOGAT2	1.81739	3.3235	6.26315	3.52802e-09	7.89398e-07	10.0484
UGT1A10	2.01269	3.20785	6.25992	3.58698e-09	7.93578e-07	10.0238
SGSM1	1.20246	1.02076	6.25686	3.64351e-09	7.97282e-07	10.3115
AC022182.1	1.69479	-4.14193	6.22688	4.24697e-09	9.14132e-07	10.4753
HRCT1	1.24065	0.693775	6.17693	5.47732e-09	1.14839e-06	9.94176
STX19	1.00363	2.78346	6.17186	5.62045e-09	1.16812e-06	9.67933
RAB27B	1.03259	4.32373	6.16723	5.75403e-09	1.18447e-06	9.4377
SPIB	1.62748	0.133735	6.15366	6.16409e-09	1.26429e-06	9.85652
VIPR1	1.05144	3.95933	6.14421	6.46674e-09	1.30741e-06	9.41902
AC136443.1	2.11799	-1.89323	6.12893	6.98679e-09	1.40254e-06	9.89014
FAR2P2	2.02539	-1.20483	6.1229	7.20336e-09	1.43242e-06	9.81927
ASPG	2.18022	-0.975825	6.11921	7.33886e-09	1.45261e-06	9.79646
ITM2C	1.03436	8.24979	6.1073	7.79416e-09	1.52278e-06	8.56307
MFSD4A	1.52043	3.37101	6.10712	7.80098e-09	1.52278e-06	9.27743
RASAL1	1.54997	2.50871	6.10275	7.97528e-09	1.54339e-06	9.36225
CPHL1P	1.9733	-4.35893	6.10242	7.98836e-09	1.54339e-06	9.86915
PLA2G4D	1.83774	-2.44456	6.09778	8.17774e-09	1.5746e-06	9.7844
ENPP3	1.92808	3.06875	6.08957	8.52347e-09	1.61914e-06	9.24259
SLC9A2	1.60509	4.60404	6.08676	8.64479e-09	1.6367e-06	8.97722
RAP1GAP	1.29117	3.32009	6.08036	8.9283e-09	1.68474e-06	9.15025
PPARGC1A	1.21188	3.33259	6.07869	9.00384e-09	1.69335e-06	9.15146
AC009135.2	2.17263	-5.25998	6.0709	9.3639e-09	1.74369e-06	9.707
GPRC5D	1.90796	-3.48512	6.06655	9.57091e-09	1.77639e-06	9.67197
CHGA	3.38146	0.338759	6.04693	1.05631e-08	1.94145e-06	9.25664
TMEM61	1.65596	-0.560889	6.03161	1.1407e-08	2.08303e-06	9.31306
AC009133.3	1.77919	-4.64511	6.02407	1.18464e-08	2.15631e-06	9.49754
ALDH1L1	2.50149	2.40272	6.0232	1.1898e-08	2.15876e-06	8.92329
C2orf88	1.36317	3.36006	6.01531	1.23775e-08	2.23145e-06	8.80783
PCAT18	2.29223	-4.39949	6.01069	1.26672e-08	2.26924e-06	9.41796
RPS3AP14	1.88799	-3.90037	5.99852	1.34617e-08	2.39207e-06	9.36351
ADGB	1.82363	-1.70156	5.99061	1.40047e-08	2.46739e-06	9.2399
ADGRL3	1.33521	3.05876	5.99018	1.40349e-08	2.46739e-06	8.75167
NPY6R	2.68302	-3.63287	5.98619	1.4317e-08	2.49431e-06	9.2772
PIK3C2G	2.49394	-4.90976	5.98414	1.44644e-08	2.5117e-06	9.29693
ACPP	1.12088	3.0041	5.97516	1.5127e-08	2.59493e-06	8.6748
AL160286.1	1.98274	-4.45748	5.96221	1.61361e-08	2.74308e-06	9.19723
LYPD8	2.01521	3.02354	5.94293	1.77607e-08	3.01023e-06	8.49449
NXPE2	1.51812	1.90816	5.93865	1.81425e-08	3.04757e-06	8.63102
CHRM1	1.91415	-2.51263	5.9312	1.88265e-08	3.15311e-06	8.97381
GCG	3.49087	-1.16938	5.91951	1.99505e-08	3.31197e-06	8.77956
HGD	1.34581	2.75596	5.89301	2.27495e-08	3.70065e-06	8.29826
TFF3	1.19539	7.75127	5.89054	2.30291e-08	3.73541e-06	7.5933
LINC02023	2.27501	-3.32659	5.87962	2.43055e-08	3.91997e-06	8.76158
UGT1A8	2.48472	0.431386	5.86932	2.55748e-08	4.10131e-06	8.42595
SLC4A4	2.10924	3.93848	5.86867	2.56568e-08	4.10284e-06	7.98079
RAD17P1	1.68712	-0.346975	5.84478	2.88629e-08	4.49678e-06	8.38547
RETNLB	2.45998	-2.68647	5.84386	2.8994e-08	4.49678e-06	8.57033
SLC6A7	1.00889	0.715844	5.84214	2.92403e-08	4.52258e-06	8.31333
AC099521.3	1.065	-0.371378	5.83714	2.99692e-08	4.61012e-06	8.41003
LRRC19	1.62523	4.84888	5.83596	3.01431e-08	4.61181e-06	7.76076
ABCC13	1.69377	-0.363028	5.82984	3.10631e-08	4.72702e-06	8.33845
CHST5	2.05132	1.13839	5.82532	3.17621e-08	4.82043e-06	8.12791
LINC01344	1.86884	-4.9655	5.81929	3.2717e-08	4.94309e-06	8.52018
AL133373.2	2.04218	-3.21945	5.81875	3.28037e-08	4.94309e-06	8.47337
AC092384.1	1.65433	-4.19772	5.81857	3.28323e-08	4.94309e-06	8.52022
AC103923.1	1.35851	-3.10065	5.818	3.29244e-08	4.94381e-06	8.49098
AGR3	1.66121	4.18423	5.81161	3.39732e-08	5.07437e-06	7.68288
AC008870.3	1.63763	-3.36242	5.81046	3.41662e-08	5.08978e-06	8.44574
DPF3	1.11204	0.080953	5.80159	3.56841e-08	5.24774e-06	8.18231
KIF19	1.45649	-0.0647935	5.78621	3.84766e-08	5.57064e-06	8.11743
LINC01725	1.85497	-4.00949	5.75485	4.48473e-08	6.25329e-06	8.21474
VSTM5	1.43184	-0.142957	5.75485	4.48486e-08	6.25329e-06	7.94278
TMEM72	2.02619	-0.758353	5.75157	4.55708e-08	6.32284e-06	8.00368
PTGDR2	1.5222	-0.45525	5.74843	4.62747e-08	6.38919e-06	7.96969
AL138916.2	1.41104	-3.1483	5.74573	4.6887e-08	6.4423e-06	8.15429
LGALS9B	2.21397	0.0140726	5.7446	4.71456e-08	6.45904e-06	7.89141
B3GNT7	2.01202	4.54832	5.74276	4.7571e-08	6.48086e-06	7.30629
SMAD9	1.07139	3.43707	5.74252	4.76256e-08	6.48086e-06	7.53778
NRG4	2.14457	-3.35494	5.7412	4.79337e-08	6.50714e-06	8.12548
AL158064.2	1.78904	-2.11747	5.73183	5.01712e-08	6.74003e-06	8.02878
GUCA2A	2.31605	2.14921	5.73042	5.05155e-08	6.76036e-06	7.57608
AL160276.1	1.87305	-2.19578	5.72584	5.16548e-08	6.89653e-06	7.98613
AC005056.1	1.45614	-1.68734	5.70394	5.74531e-08	7.59897e-06	7.86459
CA12	1.09842	6.25804	5.67833	6.50448e-08	8.50375e-06	6.82383
SOSTDC1	2.06041	1.27945	5.66843	6.82332e-08	8.73894e-06	7.41177
UNC5D	1.97585	-2.44858	5.66565	6.91559e-08	8.79741e-06	7.72757
AC011523.1	2.26604	-5.46473	5.66249	7.02194e-08	8.89273e-06	7.78194
BMP5	1.92158	1.20013	5.65391	7.31923e-08	9.22794e-06	7.32646
AC093642.2	1.72021	-3.54108	5.63858	7.88078e-08	9.8265e-06	7.66664
AC092902.5	1.52873	-0.197682	5.6322	8.12655e-08	1.00226e-05	7.423
GPT	1.5796	2.26672	5.62613	8.36749e-08	1.02306e-05	7.07054
FMO5	1.02334	4.19775	5.62152	8.55539e-08	1.04378e-05	6.8637
TTC6	1.79391	-1.50091	5.60824	9.11926e-08	1.0891e-05	7.3663
RASD1	1.33766	2.41622	5.57311	1.07915e-07	1.26741e-05	6.85518
AC009163.2	2.20099	1.52133	5.56736	1.10927e-07	1.29207e-05	6.86393
CAPN6	2.33137	0.138742	5.5636	1.12937e-07	1.31009e-05	7.06758
DUOXA2	2.13679	4.2158	5.55204	1.1935e-07	1.37603e-05	6.44127
AC073133.2	1.80645	-1.69361	5.54635	1.22631e-07	1.40243e-05	7.15818
AL157935.2	1.69453	0.00264793	5.54541	1.23183e-07	1.40316e-05	6.97375
GSTA1	1.94386	0.0785999	5.52895	1.33237e-07	1.50548e-05	6.88103
AL133383.1	1.81421	-3.9999	5.51838	1.40111e-07	1.57685e-05	7.12026
PP14571	1.9268	-4.08884	5.51438	1.42802e-07	1.59445e-05	7.10698
AL356275.1	1.15628	-1.62761	5.5075	1.47549e-07	1.63996e-05	6.971
FAM135B	2.0751	-2.1548	5.48369	1.6519e-07	1.80237e-05	6.86587
PCSK1	2.61389	2.58204	5.48362	1.65244e-07	1.80237e-05	6.41343
KSR2	1.15044	0.510925	5.46465	1.80764e-07	1.93073e-05	6.5623
B3GALT5-AS1	2.57725	-1.29386	5.46209	1.82958e-07	1.94671e-05	6.69061
SCNN1B	2.3766	0.802948	5.46036	1.84467e-07	1.95552e-05	6.48666
FAM46C	1.01794	5.42665	5.45323	1.90776e-07	2.01111e-05	5.88007
LRRC66	1.01878	3.02591	5.45115	1.92664e-07	2.02495e-05	6.19945
RORC	1.04788	3.27993	5.44968	1.94005e-07	2.03378e-05	6.17121
SPINK2	1.65968	-3.52756	5.44532	1.98032e-07	2.06073e-05	6.76183
MMP28	1.38391	2.30959	5.44338	1.99859e-07	2.07593e-05	6.24082
ZG16B	1.12417	4.14512	5.44129	2.01833e-07	2.0905e-05	6.00024
FOXA1	1.50017	2.73515	5.43137	2.11495e-07	2.16452e-05	6.08992
SYTL5	1.35371	3.51603	5.43103	2.1183e-07	2.16452e-05	6.04849
LRRC31	1.11701	3.87724	5.43007	2.12787e-07	2.17039e-05	5.99547
AC009135.1	1.96882	-5.85322	5.42801	2.14867e-07	2.18374e-05	6.69399
ENPP7P11	1.35646	-1.34722	5.4155	2.27886e-07	2.30365e-05	6.52134
NPY1R	2.03023	0.241784	5.41225	2.31392e-07	2.33076e-05	6.34217
AC015908.2	1.61357	-3.92422	5.40612	2.38156e-07	2.38774e-05	6.6192
AC139493.2	1.70834	-4.17192	5.40598	2.38314e-07	2.38774e-05	6.62206
MYPN	1.94867	-2.36615	5.40148	2.43394e-07	2.43004e-05	6.50122
RCC2P6	1.35056	-2.97693	5.40091	2.44052e-07	2.43044e-05	6.55953
AC005833.2	1.36041	-0.376162	5.4007	2.44294e-07	2.43044e-05	6.35909
NANOGP7	1.87639	-4.29595	5.37414	2.76658e-07	2.72371e-05	6.4796
CNGA1	1.20284	0.421968	5.36116	2.93969e-07	2.86919e-05	6.10806
NWD1	1.48146	0.308049	5.35983	2.95795e-07	2.87708e-05	6.10784
AC139749.1	1.30733	-0.499528	5.34953	3.10361e-07	2.98065e-05	6.12655
SH2D6	1.55217	-2.70854	5.34655	3.14708e-07	2.99921e-05	6.30011
LEFTY1	2.30637	5.17148	5.34296	3.20027e-07	3.04477e-05	5.4354
SMIM31	1.25971	3.65545	5.33904	3.25916e-07	3.0801e-05	5.58946
AC004947.2	1.84734	-3.33609	5.33318	3.34944e-07	3.14442e-05	6.26626
AL158064.1	1.81306	-4.43232	5.33191	3.36923e-07	3.15776e-05	6.29802
AC090152.1	1.09724	-1.1199	5.31085	3.71577e-07	3.43142e-05	6.03143
KLHDC7A	1.40207	0.392854	5.307	3.78284e-07	3.4651e-05	5.85656
AC109446.3	1.27804	-1.71449	5.3008	3.89325e-07	3.53985e-05	6.03504
AF064860.2	1.70559	-4.11921	5.30014	3.90514e-07	3.53985e-05	6.15548
C2orf72	1.09772	4.08252	5.29994	3.90868e-07	3.53985e-05	5.36451
NELL1	2.04209	-1.7903	5.29795	3.945e-07	3.55609e-05	6.00255
IGFALS	2.16325	-2.20089	5.28836	4.12425e-07	3.6883e-05	5.99408
SYT10	2.20949	-4.10634	5.28452	4.19825e-07	3.73166e-05	6.07341
AL445644.1	2.12258	-5.51026	5.27866	4.3136e-07	3.81544e-05	6.04554
NMRAL2P	1.29765	-0.122876	5.27342	4.41937e-07	3.88472e-05	5.77543
AC092384.3	1.4006	-1.9995	5.27285	4.43108e-07	3.88897e-05	5.93225
ZNF648	1.73955	-4.00219	5.26901	4.5103e-07	3.94627e-05	6.01422
AC103740.1	1.60178	-2.07712	5.26734	4.54536e-07	3.95859e-05	5.91733
AC005753.1	1.531	-4.11106	5.26332	4.63038e-07	4.02644e-05	5.99642
UGT1A7	1.80716	-1.87545	5.25409	4.83186e-07	4.16962e-05	5.83549
SELENOP	1.27913	7.83548	5.2526	4.86516e-07	4.18559e-05	4.5906
UGT1A9	2.16331	-2.94955	5.22346	5.56348e-07	4.68665e-05	5.76168
AXDND1	1.44517	-0.609377	5.21975	5.65928e-07	4.7467e-05	5.55889
SPTSSB	1.92767	-1.61686	5.20574	6.03483e-07	4.98723e-05	5.5732
ABCA12	2.40969	-0.053293	5.20329	6.10303e-07	5.03624e-05	5.36716
PIGR	2.00928	11.3483	5.20105	6.16612e-07	5.07352e-05	3.50848
RHBDL3	1.42721	-1.11818	5.18996	6.4873e-07	5.30693e-05	5.50171
AC093668.2	2.81106	-2.03795	5.18955	6.49942e-07	5.30918e-05	5.51607
SDK2	1.01195	0.779116	5.17566	6.92547e-07	5.59264e-05	5.26631
ANO5	1.61313	1.66122	5.17128	7.06523e-07	5.68118e-05	5.10464
AC068587.1	1.50666	-1.71929	5.17042	7.09315e-07	5.68733e-05	5.45033
TTC39A-AS1	1.30197	-1.96486	5.16907	7.1368e-07	5.69024e-05	5.46541
NTRK2	1.72392	1.30665	5.1656	7.25071e-07	5.75674e-05	5.13515
AC097493.4	1.36602	-1.96802	5.15906	7.47042e-07	5.88987e-05	5.4261
MUC1	1.04862	4.77341	5.13788	8.22632e-07	6.3705e-05	4.55513
AF121897.1	1.47608	-4.32772	5.13467	8.3472e-07	6.41149e-05	5.44445
PHGR1	1.09293	6.24948	5.13409	8.36922e-07	6.41969e-05	4.32387
LGALS9C	1.89859	0.127778	5.13251	8.42953e-07	6.44632e-05	5.10053
HHLA2	1.11161	4.33612	5.13199	8.44949e-07	6.44632e-05	4.5802
TTLL6	1.06486	0.43454	5.12484	8.72834e-07	6.60565e-05	5.02626
CDHR5	1.12244	4.86347	5.11422	9.15925e-07	6.87624e-05	4.45442
DNASE1L3	1.66698	1.32255	5.11394	9.17092e-07	6.87624e-05	4.85299
SLC16A9	1.08068	3.6143	5.11118	9.286e-07	6.95332e-05	4.59335
MUC12	1.80222	6.07815	5.10732	9.44999e-07	7.03888e-05	4.25977
ESR2	1.12514	-0.46086	5.10549	9.52843e-07	7.0694e-05	5.05714
DISP2	1.0782	0.764336	5.09304	1.00804e-06	7.43994e-05	4.86866
AC011365.2	2.12594	-5.43193	5.08591	1.04106e-06	7.64373e-05	5.21706
ADH1C	2.31732	3.94487	5.08303	1.05471e-06	7.72931e-05	4.39706
AL136309.2	1.22037	-3.34041	5.07607	1.08835e-06	7.94974e-05	5.15317
AC092868.1	1.21513	-0.632364	5.0702	1.11752e-06	8.15229e-05	4.90487
CFAP73	1.55904	-3.80354	5.06785	1.12943e-06	8.22858e-05	5.13505
SBSPON	2.11718	1.24727	5.06084	1.16566e-06	8.45988e-05	4.63925
PLA2G2A	2.18963	2.76544	5.04896	1.22963e-06	8.86726e-05	4.34642
BMX	1.1333	-0.0813031	5.04591	1.24661e-06	8.93617e-05	4.78045
KLHL32	1.22974	0.559314	5.04079	1.27558e-06	9.11737e-05	4.68101
AC004034.1	1.96745	-4.7246	5.03512	1.3085e-06	9.34085e-05	5.00978
LINC01443	1.87919	-2.74733	5.032	1.32692e-06	9.4366e-05	4.90268
AC002511.1	1.44895	-2.82573	5.03026	1.33733e-06	9.48685e-05	4.92166
BTNL8	1.37151	3.13665	5.02656	1.35965e-06	9.60906e-05	4.2615
KCNJ16	2.29239	-3.42762	5.02419	1.3742e-06	9.68769e-05	4.89064
SLC6A19	2.62552	-2.32128	5.01954	1.40314e-06	9.84264e-05	4.81438
FKBP4P1	1.56829	-3.6943	5.013	1.44479e-06	0.000100477	4.8966
DNAJC12	1.14664	2.37647	5.00663	1.48651e-06	0.000103251	4.30085
ALDH3A1	1.25428	1.79871	5.00507	1.49693e-06	0.00010372	4.36435
AL133325.3	1.79423	-4.30098	4.9833	1.64964e-06	0.000112196	4.78653
AC003991.1	1.27815	-0.681255	4.98033	1.67163e-06	0.000113328	4.5536
AL121722.1	2.35489	2.44333	4.97465	1.71448e-06	0.000115554	4.13738
AC009495.1	1.44881	-4.10035	4.97003	1.7501e-06	0.000117106	4.73227
KCNK10	1.35661	0.647662	4.9664	1.77853e-06	0.000118588	4.31717
FABP2	1.86203	2.71113	4.95105	1.90409e-06	0.000125045	3.98682
RPS6KA6	1.21087	2.8554	4.94162	1.98539e-06	0.000129334	4.0419
IGHA2	2.18633	7.15153	4.92254	2.1603e-06	0.00013834	3.18432
ENTPD3	1.52543	-1.23935	4.91634	2.22031e-06	0.000141066	4.32391
UGT1A4	1.856	-3.06773	4.91517	2.23179e-06	0.000141559	4.44456
NEU4	1.41142	1.90005	4.91258	2.25747e-06	0.000142945	3.96636
AC130456.2	1.41145	-1.34034	4.89953	2.39122e-06	0.000150238	4.24921
AC005077.4	1.30467	-1.96508	4.89834	2.40376e-06	0.000150692	4.30514
SLC6A14	1.76868	3.84067	4.87488	2.66515e-06	0.000164707	3.48201
SCIN	1.1788	3.86584	4.86757	2.75201e-06	0.000169519	3.5299
MUC5AC	2.30276	1.87751	4.86438	2.79079e-06	0.000171535	3.6766
PRUNE2	1.14393	5.6637	4.86402	2.79526e-06	0.000171624	3.28066
CRYM	1.06438	1.58614	4.86202	2.81983e-06	0.000172757	3.78216
FAM189A2	1.26675	-1.44172	4.86147	2.82668e-06	0.00017299	4.10544
COL4A6	1.64544	0.421203	4.85982	2.84712e-06	0.000174052	3.8806
AC130456.7	1.18429	-1.39773	4.85625	2.89206e-06	0.000176229	4.08621
CEACAM7	1.96417	6.70908	4.84979	2.97506e-06	0.0001806	2.96404
AC058791.1	1.40355	-1.57035	4.82952	3.25058e-06	0.000194404	3.98593
EFNA5	1.09885	0.839627	4.82941	3.25214e-06	0.000194404	3.7405
SATB2-AS1	1.76753	1.75049	4.82537	3.31001e-06	0.000197655	3.6295
LINC01915	1.05665	-0.782264	4.8244	3.32414e-06	0.000198289	3.90355
CKB	1.27398	6.72197	4.81154	3.51566e-06	0.000207743	2.86295
PRIMA1	1.73864	-3.83768	4.80529	3.61264e-06	0.000212366	4.03426
PYY	2.66125	-3.22211	4.80158	3.67144e-06	0.000214929	3.94665
GUCA2B	2.46327	-1.94742	4.79393	3.79548e-06	0.000221048	3.81822
SLC9A4	1.81996	-3.86654	4.78836	3.88832e-06	0.000225526	3.96259
FAM221B	1.71963	-4.38124	4.7798	4.03544e-06	0.00023263	3.94172
MS4A8	1.64014	1.03039	4.77801	4.06695e-06	0.000234208	3.46039
AC012236.1	1.22594	-1.95507	4.77452	4.12875e-06	0.000237043	3.78452
SNX18P8	2.03923	-5.32196	4.7637	4.32671e-06	0.000246658	3.87357
AC127526.2	1.49641	-3.51533	4.75885	4.41842e-06	0.000250624	3.83772
LINC00589	1.38741	-3.10943	4.75337	4.52422e-06	0.000255856	3.77636
OR5G3	1.58985	-5.45147	4.75177	4.55566e-06	0.00025712	3.80848
AC009509.4	1.48059	-4.51808	4.75074	4.57591e-06	0.000257492	3.83727
KLB	1.23675	-1.63161	4.74161	4.7598e-06	0.00026599	3.61207
BARX2	1.21116	0.63942	4.73543	4.88832e-06	0.000272365	3.32864
AC073283.2	1.52382	-5.13798	4.7332	4.93547e-06	0.000274722	3.76464
GAL3ST2	1.29312	0.820878	4.71852	5.25725e-06	0.000290066	3.2996
EYS	1.55731	-2.97807	4.7169	5.29381e-06	0.000291799	3.63231
CNTN3	1.35046	0.443132	4.71405	5.35915e-06	0.000294826	3.30423
SULT1A2	1.3246	-0.430698	4.7103	5.44594e-06	0.00029844	3.36976
UGT1A5	1.86924	-3.39626	4.7039	5.59774e-06	0.000303527	3.58999
FGFR2	1.0094	3.60876	4.70103	5.66681e-06	0.000306682	2.85274
HDAC1P1	1.10666	-2.04478	4.70031	5.68454e-06	0.000307057	3.50272
MEP1A	1.41574	5.84487	4.69718	5.76113e-06	0.000310011	2.52714
SCARA5	1.51503	2.0295	4.69128	5.90852e-06	0.000315892	3.02122
GP9	1.8999	-5.32848	4.68749	6.00522e-06	0.000320103	3.56381
AC009163.6	1.64906	-4.85642	4.68562	6.05345e-06	0.000322067	3.56573
C10orf99	1.46806	4.9855	4.67044	6.45906e-06	0.000339499	2.54741
SI	2.26754	3.5622	4.66351	6.65264e-06	0.000348703	2.61787
AP002754.1	1.60748	-4.88519	4.65485	6.90271e-06	0.000360143	3.42435
GPR15	1.97267	0.927117	4.65251	6.9719e-06	0.00036275	2.94123
GRIA4	1.7344	-1.65759	4.64786	7.11124e-06	0.000367299	3.24021
ITLN2	2.5132	-3.66533	4.64299	7.25994e-06	0.000373092	3.34289
COLCA1	1.51209	1.60544	4.64143	7.30841e-06	0.000374904	2.86778
RPS3AP29	1.46209	-4.48958	4.64133	7.31146e-06	0.000374904	3.38816
ENKUR	1.2011	-0.706196	4.63987	7.35685e-06	0.000376891	3.0956
AC087311.1	1.45042	-5.52073	4.62794	7.73888e-06	0.000391852	3.3044
AC093277.1	1.86937	-5.70399	4.62542	7.82221e-06	0.000394659	3.29028
CASP5	1.11486	3.17551	4.61804	8.07058e-06	0.000405024	2.54079
TMEM210	1.92973	-5.83946	4.6022	8.62995e-06	0.000427039	3.19434
AC073133.1	1.43856	-4.93065	4.59932	8.73533e-06	0.000430748	3.2174
ISX	1.50426	2.97079	4.59587	8.86364e-06	0.000436314	2.535
HAPLN1	1.08679	1.92444	4.588	9.16279e-06	0.000449456	2.59708
TMEM236	1.26466	2.71529	4.57861	9.5326e-06	0.000464799	2.47352
BX255925.1	1.09252	-1.11833	4.5782	9.54916e-06	0.000465166	2.92823
C16orf89	1.66343	-2.65561	4.57496	9.68024e-06	0.000469277	3.03497
AC107980.1	1.7453	-3.489	4.57089	9.84741e-06	0.000475642	3.0707
MROH3P	1.28691	-1.44567	4.53646	1.13771e-05	0.000537154	2.77154
CLCA2	1.78375	-2.68958	4.52997	1.16902e-05	0.000550101	2.84234
JCHAIN	1.85781	7.96422	4.52701	1.18358e-05	0.000555564	1.40128
GPR55	1.10063	-0.919998	4.52471	1.19498e-05	0.000558599	2.6868
AGBL4	1.63962	-3.06813	4.51423	1.24841e-05	0.000576439	2.79402
USH2A	1.07625	-2.2161	4.4888	1.38773e-05	0.000627813	2.67002
IGHA1	1.77631	7.82543	4.47839	1.44897e-05	0.000649444	1.25169
KRT20	1.05182	8.01324	4.4677	1.51463e-05	0.000674599	1.25669
TFF1	1.62001	4.37935	4.46462	1.53406e-05	0.000680576	1.73755
PPP1R9A	1.19589	4.73283	4.46138	1.55473e-05	0.000687592	1.71956
MS4A12	2.7205	1.31631	4.44572	1.65864e-05	0.000727295	2.04308
DHRS9	1.49977	3.99747	4.43631	1.72422e-05	0.00074909	1.67958
AC012317.1	1.34996	-4.87813	4.4332	1.74643e-05	0.000755838	2.58295
AL133384.1	1.12003	-4.3586	4.43273	1.74985e-05	0.000756506	2.57903
HTR4	1.53371	-1.19951	4.43243	1.75198e-05	0.000756506	2.32729
PAPPA2	1.48567	-0.692115	4.43076	1.76411e-05	0.00076036	2.28497
BTNL3	1.20509	3.39991	4.43068	1.76468e-05	0.00076036	1.75974
INSM1	1.51508	-2.42132	4.42588	1.79986e-05	0.000773051	2.40776
AQP3	1.03115	3.04509	4.42337	1.81851e-05	0.000780471	1.80191
EDN3	1.39284	1.78781	4.40878	1.9308e-05	0.000815677	1.88881
PRO1804	1.28077	-2.66561	4.40461	1.9641e-05	0.000826659	2.37887
SLC28A2	2.52815	1.29558	4.38811	2.10133e-05	0.000876597	1.79879
AL109936.2	1.20203	-3.15308	4.3817	2.15709e-05	0.000895895	2.31304
HAGLR	1.13304	1.41327	4.38097	2.16352e-05	0.000897907	1.84958
AKR1B10	1.47209	3.73415	4.37755	2.19398e-05	0.000909853	1.48039
LINC02362	1.05524	0.727417	4.37018	2.26094e-05	0.000932191	1.88949
CHGB	1.78839	-0.779737	4.36898	2.27198e-05	0.000936061	2.02812
CA1	3.13838	0.490888	4.36396	2.31894e-05	0.000949877	1.80606
LINC02512	1.59194	-4.89086	4.36038	2.35301e-05	0.00096105	2.29383
AP002800.1	1.2919	-1.41867	4.35946	2.36181e-05	0.000963256	2.0776
PLAC8	1.18268	5.54354	4.35901	2.3662e-05	0.00096435	1.16979
AC007218.1	1.47877	-5.59119	4.34246	2.53076e-05	0.0010175	2.20441
NAT2	1.07436	2.26263	4.33528	2.6056e-05	0.00104167	1.55505
SCNN1G	2.03489	-2.78645	4.33223	2.63797e-05	0.00105164	2.07108
LHX4	1.14125	-2.44689	4.32974	2.66471e-05	0.00105618	2.05059
KIAA0087	1.70666	-5.53583	4.32583	2.70727e-05	0.00106724	2.12527
AC020633.1	1.29714	-4.91917	4.31981	2.77393e-05	0.00109048	2.14675
AL078645.2	1.0258	-2.14429	4.31498	2.8287e-05	0.0011074	1.9947
AC126178.1	1.41937	-4.57497	4.31361	2.84437e-05	0.00111046	2.11964
LINC02384	1.16302	-1.12876	4.31319	2.8492e-05	0.00111082	1.86467
AC007386.2	1.10363	-2.26087	4.30396	2.95733e-05	0.00114508	1.94623
SAXO2	1.0103	-1.68491	4.29911	3.0157e-05	0.00116246	1.89401
AC097493.2	1.15587	-0.901854	4.29302	3.09067e-05	0.00118523	1.80287
MYRIP	1.02388	2.94751	4.28839	3.14872e-05	0.00120274	1.32315
COL2A1	1.54387	-2.58952	4.27326	3.34608e-05	0.00126217	1.87597
AC092894.1	1.53823	-1.5932	4.27205	3.36238e-05	0.00126683	1.75869
SLC30A8	1.53805	-4.88242	4.27192	3.36417e-05	0.00126683	1.96286
CD177	1.77783	2.43408	4.27042	3.38443e-05	0.0012726	1.24874
FAM189A1	1.80786	-0.47581	4.26264	3.49169e-05	0.00130297	1.63858
DMBT1	1.9061	7.16082	4.26124	3.51136e-05	0.00130859	0.509404
GLP2R	1.14216	-0.0102903	4.24813	3.70045e-05	0.0013638	1.52968
C4BPA	1.32895	2.02486	4.24242	3.78579e-05	0.00139162	1.21723
KCNMB2	1.44473	-3.66959	4.23908	3.83653e-05	0.00140844	1.80271
EEF1A1P28	1.34857	-5.48139	4.23676	3.87225e-05	0.00141788	1.80265
LINC02541	1.20485	-4.4408	4.2361	3.8824e-05	0.00141793	1.8323
HOTTIP	1.23597	3.33131	4.23397	3.91562e-05	0.0014273	1.05673
PKD1L3	1.29874	-2.16748	4.22622	4.03832e-05	0.00145887	1.66339
AL596223.1	1.5818	-2.85003	4.22547	4.05044e-05	0.00146232	1.67066
AGBL1	1.41378	-3.70334	4.22342	4.08359e-05	0.00147147	1.74534
DANT2	1.3834	-0.599094	4.22116	4.12048e-05	0.00148099	1.46661
AC010998.3	1.75016	-5.17587	4.22068	4.12841e-05	0.0014829	1.75858
FAM151A	1.54744	-4.77498	4.21648	4.19801e-05	0.00150408	1.75101
SSTR1	1.07857	0.630421	4.20987	4.30963e-05	0.0015363	1.28241
F11-AS1	1.81154	-5.2099	4.20565	4.3824e-05	0.00156126	1.70038
AL359273.1	1.11489	-3.47254	4.20391	4.41287e-05	0.00157013	1.67256
AC005821.1	1.49569	-5.2423	4.19786	4.51988e-05	0.00160116	1.66424
UNC5B-AS1	1.44893	-4.16235	4.19412	4.58747e-05	0.00162004	1.65278
MTAPP2	1.35477	-4.96134	4.1895	4.67215e-05	0.00164481	1.64748
LINC00323	1.28108	-3.58458	4.17577	4.93262e-05	0.0017194	1.57186
TINCR	1.19801	-1.64724	4.17508	4.94614e-05	0.00172305	1.4265
ENPP6	1.33058	-1.82341	4.17448	4.95796e-05	0.00172505	1.40996
NPY4R	1.1462	0.45856	4.16411	5.16481e-05	0.00178048	1.16305
AC104123.1	1.3199	-5.24186	4.16398	5.16759e-05	0.00178048	1.56288
AC009163.5	1.5987	-4.16579	4.15952	5.25907e-05	0.00180103	1.51657
AC004066.2	1.14518	-4.62909	4.15922	5.26521e-05	0.00180205	1.55132
BEST4	1.33798	-1.30724	4.15776	5.29568e-05	0.00181029	1.30454
CCDC129	1.5572	-2.1995	4.14685	5.52776e-05	0.00187603	1.34363
OLFM4	2.20307	8.84332	4.14182	5.63803e-05	0.00190545	-0.187013
ABCG8	1.66919	-3.29567	4.13476	5.79645e-05	0.00195084	1.35367
CHST9	1.5641	-5.07781	4.132	5.85946e-05	0.0019662	1.43989
AL133370.1	1.48526	0.544718	4.13083	5.88639e-05	0.00197173	0.981454
GUCY2GP	1.07133	-2.4261	4.12912	5.92583e-05	0.00198026	1.32288
ESRRG	1.67257	-0.513619	4.12409	6.04384e-05	0.00201138	1.10614
TRIM40	1.0752	1.01062	4.1151	6.26016e-05	0.00207093	0.862877
PCDH20	1.55945	2.72514	4.11205	6.33507e-05	0.00208987	0.70013
DAO	1.65906	-4.85766	4.11056	6.37209e-05	0.00209964	1.36039
RFX6	1.62152	-3.78827	4.09596	6.74539e-05	0.00219706	1.26373
IGKV1OR9-2	1.69793	-3.50708	4.09544	6.75914e-05	0.00220028	1.24577
PPIAP19	1.15772	-3.86814	4.0938	6.80234e-05	0.00221307	1.28256
LINC02057	1.4815	-3.46194	4.09048	6.89073e-05	0.00223788	1.23089
EYA2	1.04887	-0.605933	4.08916	6.92613e-05	0.0022456	1.00228
AC027117.1	1.07146	-2.30274	4.08724	6.97825e-05	0.00225721	1.1472
LINC00940	1.49018	-5.65862	4.0871	6.98188e-05	0.00225721	1.23202
PROM2	1.12668	2.50522	4.08319	7.08886e-05	0.00228267	0.576345
GRIK3	1.05142	-0.376696	4.08166	7.1313e-05	0.00229373	0.974506
TNFRSF13B	1.4041	-2.71375	4.07245	7.39065e-05	0.00235573	1.11005
ATP5A1P3	1.27738	-5.06464	4.07141	7.42049e-05	0.00236391	1.22188
TMEM253	1.10783	-1.26591	4.0686	7.50182e-05	0.00238579	0.987419
AC139769.1	1.21635	2.58853	4.04981	8.06768e-05	0.00252217	0.500478
AC007906.1	1.07172	-4.20744	4.04977	8.06877e-05	0.00252217	1.14624
AMPD1	1.52882	-1.82606	4.04923	8.08572e-05	0.00252607	0.943514
KBTBD12	1.77793	0.496944	4.04598	8.18791e-05	0.00255096	0.690246
AL365295.1	1.0711	-2.87584	4.04398	8.25133e-05	0.00256726	1.03287
UCN3	1.70164	-3.25127	4.04358	8.26398e-05	0.00256731	1.03698
IL19	1.62826	-4.57754	4.04095	8.34838e-05	0.00258672	1.1075
AC097468.1	1.30437	-3.16105	4.03516	8.53662e-05	0.00262921	1.01878
ADH6	1.36669	1.03663	4.03379	8.58204e-05	0.00263832	0.566506
VLDLR-AS1	1.27958	-3.34551	4.03028	8.69889e-05	0.00266758	1.02329
TRHDE-AS1	1.65519	-5.02822	4.02854	8.75732e-05	0.00268259	1.0487
HSD3B2	2.12711	-3.94454	4.018	9.11933e-05	0.00277696	0.979818
INSL5	2.64712	-3.10919	4.01527	9.21554e-05	0.00279273	0.885634
CDKN2B-AS1	1.37981	0.243538	4.01104	9.36646e-05	0.00282636	0.580259
LINC02489	1.39734	-5.02929	3.99937	9.79473e-05	0.00292768	0.959574
SLC17A8	1.49492	-4.87373	3.99699	9.88438e-05	0.00294652	0.950391
AC105918.1	1.54961	-6.15418	3.99586	9.92742e-05	0.00295079	0.857625
STXBP5L	1.60797	-2.77413	3.99579	9.92988e-05	0.00295079	0.866073
LINC01687	1.75631	-5.68864	3.98699	0.000102698	0.00302794	0.876666
AC129507.3	1.10654	-3.36927	3.9837	0.000103994	0.00305817	0.863249
PROM1	1.0323	6.38958	3.98145	0.000104894	0.00307621	-0.302208
AC105233.1	1.5709	-5.29155	3.98135	0.000104933	0.00307621	0.877845
CCDC60	1.93564	-3.04709	3.97984	0.000105539	0.00309078	0.798575
AC004870.2	1.47662	-5.08426	3.97558	0.000107267	0.0031349	0.874213
BNIP3P4	1.44172	0.5358	3.9725	0.000108535	0.00316705	0.423317
KRTAP13-2	1.91117	-5.07194	3.97139	0.000108996	0.00317764	0.848082
NPY2R	1.8378	-4.45555	3.96853	0.000110186	0.00320201	0.834274
SV2C	1.62611	-1.35296	3.9675	0.000110619	0.00321164	0.652252
IGHE	1.49067	-3.43056	3.96748	0.000110631	0.00321164	0.770254
HMGN1P7	1.24576	-5.17692	3.96675	0.000110935	0.00321883	0.856773
AC084083.1	1.62841	-5.69629	3.96307	0.000112501	0.00325591	0.810948
AL139383.1	1.10027	-3.57236	3.95876	0.000114358	0.00329896	0.786272
SDR16C5	1.16596	3.31327	3.95868	0.000114396	0.00329896	-0.00835411
ABCB11	1.24759	-1.56016	3.95717	0.000115054	0.00331455	0.588818
RN7SKP239	1.15568	-5.51201	3.94565	0.000120196	0.00343124	0.742956
AC008691.1	1.10669	-3.4388	3.94006	0.00012277	0.0034921	0.707003
CEACAM22P	1.21118	-4.18446	3.93368	0.000125771	0.00355454	0.719128
AC027612.1	1.44362	-4.54261	3.9295	0.000127775	0.00359967	0.712527
LNX1-AS2	1.18717	-3.95636	3.92823	0.000128387	0.00361046	0.69463
CPB1	1.66457	-4.80117	3.92427	0.000130325	0.00365408	0.695239
LINC02421	1.52324	-5.58239	3.91567	0.000134625	0.0037616	0.644082
SLC13A2	1.80023	-1.08606	3.91319	0.000135888	0.0037894	0.393079
NPY4R2	1.25311	-0.0531606	3.91053	0.000137258	0.00380883	0.286577
LINC01644	1.39575	-5.46477	3.91024	0.000137408	0.00381114	0.644639
LINC02473	1.32909	-3.23534	3.90847	0.000138328	0.00383289	0.587059
AC022075.1	1.03485	-0.385532	3.90833	0.0001384	0.00383302	0.299612
GDPD2	1.26816	0.0571432	3.90762	0.000138768	0.00383759	0.243814
AP002358.1	1.54403	-6.11198	3.90502	0.000140134	0.00387158	0.544088
KRT1	1.35538	-5.5021	3.89986	0.000142883	0.00393218	0.598304
AC090236.2	1.02063	-2.68829	3.89962	0.000143008	0.0039337	0.522077
HOXB13	1.24181	3.66402	3.89759	0.000144108	0.00395051	-0.278294
TCN1	1.72826	1.69762	3.89611	0.000144909	0.00397054	-0.041303
AC093323.2	1.03211	-2.5776	3.89393	0.0001461	0.00399519	0.496095
AC025423.4	1.19529	-4.54612	3.89382	0.000146161	0.00399519	0.598559
SCEL	1.25258	0.554027	3.88945	0.00014858	0.00403791	0.148134
AC007569.1	1.36552	-4.10415	3.87592	0.000156306	0.00420147	0.502268
LINC01301	1.27361	-1.26582	3.8758	0.00015638	0.00420147	0.300769
FAM3D-AS1	1.35231	-5.91587	3.87027	0.000159646	0.00426897	0.454433
POU2AF1	1.29299	1.34718	3.8687	0.00016059	0.00429217	-0.0528757
LINGO4	1.07258	-3.9108	3.86758	0.000161261	0.00430004	0.482234
UPK3A	1.60214	-1.80164	3.84671	0.000174319	0.00457293	0.251474
AC099508.1	1.10855	-4.57179	3.84668	0.000174335	0.00457293	0.435757
AC022509.3	1.12054	-4.69818	3.83856	0.000179686	0.00467101	0.406223
AC106882.1	1.41352	-2.87688	3.83709	0.000180667	0.00469146	0.27669
AL590627.1	1.09991	-2.45935	3.83551	0.000181734	0.00471483	0.278342
AP000866.2	1.00116	-1.64507	3.8335	0.000183095	0.00474389	0.178662
AL583856.2	1.11613	-4.55373	3.82652	0.0001879	0.00483491	0.367611
AL139118.1	1.22582	-5.82189	3.82206	0.000191027	0.00490972	0.303238
AC008033.3	1.09765	-2.24227	3.81464	0.00019635	0.00502269	0.167335
NEUROD1	1.6037	-4.78567	3.81386	0.000196918	0.00503264	0.309063
NDST4	1.55276	-5.29261	3.80963	0.000200027	0.00508913	0.2926
AC004066.1	1.18618	-4.29131	3.80862	0.000200774	0.00510126	0.294964
CLEC4F	1.32986	-3.5249	3.80472	0.000203686	0.00516136	0.244714
AC009407.1	1.22073	-3.543	3.79327	0.000212477	0.0053316	0.196767
TRIM58	1.50118	-1.55299	3.79041	0.000214727	0.00537616	0.00739378
AC026150.3	1.0301	-4.96867	3.78716	0.000217308	0.00542877	0.23952
LINC01612	1.49354	-1.58775	3.78206	0.000221426	0.00550215	-0.0223608
AC110792.1	1.14865	-4.29055	3.77931	0.00022368	0.00554155	0.19817
NBPF4	1.40468	-1.05223	3.77787	0.000224862	0.00556104	-0.0874824
SLC26A8	1.06424	-3.06572	3.77521	0.00022707	0.0056034	0.126589
TPO	1.28617	-2.97215	3.77479	0.000227424	0.0056048	0.09667
AC083900.1	1.21465	-3.25849	3.7742	0.000227914	0.00561444	0.113926
TNFRSF17	1.40623	0.324154	3.76317	0.000237322	0.00580578	-0.323578
COL19A1	1.09544	-2.11711	3.75166	0.000247534	0.00601045	-0.0502153
TMIGD1	2.29413	-1.26512	3.74897	0.000249983	0.00605015	-0.238275
CTSE	1.77753	2.43722	3.74661	0.000252146	0.00608428	-0.690558
AC061965.1	1.27894	-4.96259	3.73913	0.000259122	0.00622344	0.0646227
IGHM	1.39553	6.47315	3.73778	0.000260404	0.00624099	-1.26862
IGLV7-43	1.62517	0.232153	3.73719	0.000260969	0.00625188	-0.402476
AC087379.1	1.32238	-3.60535	3.73559	0.000262489	0.00626971	0.00420455
CLDN8	2.81265	-1.62893	3.7342	0.000263829	0.00628847	-0.238148
AC002069.2	1.24311	-4.80228	3.73297	0.000265011	0.00630867	0.0446011
RGS13	1.00699	-1.46194	3.72796	0.000269886	0.0064005	-0.208063
AL355076.3	1.39191	-5.87477	3.72192	0.000275884	0.00649917	-0.0596273
AL133384.2	1.114	-5.09168	3.72131	0.000276491	0.00650979	0.00973069
RN7SL344P	1.09471	-5.34098	3.72039	0.000277422	0.00651912	-0.00668465
AC025265.3	1.20217	-5.18401	3.71596	0.000281918	0.00659467	-0.00702648
AC138058.1	1.07415	-4.63686	3.71292	0.000285053	0.006641	-0.0148338
HMGCLL1	1.12854	-2.75543	3.71221	0.00028578	0.00665202	-0.129319
CLCA4	2.33842	3.30158	3.70843	0.000289732	0.0067219	-0.970574
AC080188.1	1.09406	-3.89194	3.70712	0.000291106	0.00674826	-0.0647046
LINC00402	1.2626	-3.31596	3.70629	0.000291987	0.00676299	-0.113033
C9	1.15487	-4.97619	3.69644	0.000302585	0.00696302	-0.0686741
CHCHD4P3	1.25398	-5.03851	3.69171	0.000307801	0.00705724	-0.0958338
PCDHA4	1.40187	-0.704336	3.69035	0.000309325	0.00708931	-0.363723
PROZ	1.50426	-5.96014	3.68979	0.000309948	0.00709314	-0.178467
AC011504.1	1.3605	-4.04276	3.68857	0.000311309	0.00711749	-0.123625
ZNF536	1.52069	-0.433831	3.68843	0.000311472	0.00711833	-0.454061
OTOP2	1.78547	-4.50414	3.68707	0.000313011	0.00714773	-0.132587
SLC25A24P1	1.62424	-3.3191	3.67669	0.000324943	0.00736671	-0.216589
IGKV1OR-2	1.66413	-4.00115	3.67425	0.000327813	0.00742287	-0.194434
LHFPL3	1.41881	-5.73199	3.672	0.000330476	0.00746823	-0.192942
AL022323.1	1.07528	-4.90366	3.66899	0.000334082	0.00753468	-0.161142
AP000842.3	1.22728	-4.20511	3.66438	0.000339666	0.00762417	-0.195658
AC002511.2	1.13629	-5.31396	3.66329	0.000340994	0.00764185	-0.193674
HES5	1.10698	-1.67716	3.65964	0.00034549	0.00771512	-0.401361
CHP2	1.54638	3.53459	3.65426	0.000352235	0.00783175	-1.04614
CYP4F29P	1.2897	-4.21566	3.64239	0.00036753	0.00807353	-0.272259
VSIG1	1.4179	-1.06762	3.6323	0.000381027	0.00832802	-0.586159
AL391822.1	1.193	-4.05237	3.63087	0.000382981	0.00836105	-0.323822
SLITRK5	1.51906	-2.97626	3.62855	0.000386156	0.00841818	-0.388775
NLRP7	1.38317	-2.38634	3.6276	0.000387478	0.00843643	-0.480688
FREM2	1.68937	1.65666	3.62486	0.000391281	0.00850289	-0.804688
FAM30A	1.13491	1.36791	3.62418	0.000392224	0.00852011	-0.896062
OPN4	1.12572	-6.34441	3.62295	0.000393948	0.00855427	-0.53583
DSCAML1	1.4284	-2.4744	3.62125	0.000396346	0.00858987	-0.468804
NXF3	1.58143	-3.55483	3.61504	0.000405204	0.00873836	-0.418201
ADGRF1	1.26384	0.786768	3.61196	0.000409676	0.00881278	-0.892124
AC073349.1	1.14663	-4.07846	3.61021	0.00041223	0.0088595	-0.379561
CD207	1.12883	-2.13335	3.60796	0.000415542	0.00891715	-0.532187
AC012485.1	1.22387	-4.98245	3.60634	0.000417933	0.00895827	-0.372628
ALKAL2	1.03108	-1.55566	3.60243	0.000423774	0.00906629	-0.594568
SYT2	1.22009	-3.28553	3.59893	0.000429073	0.00914511	-0.456147
LINC01293	1.29497	-4.44895	3.59122	0.000440964	0.00935913	-0.443697
NUGGC	1.06913	0.355064	3.59113	0.000441099	0.00935913	-0.887255
LINC02245	1.14307	-4.65913	3.58264	0.000454555	0.00956576	-0.45134
AL078645.1	1.00954	-4.25259	3.58136	0.000456615	0.00959841	-0.465647
SNTN	1.1582	-3.5552	3.56757	0.000479392	0.00993698	-0.546218
PI3	1.06334	3.91045	3.56016	0.000492052	0.0101216	-1.43517
AC011816.1	1.04909	-4.01359	3.55444	0.000502063	0.0102938	-0.557949
AC099792.1	1.20426	-1.00618	3.55429	0.000502317	0.0102953	-0.766096
TSHR	1.07236	-3.03462	3.55296	0.00050467	0.0103286	-0.648652
AC027117.2	1.01563	-3.10645	3.55207	0.000506251	0.0103521	-0.624934
KY	1.12355	-3.96779	3.54823	0.000513134	0.0104519	-0.583515
VIT	1.3039	-4.55973	3.54378	0.000521206	0.0105611	-0.58874
ANKFN1	1.23371	-2.85183	3.54292	0.000522782	0.0105883	-0.680691
KLHL14	1.05107	-1.68598	3.53923	0.000529579	0.0106991	-0.786523
CYP4F62P	1.1389	-6.46898	3.53825	0.000531393	0.0107317	-0.811904
GGT8P	1.20318	-5.98737	3.53529	0.000536932	0.0108284	-0.699769
PPP1R12BP2	1.76128	-5.85064	3.5305	0.000546008	0.010984	-0.682462
AC068587.10	1.44716	-6.32524	3.53008	0.000546821	0.0109925	-0.736422
C3orf67-AS1	1.38201	-6.25055	3.52918	0.000548532	0.0110152	-0.741483
FOXN1	1.24176	-4.39255	3.52235	0.000561785	0.0112375	-0.652345
TCL6	1.21253	-2.9269	3.51716	0.00057205	0.0113945	-0.762802
HTR3E	1.45568	-6.18988	3.50478	0.00059725	0.0117968	-0.817583
LINC02000	1.28311	-5.30839	3.50429	0.000598273	0.0118122	-0.706967
ALDH1A2	1.37741	0.340429	3.49985	0.000607583	0.0119509	-1.18054
AC104699.1	1.28047	-4.7213	3.49755	0.000612466	0.0120219	-0.736247
GABRP	1.42271	-0.423831	3.49491	0.000618093	0.0121197	-1.11709
LINC02320	1.0561	-3.42012	3.49432	0.000619376	0.0121275	-0.796465
AL583836.1	1.45526	-2.09381	3.49375	0.000620594	0.0121349	-0.973396
CPA6	1.27421	0.157979	3.49022	0.000628237	0.0122516	-1.147
AC021766.1	1.09885	-3.9469	3.4902	0.000628283	0.0122516	-0.76677
RAB5CP2	1.16643	-5.75049	3.48363	0.00064275	0.0124736	-0.817867
AC104024.1	1.31273	-4.7377	3.48325	0.00064361	0.0124817	-0.773246
ANKRD20A1	1.34143	-2.40285	3.48103	0.000648571	0.0125564	-0.941991
IL17REL	1.19456	-2.2195	3.48035	0.000650085	0.0125732	-0.956248
LINC01624	1.12629	-5.35034	3.47895	0.00065326	0.0126213	-0.802715
HNRNPA1P26	1.19052	-1.09431	3.47342	0.000665867	0.0128124	-1.05768
TARID	1.03259	-2.59049	3.46909	0.000675883	0.0129567	-0.93367
TMEM215	1.30553	-3.63786	3.46622	0.000682611	0.0130687	-0.872996
AC027277.2	1.03108	-5.30422	3.46609	0.000682929	0.0130693	-0.833075
POTEI	1.57875	-3.86175	3.45913	0.000699509	0.0133228	-0.887846
NPIPB15	1.02923	1.90178	3.45568	0.000707878	0.0134172	-1.49609
AC079160.1	1.36524	-2.99805	3.45452	0.000710711	0.0134485	-0.948722
ACBD3-AS1	1.13416	-4.00538	3.45412	0.000711685	0.0134517	-0.887383
GP2	1.92765	-2.14867	3.45343	0.000713382	0.0134792	-1.07197
LINC00964	1.0881	-5.20894	3.45005	0.000721721	0.0135914	-0.915238
AP000867.4	1.2654	-5.72368	3.44375	0.000737506	0.0138473	-0.939431
AC009014.1	1.29259	-0.0165972	3.4416	0.000742981	0.0139408	-1.3035
MLIP	1.26606	-4.49423	3.44083	0.000744934	0.0139636	-0.907935
LINC00923	1.27794	-1.67602	3.4346	0.000761042	0.0141856	-1.13429
OXGR1	1.29802	0.895364	3.4303	0.000772318	0.0143392	-1.4328
PPY	1.84305	-5.95017	3.42893	0.000775944	0.0143876	-1.00233
SST	1.49261	-4.83584	3.42648	0.000782501	0.0144647	-0.954584
POLR3GP1	1.49101	-6.19812	3.42338	0.000790828	0.014588	-1.08313
CHAT	1.39101	-6.17434	3.41716	0.00080781	0.0148209	-1.10153
IL2	1.1014	-5.68015	3.41376	0.000817251	0.0149527	-1.04162
COL4A4	1.00563	1.4401	3.41084	0.000825438	0.0150416	-1.56547
AC140481.3	1.3353	-5.99277	3.40705	0.000836155	0.0151906	-1.11198
AC020922.1	1.25722	-4.0367	3.39874	0.000860151	0.015512	-1.05403
AL355482.1	1.10801	-5.0855	3.39731	0.000864333	0.0155627	-1.03418
P2RY4	1.0245	-4.80224	3.3886	0.000890293	0.0158986	-1.06964
ALDH1L1-AS2	1.47815	-5.23032	3.38722	0.000894476	0.0159532	-1.08036
RPL37P6	1.15248	-5.84543	3.38332	0.000906384	0.0161351	-1.10799
ANKRD30B	1.59295	-3.2709	3.3805	0.000915067	0.016238	-1.21488
AC025580.1	1.36507	-0.847562	3.38033	0.00091561	0.016238	-1.39706
AC105150.1	1.08936	-5.13938	3.37971	0.000917532	0.016267	-1.0919
HSPD1P9	1.1009	-4.75476	3.37932	0.000918756	0.0162836	-1.08906
AC087071.1	1.17649	-4.01562	3.37671	0.000926893	0.0163801	-1.12536
DRAIC	1.14434	-0.447302	3.36913	0.000950967	0.0167128	-1.4587
VSTM2A-OT1	1.22141	-6.21386	3.36692	0.000958081	0.0168122	-1.26381
UGT1A2P	1.18208	-4.80808	3.36307	0.000970619	0.0169661	-1.14183
AL161630.1	1.50609	-3.62338	3.36213	0.0009737	0.0170075	-1.21578
UGT2A3	1.58899	2.77912	3.36064	0.000978628	0.0170827	-1.92201
AP001025.3	1.33227	-6.09607	3.34278	0.00103924	0.0178646	-1.31676
SCGN	1.40601	-2.40807	3.34213	0.00104152	0.0178773	-1.36798
UNC13C	1.18034	-4.20981	3.33644	0.00106161	0.0181561	-1.24688
AL356740.3	1.00089	-4.47503	3.33614	0.00106267	0.0181635	-1.22716
L1TD1	1.77888	1.88948	3.31888	0.00112588	0.0189743	-1.95752
NUPR2	1.32376	-4.73215	3.31704	0.00113284	0.0190689	-1.2905
C19orf71	1.06174	-4.91355	3.31176	0.00115298	0.0193245	-1.29576
AL031123.1	1.10914	-5.47169	3.31019	0.00115904	0.0193603	-1.32045
PRKAA2	1.17536	1.78068	3.30983	0.00116041	0.0193717	-1.94909
KCNV1	1.45036	-1.94359	3.30288	0.00118763	0.0196971	-1.56159
FABP1	1.10737	6.91652	3.30051	0.00119704	0.0198022	-2.70198
AC116348.4	1.03181	-5.27675	3.296	0.00121511	0.0200543	-1.3716
ENPP7P1	1.0876	-5.70018	3.29289	0.00122773	0.0202095	-1.39866
AC108729.1	1.05139	-5.05785	3.29077	0.00123642	0.0203213	-1.36188
RHBDF1P1	1.16098	-5.93681	3.28966	0.00124099	0.020361	-1.46652
LINC01840	1.30423	-4.87993	3.28863	0.00124525	0.020397	-1.37219
SNX18P4	1.29168	-5.0255	3.28513	0.00125977	0.0205892	-1.39812
AC004596.1	1.08629	-5.67331	3.2851	0.00125989	0.0205892	-1.41709
FCRL4	1.14998	-3.41356	3.28347	0.00126673	0.0206772	-1.47339
UGT1A13P	1.13223	-4.97137	3.28316	0.00126802	0.0206862	-1.38668
TAS2R38	1.06474	-2.67713	3.28191	0.00127331	0.0207427	-1.50421
SOX2	1.85568	-3.09615	3.27297	0.00131153	0.0212066	-1.55772
AL078621.2	1.03077	-5.19157	3.27185	0.00131642	0.0212493	-1.45836
FEV	1.54689	-5.7216	3.25948	0.00137131	0.0218918	-1.51075
AC008627.1	1.32112	-5.22108	3.25845	0.00137598	0.021954	-1.48849
BOLA3P3	1.04691	-5.41793	3.25672	0.00138383	0.0220606	-1.51501
DUX4L50	1.05568	-5.06598	3.25288	0.00140144	0.0222911	-1.474
SLC5A12	1.3274	-2.93952	3.25139	0.00140835	0.0223821	-1.58097
ANKRD20A2	1.5048	-3.84788	3.25111	0.00140962	0.022396	-1.52789
RPE65	1.17207	-4.40291	3.24477	0.00143934	0.0227614	-1.51044
AC092068.2	1.092	-5.53904	3.24475	0.00143945	0.0227614	-1.52686
GBA3	1.22047	-1.48758	3.24301	0.00144767	0.0228594	-1.79807
LIN28B	1.18512	-6.56022	3.2403	0.00146064	0.0230088	-2.20726
ATP5G1P6	1.09476	-5.25021	3.23939	0.00146499	0.0230621	-1.52089
ANKRD36BP2	1.0189	3.21655	3.23238	0.00149905	0.0235003	-2.39188
LINC00538	1.08162	-4.65919	3.23133	0.00150424	0.0235579	-1.5728
PLPPR1	1.50803	-2.41105	3.21961	0.00156303	0.0242427	-1.73939
AL390860.1	1.30302	-5.88957	3.21238	0.00160035	0.0246582	-1.67173
SYNGR4	1.17427	-5.13826	3.19667	0.00168434	0.0255217	-1.64542
AC099513.1	1.04165	-5.52508	3.19657	0.00168492	0.0255236	-1.70391
VWA5B2	1.18048	-3.34057	3.18793	0.00173285	0.0260407	-1.74761
ANKRD20A3	1.08083	-3.03536	3.18144	0.00176969	0.0264747	-1.7993
GLRA4	1.14334	-3.29211	3.17905	0.00178341	0.0266448	-1.78236
FETUB	1.52966	-6.25148	3.17668	0.00179719	0.0268152	-1.82851
CLVS1	1.03754	-3.2344	3.17458	0.00180939	0.0269334	-1.77759
AC099509.1	1.22794	-5.06388	3.17281	0.00181977	0.0270239	-1.71545
SNX18P5	1.20173	-5.26587	3.17191	0.00182508	0.0270798	-1.74204
CA14	1.06115	-4.63127	3.17126	0.00182891	0.0271029	-1.72516
KLK11	1.10078	0.220949	3.17116	0.00182954	0.0271051	-2.19216
AC138969.2	1.58936	-0.542894	3.16723	0.00185291	0.0273724	-2.08387
ANKRD20A11P	1.12447	-2.91911	3.14962	0.00196105	0.0284755	-1.87702
RGS7	1.09404	-5.19294	3.14578	0.00198541	0.028708	-1.80795
SLC26A5	1.18639	-5.45794	3.14363	0.00199911	0.0288473	-1.81624
AC004924.1	1.01114	-4.30326	3.14302	0.00200305	0.0288966	-1.81163
SLAMF6P1	1.02418	-4.30777	3.14028	0.00202074	0.0290704	-1.84559
CD160	1.02799	-3.08153	3.1394	0.00202649	0.0291161	-1.93306
MYBPC1	1.12917	-0.55802	3.13834	0.00203333	0.0291848	-2.17555
UGT2B7	1.03607	1.62417	3.13531	0.00205323	0.0293885	-2.47245
ENPP7P4	1.02783	-4.47864	3.13113	0.0020809	0.0296998	-1.83616
IGKV1D-16	1.43069	-1.32152	3.12958	0.00209124	0.0297978	-2.14898
AC091179.2	1.18391	-5.31262	3.1275	0.00210516	0.02995	-1.85228
GXYLT1P3	1.14701	-5.1733	3.122	0.0021425	0.030344	-1.86086
CR2	1.21951	0.138812	3.11859	0.00216594	0.0305918	-2.34185
CCDC190	1.73817	-5.3962	3.10931	0.00223097	0.0312759	-1.96212
OR4E1	1.34832	-5.30857	3.10758	0.0022433	0.0313666	-1.94187
LINC02475	1.44871	-5.51948	3.10626	0.00225274	0.0314494	-1.95284
FAM216B	1.13692	-3.44542	3.10532	0.00225952	0.0315029	-1.98702
IGKV2D-24	1.3722	-3.72137	3.09965	0.00230057	0.0319465	-2.00258
POTEJ	1.32649	-5.57725	3.09469	0.00233715	0.0323086	-1.98635
ADGRV1	1.05462	-0.255968	3.0919	0.00235789	0.0324685	-2.38221
LINC01975	1.38037	-6.11664	3.08249	0.0024292	0.033192	-2.08934
IGSF5	1.05297	-3.93527	3.08026	0.00244643	0.0333149	-2.00832
CYP2C9	1.24366	-2.46121	3.07895	0.00245658	0.0334289	-2.17729
IGKV2D-30	1.50796	-1.96659	3.07492	0.00248803	0.0338001	-2.23175
KLK12	1.35117	-0.825162	3.06873	0.00253713	0.0342861	-2.36169
GFRA3	1.04693	-2.8637	3.06444	0.00257171	0.0345718	-2.12632
AP006565.1	1.33924	-5.87571	3.06382	0.00257673	0.0346229	-2.07633
DHRS7C	1.12013	-5.93412	3.0615	0.00259561	0.0347693	-2.11263
AP000438.1	1.11426	-5.45326	3.05975	0.00260996	0.0349119	-2.05229
GLRA2	1.58599	-1.21455	3.05583	0.00264235	0.0351873	-2.29263
C5orf52	1.01456	-3.56241	3.05554	0.00264471	0.0351938	-2.09862
IGLV10-54	1.63801	-0.900242	3.05414	0.00265638	0.035291	-2.4107
RIMS1	1.15148	-2.01137	3.05214	0.00267317	0.0354558	-2.25809
PRAC2	1.13403	-1.32785	3.03625	0.00280969	0.0367754	-2.40102
LINC01781	1.11219	-3.70934	3.03568	0.00281463	0.0367807	-2.17832
TUSC8	1.10465	0.106631	3.03028	0.00286255	0.0372262	-2.48235
CXCL17	1.47719	-4.34202	3.0287	0.00287673	0.0373173	-2.16198
CTNND2	1.0977	-3.74066	3.01457	0.00300627	0.0386163	-2.20481
IGHV3-53	1.38462	-1.5543	3.01327	0.00301853	0.0387148	-2.45343
IGLV2-18	1.32807	-1.08439	3.01185	0.00303184	0.038795	-2.51816
TRPC7-AS1	1.0976	-3.80831	3.0103	0.00304649	0.0389686	-2.21931
LINC01750	1.02465	-2.45519	3.01027	0.00304678	0.0389686	-2.3263
C11orf86	1.24146	0.338589	3.00432	0.00310361	0.0395154	-2.71013
AC013470.2	1.03024	-2.93478	3.00119	0.00313394	0.0398136	-2.31864
AL355112.1	1.02298	-4.7975	2.98799	0.00326467	0.0410779	-2.26489
TBX10	1.15469	-2.22153	2.98261	0.00331943	0.0416189	-2.43781
SLC5A8	1.53812	-3.37429	2.97021	0.00344875	0.0428231	-2.39666
SNX18P13	1.01178	-5.26291	2.96042	0.00355414	0.0437193	-2.33751
IGHV3-72	1.3244	0.768767	2.95928	0.00356657	0.0438341	-2.87912
BX649567.1	1.13571	-4.88004	2.95813	0.00357923	0.0439455	-2.32171
AC120498.6	1.30855	-5.83049	2.95228	0.00364395	0.0446011	-2.40497
OSTN-AS1	1.18409	-5.99735	2.95134	0.00365447	0.0447036	-2.42126
ART3	1.14976	-0.978942	2.94802	0.00369182	0.0450441	-2.69451
IGHV3-30	1.08007	3.42777	2.94094	0.00377262	0.0457679	-3.29256
KCTD4	1.00943	-4.87857	2.92367	0.00397664	0.0475267	-2.42632
HYAL4	1.04129	-4.60789	2.92111	0.00400773	0.0477629	-2.42534
PDE6A	1.1235	-1.76644	2.91316	0.00410559	0.0486221	-2.64705
AL032819.2	1.21088	-5.57347	2.91189	0.00412149	0.0487696	-2.47727
CSMD3	1.08055	-2.79829	2.90771	0.00417412	0.0493201	-2.57055
AC244205.1	1.08196	-3.68655	2.90372	0.00422475	0.0497522	-2.5392

## Sheet: CMS4_DEG
	logFC	AveExpr	t	P.Value	adj.P.Val	B
MXRA8	1.79289	4.59826	16.3828	1.11436e-35	6.30829e-31	70.4672
FNDC1	3.03455	2.71383	16.1057	5.94687e-35	1.68323e-30	68.8914
SPARC	1.79898	8.89752	15.762	4.79546e-34	9.04888e-30	66.1759
AMOTL1	1.5671	4.61501	15.4561	3.10269e-33	4.391e-29	64.8569
MSRB3	1.72843	4.24685	15.3786	4.98505e-33	5.64398e-29	64.4074
PDGFRB	1.66805	6.47129	15.326	6.88149e-33	6.49257e-29	63.8668
THY1	1.59307	5.8197	15.2388	1.17508e-32	9.50286e-29	63.4044
COL8A1	2.25961	5.65935	15.153	1.98996e-32	1.40812e-28	62.8793
ANTXR1	2.10823	5.891	15.1259	2.35028e-32	1.4783e-28	62.7009
HMCN1	1.98492	4.45702	15.0796	3.12333e-32	1.76809e-28	62.5619
FBN1	1.78092	7.51998	14.9906	5.39886e-32	2.55816e-28	61.6611
COL6A2	1.73119	8.19803	14.9899	5.42279e-32	2.55816e-28	61.5597
SCARF2	1.85797	1.58342	14.8592	1.21371e-31	5.28516e-28	61.3443
CALD1	1.50093	7.34531	14.7724	2.07211e-31	8.37856e-28	60.3486
SYDE1	1.25933	2.97796	14.734	2.62673e-31	8.87096e-28	60.542
CAVIN1	1.4755	6.3352	14.7337	2.63171e-31	8.87096e-28	60.2397
COL1A2	2.05497	10.0936	14.7318	2.664e-31	8.87096e-28	59.625
COL6A3	1.69765	9.23392	14.707	3.10483e-31	9.76452e-28	59.643
VCAN	1.81053	7.78034	14.6339	4.87568e-31	1.45267e-27	59.423
TNS1	2.01567	5.57211	14.6063	5.78285e-31	1.63681e-27	59.5457
THBS2	3.10727	6.23643	14.573	7.10606e-31	1.86459e-27	59.2195
ARHGEF25	1.36779	2.01522	14.5699	7.24639e-31	1.86459e-27	59.5673
DDR2	1.76962	5.56855	14.4821	1.24767e-30	3.00728e-27	58.7704
MYL9	1.68652	4.70245	14.4786	1.27497e-30	3.00728e-27	58.8433
ADGRA2	1.54724	4.63083	14.4538	1.48683e-30	3.27597e-27	58.6994
MRC2	1.67394	5.75896	14.4518	1.50462e-30	3.27597e-27	58.5647
MMP14	1.35334	7.78137	14.3864	2.2578e-30	4.73377e-27	57.9021
CCDC80	2.19327	4.51603	14.3626	2.61583e-30	5.28851e-27	58.1327
BNC2	1.8803	2.91811	14.3507	2.81599e-30	5.28851e-27	58.1806
ANGPTL2	1.76457	4.38996	14.3495	2.83751e-30	5.28851e-27	58.068
MMP2	2.1388	6.84878	14.3462	2.89607e-30	5.28851e-27	57.7674
CERCAM	1.68313	3.69326	14.3294	3.21418e-30	5.68598e-27	57.9999
TGFB1I1	1.17348	3.24625	14.3046	3.74959e-30	6.43213e-27	57.8867
AEBP1	2.11456	6.09803	14.2489	5.29734e-30	8.81991e-27	57.2584
EFEMP2	1.30624	3.91636	14.2234	6.20523e-30	1.00363e-26	57.334
MPDZ	1.40948	3.82644	14.1776	8.24693e-30	1.29681e-26	57.0586
SULF1	2.11829	7.5997	14.1722	8.5283e-30	1.30481e-26	56.5695
KANK2	1.0427	5.23546	14.1443	1.01437e-29	1.51111e-26	56.7359
ADAMTS12	1.89901	4.90346	14.1392	1.04704e-29	1.51979e-26	56.7133
MAP1A	1.76083	3.4272	14.1225	1.16176e-29	1.64416e-26	56.7427
STON1	1.55652	3.04024	14.11	1.25538e-29	1.73332e-26	56.6937
CCDC8	1.71323	1.18866	14.0219	2.17098e-29	2.92612e-26	56.2065
PKD2	1.09352	4.27438	13.9901	2.64537e-29	3.4826e-26	55.8641
COL3A1	2.12447	10.9182	13.917	4.16984e-29	5.36479e-26	54.3991
COL6A1	1.59213	7.45464	13.8877	5.00659e-29	6.29818e-26	54.8438
DPYSL3	1.74927	5.84438	13.8687	5.63578e-29	6.84537e-26	54.9422
VIM	1.41363	8.23478	13.8673	5.68341e-29	6.84537e-26	54.6041
PLXNA4	2.09479	1.76109	13.8506	6.30643e-29	7.43751e-26	55.1405
PEG3	1.51358	1.31682	13.84	6.73837e-29	7.78474e-26	55.0841
SPOCK1	2.9228	1.94733	13.8342	6.98459e-29	7.90781e-26	55.0255
COL5A2	1.72686	8.2411	13.7775	9.94496e-29	1.10387e-25	54.0295
RCN3	1.57233	4.05527	13.7636	1.08466e-28	1.1808e-25	54.4667
BGN	2.56296	4.30364	13.7494	1.18535e-28	1.26607e-25	54.3484
P4HA3	2.15229	0.36956	13.7082	1.53215e-28	1.60617e-25	54.2702
TIMP2	1.67034	6.23899	13.6977	1.63679e-28	1.65595e-25	53.8261
EMILIN1	1.43341	6.07855	13.6975	1.63814e-28	1.65595e-25	53.8495
COL5A1	1.92792	7.37752	13.6614	2.05262e-28	2.03854e-25	53.4429
ITGA11	2.00422	4.1866	13.6229	2.60994e-28	2.54735e-25	53.5758
C20orf194	1.16034	2.81789	13.5878	3.24933e-28	3.11765e-25	53.4708
FSTL1	1.38196	7.93221	13.5426	4.30902e-28	4.06549e-25	52.6259
TIE1	1.4141	3.32347	13.532	4.60358e-28	4.2722e-25	53.0901
FAM26E	1.49812	2.77472	13.4698	6.78921e-28	6.19887e-25	52.7346
VSTM4	1.43666	3.2887	13.4252	8.97008e-28	8.06011e-25	52.4291
JAM3	1.23719	4.11547	13.3031	1.92469e-27	1.70242e-24	51.6058
SPON2	1.22218	5.24742	13.2965	2.00545e-27	1.74657e-24	51.4508
GUCY1A3	1.76413	4.55719	13.2737	2.31405e-27	1.98479e-24	51.3614
NOX4	2.01633	1.11036	13.2531	2.63145e-27	2.22334e-24	51.4537
NTM	2.26527	2.33368	13.2406	2.84652e-27	2.36969e-24	51.3238
C1QTNF5	1.32744	3.80429	13.2316	3.0102e-27	2.46963e-24	51.1843
ZFHX4	3.23936	0.380328	13.2226	3.18406e-27	2.57495e-24	51.2718
COL1A1	2.49341	9.14353	13.2139	3.36343e-27	2.6817e-24	50.3483
JCAD	1.78182	4.24725	13.2086	3.47633e-27	2.73322e-24	50.9921
PNMA8B	1.57489	-0.930888	13.1632	4.61902e-27	3.53837e-24	50.8536
RAB34	1.26526	3.44837	13.163	4.62541e-27	3.53837e-24	50.7841
FZD4	1.0354	4.20073	13.11	6.44483e-27	4.86447e-24	50.4006
GPC6	1.54374	3.67018	13.0463	9.60346e-27	7.15319e-24	50.033
PCOLCE	1.61735	4.28685	13.0442	9.73135e-27	7.15431e-24	49.9631
EVC	1.8138	2.87399	13.0382	1.01008e-26	7.33074e-24	50.046
ISLR	1.8846	4.15528	13.0098	1.20702e-26	8.61885e-24	49.7548
MEIS3	1.40555	2.02797	13.0083	1.21802e-26	8.61885e-24	49.9065
FLNA	1.30096	9.53978	12.985	1.40951e-26	9.85071e-24	48.8741
MEIS1	1.63568	3.37683	12.9821	1.43613e-26	9.9144e-24	49.6557
SYT11	1.1164	3.65108	12.9506	1.74856e-26	1.1873e-23	49.4472
PDLIM7	1.38157	3.82635	12.9494	1.76179e-26	1.1873e-23	49.4199
TAGLN	1.83069	6.78725	12.9434	1.82977e-26	1.21861e-23	49.038
GGT5	1.53121	3.02285	12.9273	2.02344e-26	1.33192e-23	49.3468
COL12A1	1.74461	8.90705	12.9143	2.19581e-26	1.41312e-23	48.5248
TIMP3	1.68742	6.76844	12.9142	2.19673e-26	1.41312e-23	48.8717
RAB31	1.5698	5.61574	12.8673	2.9475e-26	1.87477e-23	48.7126
FLT4	1.29895	2.53942	12.8431	3.43113e-26	2.14945e-23	48.8551
LRRC32	1.26374	4.39598	12.8419	3.45528e-26	2.14945e-23	48.7086
GUCY1B3	1.33542	3.62513	12.8345	3.62083e-26	2.22324e-23	48.7188
TSHZ3	1.42056	2.2345	12.8331	3.65244e-26	2.22324e-23	48.8104
FAP	2.36303	4.04159	12.8288	3.75267e-26	2.25995e-23	48.6224
CDH11	1.62589	6.42201	12.8258	3.82366e-26	2.27846e-23	48.3554
NRP2	1.5097	4.97106	12.7975	4.56494e-26	2.69184e-23	48.357
NXN	1.52005	2.95515	12.7255	7.16899e-26	4.18381e-23	48.0876
COL18A1	1.41024	7.2276	12.7088	7.96052e-26	4.59834e-23	47.5261
WWTR1	1.31371	4.51971	12.6951	8.67351e-26	4.92892e-23	47.7707
NOTCH3	1.7393	5.74759	12.6945	8.70695e-26	4.92892e-23	47.6317
GLI3	2.06583	1.63032	12.6541	1.12172e-25	6.28706e-23	47.7213
AKT3	1.32279	4.55154	12.6293	1.31054e-25	7.27337e-23	47.3586
KIRREL1	1.24446	5.08577	12.5851	1.72939e-25	9.50477e-23	47.0284
ADAMTS2	1.78923	5.23842	12.5507	2.14566e-25	1.16792e-22	46.7686
SDC2	1.31257	5.14576	12.534	2.38247e-25	1.28447e-22	46.694
MFAP2	1.61142	3.15199	12.5296	2.44896e-25	1.30786e-22	46.8544
CACNA2D1	1.24607	3.00662	12.5045	2.86741e-25	1.51702e-22	46.7124
HAND2-AS1	2.79647	-2.19457	12.488	3.17921e-25	1.66641e-22	46.6345
SLC22A17	1.2925	1.5414	12.48	3.34347e-25	1.73643e-22	46.6468
CTHRC1	2.14917	4.03054	12.4666	3.63528e-25	1.87082e-22	46.3656
DCHS1	1.22088	5.08828	12.4239	4.75161e-25	2.40164e-22	46.0243
ZNF532	1.16024	4.76474	12.3975	5.60787e-25	2.80935e-22	45.8906
NID2	1.32893	5.17371	12.3844	6.08914e-25	3.02369e-22	45.7557
FRMD6	1.49872	4.64988	12.3818	6.18778e-25	3.04595e-22	45.7908
MFGE8	1.26112	4.88316	12.3771	6.37544e-25	3.11127e-22	45.7494
TUBB6	1.25879	4.50473	12.3747	6.47157e-25	3.13119e-22	45.7647
PRRX1	2.06006	4.28157	12.363	6.96429e-25	3.34103e-22	45.6972
ATP10A	1.3888	2.47983	12.3457	7.76328e-25	3.69304e-22	45.758
NPR1	1.27049	1.1718	12.343	7.89256e-25	3.72325e-22	45.8108
DGKI	1.8458	0.82443	12.3393	8.0792e-25	3.7798e-22	45.7942
FLRT2	1.70539	2.84372	12.333	8.40379e-25	3.89943e-22	45.6538
ABCC9	1.56796	3.04323	12.3141	9.46412e-25	4.35572e-22	45.5173
LAMA4	1.17732	7.22418	12.3028	1.01576e-24	4.63718e-22	44.9899
AC090673.1	3.54969	-2.38268	12.297	1.05351e-24	4.77103e-22	45.4768
IGFBP7	1.22908	7.73329	12.2856	1.13188e-24	5.08527e-22	44.7974
COL15A1	1.77376	6.48739	12.2724	1.22942e-24	5.43722e-22	44.8796
NUAK1	1.31741	3.86499	12.2585	1.34103e-24	5.88483e-22	45.1064
BICC1	1.36306	4.16989	12.2524	1.39346e-24	6.06786e-22	45.0378
GFPT2	2.45003	2.04423	12.193	2.02314e-24	8.74257e-22	44.8197
FAM110B	1.54722	0.382081	12.1826	2.15944e-24	9.26087e-22	44.8298
MAGI2-AS3	1.31327	2.49388	12.1728	2.29608e-24	9.77283e-22	44.6819
CNTNAP1	1.2309	2.27312	12.1716	2.31404e-24	9.77579e-22	44.6916
COL16A1	1.74323	5.36041	12.1698	2.34025e-24	9.81326e-22	44.3848
CMTM3	1.14663	3.22376	12.1554	2.56084e-24	1.06593e-21	44.5205
AC104083.1	1.65071	2.80471	12.1411	2.80064e-24	1.15724e-21	44.4514
GLI2	1.70382	1.22649	12.1069	3.4724e-24	1.42441e-21	44.3389
TPM2	1.38757	6.12101	12.0967	3.7012e-24	1.50735e-21	43.842
MRAS	1.19181	2.87965	12.0848	3.98861e-24	1.6128e-21	44.1032
CXorf36	1.24009	2.68976	12.08	4.11079e-24	1.65041e-21	44.0926
ADAMTS10	1.53648	1.59995	12.0722	4.31642e-24	1.72076e-21	44.1081
MSC-AS1	1.34517	1.08771	12.0683	4.42326e-24	1.73886e-21	44.105
TGFB3	2.11372	1.92251	12.0606	4.64098e-24	1.81187e-21	44.0056
SGCD	1.55893	3.25333	12.0533	4.86017e-24	1.88445e-21	43.8756
FGFR1	1.37429	4.27485	12.047	5.05558e-24	1.94688e-21	43.7506
VASN	1.28538	3.1387	12.0091	6.40973e-24	2.45168e-21	43.6149
RFLNB	1.13319	3.57055	11.9914	7.1643e-24	2.72191e-21	43.4727
HTRA3	1.5355	4.25397	11.9871	7.35966e-24	2.77748e-21	43.3682
TSPYL5	1.18572	2.01638	11.977	7.84169e-24	2.9398e-21	43.495
DZIP1	1.15334	2.73153	11.9403	9.87003e-24	3.66961e-21	43.2188
ARHGEF17	1.37471	4.30898	11.9395	9.91805e-24	3.66961e-21	43.0765
AOC3	1.60175	2.94987	11.9289	1.05979e-23	3.89571e-21	43.1322
VGLL3	1.91605	2.80981	11.9101	1.19275e-23	4.33539e-21	43.0105
ZNF521	1.32484	2.73241	11.9098	1.19472e-23	4.33539e-21	43.0261
ACTA2	1.50663	7.18814	11.8861	1.38611e-23	4.99786e-21	42.373
PXDN	1.50848	6.12795	11.8793	1.44657e-23	5.15693e-21	42.4849
ZEB1	1.08897	4.81158	11.8791	1.44845e-23	5.15693e-21	42.6459
LAMB2	1.03646	6.59624	11.8715	1.51904e-23	5.37445e-21	42.3757
FAM20C	1.29703	3.8459	11.8558	1.67584e-23	5.89241e-21	42.5964
GPR176	1.35477	3.4122	11.8518	1.71854e-23	6.00524e-21	42.6063
SSC5D	2.36303	1.10721	11.8484	1.75597e-23	6.09837e-21	42.7342
COL8A2	1.78566	2.88331	11.8451	1.79227e-23	6.18649e-21	42.6024
C14orf132	1.19789	2.81183	11.8408	1.84206e-23	6.31982e-21	42.5961
INHBA	1.94772	5.59874	11.8363	1.89479e-23	6.46159e-21	42.259
ADAM12	2.39552	3.61865	11.7805	2.68653e-23	9.10669e-21	42.1224
LUM	1.55084	8.11495	11.7781	2.72731e-23	9.18444e-21	41.535
LOXL1	1.47763	2.96157	11.7773	2.74191e-23	9.18444e-21	42.1771
FXYD6	1.33681	1.40987	11.7729	2.8186e-23	9.38579e-21	42.2594
FHL3	1.13982	1.41047	11.7707	2.85713e-23	9.45843e-21	42.2458
MIR100HG	1.93181	1.98701	11.768	2.90664e-23	9.5664e-21	42.1868
PRKD1	1.40449	1.8644	11.7528	3.19611e-23	1.04345e-20	42.1092
FERMT2	1.2682	5.05004	11.7511	3.23059e-23	1.04345e-20	41.8135
TENM3	3.12288	1.1562	11.7509	3.23549e-23	1.04345e-20	42.1127
PLXDC1	1.289	3.24899	11.7505	3.24413e-23	1.04345e-20	41.9977
OLFML2B	1.46689	3.78268	11.747	3.31545e-23	1.06036e-20	41.9167
HHIPL1	1.35127	1.39245	11.7389	3.48833e-23	1.10939e-20	42.0446
P3H3	1.35778	3.00554	11.7165	4.01201e-23	1.2688e-20	41.7956
BOC	1.50901	2.54418	11.7142	4.07259e-23	1.28081e-20	41.8248
PPP1R18	1.08568	4.31295	11.7113	4.14546e-23	1.29652e-20	41.6529
HEG1	1.38594	5.13182	11.7085	4.21908e-23	1.3123e-20	41.5453
TSHZ2	1.65139	2.64386	11.7067	4.26795e-23	1.32024e-20	41.7658
GAS1	2.98428	1.27218	11.6932	4.64542e-23	1.4292e-20	41.7475
SLIT3	1.62412	2.51085	11.6915	4.69517e-23	1.4367e-20	41.6902
FGD5	1.04137	3.74509	11.6884	4.78555e-23	1.45648e-20	41.5736
MRVI1	1.20765	4.11946	11.6608	5.69051e-23	1.72264e-20	41.3612
FBLN2	2.07014	4.30405	11.6546	5.91615e-23	1.78142e-20	41.2703
GLIS2	1.64792	1.01149	11.6481	6.15981e-23	1.84498e-20	41.5018
HSPG2	1.3136	8.16141	11.6469	6.2076e-23	1.8495e-20	40.7421
TENM4	1.78136	2.25842	11.637	6.60193e-23	1.95669e-20	41.3569
NHSL2	1.5528	2.45879	11.6355	6.66601e-23	1.9654e-20	41.3409
PLXDC2	1.41195	6.08467	11.6317	6.82704e-23	2.00245e-20	40.9351
LZTS1	1.48012	1.89954	11.6168	7.49436e-23	2.18685e-20	41.2617
DSEL	1.35352	2.51212	11.6147	7.59449e-23	2.2047e-20	41.2057
BCL6B	1.15177	2.3899	11.6074	7.95099e-23	2.29642e-20	41.1734
COL10A1	4.1888	2.32151	11.6039	8.12339e-23	2.3343e-20	41.1145
PCDH12	1.15805	3.13495	11.6011	8.26825e-23	2.36393e-20	41.0766
ITGA5	1.62304	6.13108	11.5702	1.00312e-22	2.85356e-20	40.54
CD248	1.78622	2.88168	11.537	1.23554e-22	3.49714e-20	40.6878
THBS1	1.25664	8.89138	11.528	1.30717e-22	3.68147e-20	39.8717
EHD2	1.64945	3.34388	11.5226	1.35151e-22	3.78752e-20	40.565
CHRD	1.19554	1.58976	11.5107	1.45609e-22	4.06047e-20	40.6253
FILIP1L	1.05177	5.55813	11.4793	1.7725e-22	4.9186e-20	40.0647
RASSF8	1.51874	3.69542	11.4681	1.90157e-22	5.25103e-20	40.1839
LGALS1	1.30334	6.44733	11.4626	1.96816e-22	5.40852e-20	39.8248
SFRP4	3.68606	3.13538	11.4574	2.03288e-22	5.5594e-20	40.1416
GREM1	2.60127	6.0365	11.4418	2.24093e-22	6.0989e-20	39.7131
LTBP2	1.42496	5.40848	11.4275	2.45168e-22	6.60892e-20	39.7605
COL4A2	1.26144	8.81281	11.4167	2.62258e-22	7.0361e-20	39.1902
TNC	2.061	7.20659	11.4067	2.79135e-22	7.45356e-20	39.3475
COL11A1	2.81013	4.46369	11.4059	2.80645e-22	7.45869e-20	39.6855
PTPN14	1.2241	4.87457	11.4016	2.88166e-22	7.62279e-20	39.6594
PRELP	2.83184	-0.297845	11.398	2.9468e-22	7.75886e-20	39.9844
RNF150	1.77404	1.49641	11.3897	3.10499e-22	8.13752e-20	39.8712
ZNF469	2.02034	2.81812	11.3623	3.6854e-22	9.61415e-20	39.6026
LTBP1	1.16033	6.54971	11.3611	3.71375e-22	9.64365e-20	39.1999
PRDM6	1.9072	0.0247603	11.3435	4.14519e-22	1.07148e-19	39.6443
NRP1	1.17587	6.05598	11.3396	4.24626e-22	1.09262e-19	39.1158
EVC2	1.2222	1.07212	11.3182	4.85565e-22	1.24377e-19	39.4577
FIBIN	1.63714	2.6417	11.3043	5.2965e-22	1.35058e-19	39.2587
SLC24A3	1.47237	2.71068	11.3021	5.36885e-22	1.36289e-19	39.2529
DCN	1.63291	7.37854	11.2986	5.48766e-22	1.38683e-19	38.6602
DLC1	1.04937	4.84611	11.2965	5.56069e-22	1.39905e-19	39.0148
ZNF667	1.39183	-0.264911	11.2842	6.00487e-22	1.49909e-19	39.2835
HTRA1	1.39852	5.43655	11.284	6.01128e-22	1.49909e-19	38.8471
HLX	1.08058	1.92807	11.261	6.94152e-22	1.71595e-19	39.057
MMRN2	1.0391	3.84532	11.2379	8.01881e-22	1.97364e-19	38.7566
PTPRM	1.00084	4.82174	11.2273	8.56852e-22	2.09981e-19	38.5851
HTR2A	2.28209	-1.23086	11.2235	8.77626e-22	2.14144e-19	38.9067
ITGBL1	3.23704	1.95996	11.2178	9.09053e-22	2.20861e-19	38.7618
SFRP2	4.55128	1.17727	11.2144	9.28953e-22	2.24731e-19	38.7818
LINC01561	3.27291	-4.30766	11.2	1.01615e-21	2.44779e-19	38.6835
SERPINH1	1.00967	7.13047	11.1988	1.02366e-21	2.45543e-19	38.0982
SEPT5	1.13615	1.53866	11.1811	1.14324e-21	2.7307e-19	38.5898
AXL	1.06837	4.80803	11.1599	1.30538e-21	3.10489e-19	38.165
CDH5	1.11758	4.41447	11.1579	1.32209e-21	3.12024e-19	38.2009
TMEM200B	1.23498	1.27007	11.1578	1.32286e-21	3.12024e-19	38.456
MITF	1.2298	2.80093	11.1446	1.4363e-21	3.36701e-19	38.2591
MCC	1.08561	3.73076	11.1442	1.43938e-21	3.36701e-19	38.1816
CD93	1.22616	6.42262	11.1205	1.6695e-21	3.88924e-19	37.712
AP000892.3	1.64298	2.22423	11.1177	1.69928e-21	3.94239e-19	38.1409
WISP1	1.51297	3.8606	11.093	1.98221e-21	4.58004e-19	37.8327
AC009093.1	2.38538	-2.28079	11.0768	2.19268e-21	5.04576e-19	37.9819
CHST1	1.47622	0.170575	11.0631	2.38846e-21	5.47402e-19	37.9153
DACT3	1.42415	0.421996	11.0579	2.46679e-21	5.63074e-19	37.8752
RFTN1	1.01672	4.79908	11.0558	2.49979e-21	5.68013e-19	37.5197
ATP8B2	1.09744	4.32463	11.0508	2.57945e-21	5.81753e-19	37.5438
PLPP4	3.11732	-0.933828	11.0459	2.65898e-21	5.97311e-19	37.8188
PLXND1	1.21003	5.57144	11.0423	2.71921e-21	6.07663e-19	37.3413
SYNDIG1	1.72635	0.55057	11.0419	2.72653e-21	6.07663e-19	37.7673
SLIT2	2.21735	1.85419	11.041	2.74175e-21	6.08658e-19	37.6904
CAVIN3	1.2064	3.40739	11.0229	3.06936e-21	6.78724e-19	37.45
RAI14	1.16537	5.39875	11.011	3.30613e-21	7.28235e-19	37.1639
SHANK1	2.09651	-2.0184	11.0103	3.3194e-21	7.28326e-19	37.5789
CLMP	1.44385	4.18467	10.998	3.58458e-21	7.83474e-19	37.2138
C3orf80	1.65438	0.556052	10.9679	4.32314e-21	9.41265e-19	37.3097
ZEB2	1.29068	5.12051	10.961	4.5144e-21	9.7914e-19	36.8883
TRPS1	1.31953	4.10105	10.9591	4.5683e-21	9.8705e-19	36.991
UNC5B	1.21736	4.73209	10.9517	4.78438e-21	1.02981e-18	36.8858
KIF26B	2.08006	3.16116	10.9274	5.56552e-21	1.1934e-18	36.8715
TRO	1.42694	1.29856	10.9239	5.68895e-21	1.21527e-18	37.0085
ZCCHC24	1.25457	4.15976	10.8941	6.84899e-21	1.45211e-18	36.5941
GPR68	1.36948	2.14199	10.8926	6.91354e-21	1.4551e-18	36.7511
GAS7	1.21131	4.25466	10.8926	6.9145e-21	1.4551e-18	36.5676
LOX	1.66916	4.14571	10.8848	7.25585e-21	1.52128e-18	36.5122
MAP1B	1.57391	4.28237	10.8833	7.32651e-21	1.53043e-18	36.5074
HEYL	1.37739	2.08582	10.8783	7.55807e-21	1.57299e-18	36.6813
NALCN	3.29399	-1.38808	10.8638	8.27165e-21	1.7152e-18	36.7016
ASPN	2.40165	3.82009	10.8572	8.61585e-21	1.78005e-18	36.3598
SH3PXD2B	1.03719	5.52005	10.8465	9.2108e-21	1.88918e-18	36.1428
FBXL7	1.32405	1.16056	10.8165	1.11046e-20	2.26122e-18	36.3588
MYLK	1.09136	6.60432	10.8146	1.12321e-20	2.27898e-18	35.7976
S1PR3	1.40617	3.43635	10.8133	1.13279e-20	2.29023e-18	36.1579
LOXL2	1.35635	5.58235	10.8103	1.15374e-20	2.32427e-18	35.893
AKAP12	1.56425	5.17636	10.7999	1.23114e-20	2.46268e-18	35.8716
FBLN1	1.78626	4.88181	10.7706	1.47739e-20	2.94484e-18	35.7262
ITGA7	1.42024	2.25684	10.7666	1.51416e-20	3.00755e-18	35.9773
GPR1	2.2251	-1.95704	10.7474	1.7064e-20	3.37754e-18	35.9797
MXRA5	1.63228	6.77863	10.7443	1.73961e-20	3.41297e-18	35.3174
CDK14	1.27943	3.52674	10.7442	1.7407e-20	3.41297e-18	35.7164
OSMR	1.27301	4.50049	10.744	1.74239e-20	3.41297e-18	35.6184
VEGFC	1.35177	1.07975	10.737	1.82066e-20	3.54178e-18	35.868
RUNX1T1	1.48856	1.42307	10.6876	2.47492e-20	4.79803e-18	35.5462
RGMA	1.71034	0.781316	10.6849	2.51666e-20	4.8623e-18	35.5635
IGFBP5	1.82382	7.43986	10.664	2.86565e-20	5.49903e-18	34.7215
SERPINF1	1.424	4.94988	10.6562	3.00676e-20	5.75032e-18	35.0145
COL7A1	1.92709	5.89121	10.6478	3.16782e-20	6.03795e-18	34.8314
APCDD1L	3.49292	-3.6876	10.5923	4.47172e-20	8.4662e-18	34.9931
LHFPL6	1.05508	4.00269	10.5824	4.75485e-20	8.97225e-18	34.6793
COL5A3	1.46306	4.51009	10.5709	5.10462e-20	9.60025e-18	34.5403
KIAA1614	1.03036	0.656538	10.567	5.22999e-20	9.80346e-18	34.8541
KCNE4	1.53862	2.23649	10.5646	5.31025e-20	9.88841e-18	34.7233
PRICKLE2	1.19803	3.93426	10.5558	5.60764e-20	1.0408e-17	34.5326
HSPB8	1.34399	1.7906	10.5451	5.9903e-20	1.10819e-17	34.6427
CPXM2	1.7686	2.09015	10.5348	6.38593e-20	1.17753e-17	34.5503
POSTN	2.27153	7.11141	10.5233	6.85941e-20	1.26073e-17	33.8608
LINC00578	1.61029	-0.840951	10.5209	6.96181e-20	1.27269e-17	34.6088
LINC02381	1.43383	-1.00076	10.5207	6.96945e-20	1.27269e-17	34.6084
PTGIS	2.04047	2.16795	10.5147	7.23662e-20	1.31723e-17	34.4222
MGP	1.75616	4.4087	10.5043	7.71645e-20	1.40007e-17	34.1371
LRRC15	2.45564	2.15051	10.5012	7.86413e-20	1.4223e-17	34.3364
SDK1	1.58682	2.80781	10.4997	7.93749e-20	1.4303e-17	34.2806
DZIP1L	1.14646	1.16541	10.4993	7.95888e-20	1.4303e-17	34.4085
NOTCH4	1.05837	3.34291	10.4911	8.3751e-20	1.50033e-17	34.1932
MMP19	1.41396	2.20392	10.4899	8.43394e-20	1.50611e-17	34.2703
OMD	3.88474	-3.19062	10.4801	8.96246e-20	1.59546e-17	34.3434
LINC01711	2.58433	-4.3515	10.478	9.07964e-20	1.61125e-17	34.2674
LINC01705	3.29456	-3.28984	10.4669	9.72972e-20	1.71586e-17	34.2574
GLT8D2	1.26505	3.00789	10.4618	1.00378e-19	1.76469e-17	34.0276
HSPB7	2.24858	-1.08513	10.4588	1.02314e-19	1.79316e-17	34.2311
PDE1A	1.20478	2.00059	10.4544	1.05136e-19	1.83693e-17	34.074
SYNC	1.45211	2.30782	10.4523	1.06487e-19	1.85481e-17	34.029
Z97200.1	2.94495	-2.53463	10.4453	1.11225e-19	1.92549e-17	34.1299
ECM2	1.4298	2.13352	10.4347	1.18768e-19	2.04357e-17	33.936
ADGRF5	1.15575	4.97323	10.3983	1.48737e-19	2.54376e-17	33.4309
THBD	1.23571	3.38386	10.3948	1.52005e-19	2.58613e-17	33.585
DSE	1.1543	4.94996	10.3947	1.52128e-19	2.58613e-17	33.4051
RTL8B	1.11907	0.593338	10.3767	1.7e-19	2.8755e-17	33.6906
CPT1C	1.43714	0.0361081	10.3731	1.73882e-19	2.92955e-17	33.6871
PPFIA2	1.64442	0.0994844	10.3622	1.85965e-19	3.12382e-17	33.6213
FILIP1	1.05384	2.14058	10.3512	1.99e-19	3.33289e-17	33.4349
SPARCL1	1.36289	6.2814	10.3506	1.99769e-19	3.3359e-17	32.9586
MRGPRF	1.3222	2.38267	10.3132	2.51709e-19	4.19088e-17	33.1753
MSN	1.00957	6.99051	10.2994	2.74158e-19	4.55126e-17	32.5476
COL4A1	1.21144	9.34686	10.2766	3.15658e-19	5.20964e-17	32.0222
FNDC4	1.2649	0.871077	10.2746	3.19636e-19	5.22956e-17	33.0473
C1R	1.19409	6.99863	10.2707	3.27374e-19	5.34073e-17	32.3632
CTSK	1.32489	6.26762	10.2697	3.29345e-19	5.35744e-17	32.4555
CLEC11A	1.17972	2.47322	10.2678	3.33313e-19	5.40645e-17	32.886
PALM	1.38666	1.62227	10.2648	3.39528e-19	5.49152e-17	32.9431
NNMT	1.51108	4.87945	10.2585	3.52901e-19	5.69156e-17	32.5678
NID1	1.11537	5.88427	10.2458	3.81825e-19	6.14055e-17	32.389
RTL5	1.11117	-0.103555	10.2383	3.99861e-19	6.40015e-17	32.8758
CSMD2	1.99649	0.83815	10.2381	4.00229e-19	6.40015e-17	32.8244
SVEP1	1.09107	4.42371	10.2354	4.0712e-19	6.49202e-17	32.5016
RNF180	1.22931	1.30687	10.2193	4.49467e-19	7.1276e-17	32.6883
ERG	1.0188	2.46164	10.2189	4.50755e-19	7.1276e-17	32.5962
PDGFC	1.20397	4.11208	10.2133	4.66404e-19	7.33407e-17	32.3899
LAYN	1.10909	2.14849	10.2014	5.02108e-19	7.87365e-17	32.5096
TCF4	1.01477	6.12129	10.199	5.09473e-19	7.96706e-17	32.0639
COPZ2	1.33532	1.51561	10.1968	5.16427e-19	8.05356e-17	32.5303
HAND2	2.72798	-1.66989	10.1889	5.42148e-19	8.43144e-17	32.5943
PHLDB2	1.32724	4.36972	10.1837	5.5998e-19	8.68491e-17	32.1748
CLIP3	1.59812	0.274004	10.1799	5.73205e-19	8.86573e-17	32.5066
FEZ1	1.02739	1.76358	10.1756	5.88591e-19	9.0789e-17	32.3898
TIMP1	1.22321	6.73689	10.1646	6.29878e-19	9.68934e-17	31.7482
ANOS1	1.77472	3.28486	10.1325	7.67374e-19	1.17724e-16	31.9679
CYP7B1	1.2344	2.01146	10.1275	7.91373e-19	1.21048e-16	32.0725
ADAMTS7	1.2414	2.50198	10.1271	7.93316e-19	1.21048e-16	32.0321
GJC1	1.17052	3.23797	10.1228	8.1499e-19	1.23688e-16	31.9355
C1S	1.24111	7.35264	10.1075	8.95583e-19	1.35556e-16	31.3051
MMP16	1.37558	2.02526	10.1032	9.19359e-19	1.38415e-16	31.918
MEX3B	1.00727	0.78167	10.0999	9.38272e-19	1.40888e-16	31.9934
PCDH9	1.73901	0.925947	10.0971	9.54753e-19	1.42983e-16	31.9606
TPST1	1.09621	3.01303	10.0885	1.00659e-18	1.50348e-16	31.7406
TMEM119	1.25086	3.75429	10.0685	1.13807e-18	1.69539e-16	31.5478
CDH2	2.43874	0.628505	10.064	1.17045e-18	1.73905e-16	31.7633
TUBA1A	1.13758	5.98731	10.0609	1.19266e-18	1.76741e-16	31.2292
CRYAB	1.39259	1.06457	10.0588	1.20814e-18	1.78568e-16	31.7248
DNM3OS	1.30752	1.5268	10.056	1.22943e-18	1.81242e-16	31.6689
LTBP3	1.09745	4.09132	10.051	1.26759e-18	1.86156e-16	31.411
NREP	1.04705	4.23959	10.0508	1.26935e-18	1.86156e-16	31.3888
PCDH17	1.15519	3.92317	10.0377	1.37528e-18	2.01172e-16	31.344
SNED1	1.20925	2.92295	9.99521	1.78609e-18	2.60589e-16	31.1935
ADGRL4	1.08756	3.54079	9.99024	1.84141e-18	2.6797e-16	31.0949
MAP6	1.32165	-0.574691	9.98399	1.91348e-18	2.77744e-16	31.3465
ARSI	1.7919	0.925584	9.97865	1.97734e-18	2.86279e-16	31.2348
RAB3IL1	1.18731	1.35158	9.95651	2.26521e-18	3.26288e-16	31.0866
PRICKLE1	1.223	1.77471	9.95331	2.31011e-18	3.31911e-16	31.0352
MAGEL2	2.03027	-2.56567	9.95196	2.32941e-18	3.33837e-16	31.1517
MN1	1.67677	0.91882	9.95127	2.33927e-18	3.34403e-16	31.0844
MCAM	1.05677	6.37903	9.94664	2.40673e-18	3.4318e-16	30.482
CRISPLD2	1.1489	5.5103	9.93491	2.58626e-18	3.67853e-16	30.5253
SELENOM	1.03451	4.12263	9.92331	2.77716e-18	3.94016e-16	30.6296
SMARCA1	1.05922	3.7629	9.91384	2.94325e-18	4.16536e-16	30.6058
ST6GALNAC5	1.90516	1.2455	9.91324	2.95398e-18	4.16619e-16	30.8112
NFATC4	1.09499	3.51638	9.90996	3.01405e-18	4.23381e-16	30.6159
DOK5	1.72962	-0.785381	9.90953	3.02199e-18	4.23445e-16	30.8997
KCND2	3.01764	-1.50343	9.90688	3.07148e-18	4.29316e-16	30.89
PTGER3	1.77261	1.41566	9.90489	3.10916e-18	4.33514e-16	30.7542
SOX17	1.16532	0.613138	9.89285	3.34748e-18	4.64338e-16	30.7477
PDPN	1.2594	4.5514	9.89265	3.35153e-18	4.64338e-16	30.3779
ZNF418	1.09622	-0.0924613	9.89249	3.35484e-18	4.64338e-16	30.7813
EFS	1.38663	0.941928	9.88752	3.45858e-18	4.77528e-16	30.6927
CALCRL	1.16111	4.44964	9.87933	3.63675e-18	4.99691e-16	30.3149
COL22A1	1.98295	0.181694	9.86627	3.93973e-18	5.40011e-16	30.5991
TGFB1	1.16208	3.22491	9.86157	4.05481e-18	5.54441e-16	30.3421
SNAI2	1.21859	2.55976	9.85147	4.31353e-18	5.88397e-16	30.3415
ENG	1.24048	4.21895	9.84323	4.53687e-18	6.15894e-16	30.1308
GLI1	1.22367	1.19065	9.84092	4.60138e-18	6.23157e-16	30.3954
SLC16A2	1.23116	1.34016	9.83483	4.77638e-18	6.43776e-16	30.3499
DYSF	1.277	4.16261	9.82502	5.07185e-18	6.81976e-16	30.0207
DNAJB5	1.05214	1.22893	9.82224	5.15887e-18	6.92034e-16	30.2791
FAM198B	1.1682	5.8177	9.80803	5.62791e-18	7.53169e-16	29.7111
BVES	1.0621	0.974897	9.78164	6.61388e-18	8.76827e-16	30.0548
COLEC12	1.51461	2.72698	9.78062	6.65509e-18	8.80229e-16	29.8845
CACNA1H	1.19504	3.78793	9.77847	6.74333e-18	8.89821e-16	29.7869
DKK3	1.08061	5.75377	9.77627	6.83463e-18	8.99771e-16	29.524
SPHK1	1.57029	2.66485	9.77358	6.94809e-18	9.12586e-16	29.8476
SOX11	2.57014	-0.858563	9.7725	6.99379e-18	9.16462e-16	30.0696
PALM2-AKAP2	1.56549	3.51303	9.77166	7.02999e-18	9.19078e-16	29.759
DIP2C	1.02478	3.88739	9.77023	7.0915e-18	9.24983e-16	29.7313
CORIN	2.22845	0.242815	9.75048	8.00161e-18	1.0413e-15	29.8863
KIFC3	1.01609	4.10569	9.74704	8.17168e-18	1.05856e-15	29.5499
FOXS1	1.23622	0.314288	9.74138	8.45925e-18	1.09331e-15	29.8486
POPDC2	1.12177	0.150353	9.73787	8.64282e-18	1.11196e-15	29.8355
JPH2	1.46919	1.58361	9.73435	8.83023e-18	1.13349e-15	29.7198
PCDH7	1.36998	4.04464	9.7284	9.15755e-18	1.17285e-15	29.4388
IL1R1	1.07872	5.313	9.72483	9.35948e-18	1.19601e-15	29.2756
FMNL3	1.03279	5.01861	9.70884	1.0319e-17	1.3127e-15	29.2183
HIC1	1.02164	3.21496	9.70816	1.03618e-17	1.31519e-15	29.4191
SERPING1	1.33984	3.81724	9.70052	1.08567e-17	1.37491e-15	29.294
ADAMTS16	2.34511	-0.438211	9.69514	1.12197e-17	1.41141e-15	29.5918
LINC00702	1.57831	-0.840079	9.69443	1.12682e-17	1.41437e-15	29.6089
EBF4	1.01841	0.961837	9.69043	1.15464e-17	1.4429e-15	29.5051
SYNE1	1.11402	5.92365	9.67758	1.24885e-17	1.55376e-15	28.9083
CD34	1.05848	3.16228	9.67718	1.25188e-17	1.55412e-15	29.2392
RHOJ	1.00678	1.52487	9.63762	1.59345e-17	1.96522e-15	29.1491
CSDC2	2.38206	-1.75307	9.62685	1.70149e-17	2.09391e-15	29.2155
TWIST1	1.65367	0.679915	9.62574	1.71309e-17	2.10361e-15	29.1176
COMP	3.88247	-0.0952145	9.61956	1.77882e-17	2.1796e-15	29.1183
MOV10L1	1.58542	-0.923309	9.5889	2.14402e-17	2.59339e-15	28.9775
CRISPLD1	1.82139	0.87407	9.58133	2.24511e-17	2.70988e-15	28.834
CNN1	1.80773	3.55755	9.56024	2.55262e-17	3.06797e-15	28.4701
HS3ST3A1	1.51907	0.886243	9.55197	2.68435e-17	3.21946e-15	28.6667
MYH10	1.35536	4.82424	9.53278	3.01659e-17	3.61028e-15	28.1641
SPRED3	1.5851	-1.08961	9.52405	3.18101e-17	3.79903e-15	28.5938
MEDAG	1.96839	1.84185	9.51918	3.27656e-17	3.9049e-15	28.3831
KLHL4	1.29426	-0.461944	9.50442	3.58396e-17	4.25334e-15	28.4608
PLPPR2	1.05577	2.0759	9.50151	3.64792e-17	4.32019e-15	28.2765
RERG	1.40117	1.4401	9.49879	3.70856e-17	4.38284e-15	28.3072
PLPP7	1.1976	0.0721346	9.48681	3.98857e-17	4.69416e-15	28.3318
LIMS2	1.30227	1.0937	9.48608	4.00614e-17	4.70505e-15	28.274
LSAMP	1.30227	3.36316	9.48446	4.04577e-17	4.74176e-15	28.0491
LMCD1	1.1195	3.6644	9.47468	4.29345e-17	5.02165e-15	27.9557
ISM1	2.67046	-1.27898	9.46261	4.61959e-17	5.39197e-15	28.2251
SV2A	1.18933	0.755125	9.45098	4.95733e-17	5.76241e-15	28.0768
NAP1L3	1.45204	-0.0954475	9.40983	6.36236e-17	7.35034e-15	27.8791
CDH13	1.06768	3.98091	9.39369	7.01607e-17	8.05624e-15	27.4394
NTNG2	1.26274	0.231458	9.38929	7.20565e-17	8.25717e-15	27.7375
PDLIM3	1.33072	4.30581	9.37096	8.05154e-17	9.18931e-15	27.2585
SGIP1	1.27477	2.19081	9.36322	8.4375e-17	9.61043e-15	27.436
FGF1	1.317	0.349754	9.35234	9.01163e-17	1.02438e-14	27.5119
PTPRS	1.23552	3.63604	9.34515	9.41252e-17	1.06649e-14	27.1883
PDGFB	1.10541	2.7499	9.34502	9.41979e-17	1.06649e-14	27.2786
PSD	1.33023	0.301481	9.33457	1.00343e-16	1.1338e-14	27.4089
HECW1	1.51817	0.735745	9.33286	1.01389e-16	1.1416e-14	27.368
OLFML1	1.0498	1.57515	9.33278	1.01437e-16	1.1416e-14	27.3085
PABPC4L	1.31232	-0.44973	9.30822	1.1767e-16	1.31644e-14	27.2922
ZNF154	1.08648	0.772731	9.30294	1.21487e-16	1.35646e-14	27.194
EBF3	1.66345	-0.81522	9.30108	1.22859e-16	1.36908e-14	27.2589
CASC15	1.19347	2.5301	9.28621	1.34408e-16	1.48607e-14	26.9593
EBF1	1.13413	1.7537	9.2709	1.47424e-16	1.62681e-14	26.929
RARRES2	1.10654	4.81533	9.26961	1.48578e-16	1.63635e-14	26.5901
TRPC1	1.04212	1.78932	9.2617	1.55842e-16	1.7097e-14	26.8665
ADAMTS5	1.25799	3.36795	9.25805	1.59309e-16	1.74435e-14	26.6921
FAM19A5	1.32823	1.33875	9.24838	1.68885e-16	1.84564e-14	26.819
MEG3	1.75486	3.30974	9.23389	1.84312e-16	2.00263e-14	26.552
CSPG4	1.24664	4.52353	9.22762	1.91414e-16	2.07184e-14	26.3842
AR	1.46428	0.374231	9.21942	2.01107e-16	2.17261e-14	26.72
A4GALT	1.0703	2.22182	9.21	2.12854e-16	2.29513e-14	26.5163
AC134312.5	2.22488	-3.25888	9.18288	2.5063e-16	2.68203e-14	26.5828
NLGN2	1.5416	1.53121	9.18251	2.51184e-16	2.68289e-14	26.4135
VWF	1.08996	7.07697	9.1733	2.65515e-16	2.83061e-14	25.7041
NAV3	1.64781	1.09096	9.16722	2.75405e-16	2.93052e-14	26.3426
COX7A1	1.05344	0.975762	9.15996	2.87707e-16	3.05568e-14	26.3272
AL049775.1	2.32605	-4.58731	9.15776	2.91549e-16	3.08491e-14	26.4172
ARMCX2	1.04376	3.18006	9.15732	2.92313e-16	3.08722e-14	26.1116
MEIS2	1.34104	1.6378	9.13985	3.24699e-16	3.40387e-14	26.1422
CHSY3	1.12547	2.01914	9.12318	3.58935e-16	3.75525e-14	26.0169
FN1	2.11459	9.70419	9.1229	3.59544e-16	3.75525e-14	24.9171
HSPA12B	1.1318	1.25721	9.11817	3.699e-16	3.85385e-14	26.0558
ITGAM	1.35416	3.28785	9.11797	3.70346e-16	3.85385e-14	25.8463
TMEM47	1.22693	4.13384	9.11443	3.78315e-16	3.92235e-14	25.7424
ADAMTS4	1.56498	4.19361	9.11016	3.8814e-16	4.01686e-14	25.6976
CHST3	1.07597	3.80009	9.09314	4.29915e-16	4.42492e-14	25.6573
MICU3	1.04092	0.270619	9.08722	4.45476e-16	4.57676e-14	25.948
GALNT15	1.80639	1.33604	9.07074	4.91783e-16	5.04336e-14	25.7512
RUNX1	1.11221	5.35287	9.05913	5.27273e-16	5.39271e-14	25.2805
GPX8	1.05597	4.13394	9.05898	5.27754e-16	5.39271e-14	25.4103
C15orf59	1.33428	-0.752751	9.04711	5.66696e-16	5.7698e-14	25.7585
CCDC144NL-AS1	1.62737	-0.792694	9.04605	5.70286e-16	5.79593e-14	25.7498
FAM196B	2.72073	-3.22196	9.03953	5.93013e-16	6.00534e-14	25.7437
LRRC4C	2.52357	-2.62041	9.03136	6.22774e-16	6.29547e-14	25.6969
FSTL3	1.26097	3.81275	9.02543	6.45306e-16	6.50003e-14	25.2365
THSD7A	1.25594	1.84802	9.01885	6.71277e-16	6.74961e-14	25.4204
CYBRD1	1.22324	5.59037	9.01615	6.82213e-16	6.84741e-14	24.9643
AC010533.1	1.76086	-1.70744	8.99908	7.5566e-16	7.57118e-14	25.5034
HOPX	1.59457	2.08282	8.99716	7.64356e-16	7.64478e-14	25.2464
MEG8	1.23995	0.813969	8.99417	7.78185e-16	7.76936e-14	25.3604
HECW2	1.09091	3.76049	8.9885	8.05055e-16	8.02347e-14	25.043
PRR16	1.1688	1.14577	8.98072	8.43395e-16	8.39081e-14	25.2486
DNM1	1.40683	2.43611	8.98024	8.45855e-16	8.40053e-14	25.132
ARL10	1.12364	2.26527	8.9696	9.01396e-16	8.90526e-14	25.0968
MSC	1.20308	2.0059	8.95965	9.56667e-16	9.43484e-14	25.0516
PYGO1	1.15748	1.96772	8.95087	1.00823e-15	9.92604e-14	25.0045
SLC26A10	1.76657	-2.21024	8.94948	1.01666e-15	9.99165e-14	25.2177
BTBD19	1.33982	0.188759	8.93452	1.11173e-15	1.08694e-13	25.05
PIEZO2	1.22708	2.35175	8.92822	1.15438e-15	1.12476e-13	24.8356
ARL4C	1.06038	4.78925	8.92363	1.18646e-15	1.15402e-13	24.5233
ZNF542P	1.01751	1.60171	8.90227	1.34782e-15	1.30649e-13	24.7553
NRK	2.44889	-0.720494	8.90194	1.35044e-15	1.30679e-13	24.8924
ALPK2	1.55552	1.95146	8.86973	1.6365e-15	1.57552e-13	24.5093
AC092807.3	1.30037	-0.775729	8.86579	1.67533e-15	1.61017e-13	24.6973
LURAP1	1.28452	-1.44441	8.86141	1.71965e-15	1.64717e-13	24.6926
MIR99AHG	2.3382	-2.02715	8.85961	1.73827e-15	1.66219e-13	24.689
GDF6	2.66618	-3.66589	8.85803	1.75465e-15	1.67502e-13	24.684
DACT1	1.29571	3.6535	8.8315	2.05499e-15	1.95186e-13	24.1288
MEOX2	2.2243	-1.5177	8.81442	2.27495e-15	2.14997e-13	24.4126
KCNJ8	1.18799	2.27227	8.79646	2.53139e-15	2.37644e-13	24.0559
PODNL1	1.40256	0.425109	8.78483	2.71256e-15	2.5423e-13	24.1523
ARHGEF15	1.15166	1.11997	8.78045	2.7842e-15	2.60513e-13	24.0823
SV2B	1.46078	-0.118206	8.74466	3.44347e-15	3.20085e-13	23.9516
LPAR4	2.00205	-2.92599	8.7405	3.52961e-15	3.27553e-13	24.0048
ZNF667-AS1	1.06341	-0.517652	8.73439	3.65986e-15	3.37979e-13	23.9206
EFEMP1	1.41641	4.66768	8.73131	3.72727e-15	3.43644e-13	23.4023
FAM20A	1.41012	1.52004	8.73074	3.73995e-15	3.43775e-13	23.7388
MXRA7	1.02008	5.65265	8.7307	3.74085e-15	3.43775e-13	23.2788
ADCY2	1.46082	-0.045144	8.72531	3.86235e-15	3.54366e-13	23.8365
CHN1	1.13074	3.25198	8.71827	4.02698e-15	3.68277e-13	23.4927
DCLK1	1.27049	1.16468	8.69949	4.5011e-15	4.10972e-13	23.5975
FAM180A	2.29997	-2.25093	8.65962	5.69948e-15	5.17054e-13	23.5314
TUB	1.40634	0.816196	8.65093	6.00017e-15	5.40005e-13	23.3354
LMOD1	1.24093	3.18555	8.62252	7.09746e-15	6.34724e-13	22.9532
MATN3	2.05899	0.0041914	8.6161	7.37176e-15	6.57177e-13	23.1905
EYA4	2.18921	-1.91804	8.60762	7.75036e-15	6.8876e-13	23.2247
PDE10A	1.09533	2.13805	8.6072	7.76966e-15	6.89393e-13	22.9645
ADAMTSL4	1.28807	1.36704	8.60606	7.82207e-15	6.92957e-13	23.0337
PTPRN	2.90477	-0.995491	8.6028	7.97411e-15	7.05323e-13	23.1634
MAFB	1.02946	3.22366	8.58853	8.67472e-15	7.60432e-13	22.7447
GUCY1A2	1.12103	3.43551	8.58767	8.71912e-15	7.62876e-13	22.7196
GPNMB	1.30772	5.70865	8.55594	1.05129e-14	9.1699e-13	22.224
GRID1	1.06481	0.118527	8.52497	1.26163e-14	1.09876e-12	22.6711
ITPRIP	1.00935	4.10185	8.51401	1.34564e-14	1.15944e-12	22.2109
DFNA5	1.29066	1.34472	8.51364	1.34858e-14	1.16021e-12	22.4908
IGDCC4	1.12626	2.13403	8.51232	1.3591e-14	1.16748e-12	22.4261
ENOX1	1.05223	0.211917	8.51114	1.3686e-14	1.17387e-12	22.5769
NACAD	1.46409	-1.13645	8.50614	1.40943e-14	1.20523e-12	22.625
ADGRL2	1.07805	4.70535	8.49816	1.47713e-14	1.26087e-12	22.0509
RASSF8-AS1	1.1486	-0.677469	8.49547	1.50071e-14	1.27558e-12	22.5401
ADAMTS14	1.06919	2.76629	8.49443	1.50989e-14	1.27954e-12	22.2541
ITGAX	1.38938	4.3027	8.4683	1.76043e-14	1.48298e-12	21.9046
NKX3-2	1.81561	-0.722375	8.46581	1.78635e-14	1.50258e-12	22.3584
PAPPA	1.47706	3.43997	8.4651	1.7938e-14	1.50661e-12	22.0029
AL139393.2	1.26943	-0.162568	8.45842	1.86561e-14	1.5646e-12	22.2934
AP001528.3	1.52341	-2.0804	8.43772	2.10652e-14	1.75623e-12	22.2569
TWIST2	1.76286	-0.475029	8.43262	2.1704e-14	1.80683e-12	22.1591
LINC01614	2.92264	-2.7892	8.4211	2.32215e-14	1.92749e-12	22.1624
C10orf10	1.29186	4.43019	8.41346	2.42841e-14	2.01273e-12	21.5759
RPSAP52	2.32231	-3.62548	8.40924	2.48921e-14	2.05411e-12	22.1029
RUNX2	1.0968	2.81984	8.3916	2.76013e-14	2.27105e-12	21.6573
COL14A1	1.24646	5.93852	8.38116	2.93397e-14	2.40709e-12	21.1947
NAV1	1.19487	4.58543	8.36856	3.15847e-14	2.57634e-12	21.3208
OLFML2A	1.06426	3.75029	8.35726	3.37426e-14	2.73658e-12	21.3571
PHLDA3	1.23961	3.31146	8.34334	3.66015e-14	2.95996e-12	21.3023
SLC11A1	1.84717	2.77159	8.32883	3.98384e-14	3.20798e-12	21.2602
PPP1R3C	1.24153	1.23912	8.31827	4.23703e-14	3.40702e-12	21.38
SPEG	1.61127	0.670464	8.31044	4.43518e-14	3.56129e-12	21.3855
BASP1	1.11453	2.82552	8.3092	4.46722e-14	3.58194e-12	21.1673
CLDN5	1.20227	1.8207	8.30559	4.56242e-14	3.64721e-12	21.2598
CYS1	1.17361	0.207982	8.30542	4.56701e-14	3.64721e-12	21.3905
AC080038.1	1.62545	-2.88358	8.3053	4.57023e-14	3.64721e-12	21.5106
CNIH3	1.27074	0.887541	8.2992	4.73562e-14	3.77045e-12	21.2994
MYADM	1.07984	3.77768	8.29586	4.8288e-14	3.83923e-12	20.9967
GPR173	1.31459	-0.442342	8.2919	4.94167e-14	3.91797e-12	21.356
LINC02519	2.30896	-4.27157	8.28937	5.01505e-14	3.97059e-12	21.4209
FGF7	1.63893	3.66549	8.28242	5.22222e-14	4.11161e-12	20.9049
PTGIR	1.23896	0.489608	8.27415	5.48008e-14	4.30864e-12	21.1886
SUSD5	1.83693	-1.12063	8.26546	5.76441e-14	4.5259e-12	21.2386
PGF	1.05266	3.02578	8.26114	5.91119e-14	4.63472e-12	20.8753
CXCL12	1.25828	3.41158	8.26047	5.93451e-14	4.64657e-12	20.8287
SHISA4	1.0293	0.183846	8.25408	6.15913e-14	4.80251e-12	21.1035
CTGF	1.33741	5.94854	8.25069	6.28207e-14	4.89135e-12	20.4418
C5orf46	3.36398	-3.68024	8.25046	6.29034e-14	4.89135e-12	21.1992
CORO6	1.22555	-0.999239	8.24402	6.53042e-14	5.06412e-12	21.1152
PURG	1.89033	-3.141	8.22866	7.14049e-14	5.52963e-12	21.0784
EPYC	3.64681	-3.35918	8.21415	7.76886e-14	5.9835e-12	20.9753
PNMA8A	1.35794	0.192312	8.20668	8.11344e-14	6.23194e-12	20.8242
MARCO	3.28537	-1.05728	8.19648	8.60831e-14	6.60309e-12	20.8154
AL365209.1	2.13768	-3.89224	8.1885	9.01627e-14	6.90666e-12	20.8515
FSCN1	1.21293	4.46458	8.16265	1.04745e-13	7.96976e-12	20.1215
EBF2	2.48848	-2.04549	8.15953	1.06656e-13	8.10427e-12	20.661
NPR3	2.22004	0.237092	8.15462	1.09737e-13	8.31605e-12	20.5103
LYVE1	1.52174	1.05799	8.15239	1.11163e-13	8.41287e-12	20.4361
CPZ	1.19476	2.36096	8.15177	1.1156e-13	8.43167e-12	20.3067
APLNR	1.10954	3.33876	8.14704	1.14657e-13	8.63112e-12	20.1885
OLR1	2.1882	1.5533	8.09983	1.50673e-13	1.12824e-11	20.0671
SLC2A3	1.53481	5.59221	8.097	1.53158e-13	1.14381e-11	19.5869
SORCS2	1.11122	1.28699	8.09616	1.53897e-13	1.14782e-11	20.1126
AP002414.2	1.64569	-2.87371	8.08772	1.61592e-13	1.20205e-11	20.2799
PDLIM4	1.08055	2.67754	8.08484	1.64303e-13	1.21901e-11	19.906
CPEB1	1.70786	-2.12183	8.08241	1.66618e-13	1.23456e-11	20.2375
BHMT2	1.29352	-0.91611	8.06458	1.84676e-13	1.3648e-11	20.0912
PCDHGA12	1.31311	0.195085	8.05719	1.9273e-13	1.4206e-11	19.9891
IQCA1	1.43997	-1.38194	8.03982	2.13017e-13	1.562e-11	19.9684
ADGRD1	1.4245	0.948131	8.03091	2.24237e-13	1.63792e-11	19.7686
MMP11	1.59068	5.57633	8.02641	2.3013e-13	1.67879e-11	19.19
ROBO4	1.09263	2.11877	8.02332	2.34259e-13	1.70369e-11	19.6209
MDGA1	1.21643	0.92508	8.02318	2.34446e-13	1.70369e-11	19.721
MAP2	1.117	0.342649	7.99763	2.71587e-13	1.96351e-11	19.6298
TNFSF4	1.18484	2.06774	7.99607	2.74027e-13	1.97862e-11	19.452
BCAT1	1.5847	4.85385	7.99385	2.77559e-13	2.00158e-11	19.0951
PRRT2	1.67658	-2.17607	7.9917	2.80997e-13	2.02379e-11	19.7327
NCAM2	1.7485	0.520449	7.99073	2.82572e-13	2.03254e-11	19.5543
FAM43B	2.40706	-4.64478	7.98814	2.86821e-13	2.05787e-11	19.7288
CACNA1C	1.23404	3.24446	7.97609	3.07379e-13	2.19425e-11	19.2367
ZFPM2	1.41881	0.343306	7.96678	3.24258e-13	2.31183e-11	19.4598
DPYSL4	1.73368	-2.41992	7.9631	3.31181e-13	2.35684e-11	19.5736
PTHLH	1.4573	-0.374323	7.95802	3.40995e-13	2.42201e-11	19.4474
MOXD1	1.23862	2.84289	7.94774	3.61703e-13	2.56587e-11	19.0961
WDR86	1.34309	-0.572189	7.94134	3.75237e-13	2.65854e-11	19.3766
ACAN	1.35038	3.6025	7.93654	3.85696e-13	2.72923e-11	18.9561
C3	1.59768	6.5113	7.93508	3.88938e-13	2.74874e-11	18.5295
WNT2	1.31493	3.11009	7.93117	3.97771e-13	2.80766e-11	18.9655
CPXM1	1.14796	2.76539	7.92202	4.19176e-13	2.95139e-11	18.961
FGF5	2.93456	-4.46437	7.91497	4.36448e-13	3.06537e-11	19.3166
LAMA2	1.28437	4.82737	7.90725	4.56189e-13	3.20005e-11	18.6345
AHNAK2	1.4626	5.77075	7.90644	4.58289e-13	3.2108e-11	18.4682
DOK6	1.1235	0.619676	7.89711	4.83439e-13	3.38282e-11	19.0448
PLPPR4	1.30243	1.43137	7.895	4.893e-13	3.4196e-11	18.9416
ITIH3	1.55706	-1.85619	7.8905	5.02077e-13	3.49595e-11	19.1547
AC098864.1	2.53189	-4.51276	7.87369	5.52739e-13	3.83926e-11	19.0883
CLEC5A	1.81262	1.31004	7.8675	5.72618e-13	3.96276e-11	18.7813
CARMN	1.31234	4.66742	7.86633	5.76483e-13	3.98463e-11	18.4274
PALMD	1.0445	1.70773	7.8645	5.82522e-13	4.01168e-11	18.7575
ACTG2	1.42062	4.17936	7.8615	5.9261e-13	4.07619e-11	18.453
PRRG3	1.58684	-2.2594	7.85953	5.9929e-13	4.11714e-11	18.9951
CYP1B1	2.25469	1.16963	7.84999	6.32846e-13	4.3424e-11	18.699
PABPC5	1.02812	-0.912632	7.83025	7.08291e-13	4.84247e-11	18.7776
OGN	3.42771	-2.45818	7.80789	8.04585e-13	5.48756e-11	18.6977
OSCAR	1.31437	-0.463712	7.80476	8.19043e-13	5.57274e-11	18.5986
ECM1	1.01168	3.51503	7.7894	8.93905e-13	6.06752e-11	18.1339
UCHL1	1.72231	0.935864	7.78329	9.2553e-13	6.26715e-11	18.3564
COL24A1	1.56829	0.914333	7.78139	9.35559e-13	6.31993e-11	18.3501
SOX18	1.01978	0.75895	7.77346	9.7873e-13	6.60368e-11	18.3421
AC007336.3	2.00345	-2.70371	7.76599	1.02121e-12	6.86575e-11	18.4857
SUSD2	1.0154	0.478193	7.75457	1.08968e-12	7.30005e-11	18.2598
LDOC1	1.65524	-2.42692	7.73906	1.18995e-12	7.96242e-11	18.334
CNTN1	2.17286	-0.588613	7.73306	1.23115e-12	8.21865e-11	18.195
FBXO17	1.1423	0.798595	7.73149	1.24219e-12	8.28256e-11	18.0935
NR2F2-AS1	1.33176	-1.10767	7.72777	1.2687e-12	8.44939e-11	18.218
ZNF385D	1.38525	-0.415732	7.72625	1.27965e-12	8.51231e-11	18.1661
LINC01615	2.23317	-3.57601	7.704	1.45171e-12	9.61165e-11	18.1518
AP001434.1	1.56203	-6.38857	7.70247	1.46433e-12	9.68392e-11	18.0716
POM121L9P	1.67927	-0.900852	7.70129	1.47414e-12	9.73741e-11	18.0492
MMP23B	1.08495	0.444929	7.69613	1.51782e-12	9.99099e-11	17.9295
IGFBP6	1.07339	2.10009	7.67921	1.67039e-12	1.0957e-10	17.6728
ZNF454	1.12212	-1.2543	7.67199	1.74005e-12	1.13613e-10	17.923
FLJ16779	2.40643	-4.54793	7.6687	1.77271e-12	1.15347e-10	17.9628
CLDN11	1.50528	-1.10148	7.66776	1.78216e-12	1.15828e-10	17.8815
PABPC1P4	1.2432	-1.80593	7.66603	1.79971e-12	1.16734e-10	17.9068
C9orf47	1.46991	-1.30341	7.66598	1.80022e-12	1.16734e-10	17.8827
LOXHD1	1.47241	-2.15628	7.65187	1.94965e-12	1.26135e-10	17.8432
ANKRD6	1.05289	1.43555	7.64916	1.97969e-12	1.27932e-10	17.5757
SERPINE1	1.80136	4.86721	7.63901	2.09644e-12	1.35168e-10	17.0941
RSPO3	2.19156	0.682588	7.63339	2.16398e-12	1.38732e-10	17.5266
SALL4	1.34375	2.06083	7.62741	2.23827e-12	1.43009e-10	17.4085
PCDHGB7	1.07454	1.64996	7.62712	2.24196e-12	1.4301e-10	17.4468
ANGPTL1	2.07469	-1.20201	7.6213	2.31675e-12	1.47358e-10	17.6223
EDNRA	1.21363	4.25363	7.60496	2.54025e-12	1.60671e-10	17.0112
AC092376.2	1.32945	-2.21899	7.60359	2.5599e-12	1.61734e-10	17.5808
ADGRB3	1.76769	-1.87554	7.59608	2.67058e-12	1.68351e-10	17.5236
PDZD4	1.3756	-0.873212	7.59117	2.74536e-12	1.7268e-10	17.4541
NRIP2	1.24363	-1.05371	7.58946	2.772e-12	1.74162e-10	17.4552
ADAM33	1.37429	1.36414	7.57966	2.92912e-12	1.83626e-10	17.2045
SYNPO2	1.17079	5.18907	7.57341	3.03391e-12	1.89985e-10	16.7232
CCBE1	2.23403	-1.45229	7.56536	3.17451e-12	1.98351e-10	17.3157
TEX41	1.91473	-2.22904	7.56381	3.20222e-12	1.99862e-10	17.3563
CRABP2	1.93796	-0.0786335	7.54548	3.54956e-12	2.21053e-10	17.1212
PALM2	1.15596	0.496142	7.54072	3.64567e-12	2.26044e-10	17.0696
CD109	1.32032	4.00897	7.51868	4.12554e-12	2.54959e-10	16.5458
MFAP4	1.30492	3.16384	7.51459	4.22122e-12	2.60304e-10	16.6436
SPP1	2.40918	5.09168	7.49245	4.77862e-12	2.93398e-10	16.2127
AC008957.3	1.94445	-2.74306	7.47656	5.22285e-12	3.19287e-10	16.8948
SOX7	1.15133	-0.456278	7.47275	5.33555e-12	3.25124e-10	16.7807
THBS4	2.8504	-0.370123	7.46096	5.699e-12	3.46153e-10	16.6738
ARHGAP23	1.04417	3.26728	7.46012	5.72585e-12	3.47411e-10	16.3404
CILP	2.12853	0.77585	7.45572	5.86823e-12	3.55669e-10	16.5495
AC004160.1	1.36211	-2.40322	7.44672	6.17053e-12	3.73192e-10	16.7282
ELN	1.44322	3.64273	7.44341	6.28557e-12	3.79744e-10	16.2007
SLC6A1	1.11317	-0.347898	7.4431	6.29652e-12	3.8e-10	16.6121
AK5	1.38634	-1.43909	7.44152	6.35226e-12	3.82956e-10	16.6567
ZNF728	2.076	-4.57267	7.43746	6.49802e-12	3.91326e-10	16.707
LINC00472	1.28348	-1.48132	7.42738	6.87379e-12	4.12639e-10	16.5904
ADAM8	1.09901	4.09996	7.4034	7.85652e-12	4.69641e-10	15.9052
TNFAIP6	1.8309	2.24671	7.39837	8.07975e-12	4.80448e-10	16.0737
CMYA5	1.03282	0.429387	7.38564	8.67271e-12	5.15166e-10	16.2286
DPT	1.97818	0.435208	7.37451	9.22668e-12	5.46925e-10	16.1302
PGR	1.00454	0.402809	7.36839	9.54607e-12	5.63497e-10	16.1427
AMPH	1.09386	0.1325	7.36496	9.72927e-12	5.7252e-10	16.1392
SLC6A17	2.04101	-3.17557	7.34317	1.09809e-11	6.42166e-10	16.1845
SLC1A3	1.46937	2.03137	7.32326	1.22625e-11	7.1124e-10	15.6948
TMEM59L	2.04099	-4.33923	7.32257	1.2309e-11	7.12476e-10	16.0887
TRIM46	1.29701	-1.60673	7.31304	1.29765e-11	7.48812e-10	15.9706
C5AR1	1.30956	2.3099	7.31143	1.3093e-11	7.54768e-10	15.6122
PRAF2	1.14956	-0.292291	7.30819	1.33302e-11	7.67657e-10	15.8706
CYR61	1.44791	4.06293	7.28806	1.49001e-11	8.55457e-10	15.2855
PLA2G5	1.77218	-2.38388	7.28459	1.51886e-11	8.70253e-10	15.8474
ZNF365	1.86075	-1.69469	7.27837	1.57206e-11	8.98916e-10	15.7774
LINC01429	2.54648	-4.75534	7.27086	1.63863e-11	9.33209e-10	15.8029
ZDHHC15	1.31314	-1.50681	7.26613	1.68202e-11	9.55996e-10	15.7147
DKK2	1.88765	0.729669	7.24425	1.89785e-11	1.07328e-09	15.3984
LEF1	1.00581	2.97754	7.23665	1.97899e-11	1.11693e-09	15.1485
AC245297.1	1.44478	-0.788918	7.23429	2.00491e-11	1.13044e-09	15.4875
RNF144A-AS1	1.60323	-1.58408	7.23136	2.0376e-11	1.14773e-09	15.5314
PCDH10	2.50146	-4.52402	7.22627	2.0955e-11	1.17569e-09	15.5688
FIGN	1.17508	-0.0397707	7.22378	2.12444e-11	1.19071e-09	15.3931
ZFP92	1.05838	0.0313321	7.22202	2.14514e-11	1.19994e-09	15.3706
SYNM	1.15485	3.50498	7.21052	2.2853e-11	1.27582e-09	14.9476
LGI2	1.11021	1.59811	7.20222	2.39199e-11	1.33407e-09	15.1149
ROR2	1.18453	2.87078	7.1893	2.56808e-11	1.42946e-09	14.9025
BMP8A	1.03377	0.942184	7.17679	2.75078e-11	1.52218e-09	15.0433
SLC4A3	1.46683	-0.98017	7.17425	2.78938e-11	1.54203e-09	15.1804
APOD	1.69382	0.511563	7.17247	2.81672e-11	1.55411e-09	15.0663
ALDH1L2	1.06379	3.0018	7.16799	2.88687e-11	1.59126e-09	14.7703
EGR2	1.15496	0.617953	7.16072	3.00436e-11	1.6512e-09	14.9852
MYH11	1.39921	6.08519	7.15987	3.01844e-11	1.65733e-09	14.3284
RFX8	1.89564	-2.5569	7.15958	3.02326e-11	1.65837e-09	15.1815
KIAA1644	1.06512	1.1002	7.15458	3.10722e-11	1.70277e-09	14.908
TPTEP1	1.5398	-1.14193	7.14865	3.20981e-11	1.75729e-09	15.0543
DCSTAMP	1.96112	-2.92188	7.13095	3.53664e-11	1.9285e-09	15.0353
OLFM2	1.30112	-0.0946902	7.1308	3.53957e-11	1.9285e-09	14.8964
KCNQ3	1.47034	0.849051	7.1304	3.54737e-11	1.93089e-09	14.7933
SCARA3	1.00184	1.82776	7.11311	3.89923e-11	2.10823e-09	14.6284
SHANK3	1.01712	2.61483	7.11232	3.91595e-11	2.11525e-09	14.5183
GNAO1	1.17101	-0.149119	7.11195	3.92395e-11	2.11755e-09	14.8088
FCGR2C	1.16204	2.34715	7.10204	4.14235e-11	2.22481e-09	14.4825
NPTXR	1.70271	-0.340043	7.10182	4.14735e-11	2.22538e-09	14.7433
ZNF208	1.38467	0.0402744	7.09996	4.18973e-11	2.24386e-09	14.7174
RGS17	1.07081	0.247044	7.07249	4.86723e-11	2.59444e-09	14.5494
PLN	1.61437	1.97868	7.06658	5.02657e-11	2.67182e-09	14.3249
TNN	1.2725	-1.38987	7.06601	5.04235e-11	2.6777e-09	14.637
LINC01936	1.34524	-2.34389	7.06467	5.07924e-11	2.69476e-09	14.6767
AVPR1A	1.40366	1.34475	7.06231	5.14509e-11	2.72459e-09	14.3692
FMOD	1.04466	4.57297	7.05976	5.21705e-11	2.76011e-09	14.0036
KCNMB1	1.15583	0.258977	7.04654	5.60624e-11	2.95497e-09	14.4152
AC007998.3	1.59782	-2.81802	7.04139	5.76572e-11	3.0362e-09	14.5684
AP001528.2	1.11819	-1.85286	7.03595	5.93894e-11	3.12161e-09	14.5044
CDO1	1.86386	-2.36433	7.03332	6.02432e-11	3.16355e-09	14.5106
RANBP3L	2.8327	-5.2092	7.03003	6.13316e-11	3.21474e-09	14.5156
C11orf96	1.17234	3.85385	7.02052	6.45851e-11	3.37278e-09	13.8707
MSR1	1.23556	4.24878	7.01727	6.57358e-11	3.42655e-09	13.7803
FCGR2A	1.1227	5.27638	6.97205	8.40076e-11	4.3115e-09	13.4081
NOVA2	1.50144	-1.01654	6.96904	8.53875e-11	4.37439e-09	14.1087
AC239809.3	1.53933	-2.17449	6.96497	8.72877e-11	4.46366e-09	14.1422
AMZ1	1.35643	-1.36741	6.96278	8.8328e-11	4.51278e-09	14.0862
MEGF6	1.16883	3.86735	6.94867	9.53323e-11	4.86186e-09	13.4795
TSPAN2	1.08633	2.78104	6.94327	9.8158e-11	4.99247e-09	13.5982
SHISA2	1.32935	1.88374	6.93911	1.0039e-10	5.09685e-09	13.664
C1QTNF3	1.20559	2.16989	6.93718	1.0144e-10	5.13172e-09	13.6259
AL356417.2	2.08904	-5.19878	6.93501	1.02639e-10	5.17849e-09	14.0312
PDGFRL	1.53124	-0.452903	6.93457	1.02882e-10	5.18615e-09	13.8655
POT1-AS1	1.72989	-3.52679	6.9247	1.08514e-10	5.45064e-09	13.9769
CSPG4P11	1.3612	0.0915151	6.92205	1.10073e-10	5.51426e-09	13.7682
GALNT13	2.4319	-3.84436	6.92087	1.10779e-10	5.54471e-09	13.9549
PCDHB4	1.04426	-0.240334	6.92018	1.11194e-10	5.56059e-09	13.7892
LRRC55	1.54412	-2.28021	6.90759	1.19e-10	5.92998e-09	13.8513
AC026124.1	1.62734	-2.81139	6.90631	1.19829e-10	5.96466e-09	13.8636
PRRX2	1.25707	-0.0132292	6.89821	1.25175e-10	6.1941e-09	13.6443
LEF1-AS1	1.23789	-2.30032	6.89371	1.28242e-10	6.34032e-09	13.7785
GXYLT2	1.20646	2.79248	6.88441	1.34827e-10	6.64847e-09	13.2863
TMEM52B	1.65578	-2.82988	6.88337	1.35585e-10	6.67607e-09	13.7323
GAP43	2.08702	-3.02274	6.86614	1.48744e-10	7.29024e-09	13.6541
EXTL1	1.75584	-4.08416	6.86288	1.51372e-10	7.41263e-09	13.6642
GLIS3	1.10632	2.41872	6.83958	1.71542e-10	8.34262e-09	13.0954
USP44	1.38036	-1.76698	6.83407	1.76692e-10	8.571e-09	13.4253
PCDHB6	1.66627	-3.35017	6.8301	1.80488e-10	8.74014e-09	13.4819
FAM66C	1.12167	-1.56341	6.80793	2.03248e-10	9.80038e-09	13.3008
AC106786.1	1.83877	-4.74637	6.80719	2.04055e-10	9.83093e-09	13.3767
AC004988.1	1.97307	-4.15988	6.80476	2.06729e-10	9.9513e-09	13.3507
FST	1.3144	0.481771	6.79739	2.15032e-10	1.03159e-08	13.0682
PCDHB5	1.29738	-0.868232	6.78855	2.25445e-10	1.0788e-08	13.1446
CSPG4P12	1.10955	-0.110978	6.78658	2.27825e-10	1.08914e-08	13.0823
APLP1	1.30284	-1.79048	6.77766	2.38949e-10	1.13765e-08	13.1457
Z98044.1	2.29531	-4.19541	6.77097	2.47633e-10	1.17112e-08	13.1796
CCIN	1.94175	-4.21112	6.7683	2.5118e-10	1.18591e-08	13.1728
FLNC	1.04251	4.8765	6.76703	2.52894e-10	1.193e-08	12.3844
PDE1B	1.01883	0.112324	6.76012	2.6239e-10	1.23677e-08	12.9219
AC011484.1	1.41786	-3.02041	6.75872	2.64356e-10	1.245e-08	13.1024
AC144831.1	1.16849	-1.56012	6.74932	2.77931e-10	1.30568e-08	12.9892
LINC01050	2.44036	-5.29013	6.74763	2.80453e-10	1.31425e-08	13.048
APOE	1.30422	5.57501	6.74502	2.84382e-10	1.33046e-08	12.15
GLRB	1.14942	-0.122734	6.74243	2.88327e-10	1.3478e-08	12.8388
FAM225B	1.48981	-0.409508	6.74007	2.91971e-10	1.36341e-08	12.8469
SPATA20P1	2.28858	-5.20202	6.73996	2.92147e-10	1.36341e-08	13.0139
AC009951.1	1.09188	0.934299	6.73311	3.02996e-10	1.409e-08	12.6929
RTL3	2.02867	-5.25275	6.73301	3.03161e-10	1.409e-08	12.9853
FIGNL2	1.32004	-2.6597	6.73077	3.06792e-10	1.42471e-08	12.9519
HSPB6	1.91057	-2.76831	6.72681	3.13331e-10	1.45388e-08	12.9326
AGTR1	2.16943	-2.53613	6.72267	3.20295e-10	1.48376e-08	12.886
REM1	1.24633	-1.62073	6.72046	3.24086e-10	1.49887e-08	12.8393
TENM2	1.6064	-1.52744	6.71367	3.35998e-10	1.5527e-08	12.8023
MPPED2	1.47393	-2.65082	6.71241	3.38248e-10	1.56054e-08	12.8485
AC022467.1	1.72793	-4.27208	6.70125	3.5891e-10	1.64648e-08	12.8317
EPHA3	1.04538	3.04364	6.69647	3.68126e-10	1.68602e-08	12.262
KLHDC8A	1.02105	-1.2402	6.69424	3.72511e-10	1.70061e-08	12.6871
CCDC36	1.13324	-1.27719	6.677	4.08162e-10	1.84698e-08	12.594
AOX1	1.29024	1.6017	6.64581	4.81418e-10	2.15606e-08	12.1679
STRA6	1.73475	0.908163	6.6443	4.8529e-10	2.17168e-08	12.23
SPOCD1	1.17334	0.793217	6.62905	5.26005e-10	2.33359e-08	12.1605
SRPX	1.02386	1.38933	6.62265	5.44062e-10	2.40992e-08	12.0653
CHRNA3	1.97144	-1.1513	6.61613	5.63111e-10	2.48846e-08	12.2563
DAZL	2.2883	-3.95983	6.61513	5.66076e-10	2.49961e-08	12.3816
SLC35G2	1.02517	0.476248	6.61291	5.72746e-10	2.52709e-08	12.1164
TNXB	1.19135	3.28498	6.61173	5.76327e-10	2.53893e-08	11.7977
IQSEC3	1.50699	-2.16857	6.60488	5.97512e-10	2.62409e-08	12.2749
ADD2	1.39275	-1.81946	6.59825	6.18764e-10	2.71112e-08	12.2188
IGSF21	1.47944	-1.7513	6.59541	6.28077e-10	2.74554e-08	12.2007
AL139220.2	1.13769	-1.63375	6.56219	7.47966e-10	3.2248e-08	12.0288
AL137186.2	1.0742	-1.25804	6.55796	7.6475e-10	3.28965e-08	11.983
B4GALNT1	1.1144	-0.174578	6.55354	7.82714e-10	3.36181e-08	11.8696
PCDHGC3	1.03777	3.2347	6.55257	7.86686e-10	3.37375e-08	11.5162
TSPAN18	1.05523	1.6087	6.5478	8.0664e-10	3.45409e-08	11.6771
AC092427.1	1.93061	-3.29914	6.54189	8.32034e-10	3.55476e-08	12.0027
AC041040.2	1.68687	-5.22817	6.54139	8.34213e-10	3.5587e-08	12.0103
LINC02257	2.04107	-3.78857	6.53532	8.61194e-10	3.67103e-08	11.9645
CAMK2A	1.84752	-2.99825	6.52886	8.90816e-10	3.78875e-08	11.9186
STEAP4	1.19277	2.81363	6.50816	9.92762e-10	4.18461e-08	11.3156
HSD11B1	1.46393	1.38548	6.50272	1.02138e-09	4.29247e-08	11.4347
PODN	1.02974	2.61966	6.50188	1.02589e-09	4.30501e-08	11.317
AC112721.2	1.82205	-4.02689	6.4951	1.06287e-09	4.45359e-08	11.7671
NFIC	1.04417	3.74099	6.49006	1.09119e-09	4.5655e-08	11.1152
RELN	1.65441	0.780697	6.48334	1.13019e-09	4.7182e-08	11.4069
DPP6	2.00735	-4.18994	6.47568	1.17622e-09	4.89952e-08	11.6833
LINC01235	1.62811	-0.623632	6.47366	1.18868e-09	4.94416e-08	11.4869
AC006262.1	2.06678	-4.7962	6.47253	1.19572e-09	4.9698e-08	11.6634
AP000695.3	1.87491	-4.67925	6.46531	1.24158e-09	5.14907e-08	11.6353
JAKMIP2	1.08718	-0.469495	6.46256	1.2595e-09	5.20432e-08	11.4291
FAM198A	1.22713	-0.184023	6.46062	1.27225e-09	5.24207e-08	11.3989
GIPC3	1.00755	-0.385671	6.46047	1.27327e-09	5.24207e-08	11.4279
AC079298.3	2.26296	-5.09299	6.44722	1.36419e-09	5.58795e-08	11.5257
CD300E	1.74933	1.19272	6.44572	1.37487e-09	5.62764e-08	11.157
CD163	1.00726	4.73144	6.43845	1.42783e-09	5.83597e-08	10.7015
LINC00475	1.47226	-3.53516	6.43174	1.47848e-09	6.01457e-08	11.4528
LINC01094	1.0403	0.142137	6.43168	1.47897e-09	6.01457e-08	11.2126
TMEM45A	1.01893	2.25253	6.43121	1.48259e-09	6.02499e-08	10.9812
PRPH2	1.06487	-0.99123	6.42541	1.52798e-09	6.19164e-08	11.2901
GPR4	1.12142	0.0902891	6.41818	1.58638e-09	6.40083e-08	11.1662
HAS2	1.01587	3.64476	6.41784	1.5892e-09	6.40308e-08	10.7529
PCDHB7	1.18615	-0.865764	6.39446	1.79401e-09	7.17212e-08	11.1182
NUDT11	1.03705	-0.732936	6.39087	1.82761e-09	7.29416e-08	11.0929
HTR2B	1.7684	-2.37192	6.38771	1.85777e-09	7.39049e-08	11.1725
KLF17	2.04603	-5.14269	6.37112	2.02426e-09	8.01337e-08	11.1493
KERA	1.94905	-4.81746	6.36675	2.07055e-09	8.18516e-08	11.1379
ZNF676	1.72694	-2.84387	6.34824	2.27815e-09	8.95582e-08	11.016
ABCB5	1.99447	-5.06658	6.34276	2.3435e-09	9.19861e-08	10.9976
RNF165	1.53795	-3.05575	6.33976	2.38001e-09	9.32388e-08	10.9767
WHAMMP2	1.06878	-0.52119	6.33721	2.41151e-09	9.42771e-08	10.8063
KIF17	1.02689	-1.29657	6.32786	2.53049e-09	9.84525e-08	10.8228
STK32B	1.11227	-0.646211	6.32678	2.54464e-09	9.89351e-08	10.7662
CYP46A1	1.56216	-3.51247	6.32379	2.58413e-09	1.00333e-07	10.9173
MYOZ3	1.267	-2.62664	6.31929	2.64466e-09	1.02542e-07	10.86
UCN2	1.68556	-0.688316	6.31905	2.64789e-09	1.02597e-07	10.7167
AC080100.1	2.0263	-5.19687	6.31632	2.68544e-09	1.03768e-07	10.8693
RGS16	1.00026	3.89799	6.29741	2.95959e-09	1.13895e-07	10.1037
CCL2	1.20344	3.30595	6.29597	2.98155e-09	1.14584e-07	10.1646
BEND6	1.19931	-0.597873	6.29428	3.00759e-09	1.15369e-07	10.591
AC106865.1	2.03254	-3.14961	6.29122	3.05511e-09	1.17014e-07	10.7191
TMEM130	1.78052	-3.55764	6.27826	3.26518e-09	1.24554e-07	10.6832
MIR646HG	1.77223	-3.74341	6.26899	3.42408e-09	1.3009e-07	10.6508
ADCYAP1R1	1.98692	-3.64967	6.26199	3.54913e-09	1.3439e-07	10.6101
HSPA7	1.10291	1.51792	6.25846	3.61384e-09	1.36566e-07	10.1972
AP000662.2	1.54488	-4.04989	6.25461	3.68583e-09	1.39101e-07	10.5852
TANC2	1.06755	3.55485	6.25337	3.70933e-09	1.39894e-07	9.93496
FAM133CP	1.67556	-3.16613	6.24987	3.77626e-09	1.42324e-07	10.5393
UNC5A	1.87546	-3.59817	6.24395	3.89231e-09	1.46211e-07	10.5123
SCN3B	1.31632	-2.44045	6.22971	4.18616e-09	1.56213e-07	10.4086
HSPB2	1.29149	-1.42069	6.22614	4.26301e-09	1.58662e-07	10.3259
SPSB4	1.48495	-2.83169	6.22424	4.30472e-09	1.59794e-07	10.3961
AP000897.1	1.50722	-3.60949	6.2217	4.36084e-09	1.61559e-07	10.418
MCEMP1	1.7289	-2.20402	6.21479	4.51712e-09	1.66803e-07	10.2978
AC003973.3	1.38265	-1.48674	6.20351	4.78451e-09	1.76103e-07	10.2222
FMO1	1.97259	-3.02954	6.19377	5.02781e-09	1.83982e-07	10.2308
AC092111.2	1.62264	-4.30647	6.18506	5.2556e-09	1.9188e-07	10.2494
CSPG4P10	1.1763	-1.05008	6.16879	5.70851e-09	2.07017e-07	10.0196
SIRPB2	1.01199	-0.167399	6.16373	5.85715e-09	2.11761e-07	9.90674
NTRK3	1.42773	-1.8581	6.14802	6.34287e-09	2.28267e-07	9.97372
EFNB3	1.33892	-1.90381	6.13647	6.72528e-09	2.405e-07	9.91409
CACNA1E	1.47227	-0.522453	6.12056	7.28894e-09	2.59183e-07	9.72395
PTPRU	1.21491	3.14024	6.1147	7.50825e-09	2.66646e-07	9.28756
STAC	1.4564	-1.87393	6.10879	7.73549e-09	2.73858e-07	9.76114
KCNJ15	1.46677	1.10037	6.08822	8.58151e-09	3.01546e-07	9.38213
OR7C1	1.33275	-6.07894	6.07462	9.18998e-09	3.21133e-07	9.59937
FAM155A	1.05023	0.195675	6.0687	9.46795e-09	3.30031e-07	9.40856
TTYH1	1.70071	-4.12365	6.05991	9.89602e-09	3.43894e-07	9.63608
AC022898.2	1.61873	-4.65637	6.05426	1.01812e-08	3.53155e-07	9.60545
GAS1RR	1.68036	-4.8892	6.05118	1.03397e-08	3.58214e-07	9.59669
PHF24	1.66923	-4.26152	6.04406	1.07164e-08	3.70358e-07	9.56178
AC104260.2	1.53931	-3.67691	6.03904	1.09899e-08	3.79577e-07	9.52784
NUDT10	1.41724	-1.94856	6.03772	1.10626e-08	3.81856e-07	9.44212
FAM225A	1.16862	0.549007	6.03226	1.13696e-08	3.91498e-07	9.18554
TMEFF1	2.12897	-3.90548	6.02801	1.16147e-08	3.99453e-07	9.47273
GRM2	1.56502	-3.38015	6.02728	1.16572e-08	4.00425e-07	9.46395
ZNF300P1	1.17332	-0.3716	6.02357	1.18761e-08	4.0745e-07	9.24198
HAS1	2.14485	-2.16042	6.00512	1.30248e-08	4.44436e-07	9.27934
C8orf48	1.07783	-1.78126	6.0036	1.31245e-08	4.47569e-07	9.25977
MAGED4B	1.64591	0.946558	6.00191	1.32357e-08	4.50819e-07	8.99457
PCDHB12	1.05442	-0.300847	5.99989	1.33702e-08	4.55124e-07	9.13574
HIGD1B	1.29597	-2.38193	5.99327	1.38195e-08	4.69009e-07	9.24529
LONRF2	1.71439	-2.0965	5.98816	1.4177e-08	4.79992e-07	9.1952
KIAA0408	1.02614	0.439431	5.98704	1.42562e-08	4.82386e-07	8.98713
ADGRB1	1.4511	-1.87489	5.98052	1.47278e-08	4.96856e-07	9.16091
WISP2	2.08596	-4.26563	5.97852	1.48759e-08	5.01555e-07	9.23783
GRM5	1.865	-4.95955	5.9783	1.48924e-08	5.01811e-07	9.24136
HYDIN2	1.70107	-1.42816	5.97779	1.49297e-08	5.0277e-07	9.10083
GRP	2.28643	-2.98902	5.97446	1.51802e-08	5.10294e-07	9.16547
BCHE	1.42593	-1.41691	5.96364	1.60212e-08	5.3507e-07	9.03438
RBPMS2	1.46524	-3.14625	5.95506	1.67203e-08	5.56124e-07	9.10777
CRTAC1	1.86523	-3.48175	5.95017	1.71321e-08	5.67153e-07	9.0886
AL359834.1	1.90529	-4.52881	5.94818	1.73023e-08	5.72118e-07	9.09366
LINC01197	1.04337	-1.64576	5.93881	1.81279e-08	5.96628e-07	8.94336
TPBGL	1.74346	-4.99677	5.93557	1.84221e-08	6.04904e-07	9.03982
CYP27C1	1.31423	-1.93578	5.93023	1.89169e-08	6.20433e-07	8.91692
FMO2	1.74638	-1.49332	5.92968	1.89684e-08	6.21763e-07	8.86141
BMPR1B	1.78525	-0.909783	5.92322	1.95873e-08	6.39826e-07	8.79018
TBX1	1.72414	-3.84687	5.91838	2.00633e-08	6.53866e-07	8.94183
LINC00565	1.49593	-3.81364	5.91814	2.00869e-08	6.54257e-07	8.95149
AC073862.4	1.33095	-6.46256	5.904	2.15444e-08	6.97318e-07	8.43778
MMP8	2.34979	-2.20664	5.90343	2.1606e-08	6.98512e-07	8.77763
FRMPD4	1.59129	-5.02201	5.89743	2.22575e-08	7.17525e-07	8.85622
CORO2B	1.28498	-2.12711	5.89255	2.28007e-08	7.33365e-07	8.75348
ELMOD1	1.68826	-4.07964	5.88681	2.34572e-08	7.51359e-07	8.8028
IGFN1	1.99283	-2.95679	5.88673	2.34663e-08	7.51359e-07	8.76765
FCGR3A	1.00414	4.75927	5.87961	2.43075e-08	7.76098e-07	7.91076
PCDHB3	1.0799	-0.318349	5.87099	2.53639e-08	8.06644e-07	8.50953
BNC1	1.99387	-4.694	5.86933	2.55732e-08	8.12387e-07	8.71873
ISLR2	1.53171	-1.58997	5.8638	2.62805e-08	8.33452e-07	8.57814
PTH1R	1.27089	-2.12497	5.85507	2.74362e-08	8.6754e-07	8.57233
FAM196A	1.3408	-3.80828	5.84313	2.90981e-08	9.16138e-07	8.59291
CRLF1	1.55842	-2.66844	5.84016	2.95262e-08	9.28066e-07	8.53172
SNAP25	1.64841	-2.43048	5.83337	3.05289e-08	9.56398e-07	8.48044
UBE2QL1	1.24841	-1.26972	5.83308	3.05724e-08	9.57232e-07	8.40475
HIST2H3DP1	1.49234	-4.56035	5.82919	3.11638e-08	9.74668e-07	8.54387
CCDC184	1.14648	-1.60353	5.82298	3.21293e-08	1.0021e-06	8.38468
LINC01914	1.62141	-4.32775	5.8179	3.29404e-08	1.02514e-06	8.4845
AC244669.2	1.51977	-5.33389	5.81687	3.31074e-08	1.0292e-06	8.4439
THPO	1.46883	-4.45118	5.81478	3.34482e-08	1.03866e-06	8.47533
NLRP12	1.1821	-0.941839	5.81121	3.40403e-08	1.05358e-06	8.26882
CHRDL2	2.0395	-1.33921	5.81106	3.40644e-08	1.05374e-06	8.30001
IGF2	2.12753	3.10338	5.80379	3.5301e-08	1.08843e-06	7.77614
STC1	1.26203	3.2523	5.79502	3.6852e-08	1.13071e-06	7.7148
RAB6B	1.01361	0.401174	5.79098	3.75879e-08	1.15104e-06	8.0597
SCUBE3	1.81718	0.687253	5.79094	3.75961e-08	1.15104e-06	8.02113
C7orf69	1.72975	-5.56415	5.77988	3.96864e-08	1.2085e-06	8.25879
IGLON5	1.83835	-4.55797	5.77354	4.09357e-08	1.2432e-06	8.27545
RGS4	1.22272	1.46354	5.75235	4.53979e-08	1.37136e-06	7.72744
LINC01085	1.18532	-6.55718	5.74735	4.65181e-08	1.4037e-06	7.49741
LINC00671	1.26634	-6.43717	5.73453	4.95165e-08	1.48942e-06	7.58182
THSD7B	1.85336	-3.42569	5.73367	4.97235e-08	1.49405e-06	8.0662
DIRC3	1.10854	-2.03386	5.7128	5.50337e-08	1.6371e-06	7.89634
PI15	2.0191	2.94868	5.71217	5.52023e-08	1.63953e-06	7.34436
CAMK1G	1.39913	-2.67228	5.7065	5.67428e-08	1.68087e-06	7.90334
NGFR	1.43853	-0.773772	5.70529	5.70765e-08	1.68988e-06	7.77643
MMP17	1.09442	0.341669	5.70199	5.79974e-08	1.71445e-06	7.63418
DRAXIN	1.1695	-1.03615	5.69976	5.8628e-08	1.73128e-06	7.75599
NKAIN4	1.71534	-3.75731	5.69422	6.02264e-08	1.77294e-06	7.88541
JPH3	1.71979	-4.24717	5.68834	6.19662e-08	1.81942e-06	7.87499
TREM1	1.42725	1.949	5.68545	6.28386e-08	1.83847e-06	7.34416
LINC00622	1.15829	-1.41763	5.67853	6.49795e-08	1.89609e-06	7.70189
PDZRN4	1.38771	-1.3698	5.66756	6.85206e-08	1.99121e-06	7.61772
AC093908.1	1.18431	1.30873	5.65536	7.26812e-08	2.09705e-06	7.3161
LINC00840	1.46923	-4.09771	5.64118	7.78255e-08	2.23636e-06	7.66218
LINC01686	1.21759	-3.47023	5.64016	7.8211e-08	2.24629e-06	7.63258
AP000695.1	1.36035	-2.60426	5.62747	8.31391e-08	2.36861e-06	7.51984
ZNF415P1	1.30829	-2.66136	5.62029	8.60616e-08	2.44326e-06	7.50038
CASQ2	1.91286	-2.5844	5.61104	8.99747e-08	2.54542e-06	7.44789
AL136164.3	1.32586	-2.53378	5.61068	9.01307e-08	2.54856e-06	7.4541
NGF	1.52985	-3.4651	5.60855	9.10542e-08	2.5721e-06	7.48579
LINC01828	1.56989	-4.83628	5.6052	9.25339e-08	2.61129e-06	7.49717
AC009549.1	1.55823	-4.81274	5.56267	1.13439e-07	3.14808e-06	7.30121
MEGF10	1.29537	-1.06592	5.56093	1.1439e-07	3.17117e-06	7.09941
CILP2	1.59195	-0.846357	5.55557	1.17353e-07	3.24378e-06	7.06753
XIRP1	1.62986	-1.81266	5.55304	1.18783e-07	3.28169e-06	7.11149
CCL21	2.02624	0.3771	5.5335	1.30381e-07	3.58115e-06	6.80895
PLIN4	1.58865	-0.358901	5.52934	1.32988e-07	3.64247e-06	6.88961
AC069208.1	1.02002	-1.9839	5.52012	1.38956e-07	3.78732e-06	7.00666
RPLP0P2	1.32115	-0.468782	5.51679	1.41172e-07	3.83935e-06	6.84777
MFAP5	1.68269	1.60714	5.50172	1.51648e-07	4.10553e-06	6.54439
BPI	1.36858	-3.37797	5.50131	1.51944e-07	4.11156e-06	6.9901
AC092484.1	1.81457	-5.91213	5.50057	1.5248e-07	4.12212e-06	6.92392
MEG9	1.36128	-3.39535	5.49757	1.54669e-07	4.16937e-06	6.97812
AL139147.1	1.82052	-5.411	5.49597	1.55847e-07	4.19912e-06	6.96825
LINC00924	1.7179	-5.51614	5.49194	1.58856e-07	4.26799e-06	6.94348
ABCG4	1.43463	-4.16863	5.48824	1.61667e-07	4.33118e-06	6.96202
CHRDL1	1.9474	0.677781	5.48679	1.62782e-07	4.35694e-06	6.57045
LINC01638	1.61589	-4.97406	5.47953	1.68477e-07	4.48814e-06	6.92075
AC016582.3	1.18582	-0.327625	5.46863	1.7739e-07	4.70125e-06	6.63453
AC073862.5	1.7017	-5.73821	5.46724	1.78561e-07	4.72787e-06	6.7994
PLCD4	1.27161	-2.85551	5.46399	1.81323e-07	4.7932e-06	6.80192
NEFM	1.77793	-5.00033	5.45423	1.89882e-07	4.99723e-06	6.79751
SYN1	1.37712	-3.11739	5.45196	1.91926e-07	5.04164e-06	6.76092
PCDHGA3	1.29288	-2.33115	5.4493	1.94354e-07	5.10068e-06	6.70969
SCN2B	1.56699	-3.70713	5.43841	2.04598e-07	5.33491e-06	6.72309
Z99289.2	1.19795	-2.6046	5.43625	2.06686e-07	5.37696e-06	6.66242
PRND	1.55332	-1.31825	5.43313	2.09743e-07	5.45399e-06	6.54836
CACNA1G	1.24362	-2.51295	5.43119	2.11672e-07	5.50163e-06	6.63044
MYHAS	1.22135	-6.42746	5.4042	2.40306e-07	6.16937e-06	6.29919
AP000695.2	1.48027	-4.56539	5.40295	2.41725e-07	6.20019e-06	6.58112
INHBB	1.06188	1.51852	5.40118	2.43745e-07	6.24916e-06	6.11115
KCNAB1	1.18465	-2.17926	5.40007	2.45016e-07	6.27892e-06	6.46891
AC096745.2	1.23873	-2.5047	5.39529	2.50571e-07	6.40387e-06	6.47093
TRIM9	1.07448	-0.694435	5.39047	2.56298e-07	6.53253e-06	6.29705
PCDHB16	1.26579	0.322698	5.38315	2.65237e-07	6.71953e-06	6.173
TM4SF19	1.71955	-1.93881	5.37812	2.71558e-07	6.86277e-06	6.32455
AC068491.3	1.32654	-2.07492	5.37233	2.79013e-07	7.03233e-06	6.3356
KCNE1	1.05041	-2.00902	5.37115	2.80565e-07	7.06115e-06	6.31665
MMP9	1.06887	5.02183	5.37108	2.80655e-07	7.06115e-06	5.50002
LINC00968	1.43031	-3.55163	5.36927	2.83038e-07	7.11794e-06	6.38733
KCNJ5	1.32721	-0.952962	5.36805	2.84649e-07	7.14576e-06	6.20412
PANX2	1.35927	-2.52433	5.36094	2.94272e-07	7.37063e-06	6.30829
FGF10	1.12517	-0.370241	5.35949	2.96263e-07	7.40449e-06	6.1245
AC025809.2	1.48978	-4.01617	5.3375	3.28265e-07	8.1539e-06	6.28135
TSSC2	1.02586	-1.0456	5.33652	3.29765e-07	8.17681e-06	6.09062
PLAC9	1.04378	-0.757197	5.31027	3.72586e-07	9.11273e-06	5.9521
AC099066.2	1.51648	-5.15625	5.30514	3.81556e-07	9.31815e-06	6.13594
AC110048.2	1.02508	-1.36358	5.30477	3.82213e-07	9.33019e-06	5.99558
AC090197.1	1.12055	-2.28349	5.29825	3.93943e-07	9.57112e-06	6.01299
PLXNB3	1.45791	-0.268882	5.29671	3.96771e-07	9.63157e-06	5.8304
PRTG	1.04164	0.419025	5.28619	4.16579e-07	1.00478e-05	5.71757
AL645608.8	1.25459	-1.7522	5.28399	4.20846e-07	1.01323e-05	5.91181
AP000473.2	1.66829	-5.60953	5.27903	4.30629e-07	1.03426e-05	5.98243
SLITRK4	1.75006	-2.03232	5.25348	4.84558e-07	1.15157e-05	5.79791
SELE	1.46602	2.56371	5.24952	4.93474e-07	1.1703e-05	5.27793
AC105114.1	1.43317	-4.5902	5.24773	4.97557e-07	1.17801e-05	5.89373
NOG	1.58311	-4.10212	5.23226	5.34302e-07	1.25295e-05	5.80847
AL121749.1	1.48576	-5.48694	5.23202	5.34875e-07	1.25326e-05	5.78413
ZNF385B	1.60099	-4.16229	5.23094	5.37538e-07	1.25898e-05	5.79917
TREM2	1.18859	0.990862	5.22733	5.46554e-07	1.27904e-05	5.35913
AL390036.1	1.50947	-4.15215	5.21256	5.84893e-07	1.3592e-05	5.72043
AP001471.1	1.43403	-6.00815	5.21179	5.86969e-07	1.36347e-05	5.59423
HSPB2-C11orf52	1.13845	-1.39137	5.21134	5.88178e-07	1.3646e-05	5.55679
SYT14	1.49968	-1.54059	5.20349	6.09733e-07	1.40711e-05	5.52873
AC022336.2	1.95829	-3.27979	5.19715	6.27715e-07	1.44273e-05	5.61804
AC079316.2	1.08846	-2.04375	5.19192	6.42935e-07	1.47233e-05	5.52773
MMP1	1.60434	6.45593	5.18911	6.51241e-07	1.49014e-05	4.42793
AL592158.1	1.2215	-2.54689	5.18495	6.63747e-07	1.51631e-05	5.54642
AL161773.1	1.52442	-2.82424	5.17927	6.81224e-07	1.5506e-05	5.53032
AL162457.2	1.00523	-6.39455	5.17089	7.07784e-07	1.60336e-05	5.31994
ARHGAP22-IT1	1.20628	-5.90467	5.16689	7.20833e-07	1.63157e-05	5.40488
LINC00632	1.53422	-4.4342	5.16505	7.2692e-07	1.64272e-05	5.52691
AL136084.3	1.29101	-4.5418	5.1621	7.36741e-07	1.66028e-05	5.52233
CADM3	1.59368	-1.35719	5.15783	7.51222e-07	1.68888e-05	5.33247
AC108463.3	1.03472	-1.57279	5.15629	7.56535e-07	1.69947e-05	5.33503
AC110597.1	1.24404	-3.34181	5.15442	7.62999e-07	1.71128e-05	5.4453
RAMP1	1.35714	1.4182	5.14978	7.7928e-07	1.74503e-05	4.95344
CYP19A1	1.44745	-3.10511	5.14462	7.97792e-07	1.7771e-05	5.38642
LINC01581	1.64187	-5.77211	5.14269	8.04854e-07	1.79166e-05	5.35159
LRFN5	1.13611	-1.37855	5.13996	8.14906e-07	1.8119e-05	5.24956
TCF15	1.30032	-3.42166	5.13811	8.21788e-07	1.82505e-05	5.37158
AL355916.1	1.13579	-2.48835	5.13461	8.34969e-07	1.85085e-05	5.30068
LINC02345	1.49261	-3.19032	5.13151	8.46797e-07	1.87105e-05	5.30729
BAALC	1.24081	-1.65118	5.12356	8.77931e-07	1.9323e-05	5.20898
KCNK2	1.74806	-3.92008	5.12249	8.82187e-07	1.94016e-05	5.32079
RPS20P22	1.42322	-3.34502	5.12139	8.86617e-07	1.94914e-05	5.30883
COL6A6	1.7859	-3.03508	5.1154	9.11022e-07	1.99505e-05	5.23284
AL354811.1	1.34783	-4.59254	5.1136	9.18484e-07	2.00984e-05	5.31148
AC023449.2	1.11295	-2.57113	5.11274	9.22069e-07	2.01457e-05	5.22367
FCN1	1.22293	1.51576	5.10828	9.40899e-07	2.04938e-05	4.77963
ZNF835	1.09989	-1.89512	5.09553	9.96754e-07	2.15528e-05	5.10003
AC011352.1	1.28232	-6.29943	5.09331	1.00682e-06	2.17455e-05	5.05306
AC003080.1	1.23455	-2.17974	5.0925	1.01052e-06	2.18172e-05	5.10707
AP001995.1	1.26892	-5.9266	5.08717	1.03514e-06	2.22807e-05	5.05624
SLC7A2	1.12604	2.31766	5.08635	1.03901e-06	2.23455e-05	4.58725
LINC00506	1.2666	-3.60198	5.08399	1.05014e-06	2.25349e-05	5.15979
AQP9	1.34109	2.87415	5.08212	1.05903e-06	2.26913e-05	4.48121
AC068473.3	1.39057	-3.45626	5.08127	1.06311e-06	2.27615e-05	5.1371
APCDD1L-AS1	1.41953	-3.39423	5.08107	1.06407e-06	2.27735e-05	5.13799
METTL24	1.08046	-2.15653	5.07305	1.10324e-06	2.347e-05	5.02357
PENK	1.98879	-5.09604	5.06726	1.13243e-06	2.40096e-05	5.08168
LINC00989	1.57758	-4.37553	5.06465	1.1458e-06	2.42025e-05	5.09191
FLG-AS1	1.26727	-2.57227	5.06362	1.15116e-06	2.42705e-05	5.0078
RYR2	1.07262	2.61872	5.06137	1.16289e-06	2.44903e-05	4.45528
PPEF1	1.07945	-1.37588	5.06114	1.16406e-06	2.45058e-05	4.89846
AC239798.4	1.79922	-3.94763	5.04907	1.22904e-06	2.57017e-05	5.00235
AC132217.1	1.89173	-0.35715	5.03292	1.32145e-06	2.74159e-05	4.67009
AC018445.4	1.28483	-3.16485	5.02261	1.38393e-06	2.85923e-05	4.87744
SYPL2	1.15964	-2.71723	5.01751	1.41594e-06	2.92216e-05	4.82878
TDO2	1.07815	2.57819	5.01312	1.444e-06	2.97141e-05	4.23597
AC078850.1	1.86559	-5.07733	5.01292	1.44533e-06	2.97307e-05	4.84866
LILRA6	1.09855	0.0148052	5.00937	1.46846e-06	3.01626e-05	4.52499
CCL7	1.83064	-2.7808	4.9955	1.56233e-06	3.18595e-05	4.69807
XG	1.75643	-3.64433	4.99497	1.56603e-06	3.19234e-05	4.76011
AL450332.1	1.26142	-5.98299	4.99328	1.57784e-06	3.21064e-05	4.66778
CALB2	1.87642	-1.02722	4.99234	1.58446e-06	3.22296e-05	4.52365
AL583785.1	1.53611	-4.04553	4.98516	1.63608e-06	3.31787e-05	4.74316
AC093895.1	1.80527	-5.33728	4.9776	1.69208e-06	3.41121e-05	4.67737
AC145098.2	1.02025	-2.32287	4.96017	1.8285e-06	3.64685e-05	4.54763
FAM66A	1.40989	-4.39626	4.95984	1.83114e-06	3.64997e-05	4.6522
VTN	1.39014	-3.86995	4.95498	1.87114e-06	3.71792e-05	4.61593
WASF3	1.05864	1.75619	4.94874	1.92367e-06	3.81287e-05	4.09644
MYBPH	1.53046	-5.25086	4.94676	1.94064e-06	3.83719e-05	4.57904
AKT3-IT1	1.33393	-5.25278	4.94342	1.96959e-06	3.8876e-05	4.56102
AC073109.1	1.41442	-4.49227	4.94184	1.98342e-06	3.90809e-05	4.57399
SIGLEC18P	1.13038	-6.47721	4.93385	2.05492e-06	4.03353e-05	4.12607
NRXN3	1.11535	1.47442	4.93222	2.06974e-06	4.0584e-05	4.04739
SMOC2	1.04587	4.37266	4.93167	2.07482e-06	4.06695e-05	3.67204
KCNA1	1.80942	-5.65224	4.93095	2.08144e-06	4.07808e-05	4.43894
MMP13	1.73073	0.537119	4.92243	2.16136e-06	4.21178e-05	4.07217
OSMR-AS1	1.28528	-4.59636	4.91367	2.24663e-06	4.36293e-05	4.46051
CXCL5	2.16938	4.30334	4.9074	2.30967e-06	4.46543e-05	3.51923
AC068254.2	1.43362	-6.0745	4.90137	2.37191e-06	4.57171e-05	4.24449
KCNG2	1.17137	-3.21193	4.90049	2.38111e-06	4.58633e-05	4.35573
ZEB2-AS1	1.1838	-3.73434	4.89259	2.46546e-06	4.72949e-05	4.3475
SMARCE1P5	1.23818	-5.82828	4.89153	2.47696e-06	4.74833e-05	4.24951
AC114284.1	1.05116	-2.06186	4.8911	2.48165e-06	4.75572e-05	4.23654
MAB21L2	1.1133	1.94807	4.88783	2.51767e-06	4.81334e-05	3.78325
PCYT1B	1.37869	-3.27548	4.87054	2.71636e-06	5.16283e-05	4.23112
AC112229.3	1.73516	-3.45605	4.86637	2.76652e-06	5.24832e-05	4.22258
CSF3R	1.01883	3.41496	4.86231	2.81626e-06	5.33553e-05	3.48694
ZIM2	1.42795	-5.00158	4.861	2.8325e-06	5.36451e-05	4.23408
BLID	1.46823	-5.06631	4.85984	2.84697e-06	5.39011e-05	4.21197
AC026310.2	1.1265	-6.3751	4.85514	2.90615e-06	5.49172e-05	3.88292
MRO	1.14874	-1.83145	4.85512	2.90646e-06	5.49172e-05	4.05538
PHF2P2	1.31606	-6.26043	4.85398	2.9209e-06	5.51532e-05	3.64331
DNM1P51	1.41941	-1.87943	4.85247	2.94033e-06	5.54092e-05	4.05939
LDB3	1.22639	-2.28204	4.84999	2.97246e-06	5.59401e-05	4.09861
GRIK5	1.21701	-2.40486	4.84828	2.99478e-06	5.63227e-05	4.0872
AC243772.3	1.36591	-4.82271	4.84725	3.00834e-06	5.6559e-05	4.17357
HSPA8P4	1.17203	-3.12894	4.84005	3.10457e-06	5.81173e-05	4.10067
DUXAP10	1.54466	2.58155	4.83846	3.12615e-06	5.84439e-05	3.50461
AC011389.3	1.412	-5.62063	4.83719	3.14353e-06	5.86721e-05	4.06823
PCDHGA4	1.07865	-0.942681	4.83656	3.15225e-06	5.88062e-05	3.90879
LINC00327	1.32222	-4.42785	4.83128	3.22576e-06	5.9992e-05	4.10918
LINC01583	1.57833	-5.95428	4.82795	3.27304e-06	6.06494e-05	4.00312
AP003071.4	1.23425	-2.3089	4.82417	3.32735e-06	6.14545e-05	3.97289
AL136164.4	1.22845	-3.20749	4.8205	3.38111e-06	6.23051e-05	4.02291
AC016251.1	1.25192	-3.24947	4.81961	3.39426e-06	6.24864e-05	4.0251
LINC00882	1.12601	-4.51368	4.81531	3.45835e-06	6.34188e-05	4.05523
TREML3P	1.63075	-5.29607	4.81255	3.50024e-06	6.40417e-05	4.01203
SLC24A2	1.62093	-1.73798	4.79678	3.74873e-06	6.82133e-05	3.80629
AC073621.2	1.38086	-5.22928	4.77831	4.06155e-06	7.32464e-05	3.87755
AC008537.3	1.13729	-2.93411	4.77178	4.17805e-06	7.51796e-05	3.80743
PCDHGA2	1.00002	-0.824926	4.77125	4.18778e-06	7.53308e-05	3.62964
UBE2Q2P6	1.25216	-5.58472	4.76982	4.21363e-06	7.56755e-05	3.7857
CYTL1	1.1595	-1.18734	4.75922	4.41136e-06	7.88017e-05	3.60777
SLC13A5	1.5384	-4.97445	4.74034	4.78588e-06	8.47167e-05	3.72708
PIANP	1.42975	-5.74713	4.73737	4.8475e-06	8.56734e-05	3.62998
LINC00189	1.12665	-3.03544	4.73168	4.96774e-06	8.75253e-05	3.63578
AC092111.1	1.32684	-2.95359	4.73138	4.97429e-06	8.76134e-05	3.64116
SERPINB2	2.17983	-2.24407	4.72972	5.00984e-06	8.81847e-05	3.5222
ZFHX4-AS1	1.88044	-5.78755	4.72699	5.06905e-06	8.90884e-05	3.62514
AC087893.1	1.05399	-2.92009	4.72409	5.13273e-06	9.004e-05	3.60825
AC021594.1	1.27532	-6.38885	4.71382	5.36434e-06	9.36963e-05	3.13038
NBEAP1	1.29198	-5.16111	4.6998	5.69696e-06	9.91085e-05	3.563
AC011467.1	1.23569	-6.12799	4.6969	5.76817e-06	0.000100255	3.32418
HS3ST2	1.41077	-2.31195	4.69477	5.82107e-06	0.000101143	3.42282
LMO3	1.33735	-0.492369	4.69387	5.84354e-06	0.000101471	3.27116
KCNIP1	1.28359	-4.8565	4.6913	5.90818e-06	0.000102468	3.54479
LINC00595	1.14952	-4.53486	4.68396	6.09651e-06	0.000105155	3.51801
KCNB2	1.34538	-3.95182	4.68124	6.16776e-06	0.000106292	3.48772
LINC00665	1.25433	-0.531863	4.67196	6.41728e-06	0.00011015	3.19025
RPL7L1P9	1.27141	-4.47363	4.66095	6.72584e-06	0.000114647	3.42274
NMNAT2	1.42686	-0.625225	4.65897	6.78285e-06	0.000115445	3.15267
ACTC1	1.78348	-2.7898	4.65821	6.8046e-06	0.000115746	3.31696
ELOVL2	1.40066	-1.9083	4.65299	6.95767e-06	0.000118207	3.23226
AC034199.1	1.23856	-2.7364	4.65231	6.97775e-06	0.000118489	3.28709
IL11	1.74141	1.68564	4.65023	7.03984e-06	0.000119424	2.80207
AC084757.3	1.27804	-4.42527	4.64744	7.124e-06	0.000120671	3.366
WSCD2	1.25531	-3.47337	4.64193	7.29273e-06	0.000123271	3.29244
AC098679.1	1.01226	0.465883	4.64104	7.32052e-06	0.000123704	2.97317
PZP	1.15659	-4.94179	4.63189	7.61026e-06	0.00012795	3.30003
ZNF883	1.21915	-1.01904	4.6276	7.75005e-06	0.000130069	3.05571
NXPH3	1.16846	-0.426188	4.61815	8.06676e-06	0.000134547	2.96563
LINC02544	1.50744	-6.23046	4.61544	8.15986e-06	0.000135779	3.06936
DES	1.53852	3.8946	4.61077	8.32263e-06	0.000138001	2.39949
ASTN1	1.39627	-4.90509	4.60428	8.55434e-06	0.000141388	3.15789
G0S2	1.12032	3.72344	4.59325	8.96218e-06	0.00014714	2.31904
CTF1	1.06706	-3.08846	4.59258	8.98762e-06	0.000147387	3.09133
RASL10B	1.34249	-0.0344099	4.5922	9.00196e-06	0.000147537	2.83195
UBE2V1P1	1.32951	-5.73565	4.58911	9.11987e-06	0.000149253	3.049
LINC01266	1.28315	-4.46679	4.58872	9.13488e-06	0.000149456	3.13316
KLHL38	1.33812	-5.37919	4.58769	9.17465e-06	0.000149933	3.08609
PRG4	1.47242	-4.31285	4.57266	9.77415e-06	0.000158449	3.05868
NECAB2	1.31408	-5.46087	4.57123	9.8332e-06	0.000159179	3.02068
L1CAM	1.48421	1.38878	4.56995	9.88649e-06	0.000159996	2.55064
LINC02202	1.06637	-2.7467	4.56871	9.93797e-06	0.000160783	2.97591
AC104117.3	1.13314	-6.03176	4.56802	9.96686e-06	0.00016117	2.8464
AC060234.2	1.26644	-5.82493	4.56684	1.00166e-05	0.000161916	2.91315
LIPC-AS1	1.04834	-6.43495	4.56648	1.00314e-05	0.000162062	2.5515
NPAS4	1.1549	-5.60731	4.56587	1.00573e-05	0.000162403	2.9462
AL117190.1	1.50153	-3.65328	4.56143	1.02467e-05	0.000165164	2.99437
CHI3L1	1.06839	3.92262	4.55893	1.03547e-05	0.000166809	2.16572
GUCA1A	1.6709	-5.01883	4.55473	1.0539e-05	0.000169298	2.96606
LRRTM1	1.71298	-4.1386	4.553	1.06154e-05	0.000170379	2.95327
PTPRZ1	1.64053	-2.85132	4.54988	1.07553e-05	0.000172344	2.89128
AC244021.1	1.2973	-4.2617	4.54695	1.08881e-05	0.000174311	2.96001
AC121247.1	1.24092	-4.58623	4.54286	1.10764e-05	0.000177026	2.95107
PHYHIP	1.00264	-1.51771	4.53832	1.12887e-05	0.000179961	2.74465
AC027601.2	1.01746	-6.0268	4.53688	1.13569e-05	0.000180794	2.67782
GDF5	1.40549	-4.84882	4.5354	1.14278e-05	0.000181821	2.91266
SYT16	1.26801	-3.10713	4.53272	1.15562e-05	0.000183606	2.84969
AC142381.3	1.22392	-4.26327	4.528	1.17867e-05	0.000186639	2.88856
AL118508.3	1.37418	-3.91043	4.5269	1.18411e-05	0.000187238	2.85467
NXNL2	1.23368	-4.71598	4.51826	1.22758e-05	0.000193141	2.85521
FPR1	1.02664	3.02587	4.51424	1.24832e-05	0.000196186	2.09487
GP5	1.18203	-3.15436	4.51027	1.26915e-05	0.000198963	2.77481
AC010931.2	1.33166	-4.37123	4.51004	1.2704e-05	0.000199066	2.81854
AC005495.1	1.29271	-4.37171	4.50212	1.313e-05	0.000204872	2.78293
ZNF99	1.54319	-4.96301	4.49312	1.36307e-05	0.00021181	2.7424
GPR84	1.00934	-0.656918	4.49189	1.37005e-05	0.000212544	2.46716
DDIT4L	1.07921	-1.73676	4.48756	1.39492e-05	0.000215929	2.5588
KIRREL1-IT1	1.17813	-4.54068	4.47629	1.46168e-05	0.000225462	2.68997
FABP4	1.42155	-1.22376	4.4699	1.50088e-05	0.000230566	2.42564
AC016590.1	1.31028	-5.15567	4.46788	1.5135e-05	0.00023219	2.62474
PTCHD4	1.03247	-1.04826	4.46183	1.55187e-05	0.000237561	2.39719
HECW1-IT1	1.50274	-5.89018	4.42898	1.77706e-05	0.000267191	2.39736
AC090337.1	1.22295	-3.71297	4.42176	1.83059e-05	0.000274075	2.45047
AP000547.3	1.43785	-4.33776	4.41556	1.87786e-05	0.000280263	2.43839
MIR137HG	1.11719	-6.3534	4.41449	1.88607e-05	0.000281266	2.03787
GPR78	1.25971	-2.37797	4.40995	1.92154e-05	0.000285653	2.31215
FGF14-IT1	1.14358	-6.16634	4.40435	1.96622e-05	0.0002913	2.19905
RPL5P16	1.28426	-6.11181	4.39809	2.01724e-05	0.000297846	2.19524
AC018445.3	1.21919	-3.52781	4.39654	2.03013e-05	0.000299437	2.34624
CATSPER1	1.11104	-2.98498	4.395	2.04299e-05	0.000301019	2.29774
AL356277.3	1.41917	-6.17127	4.39313	2.05862e-05	0.000302929	2.16606
EMX2OS	1.78271	-5.62935	4.37959	2.17583e-05	0.000318026	2.23945
AP001189.3	1.1456	-5.29115	4.37278	2.2371e-05	0.00032579	2.25546
AC100849.1	1.10344	-5.18461	4.37273	2.23758e-05	0.00032579	2.26905
AC019193.2	1.02977	-6.45311	4.37216	2.24277e-05	0.000326294	1.73323
INA	1.43159	-4.11609	4.37171	2.2469e-05	0.000326643	2.26997
KRT79	1.41873	-5.62517	4.36807	2.28042e-05	0.000330667	2.21361
ANO3	1.4781	-4.52082	4.36351	2.32318e-05	0.000336092	2.24604
NEXN-AS1	1.22627	-5.17685	4.35769	2.37895e-05	0.000343195	2.21225
ERMN	1.01081	-0.529761	4.35711	2.38449e-05	0.000343907	1.93175
AC112198.2	1.3093	-5.93777	4.35631	2.39234e-05	0.000344775	2.0939
BX323043.1	1.14577	-4.48222	4.35546	2.40061e-05	0.00034544	2.22212
OSM	1.27432	3.0471	4.35172	2.43738e-05	0.000350019	1.4431
AC005912.2	1.28756	-3.74839	4.35144	2.44016e-05	0.000350329	2.1842
AL031651.2	1.18664	-3.93277	4.35126	2.44189e-05	0.000350489	2.19367
AC010132.2	1.43004	-6.17618	4.34915	2.46299e-05	0.000353159	2.00766
RPSAP3	1.20942	-6.24348	4.34744	2.48013e-05	0.000355438	1.70539
ACTN2	1.29319	-4.68752	4.34542	2.50053e-05	0.000357908	2.18184
ZNF732	1.15224	-3.82967	4.34335	2.52162e-05	0.000360562	2.15417
EPHA6	1.46765	-4.92214	4.3388	2.56866e-05	0.000366454	2.13716
AC113383.1	1.02581	-3.58027	4.33759	2.58125e-05	0.000367783	2.12827
HCN2	1.10128	-3.33094	4.32274	2.74126e-05	0.000388533	2.04979
AC245407.1	1.73067	-4.458	4.31996	2.77226e-05	0.000392141	2.07168
ALPK3	1.05071	3.06004	4.31971	2.77508e-05	0.000392442	1.37823
MBL1P	1.21876	-3.32603	4.31388	2.84131e-05	0.000400706	2.01959
SLED1	1.27046	-2.25231	4.31158	2.86776e-05	0.000403833	1.91312
ADAMTS9-AS1	1.57555	-5.82314	4.31064	2.87866e-05	0.000405267	1.92623
LY6H	1.23394	-2.87431	4.31013	2.88458e-05	0.00040593	1.96979
FOXC2	1.51353	-3.5032	4.30434	2.95281e-05	0.000414366	1.98434
SBSN	1.50252	-4.32923	4.30286	2.97049e-05	0.000416332	1.99469
SAP25	1.14381	-3.06312	4.30138	2.98834e-05	0.000418006	1.93906
FNDC1-IT1	1.46907	-5.81415	4.29643	3.04846e-05	0.00042484	1.92342
IGFL3	1.99669	-5.21465	4.29558	3.05899e-05	0.00042607	1.94531
LINC01960	1.18046	-4.85936	4.29362	3.08318e-05	0.000428915	1.9874
WNT6	1.30757	-3.99981	4.28183	3.23291e-05	0.000447025	1.92753
MAGED4	1.31445	1.4428	4.28035	3.25217e-05	0.000449248	1.39726
RPS14P4	1.12418	-3.16071	4.27646	3.30349e-05	0.000455781	1.86694
NPTX1	1.2572	-1.45845	4.27412	3.33465e-05	0.000459409	1.72243
CST1	1.34521	2.18337	4.27354	3.34238e-05	0.000460361	1.27006
TBX18	1.29959	0.34739	4.27056	3.38252e-05	0.000464648	1.49946
AC005291.2	1.56138	-5.82219	4.26406	3.47189e-05	0.000475079	1.78837
AC016251.2	1.22563	-4.76818	4.25704	3.57083e-05	0.000486969	1.84747
NNAT	1.50397	-5.00717	4.25376	3.61802e-05	0.000492574	1.81777
CTNNA3	1.16531	-3.10055	4.24242	3.78581e-05	0.000511727	1.7214
AP000525.1	1.43051	-1.49734	4.24037	3.81692e-05	0.000515439	1.59075
MPP4	1.20334	-3.76894	4.23492	3.90079e-05	0.000525607	1.73573
AC026369.2	1.06242	-2.78629	4.23403	3.91467e-05	0.00052688	1.68157
AC079315.1	1.10234	-5.27297	4.23348	3.92333e-05	0.000527594	1.72234
ACKR1	1.07311	1.23621	4.23247	3.93902e-05	0.000529276	1.24975
AL161785.1	1.0603	-3.74087	4.23135	3.95671e-05	0.000530476	1.72477
SCG2	1.01704	0.960431	4.22671	4.03046e-05	0.00053875	1.25563
GGN	1.10646	-4.21944	4.21699	4.18948e-05	0.000557112	1.69291
FXYD1	1.13157	-2.31784	4.21663	4.19549e-05	0.000557649	1.58935
C9orf170	1.316	-5.59119	4.21293	4.2576e-05	0.00056471	1.60675
SFTPD-AS1	1.19472	-5.29913	4.19503	4.57096e-05	0.000599531	1.58866
AC244517.1	1.28189	-3.86088	4.19478	4.57543e-05	0.0005997	1.59709
CLEC2L	1.43339	-4.72132	4.19231	4.62045e-05	0.000604758	1.60251
ZNF98	1.2687	-4.74358	4.19082	4.64779e-05	0.000607357	1.59921
AC012409.3	1.13145	-5.06809	4.18435	4.76821e-05	0.000620799	1.56536
IGFL2	1.64789	-2.00551	4.18143	4.82369e-05	0.000626869	1.36671
FAM155A-IT1	1.24039	-4.7375	4.17541	4.93976e-05	0.000640629	1.54307
SLC46A2	1.21398	-3.98045	4.17143	5.01782e-05	0.000649117	1.50909
CFAP58-AS1	1.21291	-3.65655	4.16859	5.07437e-05	0.000655834	1.46593
SCN11A	1.04416	-2.55829	4.16696	5.10706e-05	0.000659155	1.41576
AC087203.3	1.02581	-2.46176	4.16603	5.12588e-05	0.000661434	1.39674
HSPA1A	1.03111	6.79714	4.1648	5.15089e-05	0.000664206	0.215208
C1QTNF4	1.13839	-3.98574	4.1564	5.32409e-05	0.000683273	1.45521
TVP23CP1	1.26586	-5.24456	4.15519	5.34952e-05	0.00068607	1.44488
LINC01579	1.30504	-3.49571	4.15327	5.39008e-05	0.000690645	1.42483
SFRP1	1.3374	0.0409928	4.15277	5.40068e-05	0.000691463	1.10074
PTGS2	1.16608	5.16345	4.15211	5.41463e-05	0.000692872	0.396632
GAPDHP33	1.16685	-4.37187	4.14871	5.48744e-05	0.000700741	1.42991
RN7SKP240	1.044	-5.63646	4.14804	5.50193e-05	0.000702265	1.3405
SLN	1.53486	-3.89421	4.14513	5.56524e-05	0.000709556	1.38211
AC103853.2	1.18989	-5.42592	4.14283	5.61574e-05	0.00071535	1.37204
ZMAT4	1.37465	-5.01245	4.13845	5.71317e-05	0.000724825	1.39824
L3MBTL4-AS1	1.04695	-3.8191	4.13706	5.74441e-05	0.000728298	1.36514
AC138430.1	1.37	-5.87072	4.13613	5.76545e-05	0.000730476	1.24859
LRRC38	1.2867	-5.64988	4.13211	5.85694e-05	0.000740818	1.30422
KANK4	1.11277	-0.679929	4.13206	5.858e-05	0.000740818	1.09832
RXFP3	1.17981	-5.50081	4.13203	5.85886e-05	0.000740818	1.32818
GP1BB	1.5264	-2.98993	4.12393	6.04766e-05	0.000761755	1.28257
RETN	1.60492	-3.58374	4.12123	6.11192e-05	0.000768477	1.28808
FAM87B	1.15989	-4.76762	4.12027	6.13488e-05	0.000770898	1.33782
LIPN	1.35749	-3.82822	4.11958	6.15132e-05	0.000772449	1.30522
KIAA1210	1.52782	-6.12654	4.11534	6.25419e-05	0.000783976	1.13858
GRIA3	1.18688	-1.92288	4.11255	6.32278e-05	0.000791697	1.15589
CACNA1C-IT3	1.10228	-5.84386	4.11007	6.38424e-05	0.000797715	1.17214
GPAA1P2	1.14815	-2.95557	4.10645	6.47517e-05	0.000806674	1.2109
KIAA1549L	1.35687	0.358381	4.1044	6.52702e-05	0.000812419	0.826488
RORB	1.05231	-1.76059	4.10025	6.63353e-05	0.000823865	1.08416
CCL18	1.28228	1.1514	4.09908	6.66391e-05	0.000826879	0.719121
C2orf16	1.34775	-5.17262	4.09853	6.67826e-05	0.000828148	1.23956
AC087641.1	1.3373	-5.5486	4.09298	6.8242e-05	0.000843474	1.14906
GCNT1P3	1.08415	-4.12017	4.08979	6.90936e-05	0.000852511	1.22287
AL159153.1	1.13497	-3.59095	4.08395	7.06792e-05	0.000869044	1.17757
AOC4P	1.02114	-4.19019	4.07728	7.25347e-05	0.000888194	1.18166
CST6	1.60777	-2.64705	4.07203	7.40263e-05	0.000905088	1.05608
U82695.1	1.46092	-5.61561	4.06978	7.46766e-05	0.000912308	1.07915
DLX5	1.44396	-4.99994	4.06769	7.52828e-05	0.000918862	1.13105
AF001548.3	1.14067	-4.71515	4.06679	7.5546e-05	0.000920516	1.14154
DUXAP9	1.27609	1.75577	4.06079	7.73214e-05	0.00093949	0.54371
AL356234.2	1.10484	-3.09414	4.05947	7.7718e-05	0.000943499	1.03885
DUXAP8	1.23891	1.82454	4.05698	7.84702e-05	0.000950186	0.519969
HOXC4	1.13072	-3.2801	4.04293	8.28481e-05	0.000995742	0.992925
AL049838.1	1.02821	-3.05739	4.0339	8.57823e-05	0.00102622	0.966869
AC124276.2	1.2109	-4.62684	4.02503	8.87638e-05	0.00105764	0.995731
AL683842.1	1.0217	-3.2469	4.01629	9.17955e-05	0.00108895	0.91392
MCHR1	1.23608	-2.82044	4.00979	9.41153e-05	0.00111181	0.843408
RYR3	1.22401	-2.47796	4.00852	9.45719e-05	0.00111646	0.822589
PNMA6A	1.03668	-1.84109	3.99857	9.8249e-05	0.0011527	0.715306
SLC17A7	1.13064	-4.85167	3.99775	9.8557e-05	0.00115488	0.895196
AP000962.2	1.53477	-5.67491	3.9932	0.000100288	0.00117128	0.787766
PPIAP10	1.36577	-5.89665	3.99151	0.00010094	0.00117768	0.723963
AL157702.2	1.17215	-5.25998	3.98966	0.000101653	0.00118502	0.846933
AC087627.1	1.09706	-5.9972	3.98894	0.000101934	0.00118781	0.723043
GRIA2	1.27279	-5.35364	3.98631	0.000102962	0.00119898	0.824358
ZNF528-AS1	1.00683	-2.5667	3.98508	0.000103448	0.00120323	0.754134
SOGA3	1.28183	-0.634311	3.97808	0.000106248	0.00123087	0.521944
GPR182	1.36276	-5.43057	3.97494	0.000107528	0.00124276	0.772842
AC007376.1	1.06006	-6.18802	3.96928	0.000109872	0.00126675	0.398315
NRG3	1.09693	-5.31063	3.96882	0.000110064	0.00126832	0.754871
PCDHA3	1.09677	-2.52334	3.96572	0.000111373	0.00128053	0.684797
CCNA1	1.03481	-5.03746	3.96304	0.000112515	0.00129039	0.771239
RPEP1	1.02912	-5.32867	3.96174	0.000113072	0.00129494	0.725267
STON1-GTF2A1L	1.9269	-2.71432	3.95258	0.000117076	0.00133378	0.593147
C20orf197	1.05664	-4.51595	3.95222	0.000117237	0.00133511	0.737096
FGF14	1.09685	-3.87504	3.94937	0.00011851	0.00134687	0.704691
RPL3P5	1.15748	-6.41776	3.94691	0.000119622	0.00135869	0.18065
AC027288.3	1.08858	-3.90663	3.94591	0.000120078	0.00136287	0.683621
HCG22	1.04051	-6.13659	3.94272	0.00012154	0.00137743	0.509354
ENDOU	1.05393	-5.05913	3.93477	0.000125255	0.00141415	0.64857
LINC02407	1.21297	-4.64707	3.93381	0.00012571	0.00141844	0.667867
CCNYL2	1.06403	-5.9459	3.9333	0.000125952	0.00142061	0.487967
CXCL8	1.26718	7.21607	3.93152	0.000126803	0.00142907	-0.755989
ATP1A2	1.24387	-2.08155	3.91714	0.000133879	0.00149749	0.472252
FOLR3	1.35315	-4.75171	3.91202	0.000136487	0.00152304	0.581909
C8orf46	1.01512	-4.39117	3.90894	0.00013808	0.0015393	0.584459
AC013271.1	1.28421	-3.65348	3.90871	0.000138202	0.00154035	0.545687
AC135983.1	1.21107	-5.1603	3.90729	0.000138941	0.00154677	0.562102
AP005230.1	1.22896	-3.84945	3.90118	0.000142172	0.00157592	0.534001
ITGAD	1.13832	-3.93115	3.89903	0.000143327	0.00158685	0.527447
AC008885.2	1.12883	-6.27706	3.8973	0.000144262	0.00159471	0.255037
AC025588.1	1.18627	-5.61898	3.89292	0.000146654	0.00161642	0.457563
GK-IT1	1.09977	-4.96841	3.89026	0.00014813	0.00163142	0.514492
RIMS2	1.22279	-4.04991	3.88883	0.000148924	0.00163889	0.494394
SLC5A7	1.36845	-5.69567	3.88228	0.000152627	0.00167443	0.368086
AC012617.1	1.07197	-4.50038	3.88193	0.00015283	0.00167634	0.487831
AL162727.1	1.07379	-4.74429	3.87658	0.000155924	0.00170564	0.471696
ATP1B2	1.0777	-4.19456	3.85206	0.000170878	0.00184637	0.380599
UBE2Q2L	1.04919	-4.71481	3.84579	0.000174914	0.00188138	0.365442
ATP2B3	1.27205	-6.14592	3.84344	0.000176448	0.00189608	0.115395
LINC02099	1.04918	-3.89947	3.83846	0.000179748	0.00192715	0.308746
HIST2H2BA	1.08402	-4.41966	3.83654	0.000181034	0.00193796	0.32926
AC006270.2	1.09988	-5.33878	3.83341	0.000183151	0.00195689	0.26998
GRIA1	1.25449	-3.99817	3.82938	0.000185912	0.00197899	0.285727
ZNF812P	1.1052	-4.95226	3.81599	0.000195376	0.00206305	0.257376
AC079921.2	1.01292	-3.78773	3.81413	0.000196722	0.00207495	0.234149
AL359694.2	1.17735	-5.51947	3.80774	0.00020143	0.00211829	0.148608
WWTR1-AS1	1.02796	-5.16666	3.80308	0.000204922	0.00214902	0.203694
AC066616.2	1.40914	-4.37927	3.80304	0.000204957	0.00214902	0.205795
AC019171.1	1.04986	-4.46154	3.78904	0.00021581	0.00224821	0.169503
AC093567.1	1.08005	-5.69594	3.78437	0.000219556	0.00227843	0.052353
RNF175	1.02379	-4.95706	3.78262	0.000220974	0.0022902	0.140312
AL035409.1	1.17454	-6.05486	3.77038	0.000231135	0.00238243	-0.0532622
GCKR	1.00521	-4.06143	3.76524	0.000235532	0.00241763	0.0641221
AC116353.5	1.10811	-5.40563	3.76172	0.000238592	0.00244488	0.0409433
SLAMF9	1.25099	-2.46398	3.76168	0.000238624	0.00244488	-0.0695188
LSM1P1	1.0301	-6.3134	3.76064	0.000239532	0.00245069	-0.322665
CCL3L3	1.12418	1.75352	3.76036	0.000239779	0.00245277	-0.556999
ATP2B2	1.00911	-5.50763	3.75993	0.000240159	0.00245577	-0.0196258
GLIS1	1.03852	-2.41189	3.75912	0.000240877	0.00246143	-0.0549281
HOXC9	1.40651	-4.08197	3.75178	0.000247432	0.0025138	0.00513221
SHISA3	1.27027	-1.71955	3.74213	0.000256304	0.00259138	-0.185359
BX088645.1	1.27953	-3.1165	3.7271	0.000270735	0.00271786	-0.11618
ADORA2BP1	1.05668	-5.85435	3.72402	0.000273784	0.0027441	-0.206059
POPDC3	1.37733	-3.29862	3.71223	0.00028576	0.00284549	-0.170181
RGS22	1.04842	-3.1978	3.71096	0.000287088	0.0028567	-0.165075
SRGAP2D	1.00078	-0.468014	3.69891	0.000299897	0.00296333	-0.471719
NOS1	1.40654	-3.37086	3.6981	0.000300779	0.00297048	-0.192191
LINC02104	1.00396	-5.17101	3.69641	0.000302613	0.00298443	-0.161003
PDLIM1P4	1.01548	-4.13996	3.69335	0.000305989	0.003013	-0.164762
FPR2	1.04084	1.58154	3.69191	0.000307577	0.00302705	-0.768013
IGFBP7-AS1	1.22699	-5.8174	3.69127	0.000308294	0.003032	-0.290306
AC112721.1	1.30182	-5.64482	3.68541	0.000314886	0.00308238	-0.245448
SCRG1	1.52574	-5.37219	3.68534	0.000314968	0.00308264	-0.257027
LINC00487	1.025	-5.09406	3.68001	0.000321082	0.00313274	-0.20872
PLEKHG4B	1.17356	-2.49159	3.66823	0.000334994	0.00324887	-0.361427
C22orf15	1.04628	-5.00501	3.666	0.000337686	0.00326994	-0.250872
SOX10	1.31868	-4.66025	3.65818	0.000347312	0.00334883	-0.290306
IL6	1.36868	1.46857	3.6498	0.000357907	0.00343403	-0.899442
AC132872.4	1.01654	-3.03833	3.6475	0.00036087	0.00345777	-0.389448
SPACA6P-AS	1.019	-5.29653	3.64515	0.000363911	0.00348455	-0.352321
AC000078.1	1.216	-5.2059	3.63486	0.000377559	0.00358731	-0.378196
AC109479.1	1.13024	-5.75559	3.63187	0.000381618	0.00361738	-0.458418
AC008760.2	1.08743	-5.63643	3.6281	0.000386781	0.00365714	-0.463959
MYOSLID	1.1238	-4.12996	3.62467	0.000391541	0.00369289	-0.40936
PPBP	1.80299	0.512982	3.60312	0.000422744	0.00393602	-0.942452
GSC	1.04438	-4.09571	3.60303	0.000422879	0.00393602	-0.473858
AC026355.1	1.09156	-5.54932	3.60303	0.000422881	0.00393602	-0.507615
LIX1	1.39684	-5.74028	3.59911	0.000428797	0.00398007	-0.561883
AC027228.2	1.26348	-5.47466	3.59861	0.000429559	0.00398442	-0.517481
GPIHBP1	1.0091	-2.87887	3.59719	0.000431723	0.00400056	-0.558173
C2orf40	1.02972	-4.84639	3.59621	0.000433231	0.00401125	-0.491657
HGNC:24955	1.286	-3.66978	3.59571	0.000433995	0.00401635	-0.51622
GRM1	1.29484	-3.94827	3.59124	0.000440921	0.00406781	-0.523455
C6orf15	1.80071	-3.34277	3.58031	0.000458315	0.00420226	-0.594556
LINC02454	1.35534	-5.76123	3.5785	0.000461248	0.00422573	-0.638192
PERM1	1.03338	-5.46376	3.57516	0.000466728	0.00426558	-0.621815
PROK2	1.22982	-0.804684	3.55882	0.000494385	0.00448288	-0.915527
IL24	1.85946	0.630897	3.54972	0.000510442	0.00460414	-1.14082
PCDHA6	1.1493	-2.23926	3.54856	0.000512537	0.00461862	-0.765357
BEAN1	1.01149	-2.852	3.5456	0.000517883	0.00465938	-0.737301
SNX31	1.08901	-5.2388	3.54506	0.000518861	0.00466567	-0.673198
CYP21A1P	1.00125	-4.16482	3.51709	0.000572183	0.00506282	-0.740107
NPTX2	1.46695	1.10713	3.51272	0.000580981	0.00512286	-1.29287
GTF2F2P1	1.13977	-3.50571	3.50211	0.000602833	0.00528345	-0.821084
LEP	1.43649	-5.5773	3.49916	0.000609043	0.00532962	-0.858358
AC245128.3	1.23135	-3.84678	3.49709	0.000613447	0.00535822	-0.836528
DEFA1	1.32229	-4.06295	3.494	0.000620045	0.00540668	-0.845506
LINC02015	1.10263	-5.12431	3.49135	0.000625783	0.00544581	-0.831892
MAS1	1.16034	-5.20845	3.49048	0.000627664	0.00545881	-0.842158
FCAR	1.08238	-0.687682	3.48782	0.000633487	0.00550101	-1.15713
MGAT5B	1.01362	-4.41884	3.48495	0.000639812	0.00554742	-0.838898
AL391425.1	1.27403	-5.88649	3.48038	0.000650025	0.00562423	-1.00367
TAGLN3	1.15541	-4.58291	3.4769	0.000657899	0.00567989	-0.86734
AC012409.5	1.03032	-5.62731	3.47594	0.00066009	0.00569533	-0.944364
AC237221.1	1.49504	-4.80654	3.47455	0.000663256	0.00571676	-0.902955
FAM157B	1.16763	-0.463826	3.47428	0.000663884	0.00572021	-1.21419
CST2	1.19446	-2.5547	3.47314	0.000666504	0.00573668	-0.997581
MTND5P32	1.24772	-4.52858	3.471	0.000671447	0.00577132	-0.886094
EMX2	1.29239	-6.16369	3.46745	0.000679742	0.00583245	-1.14061
HAND1	1.63569	-5.89497	3.46506	0.000685365	0.00587579	-1.03004
ADRA1D	1.01834	-4.42071	3.46408	0.000687682	0.00589185	-0.903097
SYT3	1.06878	-3.42517	3.4619	0.000692866	0.00592831	-0.964182
AL391903.1	1.11182	-4.7889	3.46016	0.000697028	0.00595773	-0.920552
RN7SL124P	1.05139	-6.25608	3.44351	0.000738117	0.00625136	-1.27141
OR2A1	1.02591	-4.69805	3.44201	0.000741939	0.0062734	-0.971978
HOXC6	1.42866	-3.85279	3.43947	0.000748427	0.00631694	-1.05161
IGF2-AS	1.30927	-5.10248	3.4373	0.00075401	0.00635743	-1.01161
MROH9	1.46523	-5.83923	3.41622	0.0008104	0.0067415	-1.163
RPL7P18	1.08787	-4.26281	3.40853	0.000831959	0.00688342	-1.08287
SYT9	1.04451	-4.99395	3.39618	0.000867658	0.00713649	-1.1241
KIF1A	1.0927	-2.2052	3.37244	0.000940379	0.00762882	-1.32051
AL391807.1	1.20092	-5.4913	3.36902	0.000951308	0.00770644	-1.26718
HCAR2	1.19075	2.12004	3.35877	0.000984803	0.00793576	-1.93583
NFIA-AS2	1.12644	-5.54856	3.35672	0.00099162	0.00798047	-1.30587
SMCO3	1.01599	-5.33412	3.35061	0.00101223	0.00812788	-1.28947
LINC00656	1.05697	-5.98086	3.34824	0.00102036	0.00818618	-1.41965
C7	1.00804	1.40345	3.34663	0.00102587	0.00822574	-1.83187
CSF3	1.42834	0.571944	3.34104	0.00104535	0.0083535	-1.76323
IL1B	1.00408	4.76972	3.33581	0.00106386	0.00847508	-2.3572
PCOLCE2	1.34065	-2.15119	3.32271	0.00111159	0.0088045	-1.5463
AC091167.2	1.32516	-5.05372	3.31532	0.00113935	0.00897794	-1.38248
LINC01060	1.19078	-4.59961	3.31424	0.00114346	0.00900783	-1.37564
AC020909.2	1.05513	-5.92136	3.3019	0.00119152	0.00933312	-1.53866
LINC00922	1.0051	-4.04569	3.30029	0.00119788	0.00938039	-1.43527
AL359851.1	1.20896	-4.6706	3.29878	0.00120394	0.00941609	-1.4213
GAPDHP27	1.03858	-5.61414	3.2985	0.00120505	0.00942349	-1.53866
C11orf87	1.13431	-5.84271	3.291	0.00123546	0.00962407	-1.60764
DMRT3	1.2986	-4.5724	3.29092	0.0012358	0.00962407	-1.46953
H19	1.26994	4.88129	3.28585	0.00125678	0.00976198	-2.51835
AC243772.2	1.03948	-2.73091	3.2843	0.00126324	0.00980133	-1.56095
LINC01537	1.08693	-6.12458	3.27281	0.00131225	0.010122	-1.70556
TNNT3	1.09634	-5.02685	3.27065	0.00132164	0.0101833	-1.524
HP	1.18572	-3.20687	3.26865	0.00133042	0.0102328	-1.57811
AC079298.1	1.56327	-5.93438	3.26053	0.00136656	0.0104597	-1.69986
EPHA5	1.05239	-4.40493	3.24216	0.00145172	0.011	-1.59033
MIR3945HG	1.175	-3.90421	3.23449	0.00148874	0.0112204	-1.65827
AC008763.3	1.43616	-5.59869	3.20923	0.00161686	0.0120164	-1.7702
CSPG4P5	1.26196	-3.82537	3.18974	0.00172272	0.0126569	-1.77072
MYL3	1.03585	-4.30648	3.18269	0.00176255	0.0129086	-1.76828
WNT7B	1.20087	-3.65474	3.18056	0.00177473	0.0129849	-1.84625
FRRS1L	1.02719	-3.48465	3.18014	0.00177715	0.0129978	-1.81361
TCEAL2	1.25866	-5.27506	3.17789	0.00179012	0.0130605	-1.81466
MTCYBP23	1.06004	-5.43288	3.1765	0.00179822	0.013112	-1.8243
SPINK6	1.44606	-5.65541	3.17635	0.00179907	0.0131135	-1.86226
ADAM1A	1.06244	-6.41483	3.1711	0.00182986	0.0133008	-2.52204
MYOC	1.7529	-5.75132	3.16173	0.00188604	0.0136304	-1.92312
AL136964.1	1.03524	-5.01994	3.14527	0.00198866	0.0142628	-1.88007
SPAG17	1.16989	-2.93953	3.14408	0.00199628	0.0143047	-1.9581
CHRM2	1.31753	-2.7522	3.14402	0.00199662	0.0143054	-1.98172
IBSP	1.33357	-3.1785	3.1263	0.0021133	0.0149783	-2.03494
WNT7A	1.1645	-5.14411	3.11065	0.00222147	0.0155966	-1.99454
FOLR1	1.36174	-1.43103	3.10826	0.0022385	0.0157044	-2.19424
GSTT2	1.14783	-5.01259	3.08708	0.00239419	0.016583	-2.05637
GFAP	1.03715	-3.23094	3.0859	0.00240312	0.0166282	-2.1188
GREB1L	1.58576	-2.06315	3.08392	0.00241828	0.0167069	-2.22419
AC105052.1	1.76869	-1.87184	3.08282	0.0024267	0.0167447	-2.27182
NBEAP3	1.15631	-4.16813	3.05141	0.00267929	0.0182145	-2.15986
KCNQ2	1.172	-4.26799	3.02878	0.00287602	0.0193039	-2.22241
HCAR3	1.0467	2.19288	3.01723	0.00298155	0.0199106	-2.96511
LRRTM4	1.14781	-4.14096	3.00988	0.00305045	0.0202822	-2.27617
GPM6A	1.21089	-3.58721	3.00442	0.00310264	0.0205664	-2.32488
SEC14L4	1.1989	-3.90866	2.9943	0.00320153	0.0210837	-2.33879
CNGA3	1.00808	-3.4503	2.9907	0.00323746	0.0212758	-2.35833
CARTPT	1.14122	-4.92687	2.98828	0.00326177	0.0214057	-2.32965
BEX1	1.03888	-4.33839	2.98767	0.00326793	0.0214362	-2.32922
S100A12	1.11908	-2.45291	2.96504	0.00350401	0.0226669	-2.54938
AC013451.2	1.15749	-5.946	2.96122	0.00354544	0.0228618	-2.53391
MUSTN1	1.0175	-4.12205	2.9443	0.00373411	0.0238314	-2.45843
SLITRK2	1.16025	-5.33423	2.93506	0.00384102	0.0244064	-2.51116
AGAP11	1.00298	-2.29119	2.93244	0.00387178	0.0245522	-2.62413
SYT4	1.07565	-3.80959	2.92109	0.00400792	0.0252655	-2.53346
ULK4P1	1.04385	-3.95908	2.91807	0.00404487	0.0254474	-2.53758
NAP1L6	1.1292	-5.36262	2.91301	0.00410758	0.0257532	-2.60212
LCTL	1.01906	-5.72221	2.90951	0.00415131	0.0259613	-2.64248
STXBP5L	1.10404	-2.77413	2.88706	0.00444285	0.0274629	-2.6893
KCNJ12	1.1366	-0.465722	2.87828	0.00456182	0.0280129	-2.94625
FAM69C	1.05431	-4.45787	2.87634	0.00458847	0.0281509	-2.64517
RERGL	1.02193	-5.33864	2.87523	0.0046039	0.0282333	-2.66724
AC112229.1	1.06677	-4.01829	2.87389	0.00462246	0.0283164	-2.64999
ADIPOQ	1.42437	-6.33974	2.87317	0.00463238	0.0283527	-3.05147
CDH19	1.26019	-1.85158	2.86813	0.00470308	0.02868	-2.84917
DIRC1	1.3333	-5.76684	2.86798	0.00470521	0.0286899	-2.73482
LINC00973	1.05847	-6.1034	2.86553	0.00473986	0.0288546	-2.84431
STAC2	1.06958	-5.80307	2.84838	0.0049894	0.0300986	-2.83706
MXRA5Y	1.14104	-0.408239	2.8206	0.00541888	0.0321717	-3.16431
PAEP	1.07955	-4.55348	2.81229	0.00555384	0.0328249	-2.81685
AC012531.1	1.09495	-5.26971	2.80746	0.00563368	0.0332274	-2.85245
CACNG4	1.34625	-0.998828	2.76021	0.00647143	0.0371543	-3.19619
NDP	1.05148	-2.19169	2.75332	0.00660261	0.0377466	-3.0996
HOTAIR	1.14794	-5.01921	2.74005	0.00686215	0.0389238	-3.01368
GTF2A1L	1.05812	-3.1445	2.72429	0.00718223	0.0404194	-3.12754
FMN2	1.04112	-3.46518	2.67113	0.00836472	0.0458303	-3.21347
FSTL5	1.11305	-4.50671	2.66572	0.00849429	0.0463831	-3.18471
SLC22A31	1.15711	-3.0725	2.6338	0.00929723	0.0499532	-3.35154
