# Supplementary material for: Comprehensive RNA-sequencing analysis of colorectal cancer in a Korean cohort
Source: Mol Cells. 2024 Feb 23;47(3):100033. doi: 10.1016/j.mocell.2024.100033 (PMC11004400; doi:10.1016/j.mocell.2024.100033)
Supplement: Supplementary file 7 — Supplementary Table 7 Differentially methylated genes derived from DEGs and their association with CMS subtypes in both promoter and gene body regions. [file mmc7.xlsx]

## Sheet: DEG_Promoter
CpG	gene	type	RNAFDR	RNAFC	methylqval	methylFC	type2
cg25105202	GTF2IRD1	Promoter	0	2.38357	4.23812e-28	0.206549	pp
cg11843735	CDH3	Promoter	7.244e-320	5.51659	1.07566e-22	0.229678	pp
cg00748373	CDH3	Promoter	7.244e-320	5.51659	3.12539e-21	0.185944	pp
cg05650674	CDH3	Promoter	7.244e-320	5.51659	4.09987e-17	0.133359	pp
cg06575065	CDH3	Promoter	7.244e-320	5.51659	8.37978e-19	0.147779	pp
cg23969378	CDH3	Promoter	7.244e-320	5.51659	4.15053e-26	0.166641	pp
cg07354927	MDFI	Promoter	2.08233e-264	3.71749	3.35659e-22	0.239051	pp
cg08625380	MDFI	Promoter	2.08233e-264	3.71749	2.86251e-20	0.206333	pp
cg02914379	MDFI	Promoter	2.08233e-264	3.71749	2.84117e-09	0.108828	pp
cg18973112	NTMT1	Promoter	2.97185e-213	1.45084	5.53865e-59	0.396747	pp
cg08047404	NTMT1	Promoter	2.97185e-213	1.45084	1.02792e-13	0.101235	pp
cg15053460	ADAMTS12	Promoter	9.5862e-195	3.57566	2.0791e-11	0.174021	pp
cg25240047	ADAMTS12	Promoter	9.5862e-195	3.57566	7.42949e-18	0.214599	pp
cg21264391	ADAMTS12	Promoter	9.5862e-195	3.57566	1.2029e-17	0.182123	pp
cg26573704	ADAMTS12	Promoter	9.5862e-195	3.57566	3.02441e-17	0.183642	pp
cg07251911	ADAMTS12	Promoter	9.5862e-195	3.57566	3.22673e-20	0.170865	pp
cg04124352	ADAMTS12	Promoter	9.5862e-195	3.57566	2.84964e-11	0.145729	pp
cg00905687	ADAMTS12	Promoter	9.5862e-195	3.57566	1.48582e-10	0.125101	pp
cg24744455	ADAMTS12	Promoter	9.5862e-195	3.57566	6.57951e-12	0.127411	pp
cg27288764	ADAMTS12	Promoter	9.5862e-195	3.57566	1.61923e-14	0.16424	pp
cg11731257	ADAMTS12	Promoter	9.5862e-195	3.57566	1.48525e-11	0.13249	pp
cg23236370	ADAMTS12	Promoter	9.5862e-195	3.57566	1.00312e-06	0.108035	pp
cg25012264	PRR7	Promoter	1.36648e-187	2.56042	1.31137e-10	0.105147	pp
cg17419312	MACC1	Promoter	1.89841e-186	1.95511	7.60599e-18	0.170908	pp
cg26077229	PAQR4	Promoter	1.97141e-185	1.98704	9.03573e-11	0.129892	pp
cg18550003	FUT1	Promoter	2.83695e-180	2.88407	6.33004e-23	0.169428	pp
cg13881341	FUT1	Promoter	2.83695e-180	2.88407	4.22833e-12	0.108325	pp
cg21967668	FUT1	Promoter	2.83695e-180	2.88407	4.71664e-19	0.148212	pp
cg12884406	COL11A1	Promoter	4.47269e-171	6.16663	3.00063e-09	0.146193	pp
cg26436330	COL11A1	Promoter	4.47269e-171	6.16663	1.01892e-05	0.109061	pp
cg03520644	COL11A1	Promoter	4.47269e-171	6.16663	3.82615e-10	0.112054	pp
cg20812378	TBC1D16	Promoter	6.59338e-164	1.31519	1.87952e-17	0.104132	pp
cg27621340	ACAN	Promoter	7.96943e-164	3.99203	6.53742e-21	0.233862	pp
cg18487535	CENPN	Promoter	1.52321e-157	1.60307	8.99516e-06	0.100242	pp
cg02107824	VWA2	Promoter	1.75254e-156	3.41862	1.182e-18	0.127089	pp
cg14375912	COL12A1	Promoter	2.33228e-155	3.20864	1.93262e-07	0.1126	pp
cg03569645	COL12A1	Promoter	2.33228e-155	3.20864	2.28206e-16	0.139252	pp
cg24585505	COL12A1	Promoter	2.33228e-155	3.20864	8.96953e-12	0.139404	pp
cg08009622	COL12A1	Promoter	2.33228e-155	3.20864	1.81232e-11	0.131486	pp
cg11431144	PHF19	Promoter	4.49855e-154	1.28496	2.57122e-14	0.175389	pp
cg06125825	PHF19	Promoter	4.49855e-154	1.28496	1.70326e-17	0.152003	pp
cg02913168	PHF19	Promoter	4.49855e-154	1.28496	7.52606e-16	0.141911	pp
cg27082433	PHF19	Promoter	4.49855e-154	1.28496	1.18611e-18	0.178453	pp
cg17541528	COL4A1	Promoter	1.43784e-146	2.51636	8.97902e-23	0.193465	pp
cg17541528	COL4A2	Promoter	2.73074e-85	1.78741	8.97902e-23	0.193465	pp
cg13596497	COL4A2	Promoter	2.73074e-85	1.78741	7.15156e-30	0.225075	pp
cg25530246	COL4A1	Promoter	1.43784e-146	2.51636	1.78998e-19	0.201956	pp
cg06659727	COL4A1	Promoter	1.43784e-146	2.51636	1.41758e-22	0.139675	pp
cg06659727	COL4A2	Promoter	2.73074e-85	1.78741	1.41758e-22	0.139675	pp
cg21938148	COL4A2	Promoter	2.73074e-85	1.78741	5.51512e-31	0.291132	pp
cg20327444	COL4A1	Promoter	1.43784e-146	2.51636	6.41058e-13	0.189813	pp
cg20327444	COL4A2	Promoter	2.73074e-85	1.78741	6.41058e-13	0.189813	pp
cg24089600	COL4A1	Promoter	1.43784e-146	2.51636	2.17135e-32	0.245498	pp
cg24089600	COL4A2	Promoter	2.73074e-85	1.78741	2.17135e-32	0.245498	pp
cg22757824	COL4A1	Promoter	1.43784e-146	2.51636	2.07296e-31	0.257018	pp
cg22757824	COL4A2	Promoter	2.73074e-85	1.78741	2.07296e-31	0.257018	pp
cg01956420	COL4A1	Promoter	1.43784e-146	2.51636	4.18193e-22	0.190962	pp
cg01956420	COL4A2	Promoter	2.73074e-85	1.78741	4.18193e-22	0.190962	pp
cg24636057	COL4A2	Promoter	2.73074e-85	1.78741	3.14843e-10	0.105115	pp
cg15871127	COL4A1	Promoter	1.43784e-146	2.51636	4.96432e-29	0.221146	pp
cg15871127	COL4A2	Promoter	2.73074e-85	1.78741	4.96432e-29	0.221146	pp
cg22996912	LOXL2	Promoter	2.50508e-142	2.50571	4.9074e-08	0.126324	pp
cg09042448	LOXL2	Promoter	2.50508e-142	2.50571	5.51524e-10	0.162889	pp
cg00558156	LOXL2	Promoter	2.50508e-142	2.50571	7.68432e-09	0.130011	pp
cg23860451	MCM7	Promoter	2.08799e-132	1.47066	7.59687e-18	0.104733	pp
cg10312918	OSBPL3	Promoter	5.74771e-132	1.06355	1.48159e-09	0.101876	pp
cg02402368	ANGPT2	Promoter	3.49114e-129	2.29911	1.03509e-16	0.164034	pp
cg02548132	ANGPT2	Promoter	3.49114e-129	2.29911	1.85284e-23	0.246298	pp
cg10395101	ANGPT2	Promoter	3.49114e-129	2.29911	3.91993e-12	0.118644	pp
cg17605927	NOP2	Promoter	1.10355e-125	1.27645	2.89607e-30	0.19469	pp
cg22702772	CELSR3	Promoter	2.29911e-123	2.32529	8.88984e-28	0.205122	pp
cg06621358	CELSR3	Promoter	2.29911e-123	2.32529	1.86038e-14	0.151658	pp
cg05281894	PDPN	Promoter	3.92793e-123	2.55642	4.1232e-16	0.212483	pp
cg09804380	PDPN	Promoter	3.92793e-123	2.55642	6.98435e-18	0.249724	pp
cg24671344	PDPN	Promoter	3.92793e-123	2.55642	6.58406e-21	0.217935	pp
cg01904414	ADAM12	Promoter	2.9929e-121	4.15862	6.27734e-06	0.101467	pp
cg15244196	TMEM158	Promoter	1.96773e-120	2.29685	1.21524e-11	0.112508	pp
cg27390220	TMEM158	Promoter	1.96773e-120	2.29685	4.47551e-18	0.167538	pp
cg15237742	WNT3	Promoter	2.05698e-119	2.03312	2.98153e-11	0.123303	pp
cg13998093	WNT3	Promoter	2.05698e-119	2.03312	1.39263e-07	0.100992	pp
cg02017282	WNT3	Promoter	2.05698e-119	2.03312	8.15929e-20	0.187756	pp
cg00817598	WNT3	Promoter	2.05698e-119	2.03312	1.17137e-08	0.114069	pp
cg14024461	HIST3H2A	Promoter	9.80303e-113	1.82901	1.26566e-29	0.161695	pp
cg14024461	HIST3H2BB	Promoter	7.19565e-68	1.77004	1.26566e-29	0.161695	pp
cg05118764	ECE2	Promoter	1.51864e-112	1.36242	5.27102e-10	0.136752	pp
cg02791331	ECE2	Promoter	1.51864e-112	1.36242	3.77604e-10	0.151307	pp
cg01596834	ECE2	Promoter	1.51864e-112	1.36242	4.23733e-15	0.184449	pp
cg19098796	ECE2	Promoter	1.51864e-112	1.36242	3.55204e-09	0.151453	pp
cg16134717	MAD2L2	Promoter	6.78302e-112	1.24292	7.70546e-10	0.124912	pp
cg02864688	MAD2L2	Promoter	6.78302e-112	1.24292	1.32674e-13	0.143516	pp
cg02397176	MAD2L2	Promoter	6.78302e-112	1.24292	4.32752e-09	0.16937	pp
cg09178390	GTF3A	Promoter	7.07015e-112	1.56302	4.54139e-07	0.101806	pp
cg10748765	SLC4A11	Promoter	1.21158e-110	3.31926	4.68415e-10	0.157228	pp
cg20323491	SLC4A11	Promoter	1.21158e-110	3.31926	7.39655e-20	0.136119	pp
cg03738669	SLC4A11	Promoter	1.21158e-110	3.31926	4.91035e-34	0.17956	pp
cg17037355	SLC4A11	Promoter	1.21158e-110	3.31926	1.52557e-33	0.186865	pp
cg11004890	SLC4A11	Promoter	1.21158e-110	3.31926	1.26811e-28	0.197209	pp
cg23413506	SLC4A11	Promoter	1.21158e-110	3.31926	5.29007e-30	0.20947	pp
cg22928082	SLC4A11	Promoter	1.21158e-110	3.31926	1.87928e-19	0.15594	pp
cg18408783	SLC4A11	Promoter	1.21158e-110	3.31926	1.89406e-29	0.130582	pp
cg04969944	SLC4A11	Promoter	1.21158e-110	3.31926	1.36459e-14	0.180544	pp
cg17830985	SHISA2	Promoter	6.21171e-110	2.84081	1.1033e-29	0.205688	pp
cg09668400	SHISA2	Promoter	6.21171e-110	2.84081	4.58699e-21	0.197237	pp
cg20193324	SHISA2	Promoter	6.21171e-110	2.84081	9.56403e-08	0.161198	pp
cg00109356	SHISA2	Promoter	6.21171e-110	2.84081	1.15133e-21	0.158934	pp
cg03099431	SHISA2	Promoter	6.21171e-110	2.84081	7.98447e-26	0.252968	pp
cg02126117	SHISA2	Promoter	6.21171e-110	2.84081	5.6222e-08	0.132218	pp
cg09315918	FAM72A	Promoter	6.45323e-109	1.73771	3.18839e-16	0.17455	pp
cg10439914	FAM72A	Promoter	6.45323e-109	1.73771	8.24203e-17	0.118115	pp
cg05122861	FAM72A	Promoter	6.45323e-109	1.73771	6.03115e-11	0.123096	pp
cg23089764	FAM72A	Promoter	6.45323e-109	1.73771	5.97559e-20	0.14376	pp
cg12161228	NOX4	Promoter	1.5224e-108	3.74807	8.19025e-14	0.137764	pp
cg13040016	NOX4	Promoter	1.5224e-108	3.74807	2.19773e-08	0.115522	pp
cg24309428	NOX4	Promoter	1.5224e-108	3.74807	1.37967e-12	0.139844	pp
cg13316941	NOX4	Promoter	1.5224e-108	3.74807	1.08191e-12	0.140455	pp
cg11670211	NOX4	Promoter	1.5224e-108	3.74807	8.48586e-09	0.120071	pp
cg26650846	ADAMTS2	Promoter	4.46937e-107	2.73891	3.60562e-12	0.196424	pp
cg26429655	ADAMTS2	Promoter	4.46937e-107	2.73891	4.62981e-17	0.233431	pp
cg13909534	ADAMTS2	Promoter	4.46937e-107	2.73891	2.93925e-17	0.22114	pp
cg18331515	ADAMTS2	Promoter	4.46937e-107	2.73891	7.23068e-17	0.227049	pp
cg21689228	MSX1	Promoter	2.76773e-106	3.49055	1.62159e-16	0.220881	pp
cg03335246	MSX1	Promoter	2.76773e-106	3.49055	1.97977e-10	0.13466	pp
cg10266211	MSX1	Promoter	2.76773e-106	3.49055	3.07506e-14	0.117092	pp
cg15092343	MSX1	Promoter	2.76773e-106	3.49055	8.42283e-22	0.201405	pp
cg07462756	MSX1	Promoter	2.76773e-106	3.49055	3.4001e-20	0.160508	pp
cg00486340	MSX1	Promoter	2.76773e-106	3.49055	1.44523e-18	0.183592	pp
cg24469464	MSX1	Promoter	2.76773e-106	3.49055	2.97179e-21	0.189352	pp
cg17938612	MSX1	Promoter	2.76773e-106	3.49055	9.38507e-18	0.16199	pp
cg19846622	MSX1	Promoter	2.76773e-106	3.49055	2.70741e-28	0.18319	pp
cg13207326	MSX1	Promoter	2.76773e-106	3.49055	3.08444e-25	0.22436	pp
cg04660422	MSX1	Promoter	2.76773e-106	3.49055	2.87323e-18	0.220464	pp
cg13882284	MSX1	Promoter	2.76773e-106	3.49055	5.43684e-19	0.137637	pp
cg07035659	MSX1	Promoter	2.76773e-106	3.49055	5.41393e-17	0.139933	pp
cg20588069	MSX1	Promoter	2.76773e-106	3.49055	2.60284e-08	0.120917	pp
cg04100843	MSX1	Promoter	2.76773e-106	3.49055	3.14454e-10	0.122416	pp
cg18849102	MSX1	Promoter	2.76773e-106	3.49055	1.81305e-20	0.141432	pp
cg27256468	PKP1	Promoter	7.03842e-106	3.94332	1.85046e-07	0.125163	pp
cg03947051	MSX2	Promoter	2.21619e-104	4.8437	3.31809e-14	0.155634	pp
cg04541670	MSX2	Promoter	2.21619e-104	4.8437	2.58409e-14	0.154026	pp
cg03039218	KIF18B	Promoter	2.00299e-103	1.62013	1.7961e-08	0.127388	pp
cg17704343	KIF18B	Promoter	2.00299e-103	1.62013	3.14433e-08	0.103405	pp
cg03586474	SLC35D3	Promoter	1.32052e-101	4.95686	7.33505e-08	0.145125	pp
cg26870192	SLC35D3	Promoter	1.32052e-101	4.95686	2.0211e-08	0.150351	pp
cg18141830	SLC35D3	Promoter	1.32052e-101	4.95686	6.24612e-09	0.14321	pp
cg04422990	SLC35D3	Promoter	1.32052e-101	4.95686	5.68737e-08	0.117947	pp
cg09782454	COL8A1	Promoter	2.96181e-100	3.15194	2.01827e-08	0.119118	pp
cg19968403	COL8A1	Promoter	2.96181e-100	3.15194	1.17032e-09	0.127837	pp
cg05283542	COL8A1	Promoter	2.96181e-100	3.15194	2.51166e-13	0.209409	pp
cg09107053	C1orf198	Promoter	7.89738e-100	1.06681	3.17739e-14	0.110234	pp
cg09761747	GRB10	Promoter	2.92437e-97	1.35608	5.36078e-10	0.129362	pp
cg21101465	PDX1	Promoter	1.80621e-94	3.63687	1.05781e-16	0.169033	pp
cg25685262	PDX1	Promoter	1.80621e-94	3.63687	1.62738e-13	0.141191	pp
cg15227656	SLC7A6	Promoter	5.32071e-94	1.08579	1.6619e-15	0.154979	pp
cg26857432	SLC7A6	Promoter	5.32071e-94	1.08579	3.94948e-07	0.12409	pp
cg13270062	HTR1D	Promoter	6.22958e-94	4.07571	6.30569e-14	0.149383	pp
cg04974804	HTR1D	Promoter	6.22958e-94	4.07571	7.54232e-15	0.133877	pp
cg21263170	SLC7A1	Promoter	6.21988e-92	1.26737	4.16097e-05	0.106666	pp
cg00953201	SLC7A1	Promoter	6.21988e-92	1.26737	1.89542e-08	0.136133	pp
cg14482313	KRT7	Promoter	1.22675e-90	4.50944	5.81093e-19	0.165511	pp
cg14537533	KRT7	Promoter	1.22675e-90	4.50944	3.21546e-17	0.150996	pp
cg25313172	KRT7	Promoter	1.22675e-90	4.50944	1.32729e-11	0.102332	pp
cg16213375	FADS1	Promoter	2.15681e-89	2.04593	2.871e-11	0.107678	pp
cg08282215	ACSL6	Promoter	7.54699e-87	3.35705	1.61144e-08	0.108134	pp
cg13374956	ZNRF3	Promoter	3.4771e-86	1.35057	2.52035e-11	0.121416	pp
cg27360206	KIFC3	Promoter	1.32341e-85	1.61728	3.52071e-27	0.328542	pp
cg27561818	KIFC3	Promoter	1.32341e-85	1.61728	2.40814e-12	0.124439	pp
cg27026192	KIFC3	Promoter	1.32341e-85	1.61728	5.73342e-35	0.306623	pp
cg26552696	KIFC3	Promoter	1.32341e-85	1.61728	4.76686e-20	0.115074	pp
cg26909988	KIFC3	Promoter	1.32341e-85	1.61728	5.47746e-17	0.100387	pp
cg07853758	HECW2	Promoter	1.25196e-84	1.57991	6.67073e-06	0.105159	pp
cg26094984	HECW2	Promoter	1.25196e-84	1.57991	3.48401e-05	0.112776	pp
cg21597684	HECW2	Promoter	1.25196e-84	1.57991	2.75818e-06	0.103692	pp
cg18963913	SLC25A22	Promoter	2.75341e-83	1.08438	3.21943e-07	0.106465	pp
cg16288399	THY1	Promoter	7.10206e-83	1.99859	9.05096e-16	0.267343	pp
cg20884984	THY1	Promoter	7.10206e-83	1.99859	1.5181e-15	0.177811	pp
cg16566400	THY1	Promoter	7.10206e-83	1.99859	1.41678e-20	0.174941	pp
cg14262928	THY1	Promoter	7.10206e-83	1.99859	9.44227e-11	0.150107	pp
cg12508624	THY1	Promoter	7.10206e-83	1.99859	5.79589e-18	0.133137	pp
cg02455397	THY1	Promoter	7.10206e-83	1.99859	2.08737e-16	0.28849	pp
cg17236709	THY1	Promoter	7.10206e-83	1.99859	4.74588e-24	0.182203	pp
cg10601287	THY1	Promoter	7.10206e-83	1.99859	2.31953e-24	0.147833	pp
cg18434074	THY1	Promoter	7.10206e-83	1.99859	8.92038e-09	0.108716	pp
cg02955631	THY1	Promoter	7.10206e-83	1.99859	2.04127e-15	0.203965	pp
cg04976484	THY1	Promoter	7.10206e-83	1.99859	2.74843e-10	0.151468	pp
cg05916744	THY1	Promoter	7.10206e-83	1.99859	3.93178e-13	0.178629	pp
cg15454066	FADS2	Promoter	7.8206e-83	2.41055	1.80634e-06	0.125336	pp
cg23760165	FADS2	Promoter	7.8206e-83	2.41055	3.40418e-07	0.148154	pp
cg25303599	FADS2	Promoter	7.8206e-83	2.41055	6.20089e-07	0.147273	pp
cg09610223	FADS2	Promoter	7.8206e-83	2.41055	6.16487e-08	0.160403	pp
cg21709803	FADS2	Promoter	7.8206e-83	2.41055	2.2433e-07	0.102086	pp
cg02822958	ATP6V1E2	Promoter	3.21299e-82	1.13846	1.65545e-16	0.121381	pp
cg01721954	SLC19A1	Promoter	3.08204e-81	1.19318	2.22513e-17	0.12513	pp
cg06198139	SLC19A1	Promoter	3.08204e-81	1.19318	1.63648e-22	0.1497	pp
cg09695126	CDKN2A	Promoter	2.75787e-79	2.33975	1.67743e-16	0.158589	pp
cg04026675	CDKN2A	Promoter	2.75787e-79	2.33975	1.14938e-06	0.12714	pp
cg19811609	IMMP2L	Promoter	4.15718e-79	1.00157	8.09649e-21	0.121691	pp
cg14986746	EDNRA	Promoter	5.32353e-79	2.06251	3.24143e-09	0.109677	pp
cg24789447	EDNRA	Promoter	5.32353e-79	2.06251	6.70414e-14	0.207323	pp
cg20557687	EDNRA	Promoter	5.32353e-79	2.06251	5.63438e-09	0.115187	pp
cg04045079	EDNRA	Promoter	5.32353e-79	2.06251	1.3044e-11	0.159658	pp
cg12009023	EDNRA	Promoter	5.32353e-79	2.06251	1.36132e-09	0.165304	pp
cg06212135	MEST	Promoter	4.69696e-78	1.04029	2.28712e-16	0.116723	pp
cg04786207	MEST	Promoter	4.69696e-78	1.04029	2.24587e-18	0.162855	pp
cg04678950	MEST	Promoter	4.69696e-78	1.04029	5.94538e-18	0.155458	pp
cg23156962	MEST	Promoter	4.69696e-78	1.04029	2.88465e-16	0.100908	pp
cg02501418	MEST	Promoter	4.69696e-78	1.04029	2.1285e-17	0.120424	pp
cg22705386	MEST	Promoter	4.69696e-78	1.04029	6.93651e-17	0.142261	pp
cg09003373	MEST	Promoter	4.69696e-78	1.04029	3.27697e-13	0.128472	pp
cg08229366	MEST	Promoter	4.69696e-78	1.04029	4.81501e-21	0.143271	pp
cg07224147	MEST	Promoter	4.69696e-78	1.04029	5.75104e-17	0.174344	pp
cg17706086	MEST	Promoter	4.69696e-78	1.04029	7.50949e-10	0.116731	pp
cg21667116	MEST	Promoter	4.69696e-78	1.04029	7.72379e-18	0.15766	pp
cg12347392	MEST	Promoter	4.69696e-78	1.04029	3.90993e-17	0.158683	pp
cg06100421	MEST	Promoter	4.69696e-78	1.04029	4.52366e-14	0.133887	pp
cg20297423	MEST	Promoter	4.69696e-78	1.04029	9.10699e-14	0.124167	pp
cg26708559	MEST	Promoter	4.69696e-78	1.04029	3.1262e-19	0.118877	pp
cg00286878	MEST	Promoter	4.69696e-78	1.04029	7.29086e-18	0.107144	pp
cg14088957	MEST	Promoter	4.69696e-78	1.04029	8.78783e-14	0.121503	pp
cg27417677	MEST	Promoter	4.69696e-78	1.04029	6.81609e-18	0.135338	pp
cg18390610	COL1A1	Promoter	6.37506e-78	3.27909	4.7762e-07	0.114715	pp
cg09999560	DUSP10	Promoter	4.25149e-77	1.37823	3.58275e-13	0.128887	pp
cg08558397	PRKAR1B	Promoter	1.8122e-75	1.01644	3.26012e-45	0.266783	pp
cg18601167	PRKAR1B	Promoter	1.8122e-75	1.01644	5.63453e-48	0.423635	pp
cg00356183	PRKAR1B	Promoter	1.8122e-75	1.01644	1.27312e-21	0.136315	pp
cg20381963	PRKAR1B	Promoter	1.8122e-75	1.01644	3.18432e-47	0.344512	pp
cg12816748	PRKAR1B	Promoter	1.8122e-75	1.01644	3.02354e-09	0.100987	pp
cg13895235	PRKAR1B	Promoter	1.8122e-75	1.01644	3.59121e-46	0.373877	pp
cg12427262	TBC1D30	Promoter	1.28946e-74	1.08912	6.51408e-06	0.10383	pp
cg11493126	TBC1D30	Promoter	1.28946e-74	1.08912	6.29804e-07	0.114593	pp
cg09373034	TBC1D30	Promoter	1.28946e-74	1.08912	2.0012e-06	0.11697	pp
cg26667356	TBC1D30	Promoter	1.28946e-74	1.08912	8.41732e-06	0.137082	pp
cg13039115	TBC1D30	Promoter	1.28946e-74	1.08912	9.79463e-06	0.136212	pp
cg25547580	ONECUT2	Promoter	1.66491e-74	2.80892	1.48178e-09	0.123954	pp
cg23757446	ONECUT2	Promoter	1.66491e-74	2.80892	1.99749e-12	0.141671	pp
cg20324206	ONECUT2	Promoter	1.66491e-74	2.80892	1.32761e-10	0.120122	pp
cg09495977	HTRA3	Promoter	4.45412e-72	1.90157	2.66613e-13	0.170092	pp
cg07512295	UGT1A6	Promoter	7.28554e-13	1.31272	1.09702e-09	0.110455	pp
cg08470742	THBS2	Promoter	2.61273e-71	3.60176	5.56035e-06	0.104287	pp
cg21652958	THBS2	Promoter	2.61273e-71	3.60176	3.73276e-05	0.100932	pp
cg04413320	PCDH17	Promoter	3.13014e-71	1.5894	1.47962e-24	0.278451	pp
cg25891355	PCDH17	Promoter	3.13014e-71	1.5894	1.52192e-11	0.159531	pp
cg15112032	PCDH17	Promoter	3.13014e-71	1.5894	3.71139e-21	0.185105	pp
cg12606396	PCDH17	Promoter	3.13014e-71	1.5894	2.39817e-22	0.20476	pp
cg12432236	PCDH17	Promoter	3.13014e-71	1.5894	6.9596e-13	0.16592	pp
cg07921625	PCDH17	Promoter	3.13014e-71	1.5894	2.30692e-12	0.110449	pp
cg00766702	PCDH17	Promoter	3.13014e-71	1.5894	2.33935e-17	0.164253	pp
cg07430472	PCDH17	Promoter	3.13014e-71	1.5894	6.04107e-22	0.222471	pp
cg00208153	PCDH17	Promoter	3.13014e-71	1.5894	1.76661e-29	0.282544	pp
cg13806135	PCDH17	Promoter	3.13014e-71	1.5894	4.76174e-22	0.217044	pp
cg22840780	PCDH17	Promoter	3.13014e-71	1.5894	1.08241e-09	0.100803	pp
cg00584713	VASH2	Promoter	8.76806e-71	1.70162	2.39377e-09	0.148706	pp
cg02392619	VASH2	Promoter	8.76806e-71	1.70162	4.91053e-10	0.149302	pp
cg26548847	FOSL1	Promoter	2.79908e-70	3.3952	4.68469e-12	0.132795	pp
cg27549608	KLF7	Promoter	4.73543e-70	1.29806	2.81589e-20	0.103205	pp
cg22710840	FAM72D	Promoter	3.38336e-69	1.92375	9.67559e-25	0.226119	pp
cg21727899	FAM72D	Promoter	3.38336e-69	1.92375	1.99931e-17	0.102999	pp
cg21727899	FAM72C	Promoter	2.53479e-10	1.06798	1.99931e-17	0.102999	pp
cg16903605	FAM72D	Promoter	3.38336e-69	1.92375	4.89814e-21	0.159239	pp
cg04968835	FAM72D	Promoter	3.38336e-69	1.92375	2.45108e-20	0.155666	pp
cg07344025	FAM72D	Promoter	3.38336e-69	1.92375	1.60809e-22	0.199811	pp
cg19895380	FAM72D	Promoter	3.38336e-69	1.92375	2.73182e-20	0.165914	pp
cg06763443	CDC25C	Promoter	7.54407e-66	1.35646	1.95087e-05	0.105097	pp
cg06468646	CCNA2	Promoter	1.08119e-65	1.39508	2.24408e-16	0.150973	pp
cg01171339	HIST1H2AL	Promoter	2.39937e-65	1.42485	7.28022e-17	0.134667	pp
cg06484167	HIST1H2AL	Promoter	2.39937e-65	1.42485	8.55116e-16	0.201208	pp
cg08879559	SPARC	Promoter	6.14381e-63	1.80364	1.73507e-09	0.118642	pp
cg25528354	FCHO1	Promoter	9.61714e-63	1.21872	9.9371e-11	0.1047	pp
cg05903486	FCHO1	Promoter	9.61714e-63	1.21872	3.2617e-13	0.176479	pp
cg16417703	ADGRG1	Promoter	1.45698e-62	1.21928	2.46785e-17	0.124473	pp
cg19385649	ADGRG1	Promoter	1.45698e-62	1.21928	8.45757e-13	0.104933	pp
cg26861946	CDH6	Promoter	4.0234e-62	1.35581	1.27022e-06	0.109192	pp
cg11782779	CDH6	Promoter	4.0234e-62	1.35581	1.20924e-07	0.116001	pp
cg05822100	CDH6	Promoter	4.0234e-62	1.35581	4.82935e-06	0.102687	pp
cg12304113	COL22A1	Promoter	2.53717e-61	2.69662	9.06067e-14	0.141823	pp
cg16682329	COL22A1	Promoter	2.53717e-61	2.69662	2.00754e-07	0.120193	pp
cg27025995	COL22A1	Promoter	2.53717e-61	2.69662	3.76443e-09	0.100212	pp
cg17112958	LYPD1	Promoter	1.72514e-60	2.4696	8.17464e-10	0.138081	pp
cg23724641	LYPD1	Promoter	1.72514e-60	2.4696	3.19711e-18	0.215762	pp
cg13016408	LYPD1	Promoter	1.72514e-60	2.4696	1.08447e-11	0.142081	pp
cg15506477	LYPD1	Promoter	1.72514e-60	2.4696	8.33392e-07	0.112278	pp
cg17674725	LYPD1	Promoter	1.72514e-60	2.4696	1.16929e-10	0.121911	pp
cg03733229	COL18A1	Promoter	3.19168e-60	1.45533	2.37772e-06	0.123042	pp
cg16175263	TNFRSF10C	Promoter	3.47725e-60	2.04586	1.99123e-06	0.119315	pp
cg23167081	FAM19A5	Promoter	1.88934e-59	1.75055	2.07793e-19	0.217803	pp
cg06273376	FAM19A5	Promoter	1.88934e-59	1.75055	3.21713e-32	0.245805	pp
cg25975712	FAM19A5	Promoter	1.88934e-59	1.75055	9.80744e-21	0.232572	pp
cg23936463	FAM19A5	Promoter	1.88934e-59	1.75055	5.45761e-09	0.12778	pp
cg04304705	FAM19A5	Promoter	1.88934e-59	1.75055	1.47726e-30	0.193111	pp
cg02905830	FAM19A5	Promoter	1.88934e-59	1.75055	1.24316e-12	0.180134	pp
cg04198308	FAM19A5	Promoter	1.88934e-59	1.75055	2.40271e-35	0.238191	pp
cg22989103	FAM19A5	Promoter	1.88934e-59	1.75055	3.593e-31	0.179881	pp
cg17906784	IGF2	Promoter	1.95967e-59	4.69424	1.35326e-08	0.116631	pp
cg19443075	IGF2	Promoter	1.95967e-59	4.69424	7.90771e-10	0.116798	pp
cg13928782	IGF2	Promoter	1.95967e-59	4.69424	6.04812e-13	0.129635	pp
cg12322132	IGF2	Promoter	1.95967e-59	4.69424	9.67392e-09	0.115418	pp
cg20792294	IGF2	Promoter	1.95967e-59	4.69424	1.356e-10	0.151431	pp
cg17300736	IGF2	Promoter	1.95967e-59	4.69424	5.33001e-11	0.148017	pp
cg14612568	IGF2	Promoter	1.95967e-59	4.69424	4.74971e-14	0.173855	pp
cg21532432	IGF2	Promoter	1.95967e-59	4.69424	5.10796e-10	0.127431	pp
cg21237591	IGF2	Promoter	1.95967e-59	4.69424	1.6787e-15	0.173107	pp
cg21667878	IGF2	Promoter	1.95967e-59	4.69424	2.42147e-08	0.137395	pp
cg15508379	IGF2	Promoter	1.95967e-59	4.69424	2.39945e-12	0.125341	pp
cg08014499	IGF2	Promoter	1.95967e-59	4.69424	2.46007e-16	0.169966	pp
cg22225943	IGF2	Promoter	1.95967e-59	4.69424	4.73372e-16	0.174356	pp
cg05444816	IGF2	Promoter	1.95967e-59	4.69424	2.17645e-12	0.129775	pp
cg22287492	IGF2	Promoter	1.95967e-59	4.69424	2.16317e-11	0.146862	pp
cg17462140	IGF2	Promoter	1.95967e-59	4.69424	8.73969e-13	0.121063	pp
cg13756879	IGF2	Promoter	1.95967e-59	4.69424	1.37217e-09	0.154712	pp
cg01667319	IGF2	Promoter	1.95967e-59	4.69424	6.98315e-07	0.111758	pp
cg23905216	IGF2	Promoter	1.95967e-59	4.69424	1.43356e-10	0.145357	pp
cg19371526	IGF2	Promoter	1.95967e-59	4.69424	2.43366e-07	0.10163	pp
cg10659464	IGF2	Promoter	1.95967e-59	4.69424	1.67409e-09	0.135963	pp
cg23271831	COL1A2	Promoter	8.70104e-59	2.11052	7.78888e-09	0.106531	pp
cg25300386	COL1A2	Promoter	8.70104e-59	2.11052	1.39173e-10	0.115603	pp
cg08695855	COL1A2	Promoter	8.70104e-59	2.11052	1.02349e-06	0.104882	pp
cg07862554	MME	Promoter	3.01585e-58	2.2992	3.9253e-08	0.105384	pp
cg20216802	MME	Promoter	3.01585e-58	2.2992	1.89563e-08	0.130331	pp
cg08085954	MME	Promoter	3.01585e-58	2.2992	1.83838e-10	0.156848	pp
cg23209255	MME	Promoter	3.01585e-58	2.2992	4.20037e-08	0.169707	pp
cg17344755	MME	Promoter	3.01585e-58	2.2992	2.65769e-11	0.199564	pp
cg00992239	MME	Promoter	3.01585e-58	2.2992	1.03357e-11	0.163496	pp
cg03648334	MME	Promoter	3.01585e-58	2.2992	2.94974e-13	0.208164	pp
cg07327039	MME	Promoter	3.01585e-58	2.2992	1.18642e-08	0.185445	pp
cg10094892	MME	Promoter	3.01585e-58	2.2992	2.79917e-14	0.183324	pp
cg22955973	MME	Promoter	3.01585e-58	2.2992	1.69412e-08	0.151713	pp
cg22471230	MME	Promoter	3.01585e-58	2.2992	3.55932e-08	0.14489	pp
cg22001630	MME	Promoter	3.01585e-58	2.2992	3.79201e-11	0.192393	pp
cg03740997	MME	Promoter	3.01585e-58	2.2992	5.33583e-14	0.176899	pp
cg23273897	MME	Promoter	3.01585e-58	2.2992	2.51818e-08	0.107352	pp
cg21496658	MME	Promoter	3.01585e-58	2.2992	5.03572e-10	0.142953	pp
cg12232222	FARP1	Promoter	7.66437e-58	1.10432	3.07854e-11	0.124348	pp
cg06263461	SLC13A3	Promoter	8.98391e-58	3.50545	1.23155e-14	0.17234	pp
cg13551814	SLC13A3	Promoter	8.98391e-58	3.50545	1.41164e-13	0.126755	pp
cg07555437	SLC13A3	Promoter	8.98391e-58	3.50545	2.89322e-17	0.132637	pp
cg19421368	SLC13A3	Promoter	8.98391e-58	3.50545	7.62225e-16	0.123344	pp
cg00023197	SLC13A3	Promoter	8.98391e-58	3.50545	1.69025e-12	0.123399	pp
cg10785051	TCF7	Promoter	2.73306e-57	1.41012	5.60735e-07	0.109344	pp
cg02148787	TCF7	Promoter	2.73306e-57	1.41012	1.53627e-20	0.191294	pp
cg24093411	TCF7	Promoter	2.73306e-57	1.41012	1.0661e-19	0.212333	pp
cg18722881	GAS2	Promoter	6.61057e-57	2.12381	2.90314e-06	0.102324	pp
cg09265914	BRSK2	Promoter	3.73168e-56	2.94088	5.66361e-11	0.149109	pp
cg22387369	ALPK3	Promoter	4.05952e-55	2.407	9.75733e-08	0.136512	pp
cg25895948	ALPK3	Promoter	4.05952e-55	2.407	7.67325e-09	0.140885	pp
cg20318166	ALPK3	Promoter	4.05952e-55	2.407	4.40637e-08	0.112056	pp
cg02400740	TWIST1	Promoter	8.56227e-55	2.12406	5.94187e-22	0.183043	pp
cg14391419	TWIST1	Promoter	8.56227e-55	2.12406	2.87243e-16	0.15281	pp
cg09799658	TWIST1	Promoter	8.56227e-55	2.12406	9.34249e-24	0.260362	pp
cg10624122	TWIST1	Promoter	8.56227e-55	2.12406	1.11387e-13	0.146661	pp
cg04904385	TWIST1	Promoter	8.56227e-55	2.12406	2.90038e-11	0.128833	pp
cg12307484	TWIST1	Promoter	8.56227e-55	2.12406	5.02116e-12	0.110063	pp
cg20052718	TWIST1	Promoter	8.56227e-55	2.12406	1.96663e-23	0.174869	pp
cg10126205	TWIST1	Promoter	8.56227e-55	2.12406	3.52919e-15	0.135986	pp
cg27334919	TWIST1	Promoter	8.56227e-55	2.12406	4.22826e-10	0.136766	pp
cg24446548	TWIST1	Promoter	8.56227e-55	2.12406	3.61517e-24	0.322064	pp
cg21424940	TWIST1	Promoter	8.56227e-55	2.12406	9.57398e-16	0.145028	pp
cg20121142	TWIST1	Promoter	8.56227e-55	2.12406	4.84023e-20	0.207695	pp
cg22498251	TWIST1	Promoter	8.56227e-55	2.12406	2.43122e-15	0.150002	pp
cg01202666	TWIST1	Promoter	8.56227e-55	2.12406	5.56119e-29	0.223091	pp
cg11147786	TWIST1	Promoter	8.56227e-55	2.12406	1.9066e-13	0.12398	pp
cg00240432	TWIST1	Promoter	8.56227e-55	2.12406	3.56828e-21	0.283634	pp
cg14515453	TWIST1	Promoter	8.56227e-55	2.12406	2.38559e-14	0.123992	pp
cg12475507	TP73	Promoter	3.41426e-54	1.68225	4.77561e-16	0.113418	pp
cg24073122	TP73	Promoter	3.41426e-54	1.68225	3.16747e-15	0.13746	pp
cg15926671	LTBP2	Promoter	5.86883e-54	1.40386	1.38275e-22	0.121496	pp
cg13754661	COL5A1	Promoter	2.5531e-53	1.86974	8.81947e-09	0.13817	pp
cg14252519	COL5A1	Promoter	2.5531e-53	1.86974	2.42356e-27	0.245279	pp
cg26024843	COL5A1	Promoter	2.5531e-53	1.86974	2.51562e-22	0.198631	pp
cg03298938	COL5A1	Promoter	2.5531e-53	1.86974	3.16309e-09	0.144718	pp
cg12496245	PLCB1	Promoter	1.17267e-52	1.51911	2.54486e-07	0.143672	pp
cg27591117	PLCB1	Promoter	1.17267e-52	1.51911	5.33956e-12	0.186184	pp
cg14805807	PLCB1	Promoter	1.17267e-52	1.51911	3.77212e-08	0.15779	pp
cg23657409	PLCB1	Promoter	1.17267e-52	1.51911	3.63791e-08	0.147106	pp
cg17252911	PLCB1	Promoter	1.17267e-52	1.51911	6.80601e-09	0.14366	pp
cg01431260	PLCB1	Promoter	1.17267e-52	1.51911	3.24962e-08	0.142476	pp
cg22001510	PLCB1	Promoter	1.17267e-52	1.51911	2.43195e-09	0.158152	pp
cg23797439	PLCB1	Promoter	1.17267e-52	1.51911	6.54689e-10	0.151341	pp
cg15528186	PLCB1	Promoter	1.17267e-52	1.51911	5.19544e-09	0.199539	pp
cg04629133	PLAGL2	Promoter	1.21187e-52	1.43257	1.7441e-18	0.156377	pp
cg05764238	ARHGEF19	Promoter	1.91078e-52	1.08862	2.52942e-13	0.112821	pp
cg19517686	NID2	Promoter	8.23965e-52	1.276	1.57331e-06	0.103156	pp
cg22881914	NID2	Promoter	8.23965e-52	1.276	8.75129e-22	0.251359	pp
cg15246170	NID2	Promoter	8.23965e-52	1.276	1.54874e-07	0.109931	pp
cg13592399	NID2	Promoter	8.23965e-52	1.276	6.91963e-08	0.126066	pp
cg26394244	NID2	Promoter	8.23965e-52	1.276	7.82622e-10	0.170737	pp
cg00766845	NID2	Promoter	8.23965e-52	1.276	7.60907e-14	0.169952	pp
cg16695483	NID2	Promoter	8.23965e-52	1.276	4.4587e-11	0.124278	pp
cg07215504	ZNF469	Promoter	7.33852e-51	2.05934	2.22805e-18	0.235498	pp
cg03314029	ZNF469	Promoter	7.33852e-51	2.05934	5.79561e-18	0.179683	pp
cg03685124	SGIP1	Promoter	9.51951e-51	1.56934	1.17634e-06	0.104827	pp
cg14610403	SGIP1	Promoter	9.51951e-51	1.56934	2.14261e-09	0.126036	pp
cg00920348	SGIP1	Promoter	9.51951e-51	1.56934	5.78309e-07	0.110791	pp
cg13052034	SGIP1	Promoter	9.51951e-51	1.56934	1.43043e-06	0.105161	pp
cg11445123	CPXM1	Promoter	1.06073e-47	1.78449	2.78371e-06	0.101204	pp
cg07113642	CPXM1	Promoter	1.06073e-47	1.78449	3.56851e-20	0.226113	pp
cg22304612	CPXM1	Promoter	1.06073e-47	1.78449	2.83683e-20	0.210187	pp
cg11391335	TBX15	Promoter	2.25503e-47	2.62643	5.08836e-16	0.167947	pp
cg18944010	TBX15	Promoter	2.25503e-47	2.62643	8.08748e-20	0.179771	pp
cg23371746	TBX15	Promoter	2.25503e-47	2.62643	1.98665e-21	0.163557	pp
cg13080379	TBX15	Promoter	2.25503e-47	2.62643	1.62227e-20	0.196958	pp
cg22378919	TBX15	Promoter	2.25503e-47	2.62643	9.82081e-17	0.198324	pp
cg05940231	TBX15	Promoter	2.25503e-47	2.62643	9.33922e-21	0.13998	pp
cg00173504	TBX15	Promoter	2.25503e-47	2.62643	1.28818e-17	0.184033	pp
cg14175690	TBX15	Promoter	2.25503e-47	2.62643	1.73559e-22	0.290879	pp
cg24720355	TBX15	Promoter	2.25503e-47	2.62643	6.04925e-16	0.150981	pp
cg21295088	TBX15	Promoter	2.25503e-47	2.62643	9.16186e-14	0.106764	pp
cg07892597	TBX15	Promoter	2.25503e-47	2.62643	8.72304e-16	0.126048	pp
cg21170796	TBX15	Promoter	2.25503e-47	2.62643	8.93951e-24	0.289864	pp
cg24842086	TBX15	Promoter	2.25503e-47	2.62643	4.99563e-22	0.202604	pp
cg27262412	TBX15	Promoter	2.25503e-47	2.62643	6.04967e-13	0.18204	pp
cg04707332	TBX15	Promoter	2.25503e-47	2.62643	5.23017e-19	0.171698	pp
cg10703826	TBX15	Promoter	2.25503e-47	2.62643	3.56766e-22	0.178726	pp
cg07820868	TBX15	Promoter	2.25503e-47	2.62643	3.4536e-20	0.228714	pp
cg23588217	TBX15	Promoter	2.25503e-47	2.62643	2.95579e-13	0.139199	pp
cg02829688	TBX15	Promoter	2.25503e-47	2.62643	3.6612e-21	0.204962	pp
cg06204711	TBX15	Promoter	2.25503e-47	2.62643	7.21047e-22	0.256777	pp
cg26272623	TBX15	Promoter	2.25503e-47	2.62643	1.12948e-11	0.105282	pp
cg14272433	TBX15	Promoter	2.25503e-47	2.62643	4.79679e-17	0.23274	pp
cg06158650	TBX15	Promoter	2.25503e-47	2.62643	9.60267e-23	0.162194	pp
cg16990168	TBX15	Promoter	2.25503e-47	2.62643	7.38405e-17	0.182702	pp
cg04550737	TBX15	Promoter	2.25503e-47	2.62643	6.2693e-18	0.248699	pp
cg24884142	TBX15	Promoter	2.25503e-47	2.62643	1.72796e-11	0.117753	pp
cg27517681	TBX15	Promoter	2.25503e-47	2.62643	2.08287e-09	0.111301	pp
cg21647227	TBX15	Promoter	2.25503e-47	2.62643	4.23436e-22	0.231707	pp
cg09260773	TBX15	Promoter	2.25503e-47	2.62643	9.88336e-20	0.18047	pp
cg25340966	TBX15	Promoter	2.25503e-47	2.62643	5.62331e-29	0.252288	pp
cg02362103	TBX15	Promoter	2.25503e-47	2.62643	7.22067e-12	0.114759	pp
cg25755283	TBX15	Promoter	2.25503e-47	2.62643	1.37797e-12	0.17193	pp
cg25507958	TBX15	Promoter	2.25503e-47	2.62643	5.3036e-18	0.170603	pp
cg03699182	INHBB	Promoter	4.85605e-46	2.06529	8.25087e-11	0.166033	pp
cg13645732	PPP1R13L	Promoter	1.4425e-45	1.19835	4.00391e-14	0.205884	pp
cg00346205	PROX1	Promoter	4.45111e-45	1.37641	1.908e-13	0.101586	pp
cg04415798	PAX9	Promoter	2.42421e-44	2.59661	2.00526e-13	0.139804	pp
cg12857945	PAX9	Promoter	2.42421e-44	2.59661	4.59822e-10	0.130748	pp
cg21207665	PAX9	Promoter	2.42421e-44	2.59661	8.52751e-09	0.139827	pp
cg05715592	PAX9	Promoter	2.42421e-44	2.59661	5.81944e-13	0.1327	pp
cg09192542	PAX9	Promoter	2.42421e-44	2.59661	2.25033e-09	0.108519	pp
cg25617340	PAX9	Promoter	2.42421e-44	2.59661	9.71625e-11	0.118919	pp
cg23655970	PAX9	Promoter	2.42421e-44	2.59661	7.46283e-07	0.125214	pp
cg10911990	PAX9	Promoter	2.42421e-44	2.59661	4.69944e-10	0.121026	pp
cg21875330	PAX9	Promoter	2.42421e-44	2.59661	3.75556e-09	0.109776	pp
cg04243401	PAX9	Promoter	2.42421e-44	2.59661	2.0881e-13	0.13664	pp
cg11318232	CSMD2	Promoter	3.47705e-44	2.20853	2.29206e-12	0.150047	pp
cg24236085	CSMD2	Promoter	3.47705e-44	2.20853	2.54843e-08	0.104684	pp
cg14279795	PARVB	Promoter	2.48028e-43	1.2104	1.47705e-13	0.100107	pp
cg00281717	PALM2	Promoter	5.16281e-43	1.63225	7.05859e-17	0.197597	pp
cg02442436	PALM2	Promoter	5.16281e-43	1.63225	4.74206e-15	0.1739	pp
cg05423646	PALM2	Promoter	5.16281e-43	1.63225	2.97904e-11	0.160811	pp
cg05720571	PALM2	Promoter	5.16281e-43	1.63225	1.10147e-10	0.146885	pp
cg02979871	PALM2	Promoter	5.16281e-43	1.63225	7.53235e-12	0.143044	pp
cg14102267	PALM2	Promoter	5.16281e-43	1.63225	3.96481e-11	0.140711	pp
cg26575389	FAM131B	Promoter	1.54975e-42	2.07107	7.72078e-09	0.113079	pp
cg25739875	TFAP2A	Promoter	2.7457e-42	2.71918	3.17744e-11	0.131235	pp
cg17557766	TFAP2A	Promoter	2.7457e-42	2.71918	2.83567e-12	0.144211	pp
cg09276451	VASN	Promoter	5.89546e-42	1.23222	8.16815e-12	0.124021	pp
cg04536893	CDH11	Promoter	5.62508e-41	1.26574	1.37236e-07	0.10685	pp
cg15010714	CDH11	Promoter	5.62508e-41	1.26574	2.18005e-08	0.117191	pp
cg13918430	ADAMTSL5	Promoter	8.26728e-41	1.23737	1.45985e-16	0.117083	pp
cg14678203	ADAMTSL5	Promoter	8.26728e-41	1.23737	1.89866e-13	0.115813	pp
cg15154191	MEGF6	Promoter	8.59001e-41	1.36164	2.25458e-07	0.116989	pp
cg09107912	FNDC1	Promoter	9.43455e-41	2.46144	1.13548e-21	0.242873	pp
cg14971597	FNDC1	Promoter	9.43455e-41	2.46144	6.39684e-19	0.213575	pp
cg22171081	FNDC1	Promoter	9.43455e-41	2.46144	2.41656e-22	0.241025	pp
cg08397344	FNDC1	Promoter	9.43455e-41	2.46144	1.00276e-15	0.160963	pp
cg12085959	PNPLA1	Promoter	1.12892e-40	1.95894	1.8665e-18	0.165296	pp
cg15634980	PNPLA1	Promoter	1.12892e-40	1.95894	3.68878e-10	0.111522	pp
cg20553124	PNPLA1	Promoter	1.12892e-40	1.95894	2.55572e-10	0.109531	pp
cg21724662	IL33	Promoter	2.02181e-40	1.9725	2.34004e-07	0.103849	pp
cg15177644	IL33	Promoter	2.02181e-40	1.9725	2.7852e-13	0.104729	pp
cg08497530	CDH13	Promoter	6.07256e-40	1.07009	6.25291e-13	0.120798	pp
cg05374412	CDH13	Promoter	6.07256e-40	1.07009	3.54586e-24	0.257721	pp
cg07301944	CDH13	Promoter	6.07256e-40	1.07009	1.44832e-16	0.157729	pp
cg09825093	CDH13	Promoter	6.07256e-40	1.07009	2.43812e-18	0.168478	pp
cg01396387	CDH13	Promoter	6.07256e-40	1.07009	2.90243e-15	0.140216	pp
cg08977371	CDH13	Promoter	6.07256e-40	1.07009	4.55008e-19	0.1712	pp
cg24864402	TFAP2C	Promoter	1.66428e-39	1.81088	6.48231e-16	0.123874	pp
cg18398846	TFAP2C	Promoter	1.66428e-39	1.81088	1.18033e-18	0.191971	pp
cg23009355	GAL	Promoter	1.96538e-39	2.55266	2.2921e-17	0.195343	pp
cg00328900	VCAN	Promoter	2.13175e-39	1.40053	2.59445e-17	0.201623	pp
cg21810188	VCAN	Promoter	2.13175e-39	1.40053	1.55724e-13	0.196882	pp
cg02371408	VCAN	Promoter	2.13175e-39	1.40053	6.24286e-09	0.147523	pp
cg08288083	VCAN	Promoter	2.13175e-39	1.40053	6.78172e-08	0.133776	pp
cg23936023	VCAN	Promoter	2.13175e-39	1.40053	5.46091e-17	0.214188	pp
cg10768615	VCAN	Promoter	2.13175e-39	1.40053	1.94483e-10	0.154652	pp
cg04779184	VCAN	Promoter	2.13175e-39	1.40053	1.08964e-09	0.125551	pp
cg19814134	VCAN	Promoter	2.13175e-39	1.40053	7.95418e-13	0.185404	pp
cg10528788	VCAN	Promoter	2.13175e-39	1.40053	9.81442e-12	0.188876	pp
cg16431436	VCAN	Promoter	2.13175e-39	1.40053	9.21237e-18	0.23502	pp
cg05176349	VCAN	Promoter	2.13175e-39	1.40053	1.1183e-17	0.198422	pp
cg17130678	VCAN	Promoter	2.13175e-39	1.40053	1.59976e-14	0.205524	pp
cg04525496	VCAN	Promoter	2.13175e-39	1.40053	4.07216e-08	0.117001	pp
cg02551029	VCAN	Promoter	2.13175e-39	1.40053	2.72841e-13	0.190517	pp
cg19540689	VCAN	Promoter	2.13175e-39	1.40053	2.68018e-11	0.198772	pp
cg09118932	PXDN	Promoter	3.34317e-39	1.22667	9.68958e-24	0.289016	pp
cg25181651	PXDN	Promoter	3.34317e-39	1.22667	6.94354e-31	0.23338	pp
cg12164282	PXDN	Promoter	3.34317e-39	1.22667	2.48929e-29	0.239966	pp
cg17801352	PXDN	Promoter	3.34317e-39	1.22667	3.00005e-13	0.15967	pp
cg05241015	PXDN	Promoter	3.34317e-39	1.22667	4.64282e-16	0.197031	pp
cg05518705	PXDN	Promoter	3.34317e-39	1.22667	2.92089e-18	0.209022	pp
cg14037665	PXDN	Promoter	3.34317e-39	1.22667	4.02147e-18	0.23651	pp
cg21096399	MCAM	Promoter	8.86325e-39	1.0678	3.27621e-13	0.126951	pp
cg01649773	FIBIN	Promoter	1.67836e-38	1.65213	1.87027e-11	0.103254	pp
cg07777008	FIBIN	Promoter	1.67836e-38	1.65213	7.33967e-13	0.120034	pp
cg02565993	FIBIN	Promoter	1.67836e-38	1.65213	1.63527e-08	0.111323	pp
cg15621260	FIBIN	Promoter	1.67836e-38	1.65213	1.45398e-11	0.111064	pp
cg04622802	FIBIN	Promoter	1.67836e-38	1.65213	4.46984e-15	0.114235	pp
cg07042914	FIBIN	Promoter	1.67836e-38	1.65213	2.98825e-09	0.133843	pp
cg12782992	NRIP3	Promoter	2.10078e-38	1.53518	5.22542e-08	0.12321	pp
cg13952031	COL15A1	Promoter	3.22352e-38	1.43721	3.29694e-16	0.183283	pp
cg00559120	COL15A1	Promoter	3.22352e-38	1.43721	3.03945e-19	0.248949	pp
cg20503329	COL15A1	Promoter	3.22352e-38	1.43721	1.4744e-14	0.133483	pp
cg23816049	CNIH3	Promoter	3.43118e-38	1.36999	5.02961e-07	0.119734	pp
cg25723050	CNIH3	Promoter	3.43118e-38	1.36999	5.97535e-08	0.153489	pp
cg00290506	CNIH3	Promoter	3.43118e-38	1.36999	2.14928e-09	0.144455	pp
cg03127713	CNIH3	Promoter	3.43118e-38	1.36999	2.45377e-07	0.125569	pp
cg03167496	BDNF	Promoter	2.03415e-37	1.50774	2.10131e-13	0.171314	pp
cg26949694	BDNF	Promoter	2.03415e-37	1.50774	5.45482e-17	0.137178	pp
cg22043168	BDNF	Promoter	2.03415e-37	1.50774	3.70064e-09	0.121192	pp
cg11718030	BDNF	Promoter	2.03415e-37	1.50774	2.41562e-20	0.20163	pp
cg24650785	BDNF	Promoter	2.03415e-37	1.50774	2.09163e-09	0.125492	pp
cg25381667	BDNF	Promoter	2.03415e-37	1.50774	1.41128e-10	0.174116	pp
cg15462887	BDNF	Promoter	2.03415e-37	1.50774	1.38773e-13	0.182418	pp
cg25457956	BDNF	Promoter	2.03415e-37	1.50774	7.935e-13	0.196199	pp
cg27351358	BDNF	Promoter	2.03415e-37	1.50774	1.1152e-13	0.175484	pp
cg10022526	BDNF	Promoter	2.03415e-37	1.50774	9.05888e-14	0.178108	pp
cg25156688	BDNF	Promoter	2.03415e-37	1.50774	3.70562e-14	0.178107	pp
cg06046431	BDNF	Promoter	2.03415e-37	1.50774	6.42467e-13	0.156704	pp
cg22288103	BDNF	Promoter	2.03415e-37	1.50774	8.94218e-13	0.23262	pp
cg14589148	BDNF	Promoter	2.03415e-37	1.50774	2.09446e-10	0.148852	pp
cg04106006	BDNF	Promoter	2.03415e-37	1.50774	1.31132e-10	0.131012	pp
cg01642653	BDNF	Promoter	2.03415e-37	1.50774	1.01181e-15	0.182684	pp
cg06684850	BDNF	Promoter	2.03415e-37	1.50774	7.60041e-12	0.183204	pp
cg25412831	BDNF	Promoter	2.03415e-37	1.50774	4.54219e-11	0.154793	pp
cg01583131	BDNF	Promoter	2.03415e-37	1.50774	5.83431e-12	0.11689	pp
cg01225698	BDNF	Promoter	2.03415e-37	1.50774	4.55174e-08	0.121828	pp
cg24249411	BDNF	Promoter	2.03415e-37	1.50774	6.02784e-18	0.185695	pp
cg16257091	BDNF	Promoter	2.03415e-37	1.50774	6.66508e-18	0.291735	pp
cg09734791	MSC	Promoter	7.41006e-37	1.26988	1.43264e-41	0.37931	pp
cg14546394	MSC	Promoter	7.41006e-37	1.26988	2.35151e-21	0.196029	pp
cg23710218	MSC	Promoter	7.41006e-37	1.26988	2.17176e-24	0.193822	pp
cg04596005	MSC	Promoter	7.41006e-37	1.26988	4.26328e-45	0.245806	pp
cg25832771	MSC	Promoter	7.41006e-37	1.26988	1.01379e-41	0.303064	pp
cg26490272	MSC	Promoter	7.41006e-37	1.26988	1.85469e-40	0.401696	pp
cg06102330	MSC	Promoter	7.41006e-37	1.26988	1.60029e-20	0.220843	pp
cg14409559	MSC	Promoter	7.41006e-37	1.26988	1.27746e-35	0.343421	pp
cg22332188	HECW1	Promoter	1.25209e-36	1.57171	2.27527e-31	0.279999	pp
cg17045801	HECW1	Promoter	1.25209e-36	1.57171	8.56514e-23	0.235323	pp
cg08652532	HECW1	Promoter	1.25209e-36	1.57171	5.98166e-22	0.296792	pp
cg08039116	HECW1	Promoter	1.25209e-36	1.57171	1.56096e-33	0.145084	pp
cg24384918	HECW1	Promoter	1.25209e-36	1.57171	1.16318e-08	0.106638	pp
cg03004999	HECW1	Promoter	1.25209e-36	1.57171	9.96968e-17	0.156424	pp
cg21656751	HECW1	Promoter	1.25209e-36	1.57171	3.13223e-21	0.232567	pp
cg14872657	HECW1	Promoter	1.25209e-36	1.57171	3.4784e-24	0.241085	pp
cg25717239	HECW1	Promoter	1.25209e-36	1.57171	8.54591e-20	0.208893	pp
cg03781266	HECW1	Promoter	1.25209e-36	1.57171	2.60297e-28	0.258612	pp
cg21478136	HECW1	Promoter	1.25209e-36	1.57171	1.29082e-20	0.336305	pp
cg13298841	HECW1	Promoter	1.25209e-36	1.57171	2.57359e-22	0.274711	pp
cg15309393	HECW1	Promoter	1.25209e-36	1.57171	1.00336e-22	0.277168	pp
cg13027493	HECW1	Promoter	1.25209e-36	1.57171	9.68108e-12	0.135743	pp
cg17438849	HECW1	Promoter	1.25209e-36	1.57171	3.93692e-28	0.248186	pp
cg22795470	HECW1	Promoter	1.25209e-36	1.57171	6.49289e-31	0.244641	pp
cg03699566	FOLR1	Promoter	1.3195e-36	2.99819	1.6679e-23	0.216085	pp
cg13350253	PLA2G4E	Promoter	2.17598e-36	1.82251	1.07784e-21	0.211412	pp
cg05192974	HSPA1B	Promoter	1.0274e-35	1.28208	1.76e-09	0.113488	pp
cg04326854	PDE10A	Promoter	1.96768e-35	1.31262	6.38133e-10	0.132251	pp
cg01832737	PDE10A	Promoter	1.96768e-35	1.31262	3.07134e-13	0.168675	pp
cg10675138	PDE10A	Promoter	1.96768e-35	1.31262	1.12943e-11	0.170633	pp
cg26723355	PDE10A	Promoter	1.96768e-35	1.31262	3.40503e-09	0.162589	pp
cg24133115	PDE10A	Promoter	1.96768e-35	1.31262	1.27668e-09	0.139279	pp
cg21847094	PDE10A	Promoter	1.96768e-35	1.31262	1.62793e-07	0.150097	pp
cg01269620	PDE10A	Promoter	1.96768e-35	1.31262	8.49216e-20	0.238713	pp
cg21429087	PDE10A	Promoter	1.96768e-35	1.31262	1.21897e-13	0.199045	pp
cg02146929	PDE10A	Promoter	1.96768e-35	1.31262	8.64982e-10	0.169069	pp
cg21548950	RHCG	Promoter	2.20418e-35	2.39952	9.92272e-21	0.14443	pp
cg05790197	FZD10	Promoter	2.44182e-35	2.61874	2.25597e-08	0.10165	pp
cg21885046	FZD10	Promoter	2.44182e-35	2.61874	4.13515e-21	0.193607	pp
cg23054883	FZD10	Promoter	2.44182e-35	2.61874	1.30964e-10	0.113899	pp
cg07410604	FZD10	Promoter	2.44182e-35	2.61874	5.95805e-13	0.119274	pp
cg18209212	FZD10	Promoter	2.44182e-35	2.61874	1.1418e-08	0.169005	pp
cg27100227	EVX1	Promoter	5.01865e-35	2.78796	4.55132e-12	0.144935	pp
cg25346915	FOLH1	Promoter	1.40867e-34	1.33066	3.02756e-19	0.245999	pp
cg14775560	FOLH1	Promoter	1.40867e-34	1.33066	1.92606e-11	0.169914	pp
cg18044695	FOLH1	Promoter	1.40867e-34	1.33066	3.62133e-10	0.11746	pp
cg24727067	FOLH1	Promoter	1.40867e-34	1.33066	1.45427e-11	0.16199	pp
cg03384825	DAB1	Promoter	2.50049e-33	1.93377	5.2345e-23	0.265856	pp
cg19166660	DAB1	Promoter	2.50049e-33	1.93377	5.06826e-23	0.253195	pp
cg27510182	DAB1	Promoter	2.50049e-33	1.93377	2.54141e-20	0.198414	pp
cg17491850	DAB1	Promoter	2.50049e-33	1.93377	1.16444e-17	0.126257	pp
cg05375728	DAB1	Promoter	2.50049e-33	1.93377	7.93849e-23	0.218582	pp
cg08458292	DAB1	Promoter	2.50049e-33	1.93377	1.01874e-15	0.233517	pp
cg22485350	DAB1	Promoter	2.50049e-33	1.93377	1.59481e-11	0.114613	pp
cg24351410	DAB1	Promoter	2.50049e-33	1.93377	2.51559e-19	0.187195	pp
cg01100068	DAB1	Promoter	2.50049e-33	1.93377	3.6007e-19	0.157769	pp
cg12480034	DAB1	Promoter	2.50049e-33	1.93377	4.76956e-13	0.168395	pp
cg22676693	DAB1	Promoter	2.50049e-33	1.93377	5.45922e-15	0.19997	pp
cg08141165	DAB1	Promoter	2.50049e-33	1.93377	5.72154e-18	0.217314	pp
cg04937080	DAB1	Promoter	2.50049e-33	1.93377	2.92189e-24	0.220573	pp
cg01899797	DAB1	Promoter	2.50049e-33	1.93377	6.14972e-15	0.162134	pp
cg11256607	DAB1	Promoter	2.50049e-33	1.93377	5.26484e-08	0.107616	pp
cg05919360	DAB1	Promoter	2.50049e-33	1.93377	6.28079e-21	0.236095	pp
cg10715265	DAB1	Promoter	2.50049e-33	1.93377	2.83782e-26	0.23604	pp
cg00848728	DAB1	Promoter	2.50049e-33	1.93377	7.59087e-17	0.148053	pp
cg00002810	DAB1	Promoter	2.50049e-33	1.93377	1.44936e-12	0.140951	pp
cg07173275	DAB1	Promoter	2.50049e-33	1.93377	2.09267e-15	0.25217	pp
cg15574705	DAB1	Promoter	2.50049e-33	1.93377	3.31391e-20	0.1781	pp
cg15479068	SYN3	Promoter	4.48144e-33	2.55874	5.42548e-08	0.103471	pp
cg13140167	SYN3	Promoter	4.48144e-33	2.55874	1.01498e-17	0.185719	pp
cg05206884	SYN3	Promoter	4.48144e-33	2.55874	4.25924e-37	0.270059	pp
cg24556441	SYN3	Promoter	4.48144e-33	2.55874	6.22197e-33	0.236576	pp
cg00099240	SYN3	Promoter	4.48144e-33	2.55874	8.89055e-18	0.145754	pp
cg24060451	SYN3	Promoter	4.48144e-33	2.55874	3.61795e-25	0.239004	pp
cg14062468	SYN3	Promoter	4.48144e-33	2.55874	3.85814e-21	0.201949	pp
cg18500733	SYN3	Promoter	4.48144e-33	2.55874	3.62056e-13	0.122125	pp
cg20464804	SYN3	Promoter	4.48144e-33	2.55874	5.42334e-13	0.190482	pp
cg06931179	NTM	Promoter	5.78289e-33	1.64702	1.67713e-14	0.1122	pp
cg11473001	NTM	Promoter	5.78289e-33	1.64702	6.80291e-18	0.110401	pp
cg06874656	NTM	Promoter	5.78289e-33	1.64702	1.90435e-19	0.198637	pp
cg26918812	NTM	Promoter	5.78289e-33	1.64702	3.1469e-24	0.213067	pp
cg15585794	NTM	Promoter	5.78289e-33	1.64702	2.41716e-17	0.192106	pp
cg17683427	NTM	Promoter	5.78289e-33	1.64702	4.66351e-19	0.201742	pp
cg24284973	NTM	Promoter	5.78289e-33	1.64702	1.8571e-23	0.211278	pp
cg11358689	NTM	Promoter	5.78289e-33	1.64702	5.00813e-21	0.171052	pp
cg19717586	NTM	Promoter	5.78289e-33	1.64702	7.41562e-24	0.165412	pp
cg20881910	NTM	Promoter	5.78289e-33	1.64702	1.72856e-19	0.207126	pp
cg23699196	NTM	Promoter	5.78289e-33	1.64702	6.41899e-22	0.220327	pp
cg15617814	NTM	Promoter	5.78289e-33	1.64702	4.17095e-23	0.170758	pp
cg02114107	TENM4	Promoter	9.03822e-33	1.51606	1.57261e-14	0.175737	pp
cg13080602	TENM4	Promoter	9.03822e-33	1.51606	1.91901e-07	0.151393	pp
cg05481474	TENM4	Promoter	9.03822e-33	1.51606	1.71602e-10	0.148236	pp
cg01567671	TENM4	Promoter	9.03822e-33	1.51606	4.12681e-12	0.16238	pp
cg09143713	PLCB4	Promoter	1.04463e-32	1.41522	8.8692e-08	0.114926	pp
cg26806367	PLCB4	Promoter	1.04463e-32	1.41522	3.96426e-17	0.175802	pp
cg26731715	PROK2	Promoter	4.15553e-32	3.02717	1.19115e-06	0.117547	pp
cg06160809	IGFBP5	Promoter	6.20504e-32	1.5288	2.01709e-11	0.138417	pp
cg00590670	IGFBP5	Promoter	6.20504e-32	1.5288	1.49325e-07	0.135528	pp
cg09924165	IGFBP5	Promoter	6.20504e-32	1.5288	7.07214e-17	0.201122	pp
cg19580752	VENTX	Promoter	3.03822e-31	2.39383	7.86654e-06	0.102625	pp
cg16517394	TNFSF4	Promoter	6.95557e-31	1.13444	2.67043e-14	0.144009	pp
cg21439763	TNFSF4	Promoter	6.95557e-31	1.13444	3.50704e-07	0.102408	pp
cg26315984	TNFSF4	Promoter	6.95557e-31	1.13444	2.97107e-07	0.116775	pp
cg18459392	TNFSF4	Promoter	6.95557e-31	1.13444	1.1736e-10	0.157999	pp
cg18952796	NPTX2	Promoter	1.87771e-30	2.63644	7.23607e-10	0.130125	pp
cg08315202	NPTX2	Promoter	1.87771e-30	2.63644	4.69269e-13	0.131354	pp
cg13314145	NPTX2	Promoter	1.87771e-30	2.63644	1.37543e-15	0.163924	pp
cg00548268	NPTX2	Promoter	1.87771e-30	2.63644	1.78874e-10	0.104618	pp
cg19535609	B3GNT4	Promoter	1.85684e-20	1.25625	4.78991e-13	0.110133	pp
cg12619509	DNASE1L2	Promoter	9.85163e-30	1.15366	1.44947e-13	0.143872	pp
cg12865890	DNASE1L2	Promoter	9.85163e-30	1.15366	3.83879e-09	0.112271	pp
cg27557378	DNASE1L2	Promoter	9.85163e-30	1.15366	3.49933e-10	0.146621	pp
cg09607446	DNASE1L2	Promoter	9.85163e-30	1.15366	1.08745e-09	0.116637	pp
cg11258456	OCA2	Promoter	6.388e-29	2.1762	6.47423e-13	0.191427	pp
cg04744917	OCA2	Promoter	6.388e-29	2.1762	1.25364e-07	0.13246	pp
cg07193234	OCA2	Promoter	6.388e-29	2.1762	1.33395e-11	0.144519	pp
cg12726354	OCA2	Promoter	6.388e-29	2.1762	1.8349e-18	0.156396	pp
cg15278646	OCA2	Promoter	6.388e-29	2.1762	1.2713e-15	0.222919	pp
cg09792204	OCA2	Promoter	6.388e-29	2.1762	2.17409e-20	0.251032	pp
cg08972867	DYSF	Promoter	8.17081e-29	1.0896	1.66056e-07	0.117362	pp
cg07161827	DYSF	Promoter	8.17081e-29	1.0896	1.50518e-09	0.107242	pp
cg17880014	DYSF	Promoter	8.17081e-29	1.0896	2.43601e-15	0.158061	pp
cg11749828	HPN	Promoter	1.05042e-28	2.73276	1.51362e-08	0.122313	pp
cg04801003	ANTXR1	Promoter	6.34495e-28	1.26804	8.55847e-09	0.115738	pp
cg10279487	SOCS3	Promoter	8.02855e-28	1.55452	6.10096e-18	0.254952	pp
cg27637521	SOCS3	Promoter	8.02855e-28	1.55452	3.65768e-19	0.27257	pp
cg05412664	NRCAM	Promoter	8.38984e-28	1.69714	8.33682e-10	0.129923	pp
cg24188919	NRCAM	Promoter	8.38984e-28	1.69714	7.92749e-11	0.134244	pp
cg24764243	NRCAM	Promoter	8.38984e-28	1.69714	4.94751e-07	0.120115	pp
cg00919041	NRCAM	Promoter	8.38984e-28	1.69714	6.60113e-07	0.107325	pp
cg17885062	NRCAM	Promoter	8.38984e-28	1.69714	2.68388e-08	0.119926	pp
cg06292947	NRCAM	Promoter	8.38984e-28	1.69714	1.8491e-12	0.190222	pp
cg11021551	NRCAM	Promoter	8.38984e-28	1.69714	2.79791e-14	0.14688	pp
cg06570167	NRCAM	Promoter	8.38984e-28	1.69714	2.6874e-20	0.286741	pp
cg26652447	NRCAM	Promoter	8.38984e-28	1.69714	8.36089e-10	0.140645	pp
cg24778383	CD70	Promoter	1.96746e-27	1.76594	6.9041e-10	0.152455	pp
cg11898486	LYPD5	Promoter	2.01837e-27	1.30623	8.05026e-08	0.109496	pp
cg02631462	LYPD5	Promoter	2.01837e-27	1.30623	1.05222e-13	0.143762	pp
cg25732462	LYPD5	Promoter	2.01837e-27	1.30623	2.57733e-11	0.158465	pp
cg08561856	LYPD5	Promoter	2.01837e-27	1.30623	5.48085e-11	0.149053	pp
cg14931230	LYPD5	Promoter	2.01837e-27	1.30623	1.59569e-14	0.175595	pp
cg15634398	LYPD5	Promoter	2.01837e-27	1.30623	6.63085e-13	0.161019	pp
cg12768605	LYPD5	Promoter	2.01837e-27	1.30623	2.10356e-13	0.186157	pp
cg04054313	GLT1D1	Promoter	9.83562e-27	1.59717	5.67385e-16	0.157814	pp
cg14442421	SLC24A2	Promoter	1.30706e-26	2.42532	7.7966e-13	0.160433	pp
cg14439761	SLC24A2	Promoter	1.30706e-26	2.42532	1.85895e-17	0.159124	pp
cg07153665	CMTM2	Promoter	1.3571e-26	2.13159	4.76972e-32	0.23825	pp
cg08032924	CMTM2	Promoter	1.3571e-26	2.13159	1.49544e-35	0.268725	pp
cg06666025	CMTM2	Promoter	1.3571e-26	2.13159	6.90159e-27	0.231758	pp
cg05546863	CMTM2	Promoter	1.3571e-26	2.13159	9.30596e-29	0.194326	pp
cg09854734	CMTM2	Promoter	1.3571e-26	2.13159	1.69296e-25	0.220998	pp
cg16626067	CMTM2	Promoter	1.3571e-26	2.13159	4.13063e-28	0.249105	pp
cg09849405	CMTM2	Promoter	1.3571e-26	2.13159	1.38205e-31	0.309521	pp
cg00049664	CMTM2	Promoter	1.3571e-26	2.13159	8.59049e-18	0.154343	pp
cg01683883	CMTM2	Promoter	1.3571e-26	2.13159	3.32343e-31	0.246244	pp
cg08867893	ZNF365	Promoter	8.21954e-26	1.96609	4.00419e-07	0.110645	pp
cg16852588	ZNF365	Promoter	8.21954e-26	1.96609	1.62765e-13	0.130293	pp
cg07466705	SLC6A1	Promoter	1.74563e-25	1.24102	3.28524e-24	0.132194	pp
cg00162231	SLC6A1	Promoter	1.74563e-25	1.24102	1.7058e-14	0.11473	pp
cg23405575	SLC6A1	Promoter	1.74563e-25	1.24102	8.59879e-19	0.225527	pp
cg08072251	SLC6A1	Promoter	1.74563e-25	1.24102	7.75295e-10	0.118625	pp
cg11021744	SLC6A1	Promoter	1.74563e-25	1.24102	8.3121e-16	0.195053	pp
cg07646731	SLC6A1	Promoter	1.74563e-25	1.24102	6.84709e-09	0.110181	pp
cg13142700	SLC6A1	Promoter	1.74563e-25	1.24102	3.33082e-21	0.209473	pp
cg00375819	SLC6A1	Promoter	1.74563e-25	1.24102	7.08825e-17	0.170611	pp
cg15643354	SLC6A1	Promoter	1.74563e-25	1.24102	3.39941e-15	0.182901	pp
cg21528112	SLC6A1	Promoter	1.74563e-25	1.24102	7.01098e-14	0.121356	pp
cg19300741	SLC6A1	Promoter	1.74563e-25	1.24102	4.09718e-16	0.155973	pp
cg05043886	SLC6A1	Promoter	1.74563e-25	1.24102	5.5684e-11	0.110667	pp
cg06235424	CTTNBP2	Promoter	2.32834e-25	1.03179	1.64053e-11	0.115779	pp
cg12972233	S1PR3	Promoter	1.84204e-24	1.07926	9.89681e-10	0.103335	pp
cg20480061	S1PR3	Promoter	1.84204e-24	1.07926	4.47688e-16	0.275295	pp
cg15440971	S1PR3	Promoter	1.84204e-24	1.07926	9.5749e-20	0.302185	pp
cg11594137	S1PR3	Promoter	1.84204e-24	1.07926	2.79518e-10	0.106294	pp
cg20083676	S1PR3	Promoter	1.84204e-24	1.07926	1.7321e-12	0.104927	pp
cg11885357	ESYT3	Promoter	2.59278e-24	1.59207	2.12722e-11	0.133886	pp
cg11197015	BNIP3	Promoter	3.63022e-24	1.25241	9.65277e-15	0.1888	pp
cg07288471	BNIP3	Promoter	3.63022e-24	1.25241	2.68617e-10	0.141364	pp
cg26685590	BNIP3	Promoter	3.63022e-24	1.25241	2.59119e-10	0.157178	pp
cg02886408	BNIP3	Promoter	3.63022e-24	1.25241	1.84446e-10	0.114764	pp
cg08079580	BNIP3	Promoter	3.63022e-24	1.25241	4.09847e-16	0.194976	pp
cg01570685	BNIP3	Promoter	3.63022e-24	1.25241	1.2595e-09	0.116461	pp
cg18456459	RAB31	Promoter	5.18878e-24	1.01446	1.16611e-07	0.110905	pp
cg17982102	RAB31	Promoter	5.18878e-24	1.01446	4.5173e-11	0.122546	pp
cg24073466	PHYHIPL	Promoter	1.33097e-23	2.52991	2.57403e-09	0.159959	pp
cg24761366	PHYHIPL	Promoter	1.33097e-23	2.52991	5.98129e-09	0.1266	pp
cg01037890	PHYHIPL	Promoter	1.33097e-23	2.52991	3.51713e-07	0.140268	pp
cg07062043	PHYHIPL	Promoter	1.33097e-23	2.52991	9.2588e-06	0.104818	pp
cg16620382	TTBK1	Promoter	3.04348e-23	1.4114	2.33493e-05	0.119185	pp
cg09940360	TTBK1	Promoter	3.04348e-23	1.4114	8.08523e-06	0.125175	pp
cg27363327	TTBK1	Promoter	3.04348e-23	1.4114	1.78576e-05	0.120624	pp
cg25965471	TTBK1	Promoter	3.04348e-23	1.4114	2.97412e-05	0.105097	pp
cg18602314	GFPT2	Promoter	5.41763e-23	1.59373	6.75538e-09	0.11285	pp
cg22248275	GFPT2	Promoter	5.41763e-23	1.59373	1.91943e-06	0.140528	pp
cg10878412	GFPT2	Promoter	5.41763e-23	1.59373	2.09004e-05	0.102111	pp
cg19541139	GFPT2	Promoter	5.41763e-23	1.59373	2.74636e-07	0.133014	pp
cg03436461	HS3ST3A1	Promoter	9.3306e-23	1.19884	2.63873e-16	0.178675	pp
cg01034217	HS3ST3A1	Promoter	9.3306e-23	1.19884	4.76342e-15	0.203584	pp
cg08975294	HS3ST3A1	Promoter	9.3306e-23	1.19884	4.8603e-15	0.203202	pp
cg21493870	HS3ST3A1	Promoter	9.3306e-23	1.19884	1.05789e-18	0.216877	pp
cg18255166	HS3ST3A1	Promoter	9.3306e-23	1.19884	1.47105e-21	0.162787	pp
cg22583981	HS3ST3A1	Promoter	9.3306e-23	1.19884	2.04015e-15	0.151027	pp
cg09463656	HS3ST3A1	Promoter	9.3306e-23	1.19884	8.15792e-11	0.13009	pp
cg18236079	HS3ST3A1	Promoter	9.3306e-23	1.19884	2.71457e-13	0.195625	pp
cg03448766	SCARF2	Promoter	1.18389e-22	1.13667	1.76843e-06	0.112377	pp
cg14998335	SCARF2	Promoter	1.18389e-22	1.13667	1.24421e-06	0.101284	pp
cg08748948	SCARF2	Promoter	1.18389e-22	1.13667	1.14762e-24	0.216337	pp
cg04608146	SCARF2	Promoter	1.18389e-22	1.13667	1.7134e-10	0.147957	pp
cg14785479	SCARF2	Promoter	1.18389e-22	1.13667	1.01722e-18	0.167262	pp
cg07581146	SYT14	Promoter	2.54668e-22	1.69767	4.3536e-15	0.180387	pp
cg15389528	SYT14	Promoter	2.54668e-22	1.69767	4.42707e-09	0.137777	pp
cg25371503	SYT14	Promoter	2.54668e-22	1.69767	6.62304e-10	0.134313	pp
cg02795029	SYT14	Promoter	2.54668e-22	1.69767	3.16906e-08	0.117192	pp
cg05109245	GREB1L	Promoter	3.24638e-22	2.62959	5.55754e-09	0.142453	pp
cg06711831	GREB1L	Promoter	3.24638e-22	2.62959	2.0092e-11	0.192322	pp
cg20726001	GREB1L	Promoter	3.24638e-22	2.62959	5.31608e-10	0.16222	pp
cg18914514	GREB1L	Promoter	3.24638e-22	2.62959	3.20644e-08	0.126561	pp
cg04704878	GREB1L	Promoter	3.24638e-22	2.62959	2.92316e-09	0.146642	pp
cg12473406	GREB1L	Promoter	3.24638e-22	2.62959	9.91584e-15	0.220116	pp
cg01655831	GREB1L	Promoter	3.24638e-22	2.62959	1.92481e-13	0.178958	pp
cg07653946	GREB1L	Promoter	3.24638e-22	2.62959	1.82782e-13	0.166918	pp
cg26518100	GREB1L	Promoter	3.24638e-22	2.62959	3.21354e-09	0.154395	pp
cg03735496	GREB1L	Promoter	3.24638e-22	2.62959	2.87868e-07	0.106905	pp
cg01562349	GREB1L	Promoter	3.24638e-22	2.62959	4.73031e-12	0.196687	pp
cg14034197	GREB1L	Promoter	3.24638e-22	2.62959	1.58373e-10	0.156021	pp
cg13366352	GREB1L	Promoter	3.24638e-22	2.62959	3.95976e-06	0.106616	pp
cg23638226	KLHDC8A	Promoter	3.41488e-22	1.04343	5.64342e-15	0.140625	pp
cg05652809	TNFSF11	Promoter	3.49504e-22	1.12809	4.8839e-19	0.21404	pp
cg21476299	TNFSF11	Promoter	3.49504e-22	1.12809	5.67359e-12	0.135854	pp
cg26224671	TNFSF11	Promoter	3.49504e-22	1.12809	4.43019e-13	0.251541	pp
cg24534742	TNFSF11	Promoter	3.49504e-22	1.12809	2.54705e-14	0.236451	pp
cg13975523	TNFSF11	Promoter	3.49504e-22	1.12809	2.98062e-22	0.28628	pp
cg06452665	TNFSF11	Promoter	3.49504e-22	1.12809	5.66623e-24	0.178982	pp
cg00880018	TNFSF11	Promoter	3.49504e-22	1.12809	2.43305e-15	0.246049	pp
cg24115264	TNFSF11	Promoter	3.49504e-22	1.12809	5.48164e-16	0.207287	pp
cg05197760	BCAT1	Promoter	1.40351e-21	1.36155	1.3775e-14	0.172177	pp
cg08598454	BCAT1	Promoter	1.40351e-21	1.36155	8.57563e-21	0.157532	pp
cg04011247	BCAT1	Promoter	1.40351e-21	1.36155	1.08991e-11	0.116701	pp
cg15096563	BCAT1	Promoter	1.40351e-21	1.36155	6.15128e-10	0.129211	pp
cg22584138	SLC6A4	Promoter	2.88501e-21	2.46002	1.3378e-13	0.169393	pp
cg05951817	SLC6A4	Promoter	2.88501e-21	2.46002	2.90116e-16	0.201426	pp
cg03363743	SLC6A4	Promoter	2.88501e-21	2.46002	7.77877e-23	0.157789	pp
cg02126753	AEBP1	Promoter	5.66838e-21	1.12932	8.41567e-21	0.258588	pp
cg08739576	AEBP1	Promoter	5.66838e-21	1.12932	1.64552e-18	0.185497	pp
cg14249876	AEBP1	Promoter	5.66838e-21	1.12932	3.74432e-30	0.374673	pp
cg25289803	AEBP1	Promoter	5.66838e-21	1.12932	8.15781e-20	0.17194	pp
cg22528729	MMP2	Promoter	1.8232e-20	1.14145	2.89808e-10	0.154075	pp
cg14400118	MMP2	Promoter	1.8232e-20	1.14145	1.86512e-11	0.131951	pp
cg09350341	MMP2	Promoter	1.8232e-20	1.14145	9.30606e-07	0.126042	pp
cg01821058	MMP2	Promoter	1.8232e-20	1.14145	1.51409e-14	0.170375	pp
cg27642062	MMP2	Promoter	1.8232e-20	1.14145	1.20864e-13	0.169434	pp
cg10079740	MMP2	Promoter	1.8232e-20	1.14145	2.79093e-10	0.114466	pp
cg22950163	MMP2	Promoter	1.8232e-20	1.14145	5.5761e-19	0.148265	pp
cg00087906	MMP2	Promoter	1.8232e-20	1.14145	1.07853e-05	0.104416	pp
cg08318842	MMP2	Promoter	1.8232e-20	1.14145	1.04501e-09	0.11668	pp
cg12840361	MMP2	Promoter	1.8232e-20	1.14145	4.9103e-13	0.175707	pp
cg12317456	MMP2	Promoter	1.8232e-20	1.14145	1.99971e-11	0.147962	pp
cg11308367	MMP2	Promoter	1.8232e-20	1.14145	1.44158e-09	0.141792	pp
cg07582157	MMP2	Promoter	1.8232e-20	1.14145	4.53507e-10	0.151081	pp
cg09530163	MMP2	Promoter	1.8232e-20	1.14145	1.59734e-09	0.109417	pp
cg11970289	B3GNT4	Promoter	1.85684e-20	1.25625	2.83793e-07	0.110136	pp
cg27049761	B3GNT4	Promoter	1.85684e-20	1.25625	6.22395e-08	0.138069	pp
cg23445859	B3GNT4	Promoter	1.85684e-20	1.25625	3.22653e-08	0.125717	pp
cg04528704	B3GNT4	Promoter	1.85684e-20	1.25625	3.96532e-07	0.122969	pp
cg01112805	FREM2	Promoter	5.21417e-20	1.8178	5.63985e-29	0.235514	pp
cg24087887	FREM2	Promoter	5.21417e-20	1.8178	1.00866e-06	0.124824	pp
cg24915632	ALDH1A2	Promoter	6.2724e-20	1.95227	7.86654e-06	0.101816	pp
cg11373423	SNCAIP	Promoter	9.69871e-20	1.31658	2.81052e-15	0.187075	pp
cg17338208	TFPI2	Promoter	1.74314e-19	2.0123	4.45448e-32	0.293169	pp
cg15649801	TFPI2	Promoter	1.74314e-19	2.0123	1.11365e-21	0.245727	pp
cg16934178	TFPI2	Promoter	1.74314e-19	2.0123	2.08716e-37	0.310673	pp
cg14775114	TFPI2	Promoter	1.74314e-19	2.0123	2.32522e-36	0.288712	pp
cg26739865	TFPI2	Promoter	1.74314e-19	2.0123	6.38155e-23	0.259343	pp
cg23686014	TFPI2	Promoter	1.74314e-19	2.0123	5.85767e-30	0.264884	pp
cg19645693	TFPI2	Promoter	1.74314e-19	2.0123	1.39036e-20	0.169756	pp
cg19854521	TFPI2	Promoter	1.74314e-19	2.0123	5.42265e-16	0.169798	pp
cg22441533	TFPI2	Promoter	1.74314e-19	2.0123	3.04308e-20	0.181014	pp
cg24084681	TFPI2	Promoter	1.74314e-19	2.0123	6.08461e-23	0.260782	pp
cg10539069	TFPI2	Promoter	1.74314e-19	2.0123	4.18193e-22	0.244892	pp
cg13328713	TFPI2	Promoter	1.74314e-19	2.0123	1.22843e-12	0.175315	pp
cg08597761	HYDIN	Promoter	2.46812e-19	1.49581	1.09896e-07	0.134908	pp
cg04747634	HYDIN	Promoter	2.46812e-19	1.49581	1.34364e-08	0.150026	pp
cg09794131	HYDIN	Promoter	2.46812e-19	1.49581	4.32382e-09	0.148147	pp
cg05363903	IQCA1	Promoter	6.32219e-19	1.35538	3.34615e-18	0.109549	pp
cg09521719	IQCA1	Promoter	6.32219e-19	1.35538	2.68231e-17	0.143767	pp
cg24597158	GALNT14	Promoter	9.9865e-19	1.917	4.7654e-09	0.149281	pp
cg10258271	GALNT14	Promoter	9.9865e-19	1.917	1.14207e-09	0.14363	pp
cg19849093	GALNT14	Promoter	9.9865e-19	1.917	3.12227e-12	0.207363	pp
cg22513591	GALNT14	Promoter	9.9865e-19	1.917	1.41009e-13	0.181903	pp
cg22395019	GALNT14	Promoter	9.9865e-19	1.917	5.74367e-09	0.128393	pp
cg14514751	GALNT14	Promoter	9.9865e-19	1.917	3.67944e-08	0.104936	pp
cg26988215	GALNT14	Promoter	9.9865e-19	1.917	1.18511e-08	0.146192	pp
cg20599798	GALNT14	Promoter	9.9865e-19	1.917	4.05546e-08	0.124536	pp
cg04050000	GALNT14	Promoter	9.9865e-19	1.917	1.57968e-08	0.114699	pp
cg17867776	AMZ1	Promoter	2.76935e-18	1.33333	6.26044e-10	0.151997	pp
cg24847829	SPOCK1	Promoter	3.79895e-18	1.4685	1.33673e-32	0.259702	pp
cg14650610	SPOCK1	Promoter	3.79895e-18	1.4685	4.21458e-32	0.334936	pp
cg18263365	SPOCK1	Promoter	3.79895e-18	1.4685	1.68482e-30	0.223156	pp
cg12832649	SPOCK1	Promoter	3.79895e-18	1.4685	2.16135e-17	0.17103	pp
cg09054633	SPOCK1	Promoter	3.79895e-18	1.4685	1.21028e-29	0.181017	pp
cg05364759	ALPL	Promoter	4.02301e-18	1.12842	9.54133e-12	0.144824	pp
cg18236421	ALPL	Promoter	4.02301e-18	1.12842	4.85269e-15	0.175005	pp
cg20645065	ALPL	Promoter	4.02301e-18	1.12842	6.37991e-14	0.133558	pp
cg26366107	VSTM2L	Promoter	4.90885e-18	1.67508	1.30927e-07	0.13499	pp
cg27507681	VSTM2L	Promoter	4.90885e-18	1.67508	1.7437e-08	0.106918	pp
cg22987353	C3orf80	Promoter	7.34217e-17	1.09876	3.1014e-09	0.149236	pp
cg02152739	C3orf80	Promoter	7.34217e-17	1.09876	4.5278e-09	0.120013	pp
cg07627706	C3orf80	Promoter	7.34217e-17	1.09876	2.34294e-07	0.103126	pp
cg07164581	PTHLH	Promoter	1.04555e-16	1.15729	1.95452e-09	0.138283	pp
cg08533745	PTHLH	Promoter	1.04555e-16	1.15729	1.27571e-07	0.106614	pp
cg14149335	PTHLH	Promoter	1.04555e-16	1.15729	7.28187e-09	0.117408	pp
cg00228272	ST6GALNAC5	Promoter	1.29799e-16	1.12797	4.15989e-24	0.249867	pp
cg06489596	ST6GALNAC5	Promoter	1.29799e-16	1.12797	4.28152e-18	0.248801	pp
cg16966815	ST6GALNAC5	Promoter	1.29799e-16	1.12797	3.97739e-24	0.203389	pp
cg13463054	ST6GALNAC5	Promoter	1.29799e-16	1.12797	8.02593e-25	0.268042	pp
cg15100100	ST6GALNAC5	Promoter	1.29799e-16	1.12797	2.89326e-23	0.315257	pp
cg06201642	ST6GALNAC5	Promoter	1.29799e-16	1.12797	2.54993e-21	0.22369	pp
cg02905065	FAM72B	Promoter	1.65582e-16	1.05431	1.46258e-21	0.22639	pp
cg04191837	FAM72B	Promoter	1.65582e-16	1.05431	2.90699e-15	0.108579	pp
cg25103766	FAM72B	Promoter	1.65582e-16	1.05431	4.82852e-15	0.100571	pp
cg00183340	FAM72B	Promoter	1.65582e-16	1.05431	1.98101e-17	0.176724	pp
cg08728856	FAM72B	Promoter	1.65582e-16	1.05431	9.34026e-20	0.1637	pp
cg18948743	FAM72B	Promoter	1.65582e-16	1.05431	4.73327e-12	0.259847	pp
cg22493809	FAM72B	Promoter	1.65582e-16	1.05431	1.04586e-21	0.182379	pp
cg07784526	FAM72B	Promoter	1.65582e-16	1.05431	6.45423e-12	0.239883	pp
cg27457941	RBP1	Promoter	2.27583e-16	1.00062	5.5595e-10	0.131357	pp
cg22338027	RBP1	Promoter	2.27583e-16	1.00062	1.53214e-14	0.178387	pp
cg20532370	RBP1	Promoter	2.27583e-16	1.00062	2.16584e-12	0.195079	pp
cg06543018	RBP1	Promoter	2.27583e-16	1.00062	7.56067e-09	0.112443	pp
cg06208339	RBP1	Promoter	2.27583e-16	1.00062	1.85086e-15	0.219981	pp
cg11027570	RBP1	Promoter	2.27583e-16	1.00062	3.56625e-16	0.220285	pp
cg17701373	PEG10	Promoter	3.612e-16	1.90491	3.02001e-07	0.103139	pp
cg08172445	PEG10	Promoter	3.612e-16	1.90491	2.44981e-12	0.139208	pp
cg21088896	PEG10	Promoter	3.612e-16	1.90491	1.83176e-10	0.156565	pp
cg04275901	PEG10	Promoter	3.612e-16	1.90491	3.82201e-11	0.142062	pp
cg04366249	PEG10	Promoter	3.612e-16	1.90491	4.59652e-07	0.100832	pp
cg27492749	PEG10	Promoter	3.612e-16	1.90491	4.23103e-10	0.102096	pp
cg23616761	PEG10	Promoter	3.612e-16	1.90491	2.35588e-08	0.108444	pp
cg25524350	PEG10	Promoter	3.612e-16	1.90491	4.37995e-09	0.112095	pp
cg08607907	PEG10	Promoter	3.612e-16	1.90491	1.6963e-08	0.136784	pp
cg18484166	PEG10	Promoter	3.612e-16	1.90491	4.31339e-10	0.111873	pp
cg03209103	PEG10	Promoter	3.612e-16	1.90491	7.41908e-08	0.128885	pp
cg26464535	PEG10	Promoter	3.612e-16	1.90491	1.88834e-07	0.113811	pp
cg19734015	PEG10	Promoter	3.612e-16	1.90491	3.41451e-08	0.13858	pp
cg13266630	PEG10	Promoter	3.612e-16	1.90491	3.65233e-07	0.100808	pp
cg16917290	PEG10	Promoter	3.612e-16	1.90491	1.0033e-10	0.125934	pp
cg21027820	PEG10	Promoter	3.612e-16	1.90491	1.79627e-09	0.110525	pp
cg23690528	PEG10	Promoter	3.612e-16	1.90491	1.64233e-08	0.103864	pp
cg23096644	PEG10	Promoter	3.612e-16	1.90491	9.36866e-09	0.102256	pp
cg25485192	PEG10	Promoter	3.612e-16	1.90491	5.25072e-08	0.141814	pp
cg17987176	CACNA1E	Promoter	4.24797e-16	1.39807	7.9692e-16	0.186286	pp
cg04902729	CACNA1E	Promoter	4.24797e-16	1.39807	1.99736e-21	0.225606	pp
cg26493353	SHC3	Promoter	6.28532e-16	1.22595	3.16936e-06	0.112286	pp
cg24364737	TRIM7	Promoter	1.17244e-15	1.25194	5.12204e-06	0.123025	pp
cg02942845	CRISPLD1	Promoter	2.58029e-15	1.09602	2.00543e-20	0.254814	pp
cg04410024	CRISPLD1	Promoter	2.58029e-15	1.09602	4.47683e-26	0.199064	pp
cg01937650	CRISPLD1	Promoter	2.58029e-15	1.09602	1.21945e-18	0.204254	pp
cg05624932	CRISPLD1	Promoter	2.58029e-15	1.09602	2.02395e-23	0.271159	pp
cg18614859	CRISPLD1	Promoter	2.58029e-15	1.09602	2.51022e-24	0.18396	pp
cg01410472	CRISPLD1	Promoter	2.58029e-15	1.09602	2.28534e-22	0.188947	pp
cg13534450	CRISPLD1	Promoter	2.58029e-15	1.09602	9.17228e-21	0.230719	pp
cg19537495	PTPRG-AS1	Promoter	2.3269e-14	1.29468	8.05667e-06	0.101319	pp
cg06500947	LINC01426	Promoter	3.69613e-14	1.23148	5.57299e-10	0.122281	pp
cg01265531	SYT8	Promoter	6.97764e-14	1.19042	3.00605e-09	0.104484	pp
cg05674784	TBX18	Promoter	1.55768e-13	1.26494	2.44484e-12	0.215643	pp
cg09259037	TBX18	Promoter	1.55768e-13	1.26494	1.70839e-15	0.197696	pp
cg07028914	TBX18	Promoter	1.55768e-13	1.26494	6.02848e-13	0.109233	pp
cg01461410	TBX18	Promoter	1.55768e-13	1.26494	4.55345e-24	0.238654	pp
cg01114937	TBX18	Promoter	1.55768e-13	1.26494	1.12624e-13	0.221422	pp
cg06931855	TBX18	Promoter	1.55768e-13	1.26494	6.28721e-10	0.14307	pp
cg14068328	TBX18	Promoter	1.55768e-13	1.26494	7.88215e-13	0.105867	pp
cg04515996	TBX18	Promoter	1.55768e-13	1.26494	5.89892e-21	0.288745	pp
cg09603729	TBX18	Promoter	1.55768e-13	1.26494	4.74919e-15	0.196233	pp
cg20357628	PHACTR3	Promoter	3.84168e-13	1.07617	2.88856e-10	0.115053	pp
cg24827660	PHACTR3	Promoter	3.84168e-13	1.07617	2.06453e-06	0.101882	pp
cg19810038	PHACTR3	Promoter	3.84168e-13	1.07617	8.83637e-07	0.101722	pp
cg04309385	EDAR	Promoter	5.13042e-13	1.09746	4.27862e-20	0.149948	pp
cg05572749	EDAR	Promoter	5.13042e-13	1.09746	8.16368e-20	0.110973	pp
cg26539524	SHANK1	Promoter	8.29541e-13	1.18553	6.25166e-06	0.10995	pp
cg26447413	GAS1	Promoter	1.52864e-12	1.38703	4.93822e-21	0.193474	pp
cg18926212	FAIM2	Promoter	1.9315e-12	1.01325	1.00433e-17	0.146273	pp
cg05214548	FAIM2	Promoter	1.9315e-12	1.01325	2.59604e-15	0.171272	pp
cg04669574	FAIM2	Promoter	1.9315e-12	1.01325	9.96085e-21	0.145562	pp
cg27188703	FAIM2	Promoter	1.9315e-12	1.01325	4.04111e-16	0.174496	pp
cg15202954	NALCN	Promoter	4.22585e-11	1.29581	1.2941e-24	0.246169	pp
cg04117435	NALCN	Promoter	4.22585e-11	1.29581	5.09799e-22	0.25112	pp
cg18115507	NALCN	Promoter	4.22585e-11	1.29581	2.90904e-29	0.251857	pp
cg10774877	NALCN	Promoter	4.22585e-11	1.29581	6.72815e-28	0.293873	pp
cg25201811	NALCN	Promoter	4.22585e-11	1.29581	1.71595e-25	0.217203	pp
cg11621911	NALCN	Promoter	4.22585e-11	1.29581	1.03299e-13	0.152526	pp
cg23056157	NALCN	Promoter	4.22585e-11	1.29581	5.61568e-31	0.251692	pp
cg25670685	NALCN	Promoter	4.22585e-11	1.29581	6.48019e-19	0.140432	pp
cg17910274	NALCN	Promoter	4.22585e-11	1.29581	1.28158e-14	0.121307	pp
cg18686498	NALCN	Promoter	4.22585e-11	1.29581	1.44274e-21	0.252274	pp
cg01658960	GALNT9	Promoter	1.64942e-09	1.22292	3.0359e-07	0.106966	pp
cg02228111	GALNT9	Promoter	1.64942e-09	1.22292	1.62429e-15	0.184832	pp
cg15128141	GALNT9	Promoter	1.64942e-09	1.22292	2.88728e-05	0.102508	pp
cg19724555	GALNT9	Promoter	1.64942e-09	1.22292	2.1817e-08	0.109697	pp
cg14463857	GALNT9	Promoter	1.64942e-09	1.22292	6.4931e-14	0.160575	pp
cg12075445	GALNT9	Promoter	1.64942e-09	1.22292	2.91835e-12	0.174554	pp
cg05143633	GALNT9	Promoter	1.64942e-09	1.22292	2.47359e-16	0.128317	pp
cg27654319	GALNT9	Promoter	1.64942e-09	1.22292	1.18302e-12	0.131733	pp
cg12548778	GALNTL6	Promoter	2.18894e-09	1.24701	2.11081e-24	0.182722	pp
cg15124215	GALNTL6	Promoter	2.18894e-09	1.24701	3.07196e-22	0.145986	pp
cg26814276	GALNTL6	Promoter	2.18894e-09	1.24701	4.90178e-26	0.212666	pp
cg14307443	GALNTL6	Promoter	2.18894e-09	1.24701	2.64143e-16	0.202049	pp
cg22153181	GALNTL6	Promoter	2.18894e-09	1.24701	2.81022e-21	0.126875	pp
cg05295006	GALNTL6	Promoter	2.18894e-09	1.24701	4.3687e-17	0.139828	pp
cg05678100	GALNTL6	Promoter	2.18894e-09	1.24701	8.99307e-13	0.126882	pp
cg03304610	GALNTL6	Promoter	2.18894e-09	1.24701	5.41009e-27	0.222116	pp
cg09772954	GALNTL6	Promoter	2.18894e-09	1.24701	1.28167e-19	0.251828	pp
cg26246486	ELAVL2	Promoter	2.31455e-09	1.00108	4.10588e-06	0.104907	pp
cg13932029	ELAVL2	Promoter	2.31455e-09	1.00108	3.84968e-13	0.14352	pp
cg06270661	DNAH11	Promoter	3.21679e-08	1.18965	3.66214e-14	0.192779	pp
cg01705052	SHISA9	Promoter	2.33375e-05	1.01548	4.15087e-06	0.126261	pp
cg07533176	GTF2IRD1	Promoter	0	2.38357	4.57897e-20		pn
cg07645228	GTF2IRD1	Promoter	0	2.38357	7.63358e-25		pn
cg05527149	GTF2IRD1	Promoter	0	2.38357	6.63493e-12		pn
cg18325315	GTF2IRD1	Promoter	0	2.38357	8.09898e-08		pn
cg09707587	GTF2IRD1	Promoter	0	2.38357	4.54218e-21		pn
cg20927312	SLC6A6	Promoter	4.51092e-299	2.56259	2.83483e-14		pn
cg07438246	SLC6A6	Promoter	4.51092e-299	2.56259	1.72883e-14		pn
cg13763232	SLC6A6	Promoter	4.51092e-299	2.56259	2.65523e-13		pn
cg08847476	SLC6A6	Promoter	4.51092e-299	2.56259	2.30803e-23		pn
cg19148404	SLC6A6	Promoter	4.51092e-299	2.56259	6.73804e-15		pn
cg14029723	SLC6A6	Promoter	4.51092e-299	2.56259	2.65515e-13		pn
cg05971486	SLC6A6	Promoter	4.51092e-299	2.56259	1.15101e-12		pn
cg03623835	CLDN1	Promoter	1.80008e-298	4.82737	1.59467e-22		pn
cg04510775	CLDN1	Promoter	1.80008e-298	4.82737	1.44269e-31		pn
cg12819608	CLDN1	Promoter	1.80008e-298	4.82737	3.22151e-30		pn
cg16257219	TEAD4	Promoter	7.24611e-269	2.27101	2.65392e-24		pn
cg19535073	INHBA	Promoter	3.07842e-261	5.88252	7.0644e-09		pn
cg09138133	INHBA	Promoter	3.07842e-261	5.88252	3.4746e-22		pn
cg18413237	INHBA	Promoter	3.07842e-261	5.88252	5.71246e-20		pn
cg15671845	INHBA	Promoter	3.07842e-261	5.88252	4.68023e-17		pn
cg15291905	INHBA	Promoter	3.07842e-261	5.88252	3.61264e-12		pn
cg20174472	SLCO4A1	Promoter	2.82108e-254	3.2198	6.09102e-15		pn
cg03722506	SLCO4A1	Promoter	2.82108e-254	3.2198	1.54608e-21		pn
cg23023797	SLCO4A1	Promoter	2.82108e-254	3.2198	1.66582e-14		pn
cg24627299	MET	Promoter	5.30721e-246	2.07954	2.32783e-13		pn
cg04147428	MET	Promoter	5.30721e-246	2.07954	1.11709e-08		pn
cg01921059	MET	Promoter	5.30721e-246	2.07954	7.87894e-13		pn
cg01504356	ANLN	Promoter	8.59e-244	2.34887	1.22087e-19		pn
cg02206935	KIAA0895	Promoter	5.07127e-89	1.60679	1.91327e-22		pn
cg03537236	ANLN	Promoter	8.59e-244	2.34887	4.65961e-10		pn
cg19709637	CEMIP	Promoter	1.27278e-233	4.91255	1.79503e-16		pn
cg21928010	CEMIP	Promoter	1.27278e-233	4.91255	2.87018e-30		pn
cg04397457	CEMIP	Promoter	1.27278e-233	4.91255	1.07322e-11		pn
cg18892446	ENC1	Promoter	1.51248e-232	1.86722	5.64503e-33		pn
cg04112102	SLC39A10	Promoter	1.31356e-211	1.5536	1.56898e-14		pn
cg26422161	FOXQ1	Promoter	2.74309e-204	5.24917	6.61988e-12		pn
cg14651910	PUS7	Promoter	6.93383e-197	1.52237	1.23178e-12		pn
cg19930352	S100A11	Promoter	5.87558e-194	1.98813	3.43586e-13		pn
cg07853082	S100A11	Promoter	5.87558e-194	1.98813	2.07371e-13		pn
cg26165146	ARNTL2	Promoter	5.67024e-188	2.27279	5.35109e-24		pn
cg12882572	DUSP14	Promoter	8.34562e-188	2.20004	5.24713e-15		pn
cg06208727	DUSP14	Promoter	8.34562e-188	2.20004	2.09459e-09		pn
cg14606117	DUSP14	Promoter	8.34562e-188	2.20004	2.46212e-09		pn
cg04956254	DUSP14	Promoter	8.34562e-188	2.20004	3.42645e-10		pn
cg20018022	DUSP14	Promoter	8.34562e-188	2.20004	6.88372e-08		pn
cg15753916	DUSP14	Promoter	8.34562e-188	2.20004	1.07078e-09		pn
cg06716730	DUSP14	Promoter	8.34562e-188	2.20004	5.66594e-13		pn
cg23645149	DUSP14	Promoter	8.34562e-188	2.20004	4.97179e-09		pn
cg17126294	MACC1	Promoter	1.89841e-186	1.95511	5.91707e-12		pn
cg07197585	EPHX4	Promoter	5.8695e-186	4.49861	2.65615e-21		pn
cg18379537	EPHX4	Promoter	5.8695e-186	4.49861	2.61428e-19		pn
cg15156367	EPHX4	Promoter	5.8695e-186	4.49861	1.72571e-12		pn
cg06291968	PAQR4	Promoter	1.97141e-185	1.98704	1.12868e-10		pn
cg08710629	SLC7A5	Promoter	7.85016e-185	3.00882	5.20509e-17		pn
cg17679620	SLC7A5	Promoter	7.85016e-185	3.00882	6.59783e-27		pn
cg00858400	SLC7A5	Promoter	7.85016e-185	3.00882	6.05343e-35		pn
cg09357483	SLC7A5	Promoter	7.85016e-185	3.00882	1.73642e-24		pn
cg02057598	SLC7A5	Promoter	7.85016e-185	3.00882	2.72954e-30		pn
cg23815306	TRIP13	Promoter	8.28075e-183	2.3593	1.19469e-12		pn
cg21231550	TEX10	Promoter	1.61727e-181	1.06592	4.72496e-09		pn
cg09176736	CDC25B	Promoter	6.31846e-179	2.2641	3.23372e-16		pn
cg22770295	CDC25B	Promoter	6.31846e-179	2.2641	4.48198e-13		pn
cg13615285	CDC25B	Promoter	6.31846e-179	2.2641	6.26036e-14		pn
cg04144222	ANXA9	Promoter	2.40783e-178	4.36067	1.60115e-19		pn
cg18745917	ANXA9	Promoter	2.40783e-178	4.36067	9.85766e-15		pn
cg25468058	ANXA9	Promoter	2.40783e-178	4.36067	9.37951e-17		pn
cg04731384	DBNDD1	Promoter	4.75913e-178	2.78208	4.08475e-15		pn
cg05882655	SALL4	Promoter	9.09108e-175	4.06704	4.49305e-08		pn
cg17731776	LRRC8E	Promoter	4.15839e-171	2.48373	2.25035e-13		pn
cg13023480	COL11A1	Promoter	4.47269e-171	6.16663	2.37901e-11		pn
cg26913669	COL11A1	Promoter	4.47269e-171	6.16663	1.98696e-25		pn
cg17357258	UHRF1	Promoter	1.87934e-170	1.98942	1.48999e-11		pn
cg04422591	SCD	Promoter	2.65688e-170	2.61885	6.26781e-14		pn
cg16653509	SMOX	Promoter	2.72668e-170	2.16957	4.06798e-15		pn
cg25428244	TGIF2	Promoter	9.68225e-169	1.66247	3.80723e-17		pn
cg15349424	TGIF2	Promoter	9.68225e-169	1.66247	1.3669e-14		pn
cg16654615	DNAJC2	Promoter	5.31879e-166	1.07357	1.58367e-12		pn
cg19797049	DNAJC2	Promoter	5.31879e-166	1.07357	1.31863e-10		pn
cg07086747	DNAJC2	Promoter	5.31879e-166	1.07357	1.32327e-14		pn
cg06603201	DNAJC2	Promoter	5.31879e-166	1.07357	9.43716e-15		pn
cg27006541	ACAN	Promoter	7.96943e-164	3.99203	1.54746e-16		pn
cg18196304	SNTB1	Promoter	2.0101e-163	1.66784	6.03736e-10		pn
cg18592701	NOP58	Promoter	3.25917e-162	1.17057	1.28407e-07		pn
cg02676563	AGAP3	Promoter	2.75108e-158	1.0207	1.82036e-09		pn
cg08265926	CENPN	Promoter	1.52321e-157	1.60307	5.15586e-09		pn
cg03284308	CENPN	Promoter	1.52321e-157	1.60307	1.56981e-13		pn
cg06002197	CENPN	Promoter	1.52321e-157	1.60307	1.05446e-19		pn
cg21112099	COL12A1	Promoter	2.33228e-155	3.20864	6.66445e-30		pn
cg02388253	PHF19	Promoter	4.49855e-154	1.28496	5.90307e-20		pn
cg10610528	HMGA1	Promoter	6.77094e-154	1.713	4.46842e-08		pn
cg02654940	HMGA1	Promoter	6.77094e-154	1.713	1.78424e-11		pn
cg13018402	SH3TC2	Promoter	4.65203e-151	2.76936	1.72161e-16		pn
cg13860981	HAUS6	Promoter	1.16446e-150	1.21341	1.02143e-20		pn
cg04528260	HAUS6	Promoter	1.16446e-150	1.21341	9.63907e-26		pn
cg17009976	C16orf59	Promoter	3.30835e-98	1.7678	5.75394e-13		pn
cg14002258	TOP1MT	Promoter	5.54095e-150	1.67054	8.87953e-16		pn
cg11790624	TOP1MT	Promoter	5.54095e-150	1.67054	5.84265e-19		pn
cg25608949	TMPRSS3	Promoter	1.74263e-149	3.36434	1.12679e-18		pn
cg23939861	TMPRSS3	Promoter	1.74263e-149	3.36434	1.53744e-21		pn
cg22400773	TMPRSS3	Promoter	1.74263e-149	3.36434	3.60669e-20		pn
cg02450322	ZNF695	Promoter	3.77466e-149	2.08839	3.50277e-23		pn
cg11518349	ZNF695	Promoter	3.77466e-149	2.08839	2.64717e-27		pn
cg11698665	ZNF695	Promoter	3.77466e-149	2.08839	3.92602e-14		pn
cg25452841	RNF43	Promoter	3.99536e-149	1.90581	3.25438e-17		pn
cg12558121	RNF43	Promoter	3.99536e-149	1.90581	4.67567e-11		pn
cg00524967	RFC3	Promoter	1.90853e-148	1.89994	8.24291e-12		pn
cg02213045	C6orf223	Promoter	1.43451e-144	4.39943	2.4825e-09		pn
cg13744793	NEBL	Promoter	1.61364e-144	1.93702	3.21675e-13		pn
cg09012594	NEBL	Promoter	1.61364e-144	1.93702	9.40635e-15		pn
cg05852089	DGAT2	Promoter	1.40588e-143	2.377	4.18519e-16		pn
cg23684449	GPT2	Promoter	6.20693e-143	1.92589	3.74902e-23		pn
cg00270789	GPT2	Promoter	6.20693e-143	1.92589	1.48201e-17		pn
cg04839706	GPT2	Promoter	6.20693e-143	1.92589	3.83413e-15		pn
cg14880584	GPT2	Promoter	6.20693e-143	1.92589	4.59229e-19		pn
cg03533472	GPT2	Promoter	6.20693e-143	1.92589	8.87235e-21		pn
cg03719070	RTKN	Promoter	1.49255e-142	1.07167	9.89583e-30		pn
cg03864068	LOXL2	Promoter	2.50508e-142	2.50571	2.18341e-07		pn
cg25333422	EVA1A	Promoter	5.95604e-142	3.19804	6.38519e-12		pn
cg17971587	TRIM29	Promoter	1.07561e-140	3.77329	2.97338e-09		pn
cg20655548	TRIM29	Promoter	1.07561e-140	3.77329	1.97073e-11		pn
cg13285004	TRIM29	Promoter	1.07561e-140	3.77329	5.40364e-13		pn
cg09021112	SLC7A11	Promoter	2.12749e-140	2.24101	7.73037e-24		pn
cg02102889	SLC7A11	Promoter	2.12749e-140	2.24101	1.90975e-23		pn
cg18049882	SMYD5	Promoter	2.21821e-140	1.05769	1.19355e-12		pn
cg13020664	CTHRC1	Promoter	2.54584e-140	3.82917	1.1254e-07		pn
cg02510853	PKMYT1	Promoter	1.10383e-139	2.07168	3.26184e-09		pn
cg04790487	PKMYT1	Promoter	1.10383e-139	2.07168	1.71584e-15		pn
cg24906732	PKMYT1	Promoter	1.10383e-139	2.07168	8.01374e-15		pn
cg12531535	NELFCD	Promoter	1.62845e-138	1.39139	3.61435e-11		pn
cg13936387	RNASEH2A	Promoter	6.72606e-138	1.58869	1.31034e-30		pn
cg04266315	RFWD3	Promoter	1.9959e-137	1.00857	4.12559e-10		pn
cg16989248	CCT6A	Promoter	1.04266e-136	1.26054	6.40002e-09		pn
cg16989248	PSPH	Promoter	6.26423e-127	1.51053	6.40002e-09		pn
cg13388830	NOLC1	Promoter	5.6783e-136	1.1978	3.52791e-20		pn
cg01591025	OSBPL3	Promoter	5.74771e-132	1.06355	3.19974e-17		pn
cg23191354	OSBPL3	Promoter	5.74771e-132	1.06355	6.46416e-13		pn
cg10661002	OSBPL3	Promoter	5.74771e-132	1.06355	5.23783e-15		pn
cg25151295	IPO5	Promoter	9.84637e-132	1.26438	7.77651e-12		pn
cg16932472	IPO5	Promoter	9.84637e-132	1.26438	1.0956e-18		pn
cg08914310	IPO5	Promoter	9.84637e-132	1.26438	1.97175e-22		pn
cg03771702	HM13	Promoter	2.55147e-130	1.05181	1.70298e-11		pn
cg00456672	C2CD4A	Promoter	9.97611e-128	4.01031	1.18225e-17		pn
cg03833702	TAF1A	Promoter	2.37025e-127	1.10722	3.39659e-10		pn
cg11694510	IFITM1	Promoter	2.64479e-127	2.04628	2.67232e-16		pn
cg09026253	IFITM1	Promoter	2.64479e-127	2.04628	5.68978e-15		pn
cg20566897	IFITM1	Promoter	2.64479e-127	2.04628	5.43189e-16		pn
cg21433170	IFITM1	Promoter	2.64479e-127	2.04628	1.86253e-15		pn
cg05432003	IFITM1	Promoter	2.64479e-127	2.04628	7.21538e-11		pn
cg23912114	TROAP	Promoter	3.42544e-127	1.72875	5.81669e-09		pn
cg12432807	KRT23	Promoter	1.79932e-126	6.79179	5.89857e-05		pn
cg22392708	KRT23	Promoter	1.79932e-126	6.79179	9.44723e-15		pn
cg04940329	KRT23	Promoter	1.79932e-126	6.79179	7.63336e-18		pn
cg14002185	KRT23	Promoter	1.79932e-126	6.79179	3.41567e-11		pn
cg22168489	WDR66	Promoter	9.77828e-126	2.03461	5.44913e-12		pn
cg17714793	S100A2	Promoter	1.03914e-125	4.08527	6.51581e-23		pn
cg22720745	TEX30	Promoter	1.92744e-125	1.56054	5.73702e-12		pn
cg17364114	SLC22A3	Promoter	4.74382e-124	2.88827	1.16369e-14		pn
cg10070027	DCAF13	Promoter	1.68966e-123	1.31624	5.48745e-06		pn
cg13256645	PDPN	Promoter	3.92793e-123	2.55642	3.85582e-06		pn
cg09732307	PDPN	Promoter	3.92793e-123	2.55642	4.52395e-19		pn
cg17020524	PDPN	Promoter	3.92793e-123	2.55642	2.57902e-12		pn
cg14027957	PDPN	Promoter	3.92793e-123	2.55642	4.01382e-08		pn
cg18235635	TG	Promoter	5.68884e-123	3.5698	4.17134e-11		pn
cg09156165	TG	Promoter	5.68884e-123	3.5698	3.08712e-15		pn
cg07349217	TG	Promoter	5.68884e-123	3.5698	6.29525e-11		pn
cg00458927	CCT4	Promoter	7.26111e-123	1.09084	6.10143e-19		pn
cg15345388	CCT4	Promoter	7.26111e-123	1.09084	1.79162e-18		pn
cg02219949	SP6	Promoter	2.45636e-120	2.43074	7.33341e-18		pn
cg24279390	AURKA	Promoter	3.44799e-120	1.69404	9.56047e-09		pn
cg11295986	C9orf16	Promoter	4.78677e-120	1.07279	1.31089e-10		pn
cg17302948	LDLRAD3	Promoter	5.41314e-120	1.8956	5.50337e-47		pn
cg07774533	LDLRAD3	Promoter	5.41314e-120	1.8956	4.74393e-38		pn
cg23007592	MROH6	Promoter	2.37054e-119	2.32672	7.36668e-14		pn
cg06090684	UTP20	Promoter	3.09767e-119	1.00916	3.59807e-18		pn
cg18733315	MMP1	Promoter	3.25999e-119	5.45209	2.45489e-17		pn
cg14543953	MMP1	Promoter	3.25999e-119	5.45209	7.01953e-27		pn
cg16575408	MMP1	Promoter	3.25999e-119	5.45209	1.02137e-17		pn
cg04310579	CALU	Promoter	6.98174e-119	1.28691	1.02144e-07		pn
cg10864394	MMP3	Promoter	1.93285e-118	6.25701	1.73685e-12		pn
cg06618666	MMP3	Promoter	1.93285e-118	6.25701	1.56463e-10		pn
cg12019109	AZGP1	Promoter	1.61237e-116	3.08669	8.31972e-15		pn
cg26680675	AZGP1	Promoter	1.61237e-116	3.08669	1.40485e-25		pn
cg10372302	AZGP1	Promoter	1.61237e-116	3.08669	5.39049e-26		pn
cg17352890	GDPD5	Promoter	2.41644e-116	2.36566	4.17152e-21		pn
cg13567299	GDPD5	Promoter	2.41644e-116	2.36566	3.33224e-10		pn
cg15652314	GDPD5	Promoter	2.41644e-116	2.36566	3.85968e-24		pn
cg03290213	CARD14	Promoter	1.78949e-115	2.88562	1.25254e-09		pn
cg06707993	CARD14	Promoter	1.78949e-115	2.88562	7.16674e-14		pn
cg08435137	DPEP1	Promoter	2.27165e-115	5.28896	1.04901e-11		pn
cg07384589	DPEP1	Promoter	2.27165e-115	5.28896	1.70937e-08		pn
cg25747547	CEP55	Promoter	3.90801e-114	1.92057	3.01988e-11		pn
cg01179696	ECE2	Promoter	1.51864e-112	1.36242	4.7066e-09		pn
cg11755372	ECE2	Promoter	1.51864e-112	1.36242	8.36552e-11		pn
cg00859129	GPSM2	Promoter	2.80073e-112	1.49031	1.79287e-18		pn
cg06376426	GRHL3	Promoter	5.47429e-112	4.11013	7.8158e-18		pn
cg11709405	GRHL3	Promoter	5.47429e-112	4.11013	8.4143e-10		pn
cg08774410	GRHL3	Promoter	5.47429e-112	4.11013	1.5244e-10		pn
cg13987674	GRHL3	Promoter	5.47429e-112	4.11013	2.02803e-11		pn
cg25083792	GRHL3	Promoter	5.47429e-112	4.11013	5.27224e-11		pn
cg18196063	GRHL3	Promoter	5.47429e-112	4.11013	2.17303e-14		pn
cg26105283	MAD2L2	Promoter	6.78302e-112	1.24292	9.86413e-12		pn
cg16502422	SPC25	Promoter	1.86702e-111	1.72506	4.24999e-14		pn
cg00355755	SPC25	Promoter	1.86702e-111	1.72506	7.309e-24		pn
cg01203767	FANCA	Promoter	1.87398e-111	1.26159	4.93407e-11		pn
cg24800887	FANCA	Promoter	1.87398e-111	1.26159	4.67829e-11		pn
cg08211068	FANCA	Promoter	1.87398e-111	1.26159	1.4378e-13		pn
cg03970088	FANCA	Promoter	1.87398e-111	1.26159	8.05116e-11		pn
cg01362515	KRT17	Promoter	2.97907e-111	6.84184	4.29706e-20		pn
cg08058191	KRT17	Promoter	2.97907e-111	6.84184	8.25236e-20		pn
cg19003337	KRT17	Promoter	2.97907e-111	6.84184	5.3469e-26		pn
cg21422650	KRT17	Promoter	2.97907e-111	6.84184	1.56641e-26		pn
cg11344638	KRT17	Promoter	2.97907e-111	6.84184	4.07356e-23		pn
cg12911648	KRT17	Promoter	2.97907e-111	6.84184	7.40095e-24		pn
cg14904619	GPRIN1	Promoter	6.46138e-111	1.51641	7.23721e-23		pn
cg07582789	ELOVL5	Promoter	1.60707e-109	1.51417	2.62154e-10		pn
cg08951834	TNS4	Promoter	9.39284e-109	2.98776	1.45281e-25		pn
cg08696192	TNS4	Promoter	9.39284e-109	2.98776	2.5513e-41		pn
cg03264356	NOX4	Promoter	1.5224e-108	3.74807	1.77292e-08		pn
cg11742383	NOX4	Promoter	1.5224e-108	3.74807	2.09873e-22		pn
cg12438576	NOX4	Promoter	1.5224e-108	3.74807	2.92233e-22		pn
cg19981409	NOX4	Promoter	1.5224e-108	3.74807	1.41563e-31		pn
cg26664301	NOX4	Promoter	1.5224e-108	3.74807	1.2882e-19		pn
cg10744663	NOX4	Promoter	1.5224e-108	3.74807	1.58025e-24		pn
cg08687753	NOX4	Promoter	1.5224e-108	3.74807	3.37356e-30		pn
cg05273078	NOX4	Promoter	1.5224e-108	3.74807	6.21509e-17		pn
cg06979108	NOX4	Promoter	1.5224e-108	3.74807	1.04576e-15		pn
cg10466675	DTL	Promoter	4.10663e-108	1.37021	8.68713e-19		pn
cg00603360	DDX11	Promoter	4.16729e-108	1.30362	6.27112e-11		pn
cg03070901	DDX11	Promoter	4.16729e-108	1.30362	1.43138e-12		pn
cg26804057	POP1	Promoter	4.21928e-107	1.44197	5.09694e-11		pn
cg27086356	EIF5A2	Promoter	6.86716e-107	1.53685	3.30809e-25		pn
cg01638792	MYEOV	Promoter	7.55917e-107	2.67773	1.44544e-08		pn
cg22749623	MYEOV	Promoter	7.55917e-107	2.67773	3.64242e-22		pn
cg03591467	FAP	Promoter	2.35349e-106	3.94893	2.39329e-06		pn
cg11373352	KIF23	Promoter	7.33766e-104	1.46482	3.08806e-09		pn
cg06940367	KIF23	Promoter	7.33766e-104	1.46482	4.4364e-21		pn
cg10700076	KIF23	Promoter	7.33766e-104	1.46482	2.66272e-19		pn
cg03821557	KIF18B	Promoter	2.00299e-103	1.62013	3.62035e-16		pn
cg01381203	FOXM1	Promoter	3.55568e-103	1.74475	2.32413e-32		pn
cg11384382	FOXM1	Promoter	3.55568e-103	1.74475	1.38205e-20		pn
cg25511807	MMP7	Promoter	6.46694e-103	6.6854	1.3011e-31		pn
cg15315417	ATRIP	Promoter	6.89466e-103	1.08475	1.62238e-19		pn
cg17810099	ZBTB12	Promoter	1.51416e-102	1.52851	5.10524e-13		pn
cg24051943	ZBTB12	Promoter	1.51416e-102	1.52851	2.8633e-15		pn
cg11953311	ZBTB12	Promoter	1.51416e-102	1.52851	1.05821e-14		pn
cg16178855	PMEPA1	Promoter	4.22233e-102	1.77258	2.92226e-22		pn
cg23638048	PMEPA1	Promoter	4.22233e-102	1.77258	1.32468e-11		pn
cg22469870	PMEPA1	Promoter	4.22233e-102	1.77258	4.01018e-12		pn
cg02775131	PMEPA1	Promoter	4.22233e-102	1.77258	5.40505e-11		pn
cg22609466	PMEPA1	Promoter	4.22233e-102	1.77258	1.19431e-06		pn
cg21175685	COL8A1	Promoter	2.96181e-100	3.15194	7.18489e-27		pn
cg20530613	COL8A1	Promoter	2.96181e-100	3.15194	8.23668e-13		pn
cg16759218	COL8A1	Promoter	2.96181e-100	3.15194	1.16846e-06		pn
cg26105803	COL8A1	Promoter	2.96181e-100	3.15194	1.85893e-13		pn
cg01628181	COL8A1	Promoter	2.96181e-100	3.15194	1.45281e-25		pn
cg14976283	COL8A1	Promoter	2.96181e-100	3.15194	8.23124e-07		pn
cg24198004	COL8A1	Promoter	2.96181e-100	3.15194	1.20009e-09		pn
cg15165735	COL8A1	Promoter	2.96181e-100	3.15194	2.49026e-25		pn
cg17918158	COL8A1	Promoter	2.96181e-100	3.15194	8.79468e-12		pn
cg00351980	COL8A1	Promoter	2.96181e-100	3.15194	1.29285e-17		pn
cg11019088	COL8A1	Promoter	2.96181e-100	3.15194	1.08005e-10		pn
cg10161434	KIF24	Promoter	5.18957e-100	1.29112	1.11008e-10		pn
cg17522929	PKM	Promoter	5.9391e-100	1.04204	7.71358e-13		pn
cg14431547	MELK	Promoter	6.46189e-100	1.67063	8.55364e-15		pn
cg14279528	MELK	Promoter	6.46189e-100	1.67063	2.73988e-10		pn
cg10020958	PDRG1	Promoter	2.21379e-99	1.26701	4.96393e-14		pn
cg26592031	PDRG1	Promoter	2.21379e-99	1.26701	4.24669e-11		pn
cg09676484	NME1	Promoter	2.52947e-99	1.6043	1.45373e-08		pn
cg09676484	NME1-NME2	Promoter	5.21353e-53	1.71933	1.45373e-08		pn
cg08688086	CLEC5A	Promoter	4.81246e-99	4.31806	1.02324e-11		pn
cg24102749	CLEC5A	Promoter	4.81246e-99	4.31806	3.65702e-18		pn
cg06744540	CLEC5A	Promoter	4.81246e-99	4.31806	2.43573e-25		pn
cg08088146	CTNNBL1	Promoter	1.0306e-98	1.05632	6.57463e-23		pn
cg27465705	CTNNBL1	Promoter	1.0306e-98	1.05632	4.04256e-11		pn
cg22228627	CTNNBL1	Promoter	1.0306e-98	1.05632	1.72704e-11		pn
cg18902203	TFDP1	Promoter	1.08764e-98	1.04688	2.40121e-13		pn
cg04532264	TFDP1	Promoter	1.08764e-98	1.04688	1.10853e-11		pn
cg19349920	TFDP1	Promoter	1.08764e-98	1.04688	2.65334e-13		pn
cg16218340	CHCHD6	Promoter	1.10609e-98	1.2463	1.07934e-09		pn
cg03975677	CXCL3	Promoter	3.69002e-98	2.85682	1.96609e-10		pn
cg06841499	GSTP1	Promoter	4.91646e-98	1.17699	1.98879e-32		pn
cg08925882	GSTP1	Promoter	4.91646e-98	1.17699	2.02879e-09		pn
cg19114214	GSTP1	Promoter	4.91646e-98	1.17699	1.64034e-29		pn
cg14567424	GSTP1	Promoter	4.91646e-98	1.17699	1.28263e-31		pn
cg25866895	GSTP1	Promoter	4.91646e-98	1.17699	4.51529e-25		pn
cg25799109	SPATA12	Promoter	1.4531e-97	2.62248	2.02311e-07		pn
cg17931972	NEK2	Promoter	2.43462e-97	1.63891	1.80514e-11		pn
cg25848339	GRB10	Promoter	2.92437e-97	1.35608	2.3229e-14		pn
cg04053021	GRB10	Promoter	2.92437e-97	1.35608	2.57785e-10		pn
cg03104936	GRB10	Promoter	2.92437e-97	1.35608	1.69692e-15		pn
cg01177190	GRB10	Promoter	2.92437e-97	1.35608	2.85383e-25		pn
cg03370077	GRB10	Promoter	2.92437e-97	1.35608	9.6959e-13		pn
cg05261349	ST3GAL2	Promoter	7.42897e-97	1.13618	3.41428e-13		pn
cg09143252	ST3GAL2	Promoter	7.42897e-97	1.13618	6.10881e-16		pn
cg09426937	ST3GAL2	Promoter	7.42897e-97	1.13618	2.98153e-10		pn
cg11224906	ST3GAL2	Promoter	7.42897e-97	1.13618	8.21042e-17		pn
cg01217578	ST3GAL2	Promoter	7.42897e-97	1.13618	6.98966e-07		pn
cg14778875	SULF1	Promoter	1.37895e-96	2.84633	1.93439e-09		pn
cg08000754	SULF1	Promoter	1.37895e-96	2.84633	2.535e-16		pn
cg07006350	SULF1	Promoter	1.37895e-96	2.84633	2.15143e-24		pn
cg07073960	SULF1	Promoter	1.37895e-96	2.84633	1.73428e-07		pn
cg13291208	SULF1	Promoter	1.37895e-96	2.84633	1.4331e-08		pn
cg05754641	SULF1	Promoter	1.37895e-96	2.84633	1.19266e-07		pn
cg00613562	SULF1	Promoter	1.37895e-96	2.84633	9.60601e-23		pn
cg02283643	SULF1	Promoter	1.37895e-96	2.84633	4.10086e-29		pn
cg12181083	SULF1	Promoter	1.37895e-96	2.84633	9.93515e-23		pn
cg04845579	SULF1	Promoter	1.37895e-96	2.84633	9.46296e-11		pn
cg11463292	SULF1	Promoter	1.37895e-96	2.84633	7.46841e-12		pn
cg03025248	SELE	Promoter	4.12144e-96	4.14818	2.96494e-12		pn
cg16660677	SELE	Promoter	4.12144e-96	4.14818	1.82415e-14		pn
cg11525405	TRAIP	Promoter	5.56516e-96	1.26394	1.47121e-17		pn
cg19308222	EREG	Promoter	1.23551e-94	3.46206	8.30406e-11		pn
cg11646192	EREG	Promoter	1.23551e-94	3.46206	2.79926e-10		pn
cg10248357	EREG	Promoter	1.23551e-94	3.46206	4.07347e-14		pn
cg03292648	EXO1	Promoter	1.77254e-94	1.67904	1.68847e-11		pn
cg20488619	SLC7A6	Promoter	5.32071e-94	1.08579	4.55562e-10		pn
cg24270301	UBE2T	Promoter	1.48386e-93	1.65572	2.6857e-20		pn
cg21489385	UBE2T	Promoter	1.48386e-93	1.65572	5.3391e-14		pn
cg14301635	C2	Promoter	2.12848e-93	1.73945	2.14826e-09		pn
cg25614549	C2	Promoter	2.12848e-93	1.73945	1.33856e-10		pn
cg27297326	C2	Promoter	2.12848e-93	1.73945	3.38094e-15		pn
cg18338105	C2	Promoter	2.12848e-93	1.73945	9.4923e-11		pn
cg06491405	C2	Promoter	2.12848e-93	1.73945	8.32248e-13		pn
cg01265662	CCDC150	Promoter	3.30014e-93	1.45834	2.31214e-10		pn
cg11593463	CDC6	Promoter	3.8524e-93	1.90758	6.70471e-17		pn
cg04169960	POLR3K	Promoter	1.36915e-92	1.22161	3.64903e-08		pn
cg04128619	SPP1	Promoter	2.79903e-92	4.61741	1.27983e-10		pn
cg00583003	SPP1	Promoter	2.79903e-92	4.61741	1.83466e-14		pn
cg24861509	SPP1	Promoter	2.79903e-92	4.61741	5.78509e-21		pn
cg26117398	SLC7A1	Promoter	6.21988e-92	1.26737	1.50571e-14		pn
cg17826424	UNC5CL	Promoter	8.77252e-92	2.03767	1.0643e-22		pn
cg19175193	UNC5CL	Promoter	8.77252e-92	2.03767	1.58214e-33		pn
cg15849648	UNC5CL	Promoter	8.77252e-92	2.03767	6.25068e-28		pn
cg22346765	UNC5CL	Promoter	8.77252e-92	2.03767	2.14167e-12		pn
cg06754890	UNC5CL	Promoter	8.77252e-92	2.03767	2.21612e-09		pn
cg15206171	KIFC1	Promoter	1.62041e-91	1.43319	1.97242e-07		pn
cg17014757	CHI3L1	Promoter	4.1471e-91	4.0521	7.75688e-08		pn
cg06611720	GPATCH4	Promoter	6.94687e-91	1.04969	7.27686e-08		pn
cg18518645	LZTS1	Promoter	1.11195e-90	2.24228	8.85928e-11		pn
cg01664925	LZTS1	Promoter	1.11195e-90	2.24228	2.34997e-08		pn
cg16739092	BFSP1	Promoter	4.65731e-90	1.96466	2.82758e-39		pn
cg13393661	BFSP1	Promoter	4.65731e-90	1.96466	1.84522e-15		pn
cg04015097	BFSP1	Promoter	4.65731e-90	1.96466	5.94565e-19		pn
cg16831185	ATAD5	Promoter	6.57196e-90	1.15053	3.44583e-15		pn
cg02246992	ATAD5	Promoter	6.57196e-90	1.15053	1.44285e-10		pn
cg21536783	TACSTD2	Promoter	1.79204e-89	4.42739	1.26737e-25		pn
cg20682842	RPS6KL1	Promoter	3.16711e-89	1.15785	3.00922e-07		pn
cg19841496	RPS6KL1	Promoter	3.16711e-89	1.15785	6.678e-08		pn
cg03394422	RPS6KL1	Promoter	3.16711e-89	1.15785	1.06164e-15		pn
cg13585930	NPFFR1	Promoter	3.24181e-89	3.12888	1.03901e-60		pn
cg01844435	DNMT3B	Promoter	7.74267e-89	1.60444	2.83232e-13		pn
cg25358294	ACSL6	Promoter	7.54699e-87	3.35705	3.97199e-14		pn
cg26047355	PCSK9	Promoter	1.34583e-86	2.95564	3.22063e-10		pn
cg04443493	FASN	Promoter	2.8761e-86	1.51639	3.14496e-18		pn
cg13980623	ZNRF3	Promoter	3.4771e-86	1.35057	3.58128e-09		pn
cg17729327	ZNRF3	Promoter	3.4771e-86	1.35057	1.13063e-10		pn
cg26862286	NCL	Promoter	4.93478e-86	1.00708	7.57247e-14		pn
cg25573580	LY6E	Promoter	6.35585e-86	1.93288	7.79563e-14		pn
cg01889574	CD82	Promoter	4.13958e-85	1.08799	1.67415e-33		pn
cg01068554	CENPW	Promoter	5.70872e-85	1.83799	1.53734e-15		pn
cg14614694	CENPW	Promoter	5.70872e-85	1.83799	7.29921e-09		pn
cg23458172	HECW2	Promoter	1.25196e-84	1.57991	1.42163e-18		pn
cg06279548	HECW2	Promoter	1.25196e-84	1.57991	2.36938e-19		pn
cg18341851	HECW2	Promoter	1.25196e-84	1.57991	8.85398e-11		pn
cg06725641	HECW2	Promoter	1.25196e-84	1.57991	7.29202e-19		pn
cg23912455	HECW2	Promoter	1.25196e-84	1.57991	1.08004e-12		pn
cg26966698	HECW2	Promoter	1.25196e-84	1.57991	1.10503e-09		pn
cg20197814	HECW2	Promoter	1.25196e-84	1.57991	2.73538e-13		pn
cg09660693	CDC25A	Promoter	3.59837e-84	1.42554	6.56024e-16		pn
cg10681065	TFR2	Promoter	9.54923e-84	2.46973	4.89217e-14		pn
cg05862812	TFR2	Promoter	9.54923e-84	2.46973	3.0091e-17		pn
cg16628205	TFR2	Promoter	9.54923e-84	2.46973	3.86396e-19		pn
cg14231868	TFR2	Promoter	9.54923e-84	2.46973	1.37375e-13		pn
cg25474616	CCNB1	Promoter	1.16029e-83	1.62563	1.5181e-10		pn
cg21477985	IL23A	Promoter	2.00903e-83	2.87687	1.7376e-09		pn
cg00294382	IL23A	Promoter	2.00903e-83	2.87687	1.90556e-22		pn
cg24773560	IL23A	Promoter	2.00903e-83	2.87687	3.78224e-15		pn
cg19951006	IL23A	Promoter	2.00903e-83	2.87687	2.26032e-23		pn
cg25849281	ENO1	Promoter	2.81573e-83	1.08136	1.1169e-24		pn
cg13530442	ENO1	Promoter	2.81573e-83	1.08136	1.3368e-22		pn
cg10313368	ENO1	Promoter	2.81573e-83	1.08136	4.52625e-15		pn
cg06972019	ENO1	Promoter	2.81573e-83	1.08136	2.23218e-28		pn
cg02089348	TACC3	Promoter	2.96384e-83	1.14647	6.87789e-19		pn
cg23786399	TRIM59	Promoter	3.46974e-83	1.05382	5.25032e-12		pn
cg22158852	LRRC6	Promoter	4.39803e-83	1.72899	6.5789e-10		pn
cg15166492	THY1	Promoter	7.10206e-83	1.99859	5.91628e-10		pn
cg07325110	EEPD1	Promoter	3.84131e-82	1.09527	2.8715e-10		pn
cg17177816	HELLS	Promoter	9.29311e-82	1.18526	3.94105e-14		pn
cg15202830	TRIM16	Promoter	1.04269e-81	1.1152	1.8582e-08		pn
cg16772598	COL5A2	Promoter	1.34369e-81	2.12619	1.28056e-10		pn
cg22321810	COL5A2	Promoter	1.34369e-81	2.12619	2.11438e-08		pn
cg02420724	COL5A2	Promoter	1.34369e-81	2.12619	9.55617e-08		pn
cg23504924	DNAH5	Promoter	2.77694e-81	2.44493	1.20045e-15		pn
cg03503295	DNAH5	Promoter	2.77694e-81	2.44493	5.67361e-10		pn
cg01008256	TRIP6	Promoter	5.24503e-81	1.36636	7.99932e-16		pn
cg26305174	TRIP6	Promoter	5.24503e-81	1.36636	7.21047e-22		pn
cg12645287	SHH	Promoter	1.00006e-80	1.82677	2.86609e-13		pn
cg08241785	F2RL2	Promoter	2.51106e-80	2.25237	9.34435e-10		pn
cg02612045	CKMT2	Promoter	5.10339e-80	4.84323	4.26203e-08		pn
cg18854666	SLC11A1	Promoter	7.80652e-80	3.30398	1.0134e-15		pn
cg07719512	SLC11A1	Promoter	7.80652e-80	3.30398	1.83564e-18		pn
cg27269112	SLC11A1	Promoter	7.80652e-80	3.30398	1.1042e-22		pn
cg05007997	SLC11A1	Promoter	7.80652e-80	3.30398	2.38812e-18		pn
cg18329052	SLC11A1	Promoter	7.80652e-80	3.30398	1.98769e-07		pn
cg04965641	SLC11A1	Promoter	7.80652e-80	3.30398	2.54842e-25		pn
cg15099037	SLC11A1	Promoter	7.80652e-80	3.30398	2.78933e-13		pn
cg04026398	SLC11A1	Promoter	7.80652e-80	3.30398	8.9372e-19		pn
cg19409133	RCC1	Promoter	2.11636e-79	1.08232	1.77552e-17		pn
cg12243753	RCC1	Promoter	2.11636e-79	1.08232	6.10472e-12		pn
cg18321756	IMMP2L	Promoter	4.15718e-79	1.00157	3.14395e-13		pn
cg21342392	IMMP2L	Promoter	4.15718e-79	1.00157	1.0369e-28		pn
cg20369378	IMMP2L	Promoter	4.15718e-79	1.00157	7.09037e-18		pn
cg23688868	GINS4	Promoter	7.80582e-79	1.47973	1.25998e-09		pn
cg22647996	GNPDA1	Promoter	8.12392e-79	1.01553	2.91413e-22		pn
cg18567430	GNPDA1	Promoter	8.12392e-79	1.01553	3.3842e-21		pn
cg22434652	OLR1	Promoter	3.40449e-78	4.12703	1.87267e-10		pn
cg02792375	OLR1	Promoter	3.40449e-78	4.12703	1.72309e-14		pn
cg21249659	OLR1	Promoter	3.40449e-78	4.12703	7.26106e-15		pn
cg21685770	OLR1	Promoter	3.40449e-78	4.12703	1.21318e-13		pn
cg08684663	OLR1	Promoter	3.40449e-78	4.12703	4.95049e-21		pn
cg06755319	OLR1	Promoter	3.40449e-78	4.12703	4.16102e-15		pn
cg25605005	OLR1	Promoter	3.40449e-78	4.12703	2.86239e-16		pn
cg02490034	MEST	Promoter	4.69696e-78	1.04029	3.49887e-18		pn
cg20148994	MEST	Promoter	4.69696e-78	1.04029	5.58094e-25		pn
cg04029027	MEST	Promoter	4.69696e-78	1.04029	1.72437e-31		pn
cg20380768	MEST	Promoter	4.69696e-78	1.04029	6.31086e-28		pn
cg22115706	MEST	Promoter	4.69696e-78	1.04029	4.4917e-28		pn
cg15164103	MEST	Promoter	4.69696e-78	1.04029	1.44253e-15		pn
cg09984392	SQLE	Promoter	5.34715e-78	1.80274	8.89924e-29		pn
cg10616442	ANXA3	Promoter	6.03999e-78	1.37416	1.03958e-15		pn
cg20378131	COL1A1	Promoter	6.37506e-78	3.27909	5.64289e-10		pn
cg18008451	COL1A1	Promoter	6.37506e-78	3.27909	2.90927e-16		pn
cg09638338	EPHB1	Promoter	8.37257e-78	3.45245	5.859e-09		pn
cg05129878	EPHB1	Promoter	8.37257e-78	3.45245	3.45616e-20		pn
cg16418459	FOXP4-AS1	Promoter	8.85373e-78	1.982	8.24802e-15		pn
cg17862447	KLHL29	Promoter	1.09278e-77	1.34943	1.06479e-14		pn
cg18715873	TOMM5	Promoter	1.15639e-77	1.01895	2.11905e-22		pn
cg17018879	FAM83H	Promoter	1.44214e-77	1.16599	7.48688e-08		pn
cg19972686	EBNA1BP2	Promoter	1.4699e-76	1.00185	2.0161e-10		pn
cg20826914	EBPL	Promoter	9.10015e-76	1.03977	2.82017e-13		pn
cg09225052	SH3PXD2A-AS1	Promoter	4.34407e-73	2.79919	8.53021e-34		pn
cg04226898	GLYATL1	Promoter	6.61559e-73	3.17014	5.1934e-11		pn
cg14671614	ADAMTS6	Promoter	3.46177e-72	1.5745	3.14402e-10		pn
cg14127947	HTRA3	Promoter	4.45412e-72	1.90157	3.30017e-20		pn
cg02218381	SLC11A2	Promoter	6.88121e-72	1.37504	4.47046e-11		pn
cg22080115	PDF	Promoter	1.00944e-71	1.03686	6.21043e-13		pn
cg04537184	THBS2	Promoter	2.61273e-71	3.60176	9.04532e-09		pn
cg07651080	ROBO2	Promoter	5.06127e-71	2.35861	4.85591e-13		pn
cg05883149	ROBO2	Promoter	5.06127e-71	2.35861	1.11628e-07		pn
cg08512168	ROBO2	Promoter	5.06127e-71	2.35861	3.02541e-13		pn
cg05926955	ROBO2	Promoter	5.06127e-71	2.35861	9.12514e-07		pn
cg02863817	ROBO2	Promoter	5.06127e-71	2.35861	8.16473e-09		pn
cg15315418	ROBO2	Promoter	5.06127e-71	2.35861	1.65808e-12		pn
cg19731158	ROBO2	Promoter	5.06127e-71	2.35861	1.17013e-06		pn
cg16933762	ROBO2	Promoter	5.06127e-71	2.35861	3.12628e-07		pn
cg05180412	ROBO2	Promoter	5.06127e-71	2.35861	1.45179e-08		pn
cg21924617	ROBO2	Promoter	5.06127e-71	2.35861	1.36362e-20		pn
cg20543478	ROBO2	Promoter	5.06127e-71	2.35861	3.04288e-09		pn
cg04136251	ROBO2	Promoter	5.06127e-71	2.35861	6.38181e-08		pn
cg14173561	ROBO2	Promoter	5.06127e-71	2.35861	5.69257e-13		pn
cg21000520	ROBO2	Promoter	5.06127e-71	2.35861	7.10242e-08		pn
cg00703422	ROBO2	Promoter	5.06127e-71	2.35861	6.80817e-17		pn
cg17509409	RTEL1	Promoter	6.55357e-71	1.32844	1.11289e-19		pn
cg17509409	RTEL1-TNFRSF6B	Promoter	3.02098e-62	1.39427	1.11289e-19		pn
cg19768108	RTEL1	Promoter	6.55357e-71	1.32844	1.79727e-19		pn
cg19768108	RTEL1-TNFRSF6B	Promoter	3.02098e-62	1.39427	1.79727e-19		pn
cg05000488	STK31	Promoter	1.74303e-70	2.45856	7.85303e-20		pn
cg13514718	STK31	Promoter	1.74303e-70	2.45856	4.80978e-18		pn
cg11755819	STK31	Promoter	1.74303e-70	2.45856	1.76546e-06		pn
cg25612145	STK31	Promoter	1.74303e-70	2.45856	5.21049e-18		pn
cg13700680	STK31	Promoter	1.74303e-70	2.45856	2.02618e-18		pn
cg14898779	STK31	Promoter	1.74303e-70	2.45856	1.36265e-24		pn
cg16674006	DIO2	Promoter	1.51371e-68	2.03214	5.49971e-14		pn
cg13033972	DIO2	Promoter	1.51371e-68	2.03214	3.87662e-08		pn
cg09191574	DIO2	Promoter	1.51371e-68	2.03214	7.63816e-12		pn
cg12598554	DIO2	Promoter	1.51371e-68	2.03214	2.26759e-15		pn
cg22653982	DIO2	Promoter	1.51371e-68	2.03214	6.6387e-10		pn
cg20867490	GPR19	Promoter	1.79292e-68	1.57636	7.34971e-09		pn
cg13808223	ASGR1	Promoter	1.85818e-68	2.58218	1.73405e-15		pn
cg26280040	ASGR1	Promoter	1.85818e-68	2.58218	7.83695e-10		pn
cg14018648	ASGR1	Promoter	1.85818e-68	2.58218	6.9351e-32		pn
cg26609236	GABRD	Promoter	9.90967e-68	2.21072	1.03186e-07		pn
cg19859994	DNAH17	Promoter	5.08452e-67	2.77114	3.3407e-10		pn
cg24954364	DNAH17	Promoter	5.08452e-67	2.77114	1.45126e-20		pn
cg22590498	DNAH17	Promoter	5.08452e-67	2.77114	3.95989e-10		pn
cg18352648	UCA1	Promoter	5.45282e-67	4.4794	9.73402e-11		pn
cg09632305	MAPK15	Promoter	9.79255e-67	2.80815	1.16372e-13		pn
cg08551188	ABCC2	Promoter	1.82723e-65	3.18939	9.55656e-09		pn
cg22492435	ABCC2	Promoter	1.82723e-65	3.18939	7.15581e-22		pn
cg14947634	ABCC2	Promoter	1.82723e-65	3.18939	6.07019e-20		pn
cg18218112	ELFN1	Promoter	3.05098e-64	1.68641	4.40279e-14		pn
cg20953563	ELFN1	Promoter	3.05098e-64	1.68641	2.80191e-25		pn
cg02560187	ELFN1	Promoter	3.05098e-64	1.68641	2.9008e-18		pn
cg23749162	ELFN1	Promoter	3.05098e-64	1.68641	1.922e-14		pn
cg03744629	ELFN1	Promoter	3.05098e-64	1.68641	1.7019e-12		pn
cg11592766	ELFN1	Promoter	3.05098e-64	1.68641	2.21158e-12		pn
cg12780883	ELFN1	Promoter	3.05098e-64	1.68641	2.67332e-09		pn
cg17549927	ELFN1	Promoter	3.05098e-64	1.68641	1.64415e-17		pn
cg20718434	ELFN1	Promoter	3.05098e-64	1.68641	1.36551e-19		pn
cg25929139	ELFN1	Promoter	3.05098e-64	1.68641	2.95615e-20		pn
cg11132956	ELFN1	Promoter	3.05098e-64	1.68641	1.04955e-10		pn
cg10369896	ELFN1	Promoter	3.05098e-64	1.68641	2.06228e-14		pn
cg13440068	WEE1	Promoter	5.64513e-64	1.00286	2.72225e-25		pn
cg26541003	WEE1	Promoter	5.64513e-64	1.00286	1.12799e-23		pn
cg03184235	LUCAT1	Promoter	9.90359e-64	3.64584	8.73829e-47		pn
cg14256360	KCNJ15	Promoter	1.24254e-63	3.35136	2.40842e-08		pn
cg23333833	KCNJ15	Promoter	1.24254e-63	3.35136	3.40999e-11		pn
cg10592780	KCNJ15	Promoter	1.24254e-63	3.35136	1.59826e-20		pn
cg19453003	KCNJ15	Promoter	1.24254e-63	3.35136	5.28627e-16		pn
cg05861553	KCNJ15	Promoter	1.24254e-63	3.35136	6.90231e-10		pn
cg19772199	KCNJ15	Promoter	1.24254e-63	3.35136	8.73118e-08		pn
cg08320524	KCNJ15	Promoter	1.24254e-63	3.35136	6.95881e-15		pn
cg03426320	KCNJ15	Promoter	1.24254e-63	3.35136	1.09176e-21		pn
cg11981952	KCNJ15	Promoter	1.24254e-63	3.35136	1.80986e-13		pn
cg22928020	KCNJ15	Promoter	1.24254e-63	3.35136	1.37423e-31		pn
cg25483360	KCNJ15	Promoter	1.24254e-63	3.35136	1.79299e-15		pn
cg13983897	KCNJ15	Promoter	1.24254e-63	3.35136	1.80618e-09		pn
cg06531701	KCNJ15	Promoter	1.24254e-63	3.35136	2.91204e-13		pn
cg26260558	KCNJ15	Promoter	1.24254e-63	3.35136	2.05038e-23		pn
cg17347349	KCNJ15	Promoter	1.24254e-63	3.35136	1.70988e-06		pn
cg14900031	S100P	Promoter	1.4751e-63	2.64441	1.03241e-33		pn
cg22266967	S100P	Promoter	1.4751e-63	2.64441	2.00854e-28		pn
cg02883621	S100P	Promoter	1.4751e-63	2.64441	6.68214e-11		pn
cg14140379	S100P	Promoter	1.4751e-63	2.64441	3.23667e-31		pn
cg26840131	S100P	Promoter	1.4751e-63	2.64441	2.28382e-12		pn
cg27027375	S100P	Promoter	1.4751e-63	2.64441	6.00771e-32		pn
cg18507032	RPLP0P2	Promoter	2.99442e-63	2.8248	1.61495e-15		pn
cg13345365	RHBDF2	Promoter	3.05111e-63	1.06065	8.90313e-08		pn
cg10870042	RHBDF2	Promoter	3.05111e-63	1.06065	5.00412e-29		pn
cg17518290	SPARC	Promoter	6.14381e-63	1.80364	3.12372e-09		pn
cg07539983	SPARC	Promoter	6.14381e-63	1.80364	4.0043e-10		pn
cg02704413	SPARC	Promoter	6.14381e-63	1.80364	1.63565e-11		pn
cg13319042	SPARC	Promoter	6.14381e-63	1.80364	9.85472e-14		pn
cg04205038	FCHO1	Promoter	9.61714e-63	1.21872	4.2095e-29		pn
cg18329931	FCHO1	Promoter	9.61714e-63	1.21872	2.17324e-34		pn
cg24783510	FCHO1	Promoter	9.61714e-63	1.21872	9.85353e-17		pn
cg13303083	RNF24	Promoter	9.73598e-63	1.22424	1.9297e-10		pn
cg05073702	RNF24	Promoter	9.73598e-63	1.22424	2.67959e-17		pn
cg18064661	RNF24	Promoter	9.73598e-63	1.22424	5.59743e-10		pn
cg24383623	RNF24	Promoter	9.73598e-63	1.22424	4.89654e-23		pn
cg26013975	CXCL2	Promoter	1.56733e-62	2.38295	3.30915e-12		pn
cg18804985	CXCL2	Promoter	1.56733e-62	2.38295	6.55373e-21		pn
cg09357510	CDH6	Promoter	4.0234e-62	1.35581	8.13647e-07		pn
cg15997127	CDH6	Promoter	4.0234e-62	1.35581	2.04907e-09		pn
cg08660634	CDH6	Promoter	4.0234e-62	1.35581	3.51551e-11		pn
cg05634637	CDH6	Promoter	4.0234e-62	1.35581	2.69181e-15		pn
cg19736529	CDH6	Promoter	4.0234e-62	1.35581	1.23361e-19		pn
cg19524908	CDH6	Promoter	4.0234e-62	1.35581	1.65464e-20		pn
cg19737371	COL22A1	Promoter	2.53717e-61	2.69662	6.03936e-19		pn
cg20790091	COL22A1	Promoter	2.53717e-61	2.69662	2.44959e-16		pn
cg17851037	MATN3	Promoter	4.21244e-61	3.31349	2.53804e-08		pn
cg12521627	HENMT1	Promoter	6.72561e-61	1.06901	2.24938e-21		pn
cg03558769	BOK	Promoter	7.74383e-61	1.13422	1.45249e-10		pn
cg07264319	UCHL3	Promoter	1.88444e-60	1.00802	6.30389e-21		pn
cg12827798	UCHL3	Promoter	1.88444e-60	1.00802	9.6604e-11		pn
cg02819387	NEIL3	Promoter	1.57766e-59	1.00746	2.01215e-07		pn
cg12798678	DTD1	Promoter	1.94067e-59	1.04366	5.04629e-06		pn
cg14429056	DTD1	Promoter	1.94067e-59	1.04366	1.50155e-14		pn
cg14432744	IGF2	Promoter	1.95967e-59	4.69424	2.77512e-15		pn
cg06196379	TREM1	Promoter	2.93394e-59	3.57073	3.01779e-19		pn
cg18505453	TREM1	Promoter	2.93394e-59	3.57073	6.83919e-16		pn
cg18497050	TREM1	Promoter	2.93394e-59	3.57073	2.03287e-08		pn
cg10981439	TREM1	Promoter	2.93394e-59	3.57073	9.06252e-15		pn
cg19491111	C20orf196	Promoter	3.03026e-59	1.27574	4.37755e-12		pn
cg23516868	C20orf196	Promoter	3.03026e-59	1.27574	1.69615e-12		pn
cg21837069	VWA1	Promoter	9.09185e-59	1.07201	6.24532e-14		pn
cg08662732	CHN1	Promoter	1.53019e-58	1.51645	8.28174e-14		pn
cg23576695	CHN1	Promoter	1.53019e-58	1.51645	1.9893e-16		pn
cg22680708	NEDD4	Promoter	5.60236e-58	1.10855	5.18305e-12		pn
cg03280783	S100A3	Promoter	6.7327e-58	2.20675	1.55208e-12		pn
cg04216262	SLC13A3	Promoter	8.98391e-58	3.50545	3.6162e-11		pn
cg19680881	SLC13A3	Promoter	8.98391e-58	3.50545	2.95994e-18		pn
cg23536855	IL1RN	Promoter	2.0017e-57	2.58216	7.78065e-15		pn
cg01991967	IL1RN	Promoter	2.0017e-57	2.58216	1.77352e-15		pn
cg15140236	NCOA7	Promoter	2.1516e-57	1.19689	1.97549e-14		pn
cg26072075	NCOA7	Promoter	2.1516e-57	1.19689	7.08732e-15		pn
cg14456980	NCOA7	Promoter	2.1516e-57	1.19689	1.99146e-18		pn
cg22697517	DBF4B	Promoter	2.40396e-57	1.00655	4.81108e-18		pn
cg02026246	GAS2	Promoter	6.61057e-57	2.12381	1.08886e-07		pn
cg02137883	SLC2A8	Promoter	7.63591e-57	1.04116	6.57251e-11		pn
cg06843131	SLC2A8	Promoter	7.63591e-57	1.04116	1.49788e-20		pn
cg00114012	SLC2A8	Promoter	7.63591e-57	1.04116	1.69833e-22		pn
cg14473743	NUP210	Promoter	1.17217e-56	1.19987	5.1594e-09		pn
cg11639651	HKDC1	Promoter	2.05961e-56	1.58512	3.34404e-22		pn
cg23341612	HKDC1	Promoter	2.05961e-56	1.58512	2.00464e-23		pn
cg09021980	HKDC1	Promoter	2.05961e-56	1.58512	4.21581e-25		pn
cg05532178	HKDC1	Promoter	2.05961e-56	1.58512	1.45832e-20		pn
cg12682133	HKDC1	Promoter	2.05961e-56	1.58512	1.47468e-22		pn
cg01524212	BRSK2	Promoter	3.73168e-56	2.94088	9.37057e-08		pn
cg10131181	BRSK2	Promoter	3.73168e-56	2.94088	6.83343e-12		pn
cg03466670	BRSK2	Promoter	3.73168e-56	2.94088	2.69481e-06		pn
cg10809143	IL1RAP	Promoter	9.09501e-56	1.0814	8.53936e-08		pn
cg16840156	ITGA11	Promoter	1.4612e-55	1.92495	1.32178e-08		pn
cg22943115	PDGFRB	Promoter	1.56679e-55	1.45285	1.15677e-12		pn
cg05084668	ALG1L	Promoter	6.84609e-55	2.46321	3.64152e-21		pn
cg07473553	ALG1L	Promoter	6.84609e-55	2.46321	3.32244e-27		pn
cg12629515	HIST1H2BO	Promoter	2.09761e-54	1.32663	4.43987e-24		pn
cg12629515	HIST1H3J	Promoter	1.64698e-46	1.43111	4.43987e-24		pn
cg04126091	VNN3	Promoter	4.86758e-54	2.86827	1.53564e-15		pn
cg14387743	VNN3	Promoter	4.86758e-54	2.86827	8.61229e-16		pn
cg09324745	VNN3	Promoter	4.86758e-54	2.86827	4.21664e-34		pn
cg10195889	VNN3	Promoter	4.86758e-54	2.86827	9.316e-09		pn
cg18258933	CCNB2	Promoter	6.99442e-54	1.11334	4.23646e-09		pn
cg04020944	GNG4	Promoter	1.36512e-53	2.6978	4.80229e-08		pn
cg20288565	GNG4	Promoter	1.36512e-53	2.6978	3.86893e-16		pn
cg23965720	GNG4	Promoter	1.36512e-53	2.6978	1.43314e-27		pn
cg27656579	GNG4	Promoter	1.36512e-53	2.6978	1.62438e-10		pn
cg17500055	GNG4	Promoter	1.36512e-53	2.6978	2.10913e-15		pn
cg13999701	GNG4	Promoter	1.36512e-53	2.6978	2.45652e-13		pn
cg26937038	S100A9	Promoter	3.14872e-53	2.67945	9.92142e-17		pn
cg02711163	S100A9	Promoter	3.14872e-53	2.67945	3.50063e-19		pn
cg14520755	CPS1	Promoter	6.73458e-53	3.91554	6.85962e-18		pn
cg10033806	CPS1	Promoter	6.73458e-53	3.91554	6.24641e-19		pn
cg19225688	CXCR2	Promoter	8.03424e-53	2.64372	6.0996e-11		pn
cg14652717	CXCR2	Promoter	8.03424e-53	2.64372	3.98352e-15		pn
cg10591797	CXCR2	Promoter	8.03424e-53	2.64372	2.98763e-12		pn
cg20010551	CXCR2	Promoter	8.03424e-53	2.64372	1.97676e-27		pn
cg11926754	CXCR2	Promoter	8.03424e-53	2.64372	1.23613e-09		pn
cg07703397	CXCR2	Promoter	8.03424e-53	2.64372	2.51348e-10		pn
cg27641104	CXCR2	Promoter	8.03424e-53	2.64372	6.6141e-10		pn
cg20509696	CXCR2	Promoter	8.03424e-53	2.64372	2.305e-08		pn
cg20131290	CXCR2	Promoter	8.03424e-53	2.64372	1.84523e-12		pn
cg17081998	CXCR2	Promoter	8.03424e-53	2.64372	2.72266e-11		pn
cg13739417	CXCR2	Promoter	8.03424e-53	2.64372	7.30271e-09		pn
cg01184271	C2CD4B	Promoter	9.82367e-53	2.21586	2.75757e-13		pn
cg08472125	C2CD4B	Promoter	9.82367e-53	2.21586	7.02965e-07		pn
cg19921355	PODNL1	Promoter	2.1088e-52	1.80028	1.86076e-12		pn
cg24354933	PODNL1	Promoter	2.1088e-52	1.80028	1.69824e-28		pn
cg20770960	PODNL1	Promoter	2.1088e-52	1.80028	2.25629e-16		pn
cg14284055	MYOM3	Promoter	3.30981e-52	1.90934	3.45072e-13		pn
cg06150815	OVGP1	Promoter	6.59792e-52	1.09043	9.67779e-12		pn
cg02992645	OVGP1	Promoter	6.59792e-52	1.09043	2.20384e-11		pn
cg22968401	PIPOX	Promoter	1.3086e-51	2.43804	7.2198e-37		pn
cg06144905	PIPOX	Promoter	1.3086e-51	2.43804	1.89621e-33		pn
cg00016913	PIPOX	Promoter	1.3086e-51	2.43804	2.16186e-31		pn
cg26192328	ART3	Promoter	3.17041e-15	1.46226	1.66883e-11		pn
cg22564929	RPL22L1	Promoter	1.9203e-51	1.60834	4.52399e-13		pn
cg17245446	B9D1	Promoter	2.7808e-51	1.02386	1.35733e-24		pn
cg22639195	B9D1	Promoter	2.7808e-51	1.02386	5.5364e-11		pn
cg08151857	HOXB8	Promoter	2.82262e-51	2.2179	9.17268e-08		pn
cg21051791	IL20RA	Promoter	4.01391e-51	1.04973	3.44984e-14		pn
cg13635154	IL20RA	Promoter	4.01391e-51	1.04973	1.74423e-09		pn
cg13714540	IL20RA	Promoter	4.01391e-51	1.04973	9.02971e-07		pn
cg16985632	FOXS1	Promoter	4.02873e-51	1.69093	3.54301e-16		pn
cg06884718	NOTCH4	Promoter	6.00752e-51	1.23454	1.09335e-18		pn
cg25317746	NOTCH4	Promoter	6.00752e-51	1.23454	6.86303e-13		pn
cg05973262	NOTCH4	Promoter	6.00752e-51	1.23454	1.06637e-10		pn
cg03250947	NOTCH4	Promoter	6.00752e-51	1.23454	1.91667e-10		pn
cg07822788	NOTCH4	Promoter	6.00752e-51	1.23454	1.65029e-14		pn
cg07010337	NOTCH4	Promoter	6.00752e-51	1.23454	3.94313e-10		pn
cg14700707	NOTCH4	Promoter	6.00752e-51	1.23454	2.76569e-19		pn
cg26700277	ZNF469	Promoter	7.33852e-51	2.05934	9.81091e-15		pn
cg11670411	ZNF469	Promoter	7.33852e-51	2.05934	4.28182e-14		pn
cg03821671	LACTB2	Promoter	1.92203e-50	1.16689	8.14077e-07		pn
cg03821671	XKR9	Promoter	2.00007e-13	1.2345	8.14077e-07		pn
cg03112057	KCTD14	Promoter	3.01408e-50	1.06186	1.69577e-14		pn
cg05329717	CCDC3	Promoter	4.21418e-50	1.18866	2.48103e-16		pn
cg01752534	CCDC3	Promoter	4.21418e-50	1.18866	7.61033e-13		pn
cg02330360	CCDC3	Promoter	4.21418e-50	1.18866	5.08239e-13		pn
cg19061274	CCDC3	Promoter	4.21418e-50	1.18866	2.19358e-08		pn
cg21117476	CYP2S1	Promoter	5.35367e-50	1.30669	7.09893e-19		pn
cg01805510	MMP12	Promoter	5.93903e-50	2.12403	1.23597e-10		pn
cg23979520	MMP12	Promoter	5.93903e-50	2.12403	8.81977e-26		pn
cg02368591	MMP12	Promoter	5.93903e-50	2.12403	1.54443e-07		pn
cg09002726	MMP12	Promoter	5.93903e-50	2.12403	5.22227e-12		pn
cg00832199	CXCR1	Promoter	1.0146e-49	3.06929	8.23994e-22		pn
cg13048967	CXCR1	Promoter	1.0146e-49	3.06929	1.04885e-07		pn
cg20025658	CXCR1	Promoter	1.0146e-49	3.06929	1.73329e-27		pn
cg15768138	CXCR1	Promoter	1.0146e-49	3.06929	2.08745e-27		pn
cg14702787	CXCR1	Promoter	1.0146e-49	3.06929	1.20272e-23		pn
cg25368591	ZNF670-ZNF695	Promoter	1.67525e-49	1.72701	9.15574e-08		pn
cg18191060	ZNF670-ZNF695	Promoter	1.67525e-49	1.72701	5.88743e-07		pn
cg08246800	PLEKHB1	Promoter	1.89805e-49	1.47403	4.79666e-15		pn
cg18150674	PLEKHB1	Promoter	1.89805e-49	1.47403	3.60336e-09		pn
cg18100436	PLEKHB1	Promoter	1.89805e-49	1.47403	5.6325e-12		pn
cg02858402	GOLT1A	Promoter	4.27112e-49	1.54581	1.63246e-08		pn
cg12210036	GOLT1A	Promoter	4.27112e-49	1.54581	4.69116e-14		pn
cg20510272	GOLT1A	Promoter	4.27112e-49	1.54581	2.94207e-10		pn
cg17906339	GOLT1A	Promoter	4.27112e-49	1.54581	4.21556e-12		pn
cg03820499	LINC01232	Promoter	5.64545e-49	1.23924	1.83859e-11		pn
cg08190112	COL6A3	Promoter	6.72135e-49	1.65432	6.7773e-13		pn
cg19696718	COL6A3	Promoter	6.72135e-49	1.65432	4.7992e-08		pn
cg14288066	COL6A3	Promoter	6.72135e-49	1.65432	1.53961e-24		pn
cg02157766	COL6A3	Promoter	6.72135e-49	1.65432	3.95269e-21		pn
cg08950375	COL6A3	Promoter	6.72135e-49	1.65432	2.02296e-06		pn
cg25779898	RNF32	Promoter	1.02718e-48	1.08218	1.27153e-10		pn
cg20964021	RNF32	Promoter	1.02718e-48	1.08218	9.22597e-17		pn
cg12591898	RNF32	Promoter	1.02718e-48	1.08218	1.11774e-12		pn
cg17228497	TRPV4	Promoter	1.51944e-48	1.43446	2.81021e-14		pn
cg22428915	TRPV4	Promoter	1.51944e-48	1.43446	4.5858e-20		pn
cg14523574	CSF3R	Promoter	1.7072e-48	2.01491	1.51684e-11		pn
cg26959689	CSF3R	Promoter	1.7072e-48	2.01491	4.8185e-09		pn
cg11674933	CSF3R	Promoter	1.7072e-48	2.01491	8.22483e-15		pn
cg13084345	CSF3R	Promoter	1.7072e-48	2.01491	1.34799e-09		pn
cg11497147	CSF3R	Promoter	1.7072e-48	2.01491	4.48504e-20		pn
cg13749544	CSF3R	Promoter	1.7072e-48	2.01491	5.77646e-16		pn
cg17472052	PODXL2	Promoter	3.62907e-48	1.13732	5.09171e-10		pn
cg14615559	LCN2	Promoter	1.31257e-47	2.34679	1.26131e-13		pn
cg25287224	LDHB	Promoter	1.40845e-47	1.24128	1.23755e-08		pn
cg17868079	TBX15	Promoter	2.25503e-47	2.62643	9.58165e-15		pn
cg15336742	SPNS2	Promoter	4.69504e-47	1.44865	1.53379e-10		pn
cg01942558	TNFAIP6	Promoter	5.16899e-47	2.58326	3.63819e-09		pn
cg01574996	TNFAIP6	Promoter	5.16899e-47	2.58326	1.08813e-09		pn
cg09727050	TNFAIP6	Promoter	5.16899e-47	2.58326	1.13898e-09		pn
cg01974138	TNFAIP6	Promoter	5.16899e-47	2.58326	1.79326e-23		pn
cg08113994	FAM83A	Promoter	6.10247e-47	3.16323	1.44523e-20		pn
cg20218614	FAM83A	Promoter	6.10247e-47	3.16323	9.44189e-19		pn
cg14180696	LRRC15	Promoter	1.41101e-46	2.63644	1.13366e-17		pn
cg02121427	LRRC15	Promoter	1.41101e-46	2.63644	1.80625e-24		pn
cg26838900	LRRC15	Promoter	1.41101e-46	2.63644	1.63809e-11		pn
cg14327630	LRRC15	Promoter	1.41101e-46	2.63644	7.73336e-17		pn
cg05464869	LRRC15	Promoter	1.41101e-46	2.63644	2.52821e-11		pn
cg22676000	CEACAM6	Promoter	1.45507e-46	1.51682	9.39678e-24		pn
cg09142001	CEACAM6	Promoter	1.45507e-46	1.51682	3.40665e-18		pn
cg16549361	CEACAM6	Promoter	1.45507e-46	1.51682	7.73131e-16		pn
cg17595655	CEACAM6	Promoter	1.45507e-46	1.51682	3.65981e-16		pn
cg25251855	POLE2	Promoter	1.62882e-46	1.01603	2.18728e-15		pn
cg15243205	HIST1H3J	Promoter	1.64698e-46	1.43111	2.93037e-23		pn
cg10529272	HIST1H3J	Promoter	1.64698e-46	1.43111	3.7987e-16		pn
cg24203709	SPTBN5	Promoter	2.68371e-46	1.53532	2.99509e-43		pn
cg19691260	SPTBN5	Promoter	2.68371e-46	1.53532	3.40341e-35		pn
cg19404072	SPTBN5	Promoter	2.68371e-46	1.53532	3.23661e-21		pn
cg18188010	SPTBN5	Promoter	2.68371e-46	1.53532	3.82137e-28		pn
cg10715147	SPTBN5	Promoter	2.68371e-46	1.53532	6.04342e-23		pn
cg13586457	SPTBN5	Promoter	2.68371e-46	1.53532	1.88483e-16		pn
cg22106221	ERP27	Promoter	4.13598e-46	2.14478	9.88336e-20		pn
cg14306260	ERP27	Promoter	4.13598e-46	2.14478	7.88242e-09		pn
cg16158874	GPR4	Promoter	1.86263e-45	1.94863	7.61792e-15		pn
cg14185229	GPR4	Promoter	1.86263e-45	1.94863	5.43011e-17		pn
cg09386458	QPCT	Promoter	1.95929e-45	1.72078	1.49009e-12		pn
cg08240529	QPCT	Promoter	1.95929e-45	1.72078	5.83032e-11		pn
cg00961640	SLC16A4	Promoter	3.34792e-45	1.45176	1.45576e-15		pn
cg25320780	SLC16A4	Promoter	3.34792e-45	1.45176	7.8473e-18		pn
cg14481528	SLC16A4	Promoter	3.34792e-45	1.45176	9.96134e-12		pn
cg15639451	ADGRF5	Promoter	3.37073e-45	1.14892	2.59604e-15		pn
cg11635319	ADGRF5	Promoter	3.37073e-45	1.14892	1.68795e-14		pn
cg01316745	ADGRF5	Promoter	3.37073e-45	1.14892	4.33379e-11		pn
cg11061356	ADGRF5	Promoter	3.37073e-45	1.14892	5.4825e-18		pn
cg11098259	AQP9	Promoter	3.62119e-45	3.21911	1.09927e-15		pn
cg17782687	AQP9	Promoter	3.62119e-45	3.21911	2.78335e-13		pn
cg15320474	UBD	Promoter	6.34555e-45	2.39789	2.59629e-17		pn
cg07326586	UBD	Promoter	6.34555e-45	2.39789	7.7427e-14		pn
cg05157433	UBD	Promoter	6.34555e-45	2.39789	2.01886e-18		pn
cg05087623	UBD	Promoter	6.34555e-45	2.39789	5.98231e-10		pn
cg03330516	SRMS	Promoter	9.9087e-45	1.46226	5.34826e-10		pn
cg10140158	IL6	Promoter	1.12869e-44	3.98048	1.27555e-10		pn
cg17067544	IL6	Promoter	1.12869e-44	3.98048	2.59524e-10		pn
cg27500125	ITGBL1	Promoter	1.34676e-44	3.05223	1.48876e-10		pn
cg24727383	ITGBL1	Promoter	1.34676e-44	3.05223	8.88914e-10		pn
cg12687014	ITGBL1	Promoter	1.34676e-44	3.05223	9.92642e-14		pn
cg15731500	ITGBL1	Promoter	1.34676e-44	3.05223	1.42457e-16		pn
cg15209376	ITGBL1	Promoter	1.34676e-44	3.05223	5.13531e-14		pn
cg07937672	ITGBL1	Promoter	1.34676e-44	3.05223	2.80611e-20		pn
cg16852483	ITGBL1	Promoter	1.34676e-44	3.05223	7.6029e-23		pn
cg13344582	ITGBL1	Promoter	1.34676e-44	3.05223	1.12491e-27		pn
cg04552784	ITGBL1	Promoter	1.34676e-44	3.05223	4.7299e-18		pn
cg05138203	ITGBL1	Promoter	1.34676e-44	3.05223	3.34242e-07		pn
cg00346024	ITGBL1	Promoter	1.34676e-44	3.05223	2.26751e-19		pn
cg16087188	ITGBL1	Promoter	1.34676e-44	3.05223	3.44315e-18		pn
cg02119955	ITGBL1	Promoter	1.34676e-44	3.05223	2.58638e-16		pn
cg13243083	ITGBL1	Promoter	1.34676e-44	3.05223	5.35544e-20		pn
cg07091544	APOLD1	Promoter	1.42776e-44	1.90592	3.35753e-08		pn
cg02813863	APOLD1	Promoter	1.42776e-44	1.90592	2.59876e-08		pn
cg10048215	APOLD1	Promoter	1.42776e-44	1.90592	1.63651e-07		pn
cg26244225	APOLD1	Promoter	1.42776e-44	1.90592	4.68657e-08		pn
cg10635645	APOLD1	Promoter	1.42776e-44	1.90592	1.41124e-07		pn
cg27561528	KIAA1549L	Promoter	1.7078e-44	3.1805	3.37324e-10		pn
cg09074148	KIAA1549L	Promoter	1.7078e-44	3.1805	3.71757e-22		pn
cg24130271	KIAA1549L	Promoter	1.7078e-44	3.1805	2.51103e-12		pn
cg08301016	KIAA1549L	Promoter	1.7078e-44	3.1805	4.19906e-17		pn
cg06028917	C3orf67	Promoter	2.28028e-44	1.8208	5.93954e-10		pn
cg07510387	C3orf67	Promoter	2.28028e-44	1.8208	1.72505e-25		pn
cg14203721	FPR2	Promoter	2.82011e-44	3.04599	2.31917e-17		pn
cg16726204	FPR2	Promoter	2.82011e-44	3.04599	1.9178e-11		pn
cg22344712	FPR2	Promoter	2.82011e-44	3.04599	1.0435e-09		pn
cg15712267	DNAJB1	Promoter	3.27815e-44	1.04008	4.33709e-13		pn
cg01248488	DNAJB1	Promoter	3.27815e-44	1.04008	2.08238e-18		pn
cg21699184	DNAJB1	Promoter	3.27815e-44	1.04008	8.18889e-29		pn
cg21220670	ETV7	Promoter	4.99051e-44	1.23403	2.38093e-07		pn
cg02389080	MTTP	Promoter	5.83162e-44	4.8152	6.49728e-08		pn
cg17341493	MTTP	Promoter	5.83162e-44	4.8152	3.72347e-13		pn
cg19963510	NOS3	Promoter	7.51445e-44	1.17921	6.3374e-28		pn
cg04071701	NOS3	Promoter	7.51445e-44	1.17921	1.00284e-25		pn
cg02739893	FRMD5	Promoter	8.88394e-44	1.68879	4.51718e-11		pn
cg06113668	FRMD5	Promoter	8.88394e-44	1.68879	8.07824e-08		pn
cg26332318	FRMD5	Promoter	8.88394e-44	1.68879	5.18175e-08		pn
cg12594220	FRMD5	Promoter	8.88394e-44	1.68879	1.3211e-08		pn
cg04523927	FRMD5	Promoter	8.88394e-44	1.68879	1.7913e-16		pn
cg13907323	FRMD5	Promoter	8.88394e-44	1.68879	7.25186e-08		pn
cg26354515	ZFPM2-AS1	Promoter	9.59847e-44	2.14002	4.22689e-25		pn
cg21451768	ZFPM2-AS1	Promoter	9.59847e-44	2.14002	4.76174e-22		pn
cg06627277	ZFPM2-AS1	Promoter	9.59847e-44	2.14002	2.62948e-24		pn
cg05479435	ZFPM2-AS1	Promoter	9.59847e-44	2.14002	1.56798e-17		pn
cg15075241	ODC1	Promoter	1.94163e-43	1.00038	4.43157e-29		pn
cg15075241	SNORA80B	Promoter	2.43317e-17	1.36141	4.43157e-29		pn
cg10206388	PARVB	Promoter	2.48028e-43	1.2104	9.50146e-08		pn
cg03195531	IGFBP7	Promoter	3.40912e-43	1.09326	1.82969e-10		pn
cg26940535	SLC7A5P1	Promoter	1.47166e-42	1.21968	2.06861e-23		pn
cg08894701	SLC7A5P1	Promoter	1.47166e-42	1.21968	7.31305e-24		pn
cg04675747	SLC7A5P1	Promoter	1.47166e-42	1.21968	4.81299e-22		pn
cg21485906	SLC7A5P1	Promoter	1.47166e-42	1.21968	7.45464e-16		pn
cg13352601	SLC7A5P1	Promoter	1.47166e-42	1.21968	3.46647e-22		pn
cg27208903	SLC7A5P1	Promoter	1.47166e-42	1.21968	8.82214e-15		pn
cg08490610	COL9A1	Promoter	1.56442e-42	2.22714	1.30674e-20		pn
cg25848010	COL9A1	Promoter	1.56442e-42	2.22714	2.70593e-13		pn
cg04487479	COL9A1	Promoter	1.56442e-42	2.22714	1.89711e-25		pn
cg19513593	NOD2	Promoter	2.05737e-42	1.16119	1.53724e-10		pn
cg16771652	NOD2	Promoter	2.05737e-42	1.16119	2.62486e-19		pn
cg09695261	TMEM105	Promoter	2.68502e-42	1.73021	1.13822e-09		pn
cg16463557	TMEM105	Promoter	2.68502e-42	1.73021	7.88376e-21		pn
cg20719001	TMEM105	Promoter	2.68502e-42	1.73021	2.43852e-10		pn
cg13870005	PCDHGA1	Promoter	2.28228e-41	1.42794	2.03656e-07		pn
cg15484375	SAA1	Promoter	2.35561e-41	3.51938	1.68831e-32		pn
cg21503330	SAA1	Promoter	2.35561e-41	3.51938	4.43026e-28		pn
cg03710705	FCGR3B	Promoter	3.27528e-41	2.70386	3.40633e-24		pn
cg06159872	FCGR3B	Promoter	3.27528e-41	2.70386	8.88758e-16		pn
cg24120085	AADAT	Promoter	5.26198e-41	1.00163	2.68256e-16		pn
cg01162378	CDH11	Promoter	5.62508e-41	1.26574	2.75804e-11		pn
cg03802982	CDH11	Promoter	5.62508e-41	1.26574	4.36219e-13		pn
cg12074857	CDH11	Promoter	5.62508e-41	1.26574	2.96674e-14		pn
cg09108073	CDH11	Promoter	5.62508e-41	1.26574	1.13005e-10		pn
cg01021552	CDH11	Promoter	5.62508e-41	1.26574	6.39777e-20		pn
cg04977618	CDH11	Promoter	5.62508e-41	1.26574	5.36759e-13		pn
cg02352722	CDH11	Promoter	5.62508e-41	1.26574	8.98624e-28		pn
cg18056414	CDH11	Promoter	5.62508e-41	1.26574	4.45738e-07		pn
cg00094303	CDH11	Promoter	5.62508e-41	1.26574	2.9647e-22		pn
cg17349289	PNPLA1	Promoter	1.12892e-40	1.95894	3.57325e-15		pn
cg17250923	PNPLA1	Promoter	1.12892e-40	1.95894	1.3338e-08		pn
cg11684285	PNPLA1	Promoter	1.12892e-40	1.95894	1.17689e-13		pn
cg00980581	PNPLA1	Promoter	1.12892e-40	1.95894	1.41101e-27		pn
cg17767484	PNPLA1	Promoter	1.12892e-40	1.95894	3.23586e-21		pn
cg18927901	PNPLA1	Promoter	1.12892e-40	1.95894	1.0956e-18		pn
cg22027204	PNPLA1	Promoter	1.12892e-40	1.95894	4.63088e-23		pn
cg00439378	PNPLA1	Promoter	1.12892e-40	1.95894	9.25045e-09		pn
cg08856354	PNPLA1	Promoter	1.12892e-40	1.95894	1.42934e-19		pn
cg16980321	HCAR2	Promoter	1.96564e-40	3.73575	4.09818e-24		pn
cg15811427	FPR1	Promoter	2.22032e-40	2.22837	2.61091e-14		pn
cg02020350	FPR1	Promoter	2.22032e-40	2.22837	2.45945e-09		pn
cg03926215	SNHG4	Promoter	4.13973e-40	1.04322	1.89453e-19		pn
cg05852523	CDH13	Promoter	6.07256e-40	1.07009	8.18544e-07		pn
cg24422530	CDH13	Promoter	6.07256e-40	1.07009	3.91245e-08		pn
cg05539750	CDH13	Promoter	6.07256e-40	1.07009	7.27307e-09		pn
cg16530730	CDH13	Promoter	6.07256e-40	1.07009	1.13566e-11		pn
cg26201240	CDH13	Promoter	6.07256e-40	1.07009	3.69712e-10		pn
cg05115844	CDH13	Promoter	6.07256e-40	1.07009	2.99425e-26		pn
cg11586220	CDH13	Promoter	6.07256e-40	1.07009	1.39228e-09		pn
cg19985495	CDH13	Promoter	6.07256e-40	1.07009	1.50684e-08		pn
cg26426403	CDH13	Promoter	6.07256e-40	1.07009	1.05869e-07		pn
cg18433423	CDH13	Promoter	6.07256e-40	1.07009	4.17424e-21		pn
cg27517185	CDH13	Promoter	6.07256e-40	1.07009	6.5721e-15		pn
cg13961990	CDH13	Promoter	6.07256e-40	1.07009	4.33477e-16		pn
cg25384018	CDH13	Promoter	6.07256e-40	1.07009	3.95509e-14		pn
cg12819762	CDH13	Promoter	6.07256e-40	1.07009	1.2541e-11		pn
cg01200493	CDH13	Promoter	6.07256e-40	1.07009	3.6182e-12		pn
cg24402559	CDH13	Promoter	6.07256e-40	1.07009	4.5054e-20		pn
cg02753722	CDH13	Promoter	6.07256e-40	1.07009	1.74388e-07		pn
cg20844469	CDH13	Promoter	6.07256e-40	1.07009	4.3652e-11		pn
cg03048087	CDH13	Promoter	6.07256e-40	1.07009	4.65774e-17		pn
cg07473070	ACSL1	Promoter	1.0303e-39	1.19648	8.22574e-15		pn
cg07769574	ACSL1	Promoter	1.0303e-39	1.19648	5.52823e-16		pn
cg01154380	ACSL1	Promoter	1.0303e-39	1.19648	1.21846e-08		pn
cg17367495	ACSL1	Promoter	1.0303e-39	1.19648	7.98607e-08		pn
cg17373859	ACSL1	Promoter	1.0303e-39	1.19648	2.18388e-10		pn
cg05743220	CD300E	Promoter	1.401e-39	2.48693	8.69451e-12		pn
cg17947198	CD300E	Promoter	1.401e-39	2.48693	4.12128e-18		pn
cg18133309	CD300E	Promoter	1.401e-39	2.48693	4.80741e-21		pn
cg13018120	CD300E	Promoter	1.401e-39	2.48693	5.36081e-19		pn
cg27084498	CD300E	Promoter	1.401e-39	2.48693	2.05038e-23		pn
cg18298815	FCGR3A	Promoter	3.45635e-39	1.74778	6.05158e-21		pn
cg02403069	FCGR3A	Promoter	3.45635e-39	1.74778	4.73224e-23		pn
cg09948955	FCGR3A	Promoter	3.45635e-39	1.74778	1.61151e-24		pn
cg20204316	KCNQ3	Promoter	8.79547e-39	1.9541	1.16983e-06		pn
cg26670786	KCNQ3	Promoter	8.79547e-39	1.9541	9.94062e-18		pn
cg03289788	KCNQ3	Promoter	8.79547e-39	1.9541	1.21599e-12		pn
cg19966472	CABYR	Promoter	9.86505e-39	1.5858	1.33955e-08		pn
cg20119891	FIBIN	Promoter	1.67836e-38	1.65213	6.62928e-07		pn
cg13694680	FIBIN	Promoter	1.67836e-38	1.65213	5.79561e-18		pn
cg08010492	MSL3P1	Promoter	2.70584e-38	1.49456	4.68312e-10		pn
cg15411952	MSL3P1	Promoter	2.70584e-38	1.49456	3.81917e-09		pn
cg08291938	COL15A1	Promoter	3.22352e-38	1.43721	3.51566e-13		pn
cg20459022	IGFL2	Promoter	3.58637e-38	3.25259	1.82006e-08		pn
cg10833393	IGFL2	Promoter	3.58637e-38	3.25259	1.83655e-27		pn
cg21084674	IGFL2	Promoter	3.58637e-38	3.25259	1.22101e-22		pn
cg12334987	C4BPB	Promoter	6.51943e-38	1.68523	8.04868e-31		pn
cg15757838	KCTD16	Promoter	6.68058e-38	2.75696	1.29725e-22		pn
cg20108357	BDNF	Promoter	2.03415e-37	1.50774	9.15721e-18		pn
cg05847680	BDNF	Promoter	2.03415e-37	1.50774	4.3192e-08		pn
cg07238832	BDNF	Promoter	2.03415e-37	1.50774	2.45767e-09		pn
cg23143371	BDNF	Promoter	2.03415e-37	1.50774	1.19114e-07		pn
cg07919246	BDNF	Promoter	2.03415e-37	1.50774	2.36978e-33		pn
cg15014679	BDNF	Promoter	2.03415e-37	1.50774	7.07875e-21		pn
cg05189570	BDNF	Promoter	2.03415e-37	1.50774	1.92525e-09		pn
cg23426002	BDNF	Promoter	2.03415e-37	1.50774	3.91271e-09		pn
cg02386994	BDNF	Promoter	2.03415e-37	1.50774	7.22489e-11		pn
cg08760147	BDNF	Promoter	2.03415e-37	1.50774	3.84403e-21		pn
cg12021170	BDNF	Promoter	2.03415e-37	1.50774	1.16227e-13		pn
cg11806762	BDNF	Promoter	2.03415e-37	1.50774	1.07961e-07		pn
cg18595174	BDNF	Promoter	2.03415e-37	1.50774	2.71126e-13		pn
cg14291693	BDNF	Promoter	2.03415e-37	1.50774	3.45423e-14		pn
cg06589596	GSDMA	Promoter	2.8095e-37	1.97831	6.18666e-19		pn
cg16714273	DUSP15	Promoter	4.08503e-37	1.72191	1.44842e-08		pn
cg03213279	DUSP15	Promoter	4.08503e-37	1.72191	2.68448e-08		pn
cg01942023	COL3A1	Promoter	7.69062e-37	1.58996	5.28236e-15		pn
cg10192185	COL3A1	Promoter	7.69062e-37	1.58996	8.94387e-07		pn
cg14251509	HECW1	Promoter	1.25209e-36	1.57171	1.12496e-32		pn
cg16087544	HECW1	Promoter	1.25209e-36	1.57171	3.4784e-24		pn
cg25462454	HECW1	Promoter	1.25209e-36	1.57171	8.27322e-17		pn
cg24774682	HECW1	Promoter	1.25209e-36	1.57171	3.97816e-12		pn
cg11562443	HECW1	Promoter	1.25209e-36	1.57171	4.39757e-10		pn
cg23786580	HECW1	Promoter	1.25209e-36	1.57171	1.06927e-28		pn
cg03400553	HECW1	Promoter	1.25209e-36	1.57171	2.5082e-19		pn
cg16868641	HECW1	Promoter	1.25209e-36	1.57171	7.87554e-14		pn
cg05898025	HECW1	Promoter	1.25209e-36	1.57171	4.21922e-13		pn
cg05290751	HECW1	Promoter	1.25209e-36	1.57171	2.68175e-08		pn
cg02263281	HECW1	Promoter	1.25209e-36	1.57171	1.17885e-13		pn
cg00514713	HECW1	Promoter	1.25209e-36	1.57171	1.67346e-16		pn
cg18477666	HECW1	Promoter	1.25209e-36	1.57171	3.74755e-22		pn
cg09679292	HECW1	Promoter	1.25209e-36	1.57171	2.71688e-15		pn
cg13180210	HECW1	Promoter	1.25209e-36	1.57171	8.83623e-25		pn
cg17852282	HECW1	Promoter	1.25209e-36	1.57171	6.39404e-27		pn
cg02050028	HECW1	Promoter	1.25209e-36	1.57171	2.76117e-14		pn
cg18386431	HECW1	Promoter	1.25209e-36	1.57171	5.03451e-22		pn
cg09080444	FOLR1	Promoter	1.3195e-36	2.99819	2.61597e-17		pn
cg10177987	PLA2G4E	Promoter	2.17598e-36	1.82251	2.02861e-13		pn
cg20315739	PLA2G4E	Promoter	2.17598e-36	1.82251	6.06682e-10		pn
cg01988891	GPR84	Promoter	2.78674e-36	2.00173	3.208e-08		pn
cg08467128	GPR84	Promoter	2.78674e-36	2.00173	6.75975e-10		pn
cg15391296	IDO1	Promoter	7.64661e-36	2.19929	1.45001e-19		pn
cg09163429	IDO1	Promoter	7.64661e-36	2.19929	4.55618e-22		pn
cg24084874	IDO1	Promoter	7.64661e-36	2.19929	2.2581e-08		pn
cg12178385	NQO1	Promoter	1.58201e-35	1.19728	4.19498e-11		pn
cg13971793	NQO1	Promoter	1.58201e-35	1.19728	2.03842e-11		pn
cg17383143	SEC16B	Promoter	1.68166e-35	1.09831	7.66078e-14		pn
cg00647232	SEC16B	Promoter	1.68166e-35	1.09831	5.26171e-22		pn
cg25382210	PDE10A	Promoter	1.96768e-35	1.31262	1.07362e-08		pn
cg12015681	PDE10A	Promoter	1.96768e-35	1.31262	1.54851e-10		pn
cg22364932	PDE10A	Promoter	1.96768e-35	1.31262	7.09659e-06		pn
cg03137105	PDE10A	Promoter	1.96768e-35	1.31262	9.27049e-10		pn
cg20764656	GPX2	Promoter	5.96926e-35	1.01593	3.75651e-17		pn
cg03968010	ARHGEF4	Promoter	6.66413e-35	2.03805	5.85762e-20		pn
cg07656055	ARHGEF4	Promoter	6.66413e-35	2.03805	3.08114e-12		pn
cg21559452	ARHGEF4	Promoter	6.66413e-35	2.03805	2.20498e-10		pn
cg07229091	SLC4A8	Promoter	1.38092e-34	1.14883	2.78256e-10		pn
cg02754739	SLC4A8	Promoter	1.38092e-34	1.14883	8.55003e-12		pn
cg09694675	SLC4A8	Promoter	1.38092e-34	1.14883	2.38694e-11		pn
cg08247564	SLC4A8	Promoter	1.38092e-34	1.14883	4.74441e-11		pn
cg03943186	FOLH1	Promoter	1.40867e-34	1.33066	1.43251e-10		pn
cg03511671	PPFIA4	Promoter	1.76498e-34	1.49768	1.87221e-13		pn
cg24000087	PPFIA4	Promoter	1.76498e-34	1.49768	1.77063e-09		pn
cg10952234	PPFIA4	Promoter	1.76498e-34	1.49768	6.13189e-13		pn
cg04914198	PPFIA4	Promoter	1.76498e-34	1.49768	7.7193e-19		pn
cg16894274	S100A8	Promoter	1.93539e-34	2.51887	2.4192e-20		pn
cg20557469	S100A8	Promoter	1.93539e-34	2.51887	6.12016e-15		pn
cg20335425	S100A8	Promoter	1.93539e-34	2.51887	3.36849e-18		pn
cg09174555	S100A8	Promoter	1.93539e-34	2.51887	9.76901e-17		pn
cg00685976	S100A8	Promoter	1.93539e-34	2.51887	8.77542e-13		pn
cg13148021	SLC28A3	Promoter	2.08227e-34	1.8062	1.61606e-09		pn
cg18755094	FFAR2	Promoter	3.05681e-34	1.89392	2.14916e-16		pn
cg06734005	FFAR2	Promoter	3.05681e-34	1.89392	6.59552e-12		pn
cg03548857	FFAR2	Promoter	3.05681e-34	1.89392	6.64628e-12		pn
cg06721806	FFAR2	Promoter	3.05681e-34	1.89392	2.9554e-20		pn
cg15479752	FFAR2	Promoter	3.05681e-34	1.89392	1.56393e-22		pn
cg24476241	RGS4	Promoter	9.50813e-34	1.77846	9.24162e-11		pn
cg20217549	RGS4	Promoter	9.50813e-34	1.77846	3.24231e-09		pn
cg06029068	RGS4	Promoter	9.50813e-34	1.77846	1.05639e-08		pn
cg27108990	DAB1	Promoter	2.50049e-33	1.93377	2.43322e-23		pn
cg05092478	DAB1	Promoter	2.50049e-33	1.93377	4.68312e-10		pn
cg18287310	DAB1	Promoter	2.50049e-33	1.93377	1.32089e-14		pn
cg19502745	DAB1	Promoter	2.50049e-33	1.93377	4.9466e-07		pn
cg17448028	DAB1	Promoter	2.50049e-33	1.93377	4.19478e-08		pn
cg08628153	DAB1	Promoter	2.50049e-33	1.93377	4.75511e-20		pn
cg00151176	DAB1	Promoter	2.50049e-33	1.93377	7.76808e-08		pn
cg10759272	DAB1	Promoter	2.50049e-33	1.93377	1.22951e-09		pn
cg21815592	DAB1	Promoter	2.50049e-33	1.93377	2.46206e-05		pn
cg01279908	DAB1	Promoter	2.50049e-33	1.93377	3.83091e-14		pn
cg11426193	DAB1	Promoter	2.50049e-33	1.93377	6.89948e-07		pn
cg21929325	DAB1	Promoter	2.50049e-33	1.93377	3.2877e-11		pn
cg10873188	DAB1	Promoter	2.50049e-33	1.93377	1.97036e-06		pn
cg16780840	DAB1	Promoter	2.50049e-33	1.93377	4.39796e-08		pn
cg26559830	DAB1	Promoter	2.50049e-33	1.93377	3.96339e-13		pn
cg04910179	DAB1	Promoter	2.50049e-33	1.93377	2.44767e-09		pn
cg16919248	DAB1	Promoter	2.50049e-33	1.93377	9.58281e-10		pn
cg08123701	DAB1	Promoter	2.50049e-33	1.93377	8.46818e-19		pn
cg01258194	DAB1	Promoter	2.50049e-33	1.93377	1.1108e-14		pn
cg12629008	DAB1	Promoter	2.50049e-33	1.93377	4.28928e-17		pn
cg05775746	DAB1	Promoter	2.50049e-33	1.93377	2.12932e-14		pn
cg15273111	DAB1	Promoter	2.50049e-33	1.93377	1.80159e-14		pn
cg17502213	DAB1	Promoter	2.50049e-33	1.93377	2.37488e-21		pn
cg00344270	DAB1	Promoter	2.50049e-33	1.93377	8.1335e-11		pn
cg14777634	DAB1	Promoter	2.50049e-33	1.93377	9.38891e-11		pn
cg02774129	DAB1	Promoter	2.50049e-33	1.93377	8.66252e-17		pn
cg00026909	DAB1	Promoter	2.50049e-33	1.93377	1.00631e-23		pn
cg05082811	DAB1	Promoter	2.50049e-33	1.93377	1.57185e-16		pn
cg02760152	DAB1	Promoter	2.50049e-33	1.93377	9.77969e-15		pn
cg11849122	DAB1	Promoter	2.50049e-33	1.93377	1.1776e-19		pn
cg15553814	DAB1	Promoter	2.50049e-33	1.93377	6.01529e-10		pn
cg20940431	DAB1	Promoter	2.50049e-33	1.93377	8.92488e-16		pn
cg13691257	DAB1	Promoter	2.50049e-33	1.93377	2.77925e-06		pn
cg26626864	DAB1	Promoter	2.50049e-33	1.93377	2.65093e-07		pn
cg24484905	DAB1	Promoter	2.50049e-33	1.93377	2.74019e-07		pn
cg01074356	DAB1	Promoter	2.50049e-33	1.93377	2.6224e-11		pn
cg05147097	DAB1	Promoter	2.50049e-33	1.93377	9.06844e-20		pn
cg09074744	CPZ	Promoter	2.62069e-33	1.5645	9.07846e-14		pn
cg04003903	CPZ	Promoter	2.62069e-33	1.5645	8.08483e-18		pn
cg11970741	TNC	Promoter	3.54753e-33	1.98366	3.96699e-13		pn
cg21236655	TNC	Promoter	3.54753e-33	1.98366	1.39755e-11		pn
cg03938704	TNC	Promoter	3.54753e-33	1.98366	4.15494e-10		pn
cg27503820	TNC	Promoter	3.54753e-33	1.98366	2.70733e-08		pn
cg13801940	TNC	Promoter	3.54753e-33	1.98366	2.80629e-26		pn
cg22973685	WDR72	Promoter	3.85882e-33	2.5737	1.51057e-06		pn
cg13322237	WDR72	Promoter	3.85882e-33	2.5737	9.49564e-29		pn
cg12145580	WDR72	Promoter	3.85882e-33	2.5737	1.24645e-13		pn
cg19544351	WDR72	Promoter	3.85882e-33	2.5737	3.04143e-15		pn
cg21259991	WDR72	Promoter	3.85882e-33	2.5737	3.88146e-08		pn
cg25228502	WDR72	Promoter	3.85882e-33	2.5737	1.01806e-19		pn
cg01754967	WDR72	Promoter	3.85882e-33	2.5737	8.0209e-15		pn
cg13268508	SYN3	Promoter	4.48144e-33	2.55874	4.37541e-11		pn
cg00901980	SYN3	Promoter	4.48144e-33	2.55874	2.47187e-10		pn
cg21215256	SYN3	Promoter	4.48144e-33	2.55874	5.97738e-16		pn
cg21756765	SYN3	Promoter	4.48144e-33	2.55874	1.13575e-05		pn
cg16894211	SYN3	Promoter	4.48144e-33	2.55874	7.87658e-22		pn
cg05623594	SYN3	Promoter	4.48144e-33	2.55874	1.7385e-08		pn
cg16010301	SYN3	Promoter	4.48144e-33	2.55874	3.90625e-17		pn
cg10976293	SYN3	Promoter	4.48144e-33	2.55874	9.96042e-07		pn
cg26808144	NTM	Promoter	5.78289e-33	1.64702	3.99229e-09		pn
cg15305578	NTM	Promoter	5.78289e-33	1.64702	5.59253e-10		pn
cg05079547	NTM	Promoter	5.78289e-33	1.64702	4.06862e-22		pn
cg01654560	NTM	Promoter	5.78289e-33	1.64702	3.84001e-15		pn
cg14651703	TENM4	Promoter	9.03822e-33	1.51606	1.0367e-25		pn
cg13042052	TENM4	Promoter	9.03822e-33	1.51606	1.07412e-14		pn
cg16293463	TENM4	Promoter	9.03822e-33	1.51606	1.30824e-27		pn
cg21952793	TENM4	Promoter	9.03822e-33	1.51606	2.34773e-21		pn
cg06531610	TENM4	Promoter	9.03822e-33	1.51606	1.12043e-07		pn
cg04352242	TENM4	Promoter	9.03822e-33	1.51606	1.13945e-20		pn
cg09861431	TENM4	Promoter	9.03822e-33	1.51606	5.35955e-08		pn
cg14941157	TENM4	Promoter	9.03822e-33	1.51606	1.18162e-17		pn
cg04481773	TENM4	Promoter	9.03822e-33	1.51606	7.3092e-20		pn
cg08670313	TENM4	Promoter	9.03822e-33	1.51606	7.83593e-14		pn
cg20860700	TENM4	Promoter	9.03822e-33	1.51606	3.32778e-27		pn
cg21497443	TENM4	Promoter	9.03822e-33	1.51606	5.84287e-22		pn
cg22065751	TENM4	Promoter	9.03822e-33	1.51606	1.54703e-16		pn
cg02491767	TENM4	Promoter	9.03822e-33	1.51606	8.41538e-10		pn
cg17072482	TENM4	Promoter	9.03822e-33	1.51606	5.37114e-13		pn
cg06838991	TENM4	Promoter	9.03822e-33	1.51606	3.76613e-20		pn
cg14366055	TENM4	Promoter	9.03822e-33	1.51606	1.67147e-15		pn
cg19413300	TENM4	Promoter	9.03822e-33	1.51606	3.10594e-07		pn
cg25279093	PLCB4	Promoter	1.04463e-32	1.41522	2.67967e-11		pn
cg23677272	SLCO5A1	Promoter	2.55885e-32	1.27463	1.1042e-11		pn
[truncated: 4,143 more rows]

## Sheet: DEG_Genebody
CpG	gene	type	RNAFDR	RNAFC	methylqval	methylFC	type2
cg22525688	GTF2IRD1	Gene_body	0	2.38357	1.645e-10	0.133262	pp
cg01306747	CDH3	Gene_body	7.244e-320	5.51659	8.75828e-20	0.241013	pp
cg15155209	SLC6A6	Gene_body	4.51092e-299	2.56259	1.63475e-14	0.146162	pp
cg22503444	MTHFD1L	Gene_body	5.50772e-288	2.32383	1.45803e-14	0.149001	pp
cg07089091	NFE2L3	Gene_body	8.28479e-281	2.62737	6.85293e-11	0.100948	pp
cg23740135	MDFI	Gene_body	2.08233e-264	3.71749	4.59402e-09	0.100175	pp
cg11713800	MDFI	Gene_body	2.08233e-264	3.71749	8.95678e-17	0.164059	pp
cg01883425	MDFI	Gene_body	2.08233e-264	3.71749	1.04498e-32	0.294248	pp
cg00558689	MDFI	Gene_body	2.08233e-264	3.71749	2.65564e-31	0.35095	pp
cg09324663	MDFI	Gene_body	2.08233e-264	3.71749	2.66662e-10	0.105414	pp
cg06688989	MDFI	Gene_body	2.08233e-264	3.71749	3.88119e-27	0.271563	pp
cg20556402	MDFI	Gene_body	2.08233e-264	3.71749	2.38003e-16	0.133258	pp
cg25254074	MDFI	Gene_body	2.08233e-264	3.71749	1.4396e-21	0.13433	pp
cg03366858	LRP8	Gene_body	8.95862e-262	2.78359	3.83664e-20	0.108564	pp
cg14966074	SLCO4A1	Gene_body	2.82108e-254	3.2198	5.40966e-06	0.101354	pp
cg16424884	MET	Gene_body	5.30721e-246	2.07954	1.58518e-08	0.142524	pp
cg12069443	PPM1H	Gene_body	9.57082e-234	2.08605	3.93465e-21	0.110815	pp
cg01403748	PPM1H	Gene_body	9.57082e-234	2.08605	3.68913e-11	0.164768	pp
cg15208227	CEMIP	Gene_body	1.27278e-233	4.91255	2.68234e-10	0.129257	pp
cg16875863	GRIN2D	Gene_body	6.76588e-209	4.2615	8.24865e-20	0.172805	pp
cg22242216	GRIN2D	Gene_body	6.76588e-209	4.2615	2.75786e-17	0.134116	pp
cg14594362	GRIN2D	Gene_body	6.76588e-209	4.2615	1.34366e-22	0.15096	pp
cg15779837	GRIN2D	Gene_body	6.76588e-209	4.2615	1.3994e-32	0.341462	pp
cg17175041	GRIN2D	Gene_body	6.76588e-209	4.2615	3.99362e-14	0.153189	pp
cg04269530	GRIN2D	Gene_body	6.76588e-209	4.2615	5.52344e-22	0.14343	pp
cg04988514	GRIN2D	Gene_body	6.76588e-209	4.2615	3.18533e-24	0.210888	pp
cg23444265	GRIN2D	Gene_body	6.76588e-209	4.2615	4.5546e-24	0.225732	pp
cg13478528	GRIN2D	Gene_body	6.76588e-209	4.2615	8.44074e-13	0.140173	pp
cg09490124	PUS7	Gene_body	6.93383e-197	1.52237	1.84572e-14	0.143565	pp
cg10146692	BOP1	Gene_body	7.40761e-191	1.94172	2.33665e-29	0.17874	pp
cg26077229	KREMEN2	Gene_body	1.21883e-27	1.57062	9.03573e-11	0.129892	pp
cg21627759	TEX10	Gene_body	1.61727e-181	1.06592	3.79168e-12	0.137113	pp
cg10681561	KIAA1549	Gene_body	1.09359e-180	2.1319	3.93147e-18	0.141073	pp
cg27203645	STC2	Gene_body	1.38342e-176	4.54471	2.01499e-08	0.125063	pp
cg03846076	STC2	Gene_body	1.38342e-176	4.54471	1.92059e-08	0.130274	pp
cg13329346	STC2	Gene_body	1.38342e-176	4.54471	2.78078e-16	0.13161	pp
cg14196304	CMSS1	Gene_body	1.81477e-176	1.69866	4.04551e-30	0.124493	pp
cg16347595	CMSS1	Gene_body	1.81477e-176	1.69866	2.0405e-12	0.162738	pp
cg16393154	CPNE7	Gene_body	2.82933e-176	4.67109	3.39821e-11	0.126179	pp
cg13123826	ATP11A	Gene_body	1.47959e-175	2.05319	4.24714e-13	0.169714	pp
cg21897676	ATP11A	Gene_body	1.47959e-175	2.05319	4.7971e-32	0.230392	pp
cg08162124	ATP11A	Gene_body	1.47959e-175	2.05319	8.06889e-32	0.239486	pp
cg00902895	ATP11A	Gene_body	1.47959e-175	2.05319	1.32341e-12	0.155321	pp
cg01831771	ATP11A	Gene_body	1.47959e-175	2.05319	1.15662e-26	0.256842	pp
cg26069016	SALL4	Gene_body	9.09108e-175	4.06704	3.12633e-11	0.167792	pp
cg09089421	RUVBL1	Gene_body	1.59296e-173	1.50173	5.64533e-20	0.168815	pp
cg11701868	UHRF1	Gene_body	1.87934e-170	1.98942	7.21317e-09	0.130793	pp
cg20812378	TBC1D16	Gene_body	6.59338e-164	1.31519	1.87952e-17	0.104132	pp
cg24341059	SNTB1	Gene_body	2.0101e-163	1.66784	6.15582e-35	0.279247	pp
cg08870322	PDCD2L	Gene_body	1.34938e-158	1.48678	3.79559e-16	0.109552	pp
cg03714522	AGAP3	Gene_body	2.75108e-158	1.0207	8.12668e-10	0.126257	pp
cg07429146	AGAP3	Gene_body	2.75108e-158	1.0207	9.04651e-11	0.158833	pp
cg14446604	AGAP3	Gene_body	2.75108e-158	1.0207	1.92097e-13	0.103003	pp
cg00590469	CENPN	Gene_body	1.52321e-157	1.60307	1.00466e-26	0.24937	pp
cg25891606	CENPN	Gene_body	1.52321e-157	1.60307	4.9959e-41	0.142149	pp
cg03639502	CENPN	Gene_body	1.52321e-157	1.60307	5.48739e-31	0.233247	pp
cg00363737	VWA2	Gene_body	1.75254e-156	3.41862	2.1509e-07	0.119071	pp
cg24289237	DIAPH3	Gene_body	2.0296e-155	1.90736	1.39692e-14	0.105525	pp
cg11076160	DIAPH3	Gene_body	2.0296e-155	1.90736	1.89945e-15	0.141901	pp
cg05170711	DIAPH3	Gene_body	2.0296e-155	1.90736	6.69264e-22	0.132799	pp
cg04021624	COL12A1	Gene_body	2.33228e-155	3.20864	1.33579e-08	0.111184	pp
cg00670246	GRHL1	Gene_body	1.3924e-154	2.43373	1.15345e-14	0.16299	pp
cg13298566	GARS	Gene_body	1.49573e-152	1.27788	2.08929e-08	0.10158	pp
cg06799805	TESC	Gene_body	4.90278e-152	3.5229	2.26327e-09	0.113155	pp
cg01363734	TESC	Gene_body	4.90278e-152	3.5229	9.35189e-10	0.104783	pp
cg06170683	TRAP1	Gene_body	2.90604e-151	1.39346	8.17243e-20	0.196867	pp
cg09370982	TBC1D24	Gene_body	6.37131e-151	1.11557	1.03899e-14	0.135171	pp
cg13596497	COL4A1	Gene_body	1.43784e-146	2.51636	7.15156e-30	0.225075	pp
cg25530246	COL4A2	Gene_body	2.73074e-85	1.78741	1.78998e-19	0.201956	pp
cg21938148	COL4A1	Gene_body	1.43784e-146	2.51636	5.51512e-31	0.291132	pp
cg24636057	COL4A1	Gene_body	1.43784e-146	2.51636	3.14843e-10	0.105115	pp
cg14215472	ANKRD13B	Gene_body	1.98033e-145	2.39599	3.17095e-39	0.349129	pp
cg21101720	ANKRD13B	Gene_body	1.98033e-145	2.39599	2.70207e-39	0.37883	pp
cg04386144	C6orf223	Gene_body	1.43451e-144	4.39943	5.18017e-12	0.216567	pp
cg13900100	C6orf223	Gene_body	1.43451e-144	4.39943	1.31001e-14	0.202319	pp
cg05933215	NEBL	Gene_body	1.61364e-144	1.93702	1.81798e-05	0.106925	pp
cg10021786	GPT2	Gene_body	6.20693e-143	1.92589	1.57397e-21	0.171597	pp
cg04487857	SLC7A11	Gene_body	2.12749e-140	2.24101	6.60347e-09	0.116293	pp
cg15867963	SLC7A11	Gene_body	2.12749e-140	2.24101	9.11525e-18	0.19326	pp
cg13531821	CDK2	Gene_body	2.23774e-140	1.16731	1.83006e-13	0.124978	pp
cg18730360	RFWD3	Gene_body	1.9959e-137	1.00857	6.43875e-10	0.11141	pp
cg19506628	CEP72	Gene_body	1.4991e-136	1.81885	2.65851e-24	0.23526	pp
cg20260607	DDN	Gene_body	6.48136e-133	4.36835	1.57897e-10	0.111415	pp
cg04112058	SHCBP1	Gene_body	9.24081e-133	1.79109	4.19018e-36	0.105181	pp
cg23860451	MCM7	Gene_body	2.08799e-132	1.47066	7.59687e-18	0.104733	pp
cg20273740	DDX10	Gene_body	3.45646e-131	1.02547	1.61566e-10	0.100983	pp
cg20490392	ANGPT2	Gene_body	3.49114e-129	2.29911	1.55099e-19	0.196421	pp
cg04017131	ANGPT2	Gene_body	3.49114e-129	2.29911	9.9617e-19	0.197616	pp
cg25350011	ANGPT2	Gene_body	3.49114e-129	2.29911	7.01456e-17	0.162597	pp
cg09641202	ANGPT2	Gene_body	3.49114e-129	2.29911	2.33161e-09	0.115197	pp
cg24195359	ANGPT2	Gene_body	3.49114e-129	2.29911	8.51928e-12	0.161546	pp
cg11263679	SLC22A3	Gene_body	4.74382e-124	2.88827	4.57629e-15	0.136496	pp
cg09226986	SLC22A3	Gene_body	4.74382e-124	2.88827	1.72171e-16	0.104245	pp
cg10946259	SLC22A3	Gene_body	4.74382e-124	2.88827	3.78006e-15	0.101732	pp
cg26468478	CELSR3	Gene_body	2.29911e-123	2.32529	4.1966e-17	0.22359	pp
cg05281894	PDPN	Gene_body	3.92793e-123	2.55642	4.1232e-16	0.212483	pp
cg09804380	PDPN	Gene_body	3.92793e-123	2.55642	6.98435e-18	0.249724	pp
cg24671344	PDPN	Gene_body	3.92793e-123	2.55642	6.58406e-21	0.217935	pp
cg18743463	PAICS	Gene_body	4.20718e-122	1.27914	8.29768e-11	0.126343	pp
cg21084271	GRIN2B	Gene_body	8.30214e-122	2.88191	7.2145e-08	0.114115	pp
cg10317138	ADAM12	Gene_body	2.9929e-121	4.15862	4.77469e-07	0.160109	pp
cg08602190	ADAM12	Gene_body	2.9929e-121	4.15862	1.49045e-05	0.102357	pp
cg08671543	PERP	Gene_body	1.11195e-120	1.29979	3.24126e-12	0.142582	pp
cg26285008	WDR74	Gene_body	4.03983e-120	1.06623	1.2819e-13	0.122936	pp
cg19951303	MROH6	Gene_body	2.37054e-119	2.32672	1.13613e-18	0.294623	pp
cg13671044	MROH6	Gene_body	2.37054e-119	2.32672	2.52484e-23	0.347413	pp
cg24178926	NCAPD3	Gene_body	3.16481e-119	1.17665	1.6681e-25	0.146725	pp
cg11471498	BUB1	Gene_body	1.97922e-118	1.62186	4.13328e-25	0.100372	pp
cg19730676	SHB	Gene_body	4.81226e-117	1.0541	8.21093e-18	0.129093	pp
cg10656303	SHB	Gene_body	4.81226e-117	1.0541	1.01216e-15	0.166744	pp
cg25117329	SHB	Gene_body	4.81226e-117	1.0541	2.36978e-33	0.223525	pp
cg16656289	PALD1	Gene_body	4.5328e-116	1.91948	8.50626e-17	0.183873	pp
cg07208425	CARD14	Gene_body	1.78949e-115	2.88562	9.90266e-14	0.211331	pp
cg09669754	CARD14	Gene_body	1.78949e-115	2.88562	9.20989e-14	0.188995	pp
cg07428907	CARD14	Gene_body	1.78949e-115	2.88562	4.66159e-15	0.146078	pp
cg08949735	DPEP1	Gene_body	2.27165e-115	5.28896	2.29616e-12	0.105306	pp
cg06311863	WNT5A	Gene_body	2.04169e-114	1.97205	6.73251e-07	0.103304	pp
cg17553300	WNT5A	Gene_body	2.04169e-114	1.97205	3.82183e-09	0.113089	pp
cg08217388	WNT5A	Gene_body	2.04169e-114	1.97205	3.93293e-05	0.101326	pp
cg01950129	ARID3A	Gene_body	2.1257e-114	2.05545	5.17605e-17	0.11204	pp
cg10459964	XPO4	Gene_body	1.59915e-113	1.10296	1.63098e-22	0.131143	pp
cg07978304	KIF26B	Gene_body	1.73244e-113	3.4819	3.77882e-12	0.174394	pp
cg00481080	RHEB	Gene_body	2.63515e-113	1.01162	1.27784e-10	0.102685	pp
cg05118764	ECE2	Gene_body	1.51864e-112	1.36242	5.27102e-10	0.136752	pp
cg02791331	ECE2	Gene_body	1.51864e-112	1.36242	3.77604e-10	0.151307	pp
cg01596834	ECE2	Gene_body	1.51864e-112	1.36242	4.23733e-15	0.184449	pp
cg08154107	ECE2	Gene_body	1.51864e-112	1.36242	5.20425e-16	0.168953	pp
cg19098796	ECE2	Gene_body	1.51864e-112	1.36242	3.55204e-09	0.151453	pp
cg19508622	PVT1	Gene_body	1.54326e-112	2.01064	6.07814e-22	0.145518	pp
cg07910764	PVT1	Gene_body	1.54326e-112	2.01064	1.13721e-31	0.150945	pp
cg26225554	GRHL3	Gene_body	5.47429e-112	4.11013	6.48655e-14	0.145209	pp
cg04969944	SLC4A11	Gene_body	1.21158e-110	3.31926	1.36459e-14	0.180544	pp
cg12857456	ATP5J2-PTCD1	Gene_body	4.06985e-110	1.0059	2.94925e-11	0.112177	pp
cg06215691	SHISA2	Gene_body	6.21171e-110	2.84081	4.06667e-13	0.13307	pp
cg25553799	SHISA2	Gene_body	6.21171e-110	2.84081	2.36252e-08	0.137604	pp
cg23819092	MEX3A	Gene_body	2.68949e-109	2.77579	2.6562e-28	0.130434	pp
cg00979803	TNS4	Gene_body	9.39284e-109	2.98776	5.20183e-20	0.134727	pp
cg13849253	CA9	Gene_body	1.16154e-108	6.00705	5.77749e-13	0.150132	pp
cg01048478	CA9	Gene_body	1.16154e-108	6.00705	5.95843e-12	0.144192	pp
cg12161228	NOX4	Gene_body	1.5224e-108	3.74807	8.19025e-14	0.137764	pp
cg13040016	NOX4	Gene_body	1.5224e-108	3.74807	2.19773e-08	0.115522	pp
cg24309428	NOX4	Gene_body	1.5224e-108	3.74807	1.37967e-12	0.139844	pp
cg13316941	NOX4	Gene_body	1.5224e-108	3.74807	1.08191e-12	0.140455	pp
cg11670211	NOX4	Gene_body	1.5224e-108	3.74807	8.48586e-09	0.120071	pp
cg05341932	DTL	Gene_body	4.10663e-108	1.37021	2.97548e-08	0.118473	pp
cg00532157	ADAMTS2	Gene_body	4.46937e-107	2.73891	2.38863e-22	0.265194	pp
cg14950384	GPR180	Gene_body	2.10608e-106	1.07901	1.90108e-22	0.104589	pp
cg09573795	MSX1	Gene_body	2.76773e-106	3.49055	5.40782e-20	0.179745	pp
cg14769943	MSX1	Gene_body	2.76773e-106	3.49055	7.7694e-20	0.143956	pp
cg27038439	MSX1	Gene_body	2.76773e-106	3.49055	1.09462e-26	0.138939	pp
cg22609784	MSX1	Gene_body	2.76773e-106	3.49055	4.30914e-21	0.220063	pp
cg25144207	MSX1	Gene_body	2.76773e-106	3.49055	2.94824e-20	0.127117	pp
cg11078084	MSX1	Gene_body	2.76773e-106	3.49055	5.40634e-18	0.15081	pp
cg15848031	MSX1	Gene_body	2.76773e-106	3.49055	7.56527e-20	0.133825	pp
cg24840099	MSX1	Gene_body	2.76773e-106	3.49055	3.42816e-23	0.226226	pp
cg27597123	MSX1	Gene_body	2.76773e-106	3.49055	5.18638e-27	0.175044	pp
cg19596468	MSX1	Gene_body	2.76773e-106	3.49055	7.00198e-21	0.168192	pp
cg06375949	MSX1	Gene_body	2.76773e-106	3.49055	2.9583e-19	0.214025	pp
cg20161179	MSX1	Gene_body	2.76773e-106	3.49055	6.98083e-09	0.110363	pp
cg11102267	SFXN3	Gene_body	5.35076e-106	1.16009	1.739e-10	0.120067	pp
cg27098268	IPO4	Gene_body	5.02732e-104	1.21342	8.90561e-18	0.10828	pp
cg25142045	KIF23	Gene_body	7.33766e-104	1.46482	7.28319e-34	0.137014	pp
cg05910156	KIF23	Gene_body	7.33766e-104	1.46482	7.86128e-48	0.252363	pp
cg14260073	SLC35D3	Gene_body	1.32052e-101	4.95686	5.82617e-14	0.104214	pp
cg17983997	SLC35D3	Gene_body	1.32052e-101	4.95686	2.39344e-18	0.161037	pp
cg04586622	ADCY3	Gene_body	6.15078e-101	1.03735	6.62625e-09	0.103429	pp
cg27147322	ADCY3	Gene_body	6.15078e-101	1.03735	2.8899e-25	0.118979	pp
cg22495460	ADCY3	Gene_body	6.15078e-101	1.03735	2.74293e-07	0.149417	pp
cg09107053	C1orf198	Gene_body	7.89738e-100	1.06681	3.17739e-14	0.110234	pp
cg15269979	GTF2F2	Gene_body	1.65469e-99	1.14628	4.44445e-15	0.204875	pp
cg11712823	GTF2F2	Gene_body	1.65469e-99	1.14628	6.68393e-26	0.146442	pp
cg01879757	BRCA1	Gene_body	1.84969e-97	1.29668	3.73237e-15	0.11518	pp
cg09761747	GRB10	Gene_body	2.92437e-97	1.35608	5.36078e-10	0.129362	pp
cg06035001	ST3GAL2	Gene_body	7.42897e-97	1.13618	2.44644e-12	0.140474	pp
cg11132223	SELE	Gene_body	4.12144e-96	4.14818	1.41195e-06	0.123215	pp
cg25299895	PDX1	Gene_body	1.80621e-94	3.63687	3.98531e-33	0.373455	pp
cg22268137	PDX1	Gene_body	1.80621e-94	3.63687	1.47432e-17	0.215648	pp
cg05395403	PDX1	Gene_body	1.80621e-94	3.63687	2.29727e-19	0.231579	pp
cg15961466	PDX1	Gene_body	1.80621e-94	3.63687	2.80387e-30	0.273416	pp
cg26299169	PDX1	Gene_body	1.80621e-94	3.63687	2.91958e-43	0.302772	pp
cg00184376	PDX1	Gene_body	1.80621e-94	3.63687	3.9518e-25	0.195266	pp
cg24601716	PDX1	Gene_body	1.80621e-94	3.63687	3.05709e-30	0.21665	pp
cg16302790	PDX1	Gene_body	1.80621e-94	3.63687	1.28378e-28	0.360799	pp
cg21900495	PDX1	Gene_body	1.80621e-94	3.63687	1.47737e-31	0.359989	pp
cg01622304	PDX1	Gene_body	1.80621e-94	3.63687	1.22927e-22	0.203741	pp
cg07730077	OTUD6B	Gene_body	1.40664e-93	1.05621	6.25387e-13	0.138513	pp
cg09712135	UNC5CL	Gene_body	8.77252e-92	2.03767	1.4444e-08	0.129401	pp
cg24374636	TYRO3	Gene_body	9.93602e-92	1.76629	2.21483e-16	0.12135	pp
cg23207077	PLEKHN1	Gene_body	5.76162e-90	2.29565	1.99431e-20	0.164465	pp
cg07195057	PLEKHN1	Gene_body	5.76162e-90	2.29565	1.84411e-18	0.155713	pp
cg22381068	PLEKHN1	Gene_body	5.76162e-90	2.29565	1.88252e-24	0.203725	pp
cg24396605	PLEKHN1	Gene_body	5.76162e-90	2.29565	5.19119e-21	0.17665	pp
cg19945214	RPS6KL1	Gene_body	3.16711e-89	1.15785	3.79606e-23	0.120798	pp
cg05638439	WDR90	Gene_body	1.04072e-88	1.25393	6.62523e-08	0.102221	pp
cg05135288	WDR90	Gene_body	1.04072e-88	1.25393	9.09838e-21	0.127047	pp
cg11957481	FBL	Gene_body	1.61776e-87	1.05989	4.18762e-10	0.110135	pp
cg13814677	CELSR1	Gene_body	4.91678e-87	1.76304	1.41353e-13	0.22716	pp
cg04608722	CELSR1	Gene_body	4.91678e-87	1.76304	2.28537e-18	0.138367	pp
cg07793432	CELSR1	Gene_body	4.91678e-87	1.76304	1.60765e-11	0.182022	pp
cg04487945	CELSR1	Gene_body	4.91678e-87	1.76304	2.71315e-10	0.119768	pp
cg02257405	ACSL6	Gene_body	7.54699e-87	3.35705	2.47917e-16	0.121022	pp
cg19096799	ACSL6	Gene_body	7.54699e-87	3.35705	2.57729e-10	0.129383	pp
cg08282215	ACSL6	Gene_body	7.54699e-87	3.35705	1.61144e-08	0.108134	pp
cg09547173	ACSL6	Gene_body	7.54699e-87	3.35705	4.62213e-08	0.127382	pp
cg22931088	ABCC1	Gene_body	1.01637e-86	1.15647	4.06503e-11	0.121834	pp
cg17407893	ABCC1	Gene_body	1.01637e-86	1.15647	2.8409e-07	0.101879	pp
cg17272589	ABCC1	Gene_body	1.01637e-86	1.15647	1.25208e-14	0.108902	pp
cg24527682	ABCC1	Gene_body	1.01637e-86	1.15647	3.29224e-16	0.16082	pp
cg00488174	ABCC1	Gene_body	1.01637e-86	1.15647	9.54207e-14	0.132053	pp
cg00649632	ABCC1	Gene_body	1.01637e-86	1.15647	2.79847e-19	0.13425	pp
cg01332683	ABCC1	Gene_body	1.01637e-86	1.15647	1.10435e-20	0.222488	pp
cg09414280	CIT	Gene_body	2.4872e-86	1.21117	2.4475e-11	0.171247	pp
cg21879102	CIT	Gene_body	2.4872e-86	1.21117	3.91525e-14	0.107054	pp
cg13374956	ZNRF3	Gene_body	3.4771e-86	1.35057	2.52035e-11	0.121416	pp
cg18135379	OLFML2B	Gene_body	9.81335e-86	2.15127	2.0336e-21	0.177374	pp
cg12573318	COL4A2	Gene_body	2.73074e-85	1.78741	6.67242e-09	0.130221	pp
cg24909466	COL4A2	Gene_body	2.73074e-85	1.78741	8.68534e-05	0.107219	pp
cg24384882	COL4A2	Gene_body	2.73074e-85	1.78741	6.26208e-11	0.11819	pp
cg16318112	AGRN	Gene_body	1.99768e-84	1.188	8.26742e-35	0.320756	pp
cg06712559	AGRN	Gene_body	1.99768e-84	1.188	3.75648e-09	0.126811	pp
cg09248054	AGRN	Gene_body	1.99768e-84	1.188	1.4586e-36	0.373526	pp
cg15840462	AGRN	Gene_body	1.99768e-84	1.188	1.19726e-20	0.127703	pp
cg17928920	AGRN	Gene_body	1.99768e-84	1.188	7.64954e-08	0.139706	pp
cg08480609	AGRN	Gene_body	1.99768e-84	1.188	3.65851e-18	0.184962	pp
cg14663984	AGRN	Gene_body	1.99768e-84	1.188	1.13192e-18	0.187226	pp
cg25759916	AGRN	Gene_body	1.99768e-84	1.188	4.30964e-10	0.100165	pp
cg17522727	SLC25A22	Gene_body	2.75341e-83	1.08438	3.70699e-10	0.107334	pp
cg26030804	SLC25A22	Gene_body	2.75341e-83	1.08438	2.7565e-15	0.10303	pp
cg16288399	USP2-AS1	Gene_body	7.59216e-16	1.05126	9.05096e-16	0.267343	pp
cg14262928	USP2-AS1	Gene_body	7.59216e-16	1.05126	9.44227e-11	0.150107	pp
cg18434074	USP2-AS1	Gene_body	7.59216e-16	1.05126	8.92038e-09	0.108716	pp
cg15454066	FADS2	Gene_body	7.8206e-83	2.41055	1.80634e-06	0.125336	pp
cg00614641	FADS2	Gene_body	7.8206e-83	2.41055	3.95081e-07	0.109287	pp
cg09610223	FADS2	Gene_body	7.8206e-83	2.41055	6.16487e-08	0.160403	pp
cg03687345	SPON2	Gene_body	2.66441e-82	1.413	6.68905e-16	0.196154	pp
cg23339454	SPON2	Gene_body	2.66441e-82	1.413	1.8348e-17	0.189797	pp
cg03250742	SPON2	Gene_body	2.66441e-82	1.413	3.71342e-11	0.120816	pp
cg13018643	EEPD1	Gene_body	3.84131e-82	1.09527	9.3808e-05	0.107618	pp
cg08223717	EEPD1	Gene_body	3.84131e-82	1.09527	2.04344e-07	0.121926	pp
cg22450197	EEPD1	Gene_body	3.84131e-82	1.09527	1.87055e-11	0.142279	pp
cg12204957	IRAK2	Gene_body	1.87421e-81	1.47618	1.63193e-08	0.107567	pp
cg01721954	SLC19A1	Gene_body	3.08204e-81	1.19318	2.22513e-17	0.12513	pp
cg06198139	SLC19A1	Gene_body	3.08204e-81	1.19318	1.63648e-22	0.1497	pp
cg21464724	SLC19A1	Gene_body	3.08204e-81	1.19318	7.22861e-12	0.145083	pp
cg19074198	SLC19A1	Gene_body	3.08204e-81	1.19318	1.6577e-20	0.150168	pp
cg02900995	SHH	Gene_body	1.00006e-80	1.82677	8.79127e-13	0.201885	pp
cg13081600	SHH	Gene_body	1.00006e-80	1.82677	4.81959e-12	0.192736	pp
cg20381798	SHH	Gene_body	1.00006e-80	1.82677	3.06503e-10	0.137992	pp
cg06238944	SHH	Gene_body	1.00006e-80	1.82677	8.94664e-11	0.190002	pp
cg13905586	SHH	Gene_body	1.00006e-80	1.82677	2.57843e-09	0.139639	pp
cg26997028	F2R	Gene_body	1.62659e-80	1.13673	1.66281e-07	0.130549	pp
cg09059904	F2R	Gene_body	1.62659e-80	1.13673	9.65263e-10	0.163248	pp
cg19804345	ZSWIM4	Gene_body	4.10346e-80	1.61661	3.63658e-09	0.10198	pp
cg13878314	ZSWIM4	Gene_body	4.10346e-80	1.61661	1.4238e-13	0.148778	pp
cg00550721	CDKN2A	Gene_body	2.75787e-79	2.33975	3.24134e-12	0.127094	pp
cg08686553	CDKN2A	Gene_body	2.75787e-79	2.33975	3.34396e-25	0.251396	pp
cg09695126	CDKN2A	Gene_body	2.75787e-79	2.33975	1.67743e-16	0.158589	pp
cg14348664	CDKN2A	Gene_body	2.75787e-79	2.33975	2.88189e-12	0.142541	pp
cg26349275	CDKN2A	Gene_body	2.75787e-79	2.33975	4.24779e-12	0.116639	pp
cg16606671	CDKN2A	Gene_body	2.75787e-79	2.33975	1.09924e-13	0.143597	pp
cg04026675	CDKN2A	Gene_body	2.75787e-79	2.33975	1.14938e-06	0.12714	pp
cg14986746	EDNRA	Gene_body	5.32353e-79	2.06251	3.24143e-09	0.109677	pp
cg24789447	EDNRA	Gene_body	5.32353e-79	2.06251	6.70414e-14	0.207323	pp
cg20557687	EDNRA	Gene_body	5.32353e-79	2.06251	5.63438e-09	0.115187	pp
cg04045079	EDNRA	Gene_body	5.32353e-79	2.06251	1.3044e-11	0.159658	pp
cg12009023	EDNRA	Gene_body	5.32353e-79	2.06251	1.36132e-09	0.165304	pp
cg07127888	GINS4	Gene_body	7.80582e-79	1.47973	5.86034e-21	0.275225	pp
cg10025166	GINS4	Gene_body	7.80582e-79	1.47973	7.85367e-20	0.252565	pp
cg01738702	GINS4	Gene_body	7.80582e-79	1.47973	6.072e-11	0.114632	pp
cg15660962	ANXA3	Gene_body	6.03999e-78	1.37416	2.16051e-20	0.16088	pp
cg10791959	EPHB1	Gene_body	8.37257e-78	3.45245	2.01156e-10	0.110263	pp
cg10608570	EPHB1	Gene_body	8.37257e-78	3.45245	1.16355e-15	0.185426	pp
cg13316587	EPHB1	Gene_body	8.37257e-78	3.45245	7.31337e-22	0.247202	pp
cg18150721	EPHB1	Gene_body	8.37257e-78	3.45245	1.04009e-09	0.132452	pp
cg09999560	DUSP10	Gene_body	4.25149e-77	1.37823	3.58275e-13	0.128887	pp
cg12171098	DUSP10	Gene_body	4.25149e-77	1.37823	3.45675e-20	0.149523	pp
cg01612285	BACE2	Gene_body	2.14287e-76	1.31465	1.9802e-22	0.105403	pp
cg18875599	CADPS	Gene_body	5.24702e-76	2.31328	7.47228e-14	0.117428	pp
cg26461009	PRKAR1B	Gene_body	1.8122e-75	1.01644	1.99619e-28	0.104802	pp
cg16581738	PRKAR1B	Gene_body	1.8122e-75	1.01644	1.98469e-17	0.130084	pp
cg11315991	PRKAR1B	Gene_body	1.8122e-75	1.01644	1.15262e-33	0.250009	pp
cg09544728	PRKAR1B	Gene_body	1.8122e-75	1.01644	4.2303e-29	0.372456	pp
cg16941302	ONECUT2	Gene_body	1.66491e-74	2.80892	2.18412e-13	0.162965	pp
cg10835584	ONECUT2	Gene_body	1.66491e-74	2.80892	7.60697e-13	0.197946	pp
cg27358469	ONECUT2	Gene_body	1.66491e-74	2.80892	1.07043e-14	0.173382	pp
cg00196827	ONECUT2	Gene_body	1.66491e-74	2.80892	3.76947e-16	0.167775	pp
cg24771804	ONECUT2	Gene_body	1.66491e-74	2.80892	4.70363e-18	0.165119	pp
cg24561363	ONECUT2	Gene_body	1.66491e-74	2.80892	2.01638e-11	0.144157	pp
cg13518992	ONECUT2	Gene_body	1.66491e-74	2.80892	3.06791e-13	0.17462	pp
cg20956738	ONECUT2	Gene_body	1.66491e-74	2.80892	5.78106e-15	0.18794	pp
cg16203381	ONECUT2	Gene_body	1.66491e-74	2.80892	1.77745e-12	0.150595	pp
cg04115544	ONECUT2	Gene_body	1.66491e-74	2.80892	3.87214e-09	0.120356	pp
cg03636532	ONECUT2	Gene_body	1.66491e-74	2.80892	1.79061e-16	0.160367	pp
cg04153971	CCDC34	Gene_body	2.32822e-73	1.11169	4.68463e-18	0.138583	pp
cg02631330	THBS2	Gene_body	2.61273e-71	3.60176	2.81894e-06	0.108315	pp
cg15909056	LGR5	Gene_body	1.24977e-70	2.60463	3.30784e-16	0.214085	pp
cg23187251	LGR5	Gene_body	1.24977e-70	2.60463	2.53862e-11	0.144218	pp
cg25285440	LGR5	Gene_body	1.24977e-70	2.60463	1.45414e-10	0.143748	pp
cg16524207	LGR5	Gene_body	1.24977e-70	2.60463	2.77267e-17	0.176793	pp
cg17916948	PALM2-AKAP2	Gene_body	6.21277e-70	2.43445	8.76942e-10	0.162429	pp
cg26080296	PALM2-AKAP2	Gene_body	6.21277e-70	2.43445	4.25215e-21	0.140817	pp
cg26080296	PALM2	Gene_body	5.16281e-43	1.63225	4.25215e-21	0.140817	pp
cg15083233	PALM2-AKAP2	Gene_body	6.21277e-70	2.43445	7.15821e-07	0.137257	pp
cg02382160	PALM2-AKAP2	Gene_body	6.21277e-70	2.43445	2.02353e-21	0.168317	pp
cg02382160	PALM2	Gene_body	5.16281e-43	1.63225	2.02353e-21	0.168317	pp
cg01622992	PALM2-AKAP2	Gene_body	6.21277e-70	2.43445	3.86056e-14	0.127834	pp
cg12004945	PALM2-AKAP2	Gene_body	6.21277e-70	2.43445	2.94665e-23	0.157139	pp
cg12004945	PALM2	Gene_body	5.16281e-43	1.63225	2.94665e-23	0.157139	pp
cg12718442	PALM2-AKAP2	Gene_body	6.21277e-70	2.43445	4.37794e-06	0.120864	pp
cg25395660	GATA2-AS1	Gene_body	1.7204e-69	2.4362	7.52201e-21	0.166552	pp
cg27106398	GATA2-AS1	Gene_body	1.7204e-69	2.4362	6.71015e-17	0.179437	pp
cg17642618	GATA2-AS1	Gene_body	1.7204e-69	2.4362	1.3275e-17	0.16192	pp
cg19301963	GATA2-AS1	Gene_body	1.7204e-69	2.4362	2.00286e-11	0.131594	pp
cg21675036	GATA2-AS1	Gene_body	1.7204e-69	2.4362	2.22604e-23	0.221421	pp
cg02856377	GATA2-AS1	Gene_body	1.7204e-69	2.4362	1.68702e-09	0.11211	pp
cg23851415	LEF1	Gene_body	2.22785e-69	1.76595	7.93813e-09	0.131603	pp
cg05783906	MKI67	Gene_body	8.80504e-69	1.37411	4.37955e-11	0.110102	pp
cg14347964	ABLIM2	Gene_body	1.75499e-68	1.38226	1.35098e-17	0.163056	pp
cg16009407	ABLIM2	Gene_body	1.75499e-68	1.38226	4.33633e-10	0.129541	pp
cg08557246	ABLIM2	Gene_body	1.75499e-68	1.38226	1.00478e-12	0.112223	pp
cg17497397	ABLIM2	Gene_body	1.75499e-68	1.38226	6.09989e-15	0.108683	pp
cg19651341	ABLIM2	Gene_body	1.75499e-68	1.38226	2.30934e-15	0.124729	pp
cg17972100	ABLIM2	Gene_body	1.75499e-68	1.38226	8.32721e-10	0.128105	pp
cg22654055	ABLIM2	Gene_body	1.75499e-68	1.38226	7.58375e-11	0.140169	pp
cg06959969	ABLIM2	Gene_body	1.75499e-68	1.38226	9.43215e-21	0.180969	pp
cg25664317	IGF2BP3	Gene_body	6.40567e-68	4.27878	2.10978e-08	0.14872	pp
cg16947545	IGF2BP3	Gene_body	6.40567e-68	4.27878	1.10383e-08	0.120739	pp
cg11019604	IGF2BP3	Gene_body	6.40567e-68	4.27878	1.84495e-07	0.150056	pp
cg14376618	ANO6	Gene_body	1.23208e-67	1.01783	1.74944e-35	0.243866	pp
cg16877097	ANO6	Gene_body	1.23208e-67	1.01783	6.45806e-18	0.148584	pp
cg16109127	ZNF503	Gene_body	2.5391e-67	1.42799	9.70058e-07	0.108221	pp
cg08751977	PTK7	Gene_body	7.53994e-66	1.61747	1.2891e-21	0.212428	pp
cg02747118	PTK7	Gene_body	7.53994e-66	1.61747	1.55636e-17	0.197149	pp
cg21956842	IFFO2	Gene_body	1.51448e-65	1.05684	3.66164e-19	0.141745	pp
cg18400324	CCDC74A	Gene_body	3.62057e-65	1.32602	8.6764e-17	0.144069	pp
cg10577087	TPD52L1	Gene_body	5.0488e-64	1.64491	5.13975e-11	0.158626	pp
cg02411312	WEE1	Gene_body	5.64513e-64	1.00286	2.62507e-10	0.140324	pp
cg01982827	WEE1	Gene_body	5.64513e-64	1.00286	1.63158e-06	0.103085	pp
cg18281829	LUCAT1	Gene_body	9.90359e-64	3.64584	9.05536e-17	0.122963	pp
cg07613971	RPLP0P2	Gene_body	2.99442e-63	2.8248	1.78541e-13	0.167343	pp
cg18935475	FCHO1	Gene_body	9.61714e-63	1.21872	3.96149e-07	0.108982	pp
cg05903486	FCHO1	Gene_body	9.61714e-63	1.21872	3.2617e-13	0.176479	pp
cg22524998	FCHO1	Gene_body	9.61714e-63	1.21872	1.59605e-16	0.151439	pp
cg17346952	NDUFA4L2	Gene_body	2.31003e-62	2.16046	1.32266e-11	0.139116	pp
cg03907016	TNFSF9	Gene_body	6.51488e-62	2.78295	3.10675e-16	0.109865	pp
cg04900856	TNFSF9	Gene_body	6.51488e-62	2.78295	5.17871e-16	0.102076	pp
cg14995475	TNFSF9	Gene_body	6.51488e-62	2.78295	2.99719e-17	0.120352	pp
cg17112958	LYPD1	Gene_body	1.72514e-60	2.4696	8.17464e-10	0.138081	pp
cg23724641	LYPD1	Gene_body	1.72514e-60	2.4696	3.19711e-18	0.215762	pp
cg13016408	LYPD1	Gene_body	1.72514e-60	2.4696	1.08447e-11	0.142081	pp
cg15506477	LYPD1	Gene_body	1.72514e-60	2.4696	8.33392e-07	0.112278	pp
cg17674725	LYPD1	Gene_body	1.72514e-60	2.4696	1.16929e-10	0.121911	pp
cg26283921	COL18A1	Gene_body	3.19168e-60	1.45533	1.17499e-07	0.153885	pp
cg16626809	COL18A1	Gene_body	3.19168e-60	1.45533	4.74451e-08	0.151422	pp
cg13146379	COL18A1	Gene_body	3.19168e-60	1.45533	2.32533e-06	0.113124	pp
cg09814128	NEIL3	Gene_body	1.57766e-59	1.00746	5.47585e-26	0.176274	pp
cg00332378	FAM19A5	Gene_body	1.88934e-59	1.75055	4.79745e-06	0.112249	pp
cg27308329	FAM19A5	Gene_body	1.88934e-59	1.75055	4.02236e-15	0.209305	pp
cg23167081	FAM19A5	Gene_body	1.88934e-59	1.75055	2.07793e-19	0.217803	pp
cg06273376	FAM19A5	Gene_body	1.88934e-59	1.75055	3.21713e-32	0.245805	pp
cg25975712	FAM19A5	Gene_body	1.88934e-59	1.75055	9.80744e-21	0.232572	pp
cg00444884	FAM19A5	Gene_body	1.88934e-59	1.75055	2.04825e-12	0.160678	pp
cg27652464	FAM19A5	Gene_body	1.88934e-59	1.75055	1.24366e-11	0.137956	pp
cg02905830	FAM19A5	Gene_body	1.88934e-59	1.75055	1.24316e-12	0.180134	pp
cg04198308	FAM19A5	Gene_body	1.88934e-59	1.75055	2.40271e-35	0.238191	pp
cg22989103	FAM19A5	Gene_body	1.88934e-59	1.75055	3.593e-31	0.179881	pp
cg00481629	FAM19A5	Gene_body	1.88934e-59	1.75055	3.94648e-21	0.185467	pp
cg17906784	IGF2	Gene_body	1.95967e-59	4.69424	1.35326e-08	0.116631	pp
cg19443075	IGF2	Gene_body	1.95967e-59	4.69424	7.90771e-10	0.116798	pp
cg21667878	IGF2	Gene_body	1.95967e-59	4.69424	2.42147e-08	0.137395	pp
cg22287492	IGF2	Gene_body	1.95967e-59	4.69424	2.16317e-11	0.146862	pp
cg13756879	IGF2	Gene_body	1.95967e-59	4.69424	1.37217e-09	0.154712	pp
cg01667319	IGF2	Gene_body	1.95967e-59	4.69424	6.98315e-07	0.111758	pp
cg23905216	IGF2	Gene_body	1.95967e-59	4.69424	1.43356e-10	0.145357	pp
cg19371526	IGF2	Gene_body	1.95967e-59	4.69424	2.43366e-07	0.10163	pp
cg10659464	IGF2	Gene_body	1.95967e-59	4.69424	1.67409e-09	0.135963	pp
cg11988765	C20orf196	Gene_body	3.03026e-59	1.27574	5.26749e-17	0.185963	pp
cg19980365	LINC01605	Gene_body	3.43294e-58	2.28348	3.69218e-17	0.157416	pp
cg03729056	BTBD16	Gene_body	5.99724e-58	2.47227	7.78226e-16	0.105969	pp
cg08520356	FARP1	Gene_body	7.66437e-58	1.10432	2.77422e-22	0.189611	pp
cg11194863	FARP1	Gene_body	7.66437e-58	1.10432	1.69614e-18	0.165571	pp
cg07311413	FARP1	Gene_body	7.66437e-58	1.10432	3.64853e-26	0.195888	pp
cg17934824	TGFB2	Gene_body	8.70004e-58	1.62578	4.51884e-11	0.164899	pp
cg13285637	TGFB2	Gene_body	8.70004e-58	1.62578	6.06579e-13	0.15305	pp
cg27508144	TGFB2	Gene_body	8.70004e-58	1.62578	1.80273e-10	0.14736	pp
cg22021178	TGFB2	Gene_body	8.70004e-58	1.62578	2.9259e-17	0.169764	pp
cg07555437	SLC13A3	Gene_body	8.98391e-58	3.50545	2.89322e-17	0.132637	pp
cg22323421	NCOA7	Gene_body	2.1516e-57	1.19689	1.48637e-08	0.118473	pp
cg01122627	BRSK2	Gene_body	3.73168e-56	2.94088	5.52009e-12	0.117474	pp
cg26367591	BRSK2	Gene_body	3.73168e-56	2.94088	8.36273e-07	0.124566	pp
cg15661473	NKPD1	Gene_body	4.63566e-56	2.47483	1.36745e-10	0.142931	pp
cg05963849	PHGDH	Gene_body	1.30692e-55	1.94021	1.15378e-06	0.106794	pp
cg06930527	PHGDH	Gene_body	1.30692e-55	1.94021	3.72015e-08	0.121368	pp
cg13588800	TWIST1	Gene_body	8.56227e-55	2.12406	2.86802e-13	0.172075	pp
cg20498685	TWIST1	Gene_body	8.56227e-55	2.12406	1.25307e-22	0.259302	pp
cg04043591	TWIST1	Gene_body	8.56227e-55	2.12406	4.14526e-15	0.227017	pp
cg17471939	TP73	Gene_body	3.41426e-54	1.68225	5.23523e-07	0.110192	pp
cg07178825	TP73	Gene_body	3.41426e-54	1.68225	9.80142e-14	0.137487	pp
cg14880340	TK1	Gene_body	1.64846e-53	1.15068	8.6087e-12	0.131265	pp
cg13984188	TK1	Gene_body	1.64846e-53	1.15068	4.21498e-13	0.106639	pp
cg11554691	TK1	Gene_body	1.64846e-53	1.15068	3.89725e-15	0.159852	pp
cg17935297	CILP2	Gene_body	1.91282e-53	3.11987	1.36522e-05	0.100888	pp
cg26618041	CILP2	Gene_body	1.91282e-53	3.11987	1.97851e-06	0.11028	pp
cg13570585	PLCB1	Gene_body	1.17267e-52	1.51911	1.4855e-10	0.127205	pp
cg20272287	B9D1	Gene_body	2.7808e-51	1.02386	1.06322e-12	0.135024	pp
cg05896714	B9D1	Gene_body	2.7808e-51	1.02386	3.48758e-12	0.162228	pp
cg07733567	B9D1	Gene_body	2.7808e-51	1.02386	8.01191e-22	0.207476	pp
cg24553547	B9D1	Gene_body	2.7808e-51	1.02386	2.23944e-23	0.244883	pp
cg19157647	B9D1	Gene_body	2.7808e-51	1.02386	1.08409e-17	0.14574	pp
cg04864152	B9D1	Gene_body	2.7808e-51	1.02386	4.58927e-17	0.141674	pp
cg03035213	ZNF469	Gene_body	7.33852e-51	2.05934	1.98811e-14	0.236862	pp
cg10235453	ZNF469	Gene_body	7.33852e-51	2.05934	5.88093e-15	0.197587	pp
cg08514932	RUNX1	Gene_body	1.72501e-50	1.25233	4.37731e-15	0.133808	pp
cg08686039	GOLT1A	Gene_body	4.27112e-49	1.54581	5.56741e-15	0.124151	pp
cg00347904	SCUBE3	Gene_body	1.31594e-48	3.00265	8.82651e-09	0.151617	pp
cg10131001	SCUBE3	Gene_body	1.31594e-48	3.00265	1.66875e-15	0.104119	pp
cg07293445	KCP	Gene_body	2.87411e-48	1.51307	2.1206e-15	0.174477	pp
cg15114440	CPXM1	Gene_body	1.06073e-47	1.78449	1.59496e-16	0.166762	pp
cg11954332	PRRX1	Gene_body	2.21448e-47	2.03757	6.92131e-07	0.117964	pp
cg10887810	TBX15	Gene_body	2.25503e-47	2.62643	1.70705e-07	0.109502	pp
cg27207344	SPNS2	Gene_body	4.69504e-47	1.44865	4.24361e-21	0.151257	pp
cg13124801	SPNS2	Gene_body	4.69504e-47	1.44865	1.11942e-10	0.109713	pp
cg02852238	SPTBN5	Gene_body	2.68371e-46	1.53532	1.45327e-14	0.105138	pp
cg24617696	INHBB	Gene_body	4.85605e-46	2.06529	2.25025e-09	0.136178	pp
cg20925841	INHBB	Gene_body	4.85605e-46	2.06529	5.55387e-11	0.208819	pp
cg09923456	GRB7	Gene_body	1.29268e-45	1.39573	9.88296e-24	0.1046	pp
cg00445518	PPP1R13L	Gene_body	1.4425e-45	1.19835	1.93077e-18	0.13838	pp
cg07517893	PPP1R13L	Gene_body	1.4425e-45	1.19835	3.92244e-21	0.20173	pp
cg08512167	PPP1R13L	Gene_body	1.4425e-45	1.19835	1.95372e-13	0.130456	pp
cg17380238	PPP1R13L	Gene_body	1.4425e-45	1.19835	1.24802e-12	0.139244	pp
cg08884571	PPP1R13L	Gene_body	1.4425e-45	1.19835	1.67216e-12	0.158202	pp
cg22800590	PROX1	Gene_body	4.45111e-45	1.37641	1.40724e-15	0.101347	pp
cg13478239	APOLD1	Gene_body	1.42776e-44	1.90592	2.07264e-28	0.179759	pp
cg23683588	PAX9	Gene_body	2.42421e-44	2.59661	3.91667e-11	0.100523	pp
cg10741025	PAX9	Gene_body	2.42421e-44	2.59661	1.54257e-20	0.225526	pp
cg11091113	PAX9	Gene_body	2.42421e-44	2.59661	4.77139e-18	0.217286	pp
cg18361098	PAX9	Gene_body	2.42421e-44	2.59661	2.23084e-13	0.175456	pp
cg05842348	PAX9	Gene_body	2.42421e-44	2.59661	2.44504e-17	0.191437	pp
cg06749715	PAX9	Gene_body	2.42421e-44	2.59661	1.22714e-07	0.112926	pp
cg17696160	PAX9	Gene_body	2.42421e-44	2.59661	9.93226e-13	0.120827	pp
cg01794426	PAX9	Gene_body	2.42421e-44	2.59661	1.01774e-11	0.14151	pp
cg10913846	PAX9	Gene_body	2.42421e-44	2.59661	7.50169e-12	0.135564	pp
cg01803925	PAX9	Gene_body	2.42421e-44	2.59661	2.52229e-14	0.177587	pp
cg21681396	CSMD2	Gene_body	3.47705e-44	2.20853	1.14031e-08	0.126088	pp
cg21102477	CSMD2	Gene_body	3.47705e-44	2.20853	3.9618e-08	0.10594	pp
cg04272632	CSMD2	Gene_body	3.47705e-44	2.20853	4.73072e-07	0.114082	pp
cg02187889	CSMD2	Gene_body	3.47705e-44	2.20853	2.98723e-08	0.148276	pp
cg05817517	CSMD2	Gene_body	3.47705e-44	2.20853	2.69862e-07	0.142091	pp
cg03391055	CSMD2	Gene_body	3.47705e-44	2.20853	6.11142e-06	0.100548	pp
cg00004257	CSMD2	Gene_body	3.47705e-44	2.20853	8.46196e-11	0.186417	pp
cg26150071	CSMD2	Gene_body	3.47705e-44	2.20853	6.94643e-11	0.200423	pp
cg19228118	CSMD2	Gene_body	3.47705e-44	2.20853	5.24606e-07	0.117885	pp
cg20314038	CSMD2	Gene_body	3.47705e-44	2.20853	3.12524e-07	0.115604	pp
cg23921342	CSMD2	Gene_body	3.47705e-44	2.20853	1.37316e-09	0.160013	pp
cg02031245	CSMD2	Gene_body	3.47705e-44	2.20853	9.15694e-09	0.160692	pp
cg24018609	CSMD2	Gene_body	3.47705e-44	2.20853	1.4512e-08	0.11341	pp
cg15654121	CSMD2	Gene_body	3.47705e-44	2.20853	1.30643e-08	0.190783	pp
cg27441182	FRMD5	Gene_body	8.88394e-44	1.68879	1.21925e-09	0.130594	pp
cg14279795	PARVB	Gene_body	2.48028e-43	1.2104	1.47705e-13	0.100107	pp
cg14406216	PARVB	Gene_body	2.48028e-43	1.2104	8.50347e-08	0.110322	pp
cg02560967	PALM2	Gene_body	5.16281e-43	1.63225	2.43135e-15	0.223613	pp
cg25095543	COL9A1	Gene_body	1.56442e-42	2.22714	2.19002e-07	0.125222	pp
cg05211057	COL9A1	Gene_body	1.56442e-42	2.22714	4.51737e-14	0.169337	pp
cg18841159	COL9A1	Gene_body	1.56442e-42	2.22714	2.153e-07	0.124136	pp
cg08401657	TFAP2A	Gene_body	2.7457e-42	2.71918	1.16848e-15	0.119983	pp
cg15640047	TFAP2A	Gene_body	2.7457e-42	2.71918	3.84953e-27	0.195515	pp
cg04066190	TFAP2A	Gene_body	2.7457e-42	2.71918	3.52643e-14	0.16852	pp
cg25140607	TFAP2A	Gene_body	2.7457e-42	2.71918	1.1514e-08	0.132957	pp
cg27152208	TFAP2A	Gene_body	2.7457e-42	2.71918	1.19271e-15	0.173089	pp
cg09782540	TFAP2A	Gene_body	2.7457e-42	2.71918	9.98644e-20	0.209357	pp
cg12659952	TFAP2A	Gene_body	2.7457e-42	2.71918	2.54489e-10	0.153678	pp
cg22315453	TFAP2A	Gene_body	2.7457e-42	2.71918	3.03005e-15	0.146686	pp
cg14683017	TFAP2A	Gene_body	2.7457e-42	2.71918	4.19956e-15	0.133328	pp
cg21834645	TFAP2A	Gene_body	2.7457e-42	2.71918	4.59741e-13	0.187478	pp
cg02181847	TFAP2A	Gene_body	2.7457e-42	2.71918	1.44163e-14	0.139755	pp
cg18911602	TFAP2A	Gene_body	2.7457e-42	2.71918	5.88744e-07	0.107538	pp
cg03009363	TFAP2A	Gene_body	2.7457e-42	2.71918	5.14356e-21	0.188526	pp
cg11526928	TFAP2A	Gene_body	2.7457e-42	2.71918	7.03127e-09	0.143998	pp
cg03154433	TFAP2A	Gene_body	2.7457e-42	2.71918	4.18626e-14	0.202262	pp
cg09774917	TFAP2A	Gene_body	2.7457e-42	2.71918	6.32037e-17	0.141433	pp
cg19296641	TFAP2A	Gene_body	2.7457e-42	2.71918	3.546e-07	0.119044	pp
cg01417625	LAMC2	Gene_body	4.20643e-42	1.19284	1.09905e-12	0.11451	pp
cg04350421	PDGFB	Gene_body	5.24881e-42	1.21189	4.35091e-15	0.120397	pp
cg19353578	PDGFB	Gene_body	5.24881e-42	1.21189	3.04219e-26	0.175256	pp
cg19108028	PCDHGA1	Gene_body	2.28228e-41	1.42794	1.79181e-12	0.144348	pp
cg27639030	PCDHGA1	Gene_body	2.28228e-41	1.42794	6.35362e-27	0.217348	pp
cg07730329	PCDHGA1	Gene_body	2.28228e-41	1.42794	7.19409e-10	0.105288	pp
cg18164784	PCDHGA1	Gene_body	2.28228e-41	1.42794	1.19179e-12	0.175717	pp
cg15124968	PCDHGA1	Gene_body	2.28228e-41	1.42794	1.81174e-06	0.107252	pp
cg12304520	PCDHGA1	Gene_body	2.28228e-41	1.42794	5.9314e-08	0.107412	pp
cg00104845	PCDHGA1	Gene_body	2.28228e-41	1.42794	1.52821e-09	0.143464	pp
cg23348764	PCDHGA1	Gene_body	2.28228e-41	1.42794	3.01825e-10	0.139458	pp
cg17303540	PCDHGA1	Gene_body	2.28228e-41	1.42794	9.29665e-08	0.104221	pp
cg26647197	PCDHGA1	Gene_body	2.28228e-41	1.42794	8.48798e-13	0.168129	pp
cg23346063	PCDHGA1	Gene_body	2.28228e-41	1.42794	4.21379e-06	0.10111	pp
cg12459904	PCDHGA1	Gene_body	2.28228e-41	1.42794	2.11492e-10	0.119477	pp
cg00589850	PCDHGA1	Gene_body	2.28228e-41	1.42794	3.35521e-34	0.215767	pp
cg17297238	PCDHGA1	Gene_body	2.28228e-41	1.42794	5.78059e-14	0.142191	pp
cg21845562	PCDHGA1	Gene_body	2.28228e-41	1.42794	2.74212e-06	0.103945	pp
cg19759129	PCDHGA1	Gene_body	2.28228e-41	1.42794	2.4307e-31	0.359167	pp
cg04806292	PCDHGA1	Gene_body	2.28228e-41	1.42794	1.37717e-09	0.135505	pp
cg02022733	PCDHGA1	Gene_body	2.28228e-41	1.42794	3.1984e-26	0.267824	pp
cg02576239	PCDHGA1	Gene_body	2.28228e-41	1.42794	1.6272e-07	0.149024	pp
cg03640756	PCDHGA1	Gene_body	2.28228e-41	1.42794	6.59689e-31	0.280265	pp
cg13993336	PCDHGA1	Gene_body	2.28228e-41	1.42794	2.35335e-06	0.101528	pp
cg21117330	PCDHGA1	Gene_body	2.28228e-41	1.42794	2.29393e-09	0.107458	pp
cg00281842	PCDHGA1	Gene_body	2.28228e-41	1.42794	2.75859e-07	0.153048	pp
cg13598256	PCDHGA1	Gene_body	2.28228e-41	1.42794	4.8497e-11	0.130751	pp
cg04453180	PCDHGA1	Gene_body	2.28228e-41	1.42794	2.71792e-33	0.357898	pp
cg26282384	PCDHGA1	Gene_body	2.28228e-41	1.42794	1.45888e-08	0.116226	pp
cg17857974	PCDHGA1	Gene_body	2.28228e-41	1.42794	2.28207e-10	0.146807	pp
cg24024424	PCDHGA1	Gene_body	2.28228e-41	1.42794	4.9745e-30	0.177254	pp
cg22648135	PCDHGA1	Gene_body	2.28228e-41	1.42794	3.27992e-09	0.100455	pp
cg23347399	PCDHGA1	Gene_body	2.28228e-41	1.42794	2.59446e-08	0.109324	pp
cg18118262	PCDHGA1	Gene_body	2.28228e-41	1.42794	5.3769e-11	0.16733	pp
cg06428620	PCDHGA1	Gene_body	2.28228e-41	1.42794	1.21653e-35	0.39684	pp
cg06541208	PCDHGA1	Gene_body	2.28228e-41	1.42794	2.52942e-13	0.195202	pp
cg02430347	PCDHGA1	Gene_body	2.28228e-41	1.42794	4.47222e-07	0.143706	pp
cg03086707	PCDHGA1	Gene_body	2.28228e-41	1.42794	7.52438e-07	0.102996	pp
cg07448606	PCDHGA1	Gene_body	2.28228e-41	1.42794	9.49428e-08	0.109302	pp
cg01357507	PCDHGA1	Gene_body	2.28228e-41	1.42794	2.08862e-05	0.103314	pp
cg07620533	PCDHGA1	Gene_body	2.28228e-41	1.42794	1.33153e-12	0.11527	pp
cg13254082	PCDHGA1	Gene_body	2.28228e-41	1.42794	1.35255e-07	0.100867	pp
cg07802710	PCDHGA1	Gene_body	2.28228e-41	1.42794	1.11727e-12	0.139541	pp
cg23445461	PCDHGA1	Gene_body	2.28228e-41	1.42794	6.42095e-28	0.258356	pp
cg10435816	PCDHGA1	Gene_body	2.28228e-41	1.42794	9.74619e-09	0.102993	pp
cg26337998	PCDHGA1	Gene_body	2.28228e-41	1.42794	2.19821e-08	0.135706	pp
cg13307880	PCDHGA1	Gene_body	2.28228e-41	1.42794	6.58635e-11	0.105371	pp
cg15314696	PCDHGA1	Gene_body	2.28228e-41	1.42794	3.62401e-09	0.129185	pp
cg22737624	PCDHGA1	Gene_body	2.28228e-41	1.42794	1.1911e-07	0.10786	pp
cg02331883	PCDHGA1	Gene_body	2.28228e-41	1.42794	1.00181e-10	0.12075	pp
cg08155325	PCDHGA1	Gene_body	2.28228e-41	1.42794	3.86485e-29	0.268018	pp
cg04503600	PCDHGA1	Gene_body	2.28228e-41	1.42794	4.30607e-10	0.106368	pp
cg13121939	PCDHGA1	Gene_body	2.28228e-41	1.42794	5.40895e-12	0.167074	pp
cg14505360	PCDHGA1	Gene_body	2.28228e-41	1.42794	8.45653e-07	0.121105	pp
cg21185686	PCDHGA1	Gene_body	2.28228e-41	1.42794	3.57677e-12	0.121571	pp
cg13718539	PCDHGA1	Gene_body	2.28228e-41	1.42794	7.36865e-11	0.116258	pp
cg10742695	PCDHGA1	Gene_body	2.28228e-41	1.42794	2.90915e-07	0.105765	pp
cg11655243	PCDHGA1	Gene_body	2.28228e-41	1.42794	1.57943e-12	0.151264	pp
cg16316394	PCDHGA1	Gene_body	2.28228e-41	1.42794	3.99094e-10	0.117219	pp
cg02780295	PCDHGA1	Gene_body	2.28228e-41	1.42794	1.25883e-06	0.109712	pp
cg12043062	PCDHGA1	Gene_body	2.28228e-41	1.42794	2.29782e-08	0.117617	pp
cg10727146	PCDHGA1	Gene_body	2.28228e-41	1.42794	1.92883e-08	0.123253	pp
cg22052948	PCDHGA1	Gene_body	2.28228e-41	1.42794	1.43176e-10	0.128672	pp
cg11086421	PCDHGA1	Gene_body	2.28228e-41	1.42794	3.24363e-13	0.141593	pp
cg05043461	PCDHGA1	Gene_body	2.28228e-41	1.42794	5.33076e-11	0.109245	pp
cg25426815	PCDHGA1	Gene_body	2.28228e-41	1.42794	8.55372e-09	0.14237	pp
cg21627409	PCDHGA1	Gene_body	2.28228e-41	1.42794	3.47756e-10	0.111506	pp
cg23034757	PCDHGA1	Gene_body	2.28228e-41	1.42794	8.72573e-10	0.10717	pp
cg22464292	PCDHGA1	Gene_body	2.28228e-41	1.42794	1.1414e-08	0.114161	pp
cg12145907	PCDHGA1	Gene_body	2.28228e-41	1.42794	1.57435e-20	0.232695	pp
cg05754968	PCDHGA1	Gene_body	2.28228e-41	1.42794	1.00623e-07	0.112467	pp
cg01224715	PCDHGA1	Gene_body	2.28228e-41	1.42794	2.17471e-12	0.122052	pp
cg26918756	S1PR5	Gene_body	4.90727e-41	1.43208	6.8949e-17	0.148653	pp
cg08814849	S1PR5	Gene_body	4.90727e-41	1.43208	8.21478e-16	0.131812	pp
cg19431272	S1PR5	Gene_body	4.90727e-41	1.43208	2.15953e-21	0.165071	pp
cg10013316	MEGF6	Gene_body	8.59001e-41	1.36164	4.14891e-06	0.10784	pp
cg00219282	FNDC1	Gene_body	9.43455e-41	2.46144	3.14732e-13	0.124912	pp
cg14500486	FNDC1	Gene_body	9.43455e-41	2.46144	6.75027e-12	0.114861	pp
cg15634980	PNPLA1	Gene_body	1.12892e-40	1.95894	3.68878e-10	0.111522	pp
cg20553124	PNPLA1	Gene_body	1.12892e-40	1.95894	2.55572e-10	0.109531	pp
cg09644309	DACH1	Gene_body	1.99357e-40	1.3469	1.13614e-09	0.13063	pp
cg25793657	SNHG4	Gene_body	4.13973e-40	1.04322	5.54508e-15	0.129668	pp
cg05585556	SNHG4	Gene_body	4.13973e-40	1.04322	6.5157e-12	0.106471	pp
cg08856946	CDH13	Gene_body	6.07256e-40	1.07009	6.18119e-07	0.110208	pp
cg00806490	CDH13	Gene_body	6.07256e-40	1.07009	2.21316e-19	0.17699	pp
cg09189772	CDH13	Gene_body	6.07256e-40	1.07009	4.04249e-08	0.116329	pp
cg10356908	TFAP2C	Gene_body	1.66428e-39	1.81088	2.39177e-22	0.199503	pp
cg04606210	TFAP2C	Gene_body	1.66428e-39	1.81088	7.48401e-17	0.19468	pp
cg19966760	TFAP2C	Gene_body	1.66428e-39	1.81088	8.6299e-23	0.194914	pp
cg27518279	TFAP2C	Gene_body	1.66428e-39	1.81088	2.47572e-22	0.209312	pp
cg05421258	KIAA1257	Gene_body	1.97973e-39	1.66076	1.26541e-25	0.176539	pp
cg19517718	PXDN	Gene_body	3.34317e-39	1.22667	4.62218e-27	0.182204	pp
cg05514883	PXDN	Gene_body	3.34317e-39	1.22667	9.55852e-08	0.107538	pp
cg12780678	PXDN	Gene_body	3.34317e-39	1.22667	9.04158e-18	0.201137	pp
cg08534653	PXDN	Gene_body	3.34317e-39	1.22667	5.83218e-31	0.365199	pp
cg05060976	CABYR	Gene_body	9.86505e-39	1.5858	1.85348e-06	0.107664	pp
cg19461644	COL15A1	Gene_body	3.22352e-38	1.43721	2.81594e-21	0.225787	pp
cg13893543	CNIH3	Gene_body	3.43118e-38	1.36999	2.63406e-10	0.100106	pp
cg01777643	CNIH3	Gene_body	3.43118e-38	1.36999	4.69516e-16	0.125098	pp
cg10767665	KCNN4	Gene_body	1.30688e-37	1.13247	8.72017e-09	0.126976	pp
cg26949694	BDNF	Gene_body	2.03415e-37	1.50774	5.45482e-17	0.137178	pp
cg22043168	BDNF	Gene_body	2.03415e-37	1.50774	3.70064e-09	0.121192	pp
cg24650785	BDNF	Gene_body	2.03415e-37	1.50774	2.09163e-09	0.125492	pp
cg04106006	BDNF	Gene_body	2.03415e-37	1.50774	1.31132e-10	0.131012	pp
cg06684850	BDNF	Gene_body	2.03415e-37	1.50774	7.60041e-12	0.183204	pp
cg25412831	BDNF	Gene_body	2.03415e-37	1.50774	4.54219e-11	0.154793	pp
cg01225698	BDNF	Gene_body	2.03415e-37	1.50774	4.55174e-08	0.121828	pp
cg24406668	MMP9	Gene_body	2.80162e-37	1.68559	7.24564e-15	0.162599	pp
cg20674635	MMP9	Gene_body	2.80162e-37	1.68559	1.40558e-19	0.168259	pp
cg23303369	MMP9	Gene_body	2.80162e-37	1.68559	2.99591e-13	0.132106	pp
cg26132320	MMP9	Gene_body	2.80162e-37	1.68559	7.33479e-11	0.110747	pp
cg14161454	SYT7	Gene_body	3.83554e-37	1.26952	2.76893e-14	0.132509	pp
cg15492820	SYT7	Gene_body	3.83554e-37	1.26952	1.1154e-11	0.145519	pp
cg17147820	SYT7	Gene_body	3.83554e-37	1.26952	4.64121e-10	0.121034	pp
cg17452718	SYT7	Gene_body	3.83554e-37	1.26952	3.4939e-11	0.122247	pp
cg08360511	SYT7	Gene_body	3.83554e-37	1.26952	1.54477e-24	0.221059	pp
cg02950427	SYT7	Gene_body	3.83554e-37	1.26952	1.96261e-19	0.152384	pp
cg01996653	SYT7	Gene_body	3.83554e-37	1.26952	8.12734e-11	0.102071	pp
cg00775174	SYT7	Gene_body	3.83554e-37	1.26952	5.86061e-13	0.109139	pp
cg08752135	SYT7	Gene_body	3.83554e-37	1.26952	5.26571e-11	0.100033	pp
cg06083965	SH3RF3-AS1	Gene_body	4.35761e-37	1.42759	8.63843e-05	0.103198	pp
cg13133747	MSC	Gene_body	7.41006e-37	1.26988	1.76576e-20	0.198217	pp
cg26280666	MSC	Gene_body	7.41006e-37	1.26988	7.31239e-10	0.130218	pp
cg24142603	MSC	Gene_body	7.41006e-37	1.26988	4.88403e-18	0.162009	pp
cg02779870	MSC	Gene_body	7.41006e-37	1.26988	4.77139e-18	0.265069	pp
cg17882919	MSC	Gene_body	7.41006e-37	1.26988	1.88474e-17	0.239977	pp
cg11382963	MSC	Gene_body	7.41006e-37	1.26988	3.20447e-19	0.183746	pp
cg26799209	MSC	Gene_body	7.41006e-37	1.26988	1.17553e-23	0.249279	pp
cg05275799	MSC	Gene_body	7.41006e-37	1.26988	1.71555e-17	0.20467	pp
cg26876974	MSC	Gene_body	7.41006e-37	1.26988	1.3906e-12	0.170108	pp
cg12809365	MSC	Gene_body	7.41006e-37	1.26988	2.04275e-20	0.137669	pp
cg06269753	MSC	Gene_body	7.41006e-37	1.26988	9.679e-36	0.326353	pp
cg11862940	MSC	Gene_body	7.41006e-37	1.26988	1.29719e-10	0.119057	pp
cg23695898	MSC	Gene_body	7.41006e-37	1.26988	2.25775e-18	0.170659	pp
cg19032646	MSC	Gene_body	7.41006e-37	1.26988	2.81098e-10	0.131043	pp
cg06445348	ILDR2	Gene_body	4.95863e-36	1.44513	1.12652e-07	0.156212	pp
cg09052537	ILDR2	Gene_body	4.95863e-36	1.44513	3.48903e-08	0.111965	pp
cg09259179	ILDR2	Gene_body	4.95863e-36	1.44513	5.9129e-07	0.100347	pp
cg10769844	EPHB3	Gene_body	1.80373e-35	1.3022	2.48834e-13	0.142129	pp
cg27257822	EPHB3	Gene_body	1.80373e-35	1.3022	3.88695e-11	0.105338	pp
cg13735557	EPHB3	Gene_body	1.80373e-35	1.3022	2.56812e-14	0.204502	pp
cg15334250	EPHB3	Gene_body	1.80373e-35	1.3022	3.51098e-08	0.13348	pp
cg19161330	EPHB3	Gene_body	1.80373e-35	1.3022	3.46452e-12	0.177042	pp
cg18990407	EPHB3	Gene_body	1.80373e-35	1.3022	4.10306e-13	0.189222	pp
cg18698032	EPHB3	Gene_body	1.80373e-35	1.3022	2.02236e-15	0.160801	pp
cg15687780	EPHB3	Gene_body	1.80373e-35	1.3022	5.47058e-15	0.12248	pp
cg01832737	PDE10A	Gene_body	1.96768e-35	1.31262	3.07134e-13	0.168675	pp
cg01269620	PDE10A	Gene_body	1.96768e-35	1.31262	8.49216e-20	0.238713	pp
cg21429087	PDE10A	Gene_body	1.96768e-35	1.31262	1.21897e-13	0.199045	pp
cg08483376	EVX1	Gene_body	5.01865e-35	2.78796	3.31887e-08	0.124542	pp
cg01357429	EVX1	Gene_body	5.01865e-35	2.78796	1.53107e-05	0.105584	pp
cg22964918	EVX1	Gene_body	5.01865e-35	2.78796	1.99009e-11	0.153095	pp
cg08310581	ARHGEF4	Gene_body	6.66413e-35	2.03805	1.03237e-15	0.119929	pp
cg20794334	ARHGEF4	Gene_body	6.66413e-35	2.03805	1.94459e-19	0.118506	pp
cg11723713	ARHGEF4	Gene_body	6.66413e-35	2.03805	1.60649e-31	0.252171	pp
cg13803013	ARHGEF4	Gene_body	6.66413e-35	2.03805	1.03383e-08	0.104826	pp
cg23123222	ARHGEF4	Gene_body	6.66413e-35	2.03805	7.21464e-07	0.100712	pp
cg26382586	ARHGEF4	Gene_body	6.66413e-35	2.03805	2.91902e-24	0.155389	pp
cg22061831	ARHGEF4	Gene_body	6.66413e-35	2.03805	1.30506e-36	0.235407	pp
cg10004780	ARHGEF4	Gene_body	6.66413e-35	2.03805	4.26458e-29	0.258769	pp
cg25464702	ARHGEF4	Gene_body	6.66413e-35	2.03805	4.58927e-17	0.12596	pp
cg13024709	ARHGEF4	Gene_body	6.66413e-35	2.03805	1.44204e-11	0.173971	pp
cg26820055	ARHGEF4	Gene_body	6.66413e-35	2.03805	1.8106e-29	0.240595	pp
cg22572908	ARHGEF4	Gene_body	6.66413e-35	2.03805	2.22145e-28	0.230937	pp
cg16850254	ARHGEF4	Gene_body	6.66413e-35	2.03805	2.99101e-17	0.180665	pp
cg27281836	FOLH1	Gene_body	1.40867e-34	1.33066	1.00006e-09	0.164557	pp
cg17862152	PPFIA4	Gene_body	1.76498e-34	1.49768	1.43507e-16	0.181701	pp
cg09396704	PPFIA4	Gene_body	1.76498e-34	1.49768	4.51473e-17	0.155703	pp
cg14640592	PPFIA4	Gene_body	1.76498e-34	1.49768	7.70997e-22	0.167953	pp
cg15378138	ME1	Gene_body	1.40092e-33	1.0585	3.21217e-21	0.111502	pp
cg01061053	ME1	Gene_body	1.40092e-33	1.0585	1.67673e-07	0.113047	pp
cg15672437	F7	Gene_body	1.50306e-33	2.31058	5.05896e-36	0.25481	pp
cg03338754	F7	Gene_body	1.50306e-33	2.31058	8.50324e-20	0.202047	pp
cg26593267	F7	Gene_body	1.50306e-33	2.31058	1.35594e-33	0.338843	pp
cg20689135	F7	Gene_body	1.50306e-33	2.31058	1.00799e-27	0.176445	pp
cg18600540	F7	Gene_body	1.50306e-33	2.31058	2.47994e-42	0.333203	pp
cg07472704	F7	Gene_body	1.50306e-33	2.31058	3.16309e-09	0.103733	pp
cg01279353	ALPK2	Gene_body	3.55491e-33	1.78801	1.52229e-19	0.142677	pp
cg27086573	SYN3	Gene_body	4.48144e-33	2.55874	3.11577e-09	0.107184	pp
cg03875348	SYN3	Gene_body	4.48144e-33	2.55874	7.60471e-08	0.106192	pp
cg06931179	NTM	Gene_body	5.78289e-33	1.64702	1.67713e-14	0.1122	pp
cg11473001	NTM	Gene_body	5.78289e-33	1.64702	6.80291e-18	0.110401	pp
cg06874656	NTM	Gene_body	5.78289e-33	1.64702	1.90435e-19	0.198637	pp
cg26918812	NTM	Gene_body	5.78289e-33	1.64702	3.1469e-24	0.213067	pp
cg15585794	NTM	Gene_body	5.78289e-33	1.64702	2.41716e-17	0.192106	pp
cg17683427	NTM	Gene_body	5.78289e-33	1.64702	4.66351e-19	0.201742	pp
cg01803766	NTM	Gene_body	5.78289e-33	1.64702	5.01396e-12	0.124395	pp
cg24284973	NTM	Gene_body	5.78289e-33	1.64702	1.8571e-23	0.211278	pp
cg11358689	NTM	Gene_body	5.78289e-33	1.64702	5.00813e-21	0.171052	pp
cg19717586	NTM	Gene_body	5.78289e-33	1.64702	7.41562e-24	0.165412	pp
cg20881910	NTM	Gene_body	5.78289e-33	1.64702	1.72856e-19	0.207126	pp
cg23699196	NTM	Gene_body	5.78289e-33	1.64702	6.41899e-22	0.220327	pp
cg15617814	NTM	Gene_body	5.78289e-33	1.64702	4.17095e-23	0.170758	pp
cg23375384	NTM	Gene_body	5.78289e-33	1.64702	3.67123e-08	0.115807	pp
cg17781668	PLCB4	Gene_body	1.04463e-32	1.41522	5.75067e-08	0.10269	pp
cg05353702	LINC00114	Gene_body	1.70653e-32	1.77118	3.93049e-16	0.165415	pp
cg18240433	LGR6	Gene_body	2.25457e-32	1.78235	1.50884e-10	0.132152	pp
cg25408991	IGFBP5	Gene_body	6.20504e-32	1.5288	1.16062e-07	0.132402	pp
cg09462445	IGFBP5	Gene_body	6.20504e-32	1.5288	4.71349e-07	0.124653	pp
cg22082015	NR1D1	Gene_body	6.63507e-31	1.07687	1.20878e-18	0.110436	pp
cg01341751	NR1D1	Gene_body	6.63507e-31	1.07687	1.80948e-18	0.111099	pp
cg11340198	TNFSF4	Gene_body	6.95557e-31	1.13444	3.69997e-11	0.125684	pp
cg10245879	NPTX2	Gene_body	1.87771e-30	2.63644	5.47342e-08	0.119316	pp
cg19535609	LRRC43	Gene_body	6.72942e-30	1.65275	4.78991e-13	0.110133	pp
cg26305896	DNASE1L2	Gene_body	9.85163e-30	1.15366	2.09988e-08	0.107788	pp
cg09219877	DNASE1L2	Gene_body	9.85163e-30	1.15366	5.25155e-11	0.143196	pp
cg12423667	DNASE1L2	Gene_body	9.85163e-30	1.15366	1.33423e-09	0.125574	pp
cg06235653	DNASE1L2	Gene_body	9.85163e-30	1.15366	1.49341e-08	0.141994	pp
cg17300750	DNASE1L2	Gene_body	9.85163e-30	1.15366	6.55695e-11	0.120289	pp
cg26415566	DNASE1L2	Gene_body	9.85163e-30	1.15366	3.48152e-10	0.108173	pp
cg15011409	ICAM5	Gene_body	4.71509e-29	1.50372	1.02687e-08	0.107621	pp
cg13544006	FER1L4	Gene_body	6.62244e-29	1.24172	2.10629e-09	0.135732	pp
cg22289434	FER1L4	Gene_body	6.62244e-29	1.24172	2.50741e-30	0.307998	pp
cg11898209	FER1L4	Gene_body	6.62244e-29	1.24172	9.70564e-28	0.17172	pp
cg17880014	DYSF	Gene_body	8.17081e-29	1.0896	2.43601e-15	0.158061	pp
cg22123195	CASC8	Gene_body	3.52802e-28	1.98769	5.80369e-19	0.220723	pp
cg09983301	ANTXR1	Gene_body	6.34495e-28	1.26804	2.60564e-08	0.128206	pp
cg11047325	SOCS3	Gene_body	8.02855e-28	1.55452	1.46969e-25	0.236113	pp
cg13343932	SOCS3	Gene_body	8.02855e-28	1.55452	1.79127e-21	0.193852	pp
cg10508317	SOCS3	Gene_body	8.02855e-28	1.55452	1.28871e-16	0.238116	pp
cg03733219	SPRED3	Gene_body	8.40702e-28	1.48376	1.70511e-15	0.158972	pp
cg23874437	SPRED3	Gene_body	8.40702e-28	1.48376	1.80861e-15	0.148178	pp
cg14542583	SPRED3	Gene_body	8.40702e-28	1.48376	2.64232e-12	0.139782	pp
cg26254045	SPRED3	Gene_body	8.40702e-28	1.48376	2.35101e-11	0.124888	pp
cg27549878	SPRED3	Gene_body	8.40702e-28	1.48376	9.43185e-11	0.157248	pp
cg14239515	SPRED3	Gene_body	8.40702e-28	1.48376	2.53291e-07	0.104384	pp
cg26494929	KREMEN2	Gene_body	1.21883e-27	1.57062	2.84555e-07	0.123619	pp
cg27335924	CD70	Gene_body	1.96746e-27	1.76594	6.57502e-07	0.105947	pp
cg12157344	GLT1D1	Gene_body	9.83562e-27	1.59717	4.1983e-06	0.105694	pp
cg25823837	GLT1D1	Gene_body	9.83562e-27	1.59717	4.54523e-18	0.198814	pp
cg26542218	GLT1D1	Gene_body	9.83562e-27	1.59717	1.02049e-07	0.142365	pp
cg11877382	GLT1D1	Gene_body	9.83562e-27	1.59717	1.17655e-09	0.111429	pp
cg16025847	GLT1D1	Gene_body	9.83562e-27	1.59717	1.71312e-23	0.20309	pp
cg27542454	HNRNPA1P10	Gene_body	3.4e-26	1.132	4.9735e-07	0.103109	pp
cg13753585	HNRNPA1P10	Gene_body	3.4e-26	1.132	4.35778e-07	0.114391	pp
cg07072366	LPL	Gene_body	5.73648e-26	1.49424	7.34235e-07	0.10406	pp
cg02915259	FGGY	Gene_body	8.35226e-26	1.01644	2.82939e-11	0.102235	pp
cg17786287	FGGY	Gene_body	8.35226e-26	1.01644	1.55386e-13	0.123575	pp
cg23670353	FGGY	Gene_body	8.35226e-26	1.01644	2.64282e-17	0.173664	pp
cg22904737	SRCIN1	Gene_body	7.43841e-25	1.21235	9.28559e-21	0.181631	pp
cg02696327	CBLN1	Gene_body	1.30667e-24	2.04799	1.09958e-15	0.177499	pp
cg04438525	CBLN1	Gene_body	1.30667e-24	2.04799	1.3986e-11	0.128943	pp
cg06919440	CBLN1	Gene_body	1.30667e-24	2.04799	2.52528e-18	0.223904	pp
cg14995157	AMBP	Gene_body	1.31719e-24	1.52716	1.95245e-13	0.115635	pp
cg09870568	ESYT3	Gene_body	2.59278e-24	1.59207	3.25471e-09	0.105873	pp
cg16592121	BNIP3	Gene_body	3.63022e-24	1.25241	1.356e-10	0.143483	pp
cg22473973	BNIP3	Gene_body	3.63022e-24	1.25241	5.88749e-07	0.114073	pp
cg06082745	BNIP3	Gene_body	3.63022e-24	1.25241	5.31973e-11	0.195128	pp
cg04274487	RAB31	Gene_body	5.18878e-24	1.01446	8.46569e-07	0.105829	pp
cg24073466	PHYHIPL	Gene_body	1.33097e-23	2.52991	2.57403e-09	0.159959	pp
cg24761366	PHYHIPL	Gene_body	1.33097e-23	2.52991	5.98129e-09	0.1266	pp
cg01037890	PHYHIPL	Gene_body	1.33097e-23	2.52991	3.51713e-07	0.140268	pp
cg11854372	NCS1	Gene_body	4.92241e-23	1.02368	1.1596e-17	0.104959	pp
cg14408173	CLIC3	Gene_body	5.4931e-23	1.24258	7.6109e-10	0.123049	pp
cg26919378	SCARF2	Gene_body	1.18389e-22	1.13667	2.67538e-07	0.103313	pp
cg21299458	SCARF2	Gene_body	1.18389e-22	1.13667	4.96629e-15	0.104528	pp
cg14703829	SCARF2	Gene_body	1.18389e-22	1.13667	1.67646e-13	0.135162	pp
cg15149095	SYT14	Gene_body	2.54668e-22	1.69767	2.18471e-21	0.139252	pp
cg10567964	KLHDC8A	Gene_body	3.41488e-22	1.04343	2.51489e-15	0.132462	pp
cg26224671	TNFSF11	Gene_body	3.49504e-22	1.12809	4.43019e-13	0.251541	pp
cg24534742	TNFSF11	Gene_body	3.49504e-22	1.12809	2.54705e-14	0.236451	pp
cg13975523	TNFSF11	Gene_body	3.49504e-22	1.12809	2.98062e-22	0.28628	pp
cg00880018	TNFSF11	Gene_body	3.49504e-22	1.12809	2.43305e-15	0.246049	pp
cg24115264	TNFSF11	Gene_body	3.49504e-22	1.12809	5.48164e-16	0.207287	pp
cg15990629	BCAT1	Gene_body	1.40351e-21	1.36155	9.25606e-19	0.126743	pp
cg15341071	BCAT1	Gene_body	1.40351e-21	1.36155	4.94514e-09	0.13587	pp
cg05197760	BCAT1	Gene_body	1.40351e-21	1.36155	1.3775e-14	0.172177	pp
cg08724310	BCAT1	Gene_body	1.40351e-21	1.36155	3.2885e-12	0.137164	pp
cg08598454	BCAT1	Gene_body	1.40351e-21	1.36155	8.57563e-21	0.157532	pp
cg02585702	BCAT1	Gene_body	1.40351e-21	1.36155	3.03479e-12	0.114181	pp
cg20399616	BCAT1	Gene_body	1.40351e-21	1.36155	2.8647e-18	0.124655	pp
cg08980987	BCAT1	Gene_body	1.40351e-21	1.36155	1.6754e-20	0.178801	pp
cg15096563	BCAT1	Gene_body	1.40351e-21	1.36155	6.15128e-10	0.129211	pp
cg13980808	BCAT1	Gene_body	1.40351e-21	1.36155	1.08584e-20	0.301489	pp
cg09361735	RASL11B	Gene_body	2.6895e-21	1.2195	1.79227e-13	0.168354	pp
cg16770799	ITGA5	Gene_body	3.24605e-21	1.1911	2.38518e-07	0.124799	pp
cg11616651	AMH	Gene_body	4.67716e-21	1.86033	6.24711e-11	0.173124	pp
cg12534008	AMH	Gene_body	4.67716e-21	1.86033	1.16398e-10	0.139134	pp
cg11325997	AMH	Gene_body	4.67716e-21	1.86033	6.69427e-07	0.103785	pp
cg26659805	AMH	Gene_body	4.67716e-21	1.86033	2.12419e-05	0.104847	pp
cg00299047	AMH	Gene_body	4.67716e-21	1.86033	2.12978e-15	0.179	pp
cg08219213	PPP4R4	Gene_body	5.03781e-21	1.66584	2.68822e-05	0.103719	pp
cg22528729	MMP2	Gene_body	1.8232e-20	1.14145	2.89808e-10	0.154075	pp
cg09350341	MMP2	Gene_body	1.8232e-20	1.14145	9.30606e-07	0.126042	pp
cg07582157	MMP2	Gene_body	1.8232e-20	1.14145	4.53507e-10	0.151081	pp
cg24915632	ALDH1A2	Gene_body	6.2724e-20	1.95227	7.86654e-06	0.101816	pp
cg11373423	SNCAIP	Gene_body	9.69871e-20	1.31658	2.81052e-15	0.187075	pp
cg05138949	IL17RD	Gene_body	1.5215e-19	1.03409	4.00821e-10	0.109325	pp
cg18024479	TFPI2	Gene_body	1.74314e-19	2.0123	1.78963e-14	0.191381	pp
cg22799321	TFPI2	Gene_body	1.74314e-19	2.0123	5.55972e-24	0.286581	pp
cg19784477	TFPI2	Gene_body	1.74314e-19	2.0123	3.96307e-30	0.358864	pp
cg23141855	TFPI2	Gene_body	1.74314e-19	2.0123	1.7715e-32	0.281235	pp
cg19849093	GALNT14	Gene_body	9.9865e-19	1.917	3.12227e-12	0.207363	pp
cg22513591	GALNT14	Gene_body	9.9865e-19	1.917	1.41009e-13	0.181903	pp
cg21583226	GALNT14	Gene_body	9.9865e-19	1.917	2.5616e-22	0.291945	pp
cg14394550	EGR3	Gene_body	2.63369e-18	1.33397	2.11891e-06	0.101606	pp
cg03127416	EGR3	Gene_body	2.63369e-18	1.33397	5.70744e-20	0.201565	pp
cg01104047	SPOCK1	Gene_body	3.79895e-18	1.4685	2.02588e-22	0.212057	pp
cg04092777	ATP6V1G2-DDX39B	Gene_body	1.05557e-17	1.33928	1.37687e-10	0.161178	pp
cg22341310	ZNF541	Gene_body	1.29457e-17	1.51703	5.37841e-13	0.118848	pp
cg22987353	C3orf80	Gene_body	7.34217e-17	1.09876	3.1014e-09	0.149236	pp
cg02152739	C3orf80	Gene_body	7.34217e-17	1.09876	4.5278e-09	0.120013	pp
cg07627706	C3orf80	Gene_body	7.34217e-17	1.09876	2.34294e-07	0.103126	pp
cg19083459	PTHLH	Gene_body	1.04555e-16	1.15729	8.11884e-11	0.198139	pp
cg24624406	PTHLH	Gene_body	1.04555e-16	1.15729	2.37878e-06	0.104521	pp
cg23926670	PTHLH	Gene_body	1.04555e-16	1.15729	9.01142e-07	0.121459	pp
cg02286715	PPP2R2C	Gene_body	1.12878e-16	1.68183	1.02964e-20	0.161444	pp
cg02639927	ST6GALNAC5	Gene_body	1.29799e-16	1.12797	1.0322e-10	0.135798	pp
cg18380175	ST6GALNAC5	Gene_body	1.29799e-16	1.12797	1.22201e-27	0.19107	pp
cg00294096	ST6GALNAC5	Gene_body	1.29799e-16	1.12797	5.96592e-10	0.102925	pp
cg25272065	ST6GALNAC5	Gene_body	1.29799e-16	1.12797	4.12558e-10	0.112512	pp
cg25306611	ST6GALNAC5	Gene_body	1.29799e-16	1.12797	1.35912e-24	0.185623	pp
cg23243867	ST6GALNAC5	Gene_body	1.29799e-16	1.12797	2.01166e-28	0.186202	pp
cg21961707	ST6GALNAC5	Gene_body	1.29799e-16	1.12797	4.50793e-19	0.193836	pp
cg08431563	ST6GALNAC5	Gene_body	1.29799e-16	1.12797	1.30952e-24	0.233777	pp
cg23231420	ST6GALNAC5	Gene_body	1.29799e-16	1.12797	1.90675e-24	0.17882	pp
cg24594997	RBP1	Gene_body	2.27583e-16	1.00062	2.53423e-16	0.217266	pp
cg12497564	RBP1	Gene_body	2.27583e-16	1.00062	1.163e-11	0.175052	pp
cg12920180	COCH	Gene_body	1.06431e-15	1.05036	1.28624e-06	0.100661	pp
cg03650119	GJC2	Gene_body	8.55122e-15	1.06648	4.22173e-22	0.105226	pp
cg09257635	GJC2	Gene_body	8.55122e-15	1.06648	2.3807e-25	0.140023	pp
cg22496809	TBX18	Gene_body	1.55768e-13	1.26494	7.84647e-19	0.166605	pp
cg14205822	TBX18	Gene_body	1.55768e-13	1.26494	1.39036e-11	0.125234	pp
cg06733419	TBX18	Gene_body	1.55768e-13	1.26494	2.08972e-19	0.227176	pp
cg06635392	TBX18	Gene_body	1.55768e-13	1.26494	2.12178e-18	0.204986	pp
cg09988118	TBX18	Gene_body	1.55768e-13	1.26494	8.87482e-15	0.184024	pp
cg23152772	FIBCD1	Gene_body	3.70995e-13	1.4377	2.3321e-11	0.115381	pp
cg05484788	PHACTR3	Gene_body	3.84168e-13	1.07617	2.39232e-21	0.24016	pp
cg08675717	PHACTR3	Gene_body	3.84168e-13	1.07617	4.30896e-20	0.238639	pp
cg06636195	EDAR	Gene_body	5.13042e-13	1.09746	1.51768e-09	0.126819	pp
cg27086028	SHANK1	Gene_body	8.29541e-13	1.18553	2.14492e-15	0.100652	pp
cg01427575	SHANK1	Gene_body	8.29541e-13	1.18553	5.5908e-20	0.169316	pp
cg08447324	SHANK1	Gene_body	8.29541e-13	1.18553	7.40234e-13	0.196776	pp
cg18411150	SHANK1	Gene_body	8.29541e-13	1.18553	1.76757e-08	0.100384	pp
cg10286380	SHANK1	Gene_body	8.29541e-13	1.18553	9.23682e-19	0.148997	pp
cg17525428	SHANK1	Gene_body	8.29541e-13	1.18553	1.5407e-14	0.17832	pp
cg06936631	SHANK1	Gene_body	8.29541e-13	1.18553	6.09455e-16	0.151588	pp
cg00774550	SHANK1	Gene_body	8.29541e-13	1.18553	8.26946e-19	0.17158	pp
cg04005969	SHANK1	Gene_body	8.29541e-13	1.18553	1.56029e-22	0.208344	pp
cg15987885	NMNAT2	Gene_body	1.5936e-11	1.21723	2.49828e-07	0.109094	pp
cg16183361	NMNAT2	Gene_body	1.5936e-11	1.21723	1.3371e-18	0.271991	pp
cg08244866	NMNAT2	Gene_body	1.5936e-11	1.21723	2.85152e-14	0.129884	pp
cg22513924	NMNAT2	Gene_body	1.5936e-11	1.21723	1.57417e-09	0.10676	pp
cg14346873	EBF2	Gene_body	8.68011e-11	1.38838	3.49672e-08	0.142073	pp
cg16749235	EBF2	Gene_body	8.68011e-11	1.38838	4.95667e-07	0.134223	pp
cg22280475	EBF2	Gene_body	8.68011e-11	1.38838	2.41634e-08	0.13318	pp
cg01658960	GALNT9	Gene_body	1.64942e-09	1.22292	3.0359e-07	0.106966	pp
cg15128141	GALNT9	Gene_body	1.64942e-09	1.22292	2.88728e-05	0.102508	pp
cg18117367	PCDHA4	Gene_body	1.69189e-09	1.20296	7.35794e-11	0.169202	pp
cg12629325	PCDHA4	Gene_body	1.69189e-09	1.20296	4.80364e-12	0.168182	pp
cg12629325	PCDHA11	Gene_body	7.81006e-08	1.1972	4.80364e-12	0.168182	pp
cg14214969	PCDHA4	Gene_body	1.69189e-09	1.20296	4.77214e-10	0.134544	pp
cg14214969	PCDHA11	Gene_body	7.81006e-08	1.1972	4.77214e-10	0.134544	pp
cg22875345	PCDHA4	Gene_body	1.69189e-09	1.20296	2.54085e-07	0.119772	pp
cg22875345	PCDHA11	Gene_body	7.81006e-08	1.1972	2.54085e-07	0.119772	pp
cg05106058	GALNTL6	Gene_body	2.18894e-09	1.24701	6.73399e-13	0.106103	pp
cg11052958	DNAH11	Gene_body	3.21679e-08	1.18965	5.7127e-15	0.233151	pp
cg23045935	DNAH11	Gene_body	3.21679e-08	1.18965	2.16361e-12	0.208818	pp
cg03697024	DNAH11	Gene_body	3.21679e-08	1.18965	3.87028e-09	0.159973	pp
cg23693781	FABP3	Gene_body	4.31797e-08	1.03475	4.52173e-22	0.124152	pp
cg03711016	SHISA9	Gene_body	2.33375e-05	1.01548	1.83945e-10	0.181532	pp
cg21940313	ETV4	Gene_body	0	4.73117	2.44934e-16		pn
cg08111748	AJUBA	Gene_body	0	2.76399	2.3689e-28		pn
cg01296910	CDH3	Gene_body	7.244e-320	5.51659	5.85804e-16		pn
cg08847476	SLC6A6	Gene_body	4.51092e-299	2.56259	2.30803e-23		pn
cg14029723	SLC6A6	Gene_body	4.51092e-299	2.56259	2.65515e-13		pn
cg05971486	SLC6A6	Gene_body	4.51092e-299	2.56259	1.15101e-12		pn
cg25330387	CLDN1	Gene_body	1.80008e-298	4.82737	1.20946e-28		pn
cg05173728	MTHFD1L	Gene_body	5.50772e-288	2.32383	5.63935e-17		pn
cg10133829	MTHFD1L	Gene_body	5.50772e-288	2.32383	8.52157e-08		pn
cg10303286	MTHFD1L	Gene_body	5.50772e-288	2.32383	3.28316e-12		pn
cg01510688	MTHFD1L	Gene_body	5.50772e-288	2.32383	7.24546e-20		pn
cg12947132	MTHFD1L	Gene_body	5.50772e-288	2.32383	3.42098e-24		pn
cg12627901	MTHFD1L	Gene_body	5.50772e-288	2.32383	5.81272e-23		pn
cg07945582	NFE2L3	Gene_body	8.28479e-281	2.62737	2.7156e-18		pn
cg12510708	NFE2L3	Gene_body	8.28479e-281	2.62737	3.35924e-23		pn
cg06838405	NFE2L3	Gene_body	8.28479e-281	2.62737	3.55968e-18		pn
cg24424745	NFE2L3	Gene_body	8.28479e-281	2.62737	3.9527e-18		pn
cg04985144	SPTBN2	Gene_body	6.63143e-278	2.83149	1.58624e-10		pn
cg19442676	TMEM132A	Gene_body	3.39252e-262	2.72199	7.37805e-14		pn
cg14726117	CBX2	Gene_body	7.87696e-262	3.66688	1.22607e-13		pn
cg15403942	CBX2	Gene_body	7.87696e-262	3.66688	6.63009e-08		pn
cg12922492	INHBA	Gene_body	3.07842e-261	5.88252	9.26857e-13		pn
cg18676273	INHBA	Gene_body	3.07842e-261	5.88252	4.29591e-10		pn
cg22116492	MET	Gene_body	5.30721e-246	2.07954	2.57247e-11		pn
cg12723862	MET	Gene_body	5.30721e-246	2.07954	5.96868e-10		pn
cg01504356	KIAA0895	Gene_body	5.07127e-89	1.60679	1.22087e-19		pn
cg02206935	ANLN	Gene_body	8.59e-244	2.34887	1.91327e-22		pn
cg03537236	KIAA0895	Gene_body	5.07127e-89	1.60679	4.65961e-10		pn
cg00992687	ESM1	Gene_body	7.54236e-238	5.94293	9.50987e-25		pn
cg09452568	ESM1	Gene_body	7.54236e-238	5.94293	1.09827e-18		pn
cg03919488	PPM1H	Gene_body	9.57082e-234	2.08605	1.55717e-33		pn
cg18758923	PPM1H	Gene_body	9.57082e-234	2.08605	4.35308e-14		pn
cg06208382	PPM1H	Gene_body	9.57082e-234	2.08605	1.14973e-15		pn
cg12004527	PPM1H	Gene_body	9.57082e-234	2.08605	3.86992e-19		pn
cg03204168	PPM1H	Gene_body	9.57082e-234	2.08605	8.28636e-49		pn
cg26812725	ENC1	Gene_body	1.51248e-232	1.86722	2.74316e-10		pn
cg16283196	ENC1	Gene_body	1.51248e-232	1.86722	1.08868e-22		pn
cg05255287	ENC1	Gene_body	1.51248e-232	1.86722	1.75537e-22		pn
cg09534195	SLC39A10	Gene_body	1.31356e-211	1.5536	8.7041e-10		pn
cg01848464	STRIP2	Gene_body	7.72718e-210	3.1666	5.31221e-32		pn
cg02902102	GRIN2D	Gene_body	6.76588e-209	4.2615	6.10839e-25		pn
cg13074173	RHPN1	Gene_body	1.03593e-206	2.18114	4.23161e-17		pn
cg18123581	RIPK2	Gene_body	1.11527e-204	1.70097	4.99234e-11		pn
cg23632791	RIPK2	Gene_body	1.11527e-204	1.70097	2.90533e-06		pn
cg16867255	KRT80	Gene_body	3.35528e-201	6.49248	2.96982e-25		pn
cg01539206	ADAMTS12	Gene_body	9.5862e-195	3.57566	1.5909e-13		pn
cg14103643	ADAMTS12	Gene_body	9.5862e-195	3.57566	6.92679e-07		pn
cg12917072	ADAMTS12	Gene_body	9.5862e-195	3.57566	4.99627e-13		pn
cg23359363	ADAMTS12	Gene_body	9.5862e-195	3.57566	9.21988e-27		pn
cg05950015	ADAMTS12	Gene_body	9.5862e-195	3.57566	8.05295e-28		pn
cg09521689	ADAMTS12	Gene_body	9.5862e-195	3.57566	7.18998e-07		pn
cg27410158	ADAMTS12	Gene_body	9.5862e-195	3.57566	4.17032e-15		pn
cg06448603	ADAMTS12	Gene_body	9.5862e-195	3.57566	5.09968e-13		pn
cg16524353	ADAMTS12	Gene_body	9.5862e-195	3.57566	4.51924e-19		pn
cg06129705	ADAMTS12	Gene_body	9.5862e-195	3.57566	1.90971e-22		pn
cg08160496	ADAMTS12	Gene_body	9.5862e-195	3.57566	8.33725e-16		pn
cg19712474	ADAMTS12	Gene_body	9.5862e-195	3.57566	7.44589e-23		pn
cg10627511	ADAMTS12	Gene_body	9.5862e-195	3.57566	9.90864e-11		pn
cg15833353	ADAMTS12	Gene_body	9.5862e-195	3.57566	1.75938e-27		pn
cg25289604	ADAMTS12	Gene_body	9.5862e-195	3.57566	2.66314e-17		pn
cg26077446	ADAMTS12	Gene_body	9.5862e-195	3.57566	1.74889e-07		pn
cg09625195	ADAMTS12	Gene_body	9.5862e-195	3.57566	1.88113e-09		pn
cg06893139	ADAMTS12	Gene_body	9.5862e-195	3.57566	3.01026e-09		pn
cg26845346	ADAMTS12	Gene_body	9.5862e-195	3.57566	1.06882e-15		pn
cg05077768	ADAMTS12	Gene_body	9.5862e-195	3.57566	2.24193e-09		pn
cg07761221	ADAMTS12	Gene_body	9.5862e-195	3.57566	4.06087e-14		pn
cg22781510	ADAMTS12	Gene_body	9.5862e-195	3.57566	2.83211e-22		pn
cg21620879	ADAMTS12	Gene_body	9.5862e-195	3.57566	1.11525e-08		pn
cg09711053	ADAMTS12	Gene_body	9.5862e-195	3.57566	1.40782e-17		pn
cg17507513	ADAMTS12	Gene_body	9.5862e-195	3.57566	3.37372e-16		pn
cg08952427	ADAMTS12	Gene_body	9.5862e-195	3.57566	3.20604e-18		pn
cg14827469	ADAMTS12	Gene_body	9.5862e-195	3.57566	1.30383e-11		pn
cg12531709	ADAMTS12	Gene_body	9.5862e-195	3.57566	1.37724e-14		pn
cg06186927	ADAMTS12	Gene_body	9.5862e-195	3.57566	1.51648e-12		pn
cg23615434	ADAMTS12	Gene_body	9.5862e-195	3.57566	2.26346e-12		pn
cg21108188	ADAMTS12	Gene_body	9.5862e-195	3.57566	3.33743e-16		pn
cg03592903	ADAMTS12	Gene_body	9.5862e-195	3.57566	2.13241e-17		pn
cg24777564	ADAMTS12	Gene_body	9.5862e-195	3.57566	3.35955e-13		pn
cg21834001	PLXNA1	Gene_body	2.02482e-190	1.48738	7.49016e-08		pn
cg08526705	MYC	Gene_body	7.95849e-189	2.15331	1.21938e-27		pn
cg00163372	MYC	Gene_body	7.95849e-189	2.15331	1.44415e-21		pn
cg06291968	PAQR4	Gene_body	1.97141e-185	1.98704	1.12868e-10		pn
cg03850117	SLC7A5	Gene_body	7.85016e-185	3.00882	2.15953e-21		pn
cg13387211	KIAA1549	Gene_body	1.09359e-180	2.1319	1.4506e-36		pn
cg17968946	KIAA1549	Gene_body	1.09359e-180	2.1319	1.09735e-14		pn
cg09176736	CDC25B	Gene_body	6.31846e-179	2.2641	3.23372e-16		pn
cg22770295	CDC25B	Gene_body	6.31846e-179	2.2641	4.48198e-13		pn
cg13615285	CDC25B	Gene_body	6.31846e-179	2.2641	6.26036e-14		pn
cg18308510	TKT	Gene_body	6.39111e-179	1.38189	3.36845e-12		pn
cg04731384	DBNDD1	Gene_body	4.75913e-178	2.78208	4.08475e-15		pn
cg26273312	CMSS1	Gene_body	1.81477e-176	1.69866	7.08394e-20		pn
cg04521697	CMSS1	Gene_body	1.81477e-176	1.69866	1.00093e-19		pn
cg05769891	ATP11A	Gene_body	1.47959e-175	2.05319	4.10858e-18		pn
cg06412030	ATP11A	Gene_body	1.47959e-175	2.05319	1.88223e-09		pn
cg03417294	ATP11A	Gene_body	1.47959e-175	2.05319	4.73662e-10		pn
cg01025720	ATP11A	Gene_body	1.47959e-175	2.05319	3.51256e-09		pn
cg03785165	ATP11A	Gene_body	1.47959e-175	2.05319	3.08064e-13		pn
cg14845609	ATP11A	Gene_body	1.47959e-175	2.05319	1.87385e-11		pn
cg26516898	ATP11A	Gene_body	1.47959e-175	2.05319	1.46654e-11		pn
cg20672592	COL11A1	Gene_body	4.47269e-171	6.16663	7.32835e-21		pn
cg03054586	COL11A1	Gene_body	4.47269e-171	6.16663	1.77652e-10		pn
cg09928046	COL11A1	Gene_body	4.47269e-171	6.16663	1.67946e-17		pn
cg19147390	UHRF1	Gene_body	1.87934e-170	1.98942	1.00604e-08		pn
cg01619846	UHRF1	Gene_body	1.87934e-170	1.98942	5.16419e-07		pn
cg16744911	SCD	Gene_body	2.65688e-170	2.61885	1.59359e-20		pn
cg17578309	TBC1D16	Gene_body	6.59338e-164	1.31519	1.67633e-08		pn
cg24904739	TBC1D16	Gene_body	6.59338e-164	1.31519	1.06756e-19		pn
cg04853543	TBC1D16	Gene_body	6.59338e-164	1.31519	3.95707e-15		pn
cg04032453	TBC1D16	Gene_body	6.59338e-164	1.31519	2.57337e-13		pn
cg02238387	TBC1D16	Gene_body	6.59338e-164	1.31519	5.65521e-09		pn
cg15377933	TBC1D16	Gene_body	6.59338e-164	1.31519	2.74952e-20		pn
cg21303745	TBC1D16	Gene_body	6.59338e-164	1.31519	5.91913e-16		pn
cg26882224	ACAN	Gene_body	7.96943e-164	3.99203	6.44323e-16		pn
cg12497142	ACAN	Gene_body	7.96943e-164	3.99203	4.79401e-10		pn
cg04886934	ACAN	Gene_body	7.96943e-164	3.99203	7.65747e-12		pn
cg01240662	ATAD2	Gene_body	1.69144e-163	1.75967	2.32941e-06		pn
cg27657123	ATAD2	Gene_body	1.69144e-163	1.75967	4.50474e-11		pn
cg22487817	ATAD2	Gene_body	1.69144e-163	1.75967	1.13531e-09		pn
cg25832746	SNTB1	Gene_body	2.0101e-163	1.66784	1.16055e-10		pn
cg14646451	SNTB1	Gene_body	2.0101e-163	1.66784	7.34685e-14		pn
cg23948736	SNTB1	Gene_body	2.0101e-163	1.66784	1.94601e-11		pn
cg22388096	SNTB1	Gene_body	2.0101e-163	1.66784	1.73831e-08		pn
cg08731171	SNTB1	Gene_body	2.0101e-163	1.66784	2.79879e-10		pn
cg08781639	SNTB1	Gene_body	2.0101e-163	1.66784	1.74533e-19		pn
cg04714466	SULT2B1	Gene_body	3.22714e-162	3.29485	2.39729e-19		pn
cg03128029	NOP58	Gene_body	3.25917e-162	1.17057	1.68108e-14		pn
cg05348436	QSOX2	Gene_body	3.37626e-159	1.09036	3.3074e-22		pn
cg23055481	QSOX2	Gene_body	3.37626e-159	1.09036	2.21008e-16		pn
cg10873016	QSOX2	Gene_body	3.37626e-159	1.09036	5.02793e-12		pn
cg13778960	QSOX2	Gene_body	3.37626e-159	1.09036	5.8134e-08		pn
cg19442237	QSOX2	Gene_body	3.37626e-159	1.09036	4.22158e-12		pn
cg03985181	PDCD2L	Gene_body	1.34938e-158	1.48678	2.22893e-18		pn
cg02676563	AGAP3	Gene_body	2.75108e-158	1.0207	1.82036e-09		pn
cg12210457	AGAP3	Gene_body	2.75108e-158	1.0207	2.68736e-11		pn
cg05384450	CBX4	Gene_body	1.14298e-155	1.27112	1.05706e-10		pn
cg10482427	DIAPH3	Gene_body	2.0296e-155	1.90736	3.46579e-13		pn
cg25654274	DIAPH3	Gene_body	2.0296e-155	1.90736	1.44673e-16		pn
cg27345945	DIAPH3	Gene_body	2.0296e-155	1.90736	3.75934e-19		pn
cg04220005	DIAPH3	Gene_body	2.0296e-155	1.90736	7.74031e-09		pn
cg11681201	DIAPH3	Gene_body	2.0296e-155	1.90736	3.22728e-16		pn
cg04953790	COL12A1	Gene_body	2.33228e-155	3.20864	8.03692e-12		pn
cg00419071	COL12A1	Gene_body	2.33228e-155	3.20864	1.51727e-21		pn
cg12646848	COL12A1	Gene_body	2.33228e-155	3.20864	4.84785e-07		pn
cg16633701	COL12A1	Gene_body	2.33228e-155	3.20864	1.09758e-07		pn
cg17444409	COL12A1	Gene_body	2.33228e-155	3.20864	4.58476e-07		pn
cg02213497	COL12A1	Gene_body	2.33228e-155	3.20864	7.25401e-30		pn
cg11100581	COL12A1	Gene_body	2.33228e-155	3.20864	2.46578e-30		pn
cg25290482	COL12A1	Gene_body	2.33228e-155	3.20864	5.73801e-25		pn
cg20450082	COL12A1	Gene_body	2.33228e-155	3.20864	4.35201e-10		pn
cg02500533	COL12A1	Gene_body	2.33228e-155	3.20864	1.32439e-11		pn
cg01851272	COL12A1	Gene_body	2.33228e-155	3.20864	1.14207e-17		pn
cg11964364	COL12A1	Gene_body	2.33228e-155	3.20864	2.13689e-09		pn
cg01538979	COL12A1	Gene_body	2.33228e-155	3.20864	3.0672e-22		pn
cg21071494	COL12A1	Gene_body	2.33228e-155	3.20864	1.04494e-10		pn
cg12191789	COL12A1	Gene_body	2.33228e-155	3.20864	4.80035e-16		pn
cg20924441	COL12A1	Gene_body	2.33228e-155	3.20864	4.56111e-14		pn
cg05646232	COL12A1	Gene_body	2.33228e-155	3.20864	2.06255e-26		pn
cg15089846	COL12A1	Gene_body	2.33228e-155	3.20864	5.85168e-20		pn
cg00953256	CCND1	Gene_body	2.09538e-154	1.52498	4.03379e-12		pn
cg04717045	CCND1	Gene_body	2.09538e-154	1.52498	2.45906e-19		pn
cg11802013	CCND1	Gene_body	2.09538e-154	1.52498	1.98696e-25		pn
cg20094452	CCND1	Gene_body	2.09538e-154	1.52498	1.49261e-12		pn
cg12263469	CCND1	Gene_body	2.09538e-154	1.52498	4.43518e-17		pn
cg00347938	CCND1	Gene_body	2.09538e-154	1.52498	6.75303e-10		pn
cg18224492	PHF19	Gene_body	4.49855e-154	1.28496	1.47279e-10		pn
cg18174402	CAD	Gene_body	1.74963e-153	1.30405	1.29141e-12		pn
cg19091981	HSP90AB1	Gene_body	2.28723e-153	1.25518	9.131e-12		pn
cg13197754	TESC	Gene_body	4.90278e-152	3.5229	5.40945e-14		pn
cg03469476	SKA3	Gene_body	9.16878e-152	2.09096	1.79345e-06		pn
cg05390643	SAPCD2	Gene_body	1.09435e-151	2.26392	9.88406e-25		pn
cg20100970	SH3TC2	Gene_body	4.65203e-151	2.76936	1.84814e-44		pn
cg00643876	TBC1D24	Gene_body	6.37131e-151	1.11557	8.8283e-15		pn
cg11469533	TBC1D24	Gene_body	6.37131e-151	1.11557	2.25156e-11		pn
cg17009976	CCNF	Gene_body	1.93953e-150	1.83648	5.75394e-13		pn
cg08597832	TOP1MT	Gene_body	5.54095e-150	1.67054	3.33266e-10		pn
cg12188860	TOP1MT	Gene_body	5.54095e-150	1.67054	1.35296e-10		pn
cg23629150	TOP1MT	Gene_body	5.54095e-150	1.67054	8.99423e-11		pn
cg27160746	SORD	Gene_body	8.63836e-150	1.69345	3.87269e-11		pn
cg23939861	TMPRSS3	Gene_body	1.74263e-149	3.36434	1.53744e-21		pn
cg22400773	TMPRSS3	Gene_body	1.74263e-149	3.36434	3.60669e-20		pn
cg14959723	ZNF473	Gene_body	2.23303e-149	1.06318	1.48107e-07		pn
cg25533993	ZNF473	Gene_body	2.23303e-149	1.06318	3.47339e-08		pn
cg22796013	ZNF473	Gene_body	2.23303e-149	1.06318	7.84561e-08		pn
cg02450322	ZNF670-ZNF695	Gene_body	1.67525e-49	1.72701	3.50277e-23		pn
cg11698665	ZNF670-ZNF695	Gene_body	1.67525e-49	1.72701	3.92602e-14		pn
cg25452841	RNF43	Gene_body	3.99536e-149	1.90581	3.25438e-17		pn
cg18366480	RNF43	Gene_body	3.99536e-149	1.90581	2.66394e-18		pn
cg12558121	RNF43	Gene_body	3.99536e-149	1.90581	4.67567e-11		pn
cg21644778	RNF43	Gene_body	3.99536e-149	1.90581	9.69382e-06		pn
cg18544612	RFC3	Gene_body	1.90853e-148	1.89994	4.29585e-29		pn
cg06979412	RFC3	Gene_body	1.90853e-148	1.89994	1.89117e-12		pn
cg12810003	RFC3	Gene_body	1.90853e-148	1.89994	1.13347e-13		pn
cg17923706	RFC3	Gene_body	1.90853e-148	1.89994	7.66356e-10		pn
cg17085897	RFC3	Gene_body	1.90853e-148	1.89994	4.72229e-16		pn
cg25996911	RFC3	Gene_body	1.90853e-148	1.89994	1.83336e-09		pn
cg21842689	ADRM1	Gene_body	2.60564e-148	1.29486	1.08521e-22		pn
cg13861847	RAD54B	Gene_body	1.20676e-146	1.89166	1.81074e-24		pn
cg26323655	RAD54B	Gene_body	1.20676e-146	1.89166	8.32622e-18		pn
cg03499905	COL4A1	Gene_body	1.43784e-146	2.51636	1.23726e-17		pn
cg25682171	COL4A1	Gene_body	1.43784e-146	2.51636	1.65669e-10		pn
cg27130075	COL4A1	Gene_body	1.43784e-146	2.51636	5.89885e-28		pn
cg19234894	COL4A1	Gene_body	1.43784e-146	2.51636	9.69572e-21		pn
cg01526547	COL4A1	Gene_body	1.43784e-146	2.51636	8.89566e-11		pn
cg12081643	COL4A1	Gene_body	1.43784e-146	2.51636	1.19254e-33		pn
cg03291835	COL4A1	Gene_body	1.43784e-146	2.51636	7.99718e-12		pn
cg04230700	COL4A1	Gene_body	1.43784e-146	2.51636	3.97327e-08		pn
cg05639392	COL4A1	Gene_body	1.43784e-146	2.51636	2.61085e-21		pn
cg06068379	COL4A1	Gene_body	1.43784e-146	2.51636	1.75345e-16		pn
cg22233595	COL4A1	Gene_body	1.43784e-146	2.51636	5.05804e-15		pn
cg23424145	COL4A1	Gene_body	1.43784e-146	2.51636	1.04968e-08		pn
cg00009922	COL4A1	Gene_body	1.43784e-146	2.51636	8.05046e-07		pn
cg14022656	COL4A1	Gene_body	1.43784e-146	2.51636	2.41027e-15		pn
cg20123403	COL4A1	Gene_body	1.43784e-146	2.51636	2.7858e-22		pn
cg19794013	COL4A1	Gene_body	1.43784e-146	2.51636	2.16547e-16		pn
cg20048260	COL4A1	Gene_body	1.43784e-146	2.51636	3.99914e-15		pn
cg17880118	COL4A1	Gene_body	1.43784e-146	2.51636	3.59883e-16		pn
cg02558625	COL4A1	Gene_body	1.43784e-146	2.51636	4.68947e-12		pn
cg19203304	COL4A1	Gene_body	1.43784e-146	2.51636	3.08858e-22		pn
cg17195002	COL4A1	Gene_body	1.43784e-146	2.51636	7.53838e-13		pn
cg20917241	COL4A1	Gene_body	1.43784e-146	2.51636	2.09357e-10		pn
cg08036955	COL4A1	Gene_body	1.43784e-146	2.51636	6.10815e-21		pn
cg04887675	COL4A1	Gene_body	1.43784e-146	2.51636	2.87189e-14		pn
cg05698732	COL4A1	Gene_body	1.43784e-146	2.51636	2.244e-09		pn
cg25424029	COL4A1	Gene_body	1.43784e-146	2.51636	2.4778e-07		pn
cg00801068	COL4A1	Gene_body	1.43784e-146	2.51636	1.87208e-11		pn
cg05974003	COL4A1	Gene_body	1.43784e-146	2.51636	3.26243e-11		pn
cg15379757	COL4A1	Gene_body	1.43784e-146	2.51636	5.01671e-14		pn
cg17381507	WISP1	Gene_body	4.89375e-146	3.62245	2.97216e-26		pn
cg08047229	WISP1	Gene_body	4.89375e-146	3.62245	1.74615e-18		pn
cg06433097	WISP1	Gene_body	4.89375e-146	3.62245	2.73869e-18		pn
cg20055664	WISP1	Gene_body	4.89375e-146	3.62245	3.47379e-11		pn
cg10191240	WISP1	Gene_body	4.89375e-146	3.62245	3.23513e-09		pn
cg04421974	WISP1	Gene_body	4.89375e-146	3.62245	5.8127e-27		pn
cg16031250	TGFBI	Gene_body	1.06265e-145	2.3095	7.04962e-21		pn
cg07697770	TGFBI	Gene_body	1.06265e-145	2.3095	1.75052e-28		pn
cg21583694	TGFBI	Gene_body	1.06265e-145	2.3095	1.05663e-25		pn
cg23081971	TGFBI	Gene_body	1.06265e-145	2.3095	1.19228e-25		pn
cg09096234	TGFBI	Gene_body	1.06265e-145	2.3095	8.99813e-19		pn
cg18331412	TGFBI	Gene_body	1.06265e-145	2.3095	8.22479e-20		pn
cg12339920	TGFBI	Gene_body	1.06265e-145	2.3095	1.51847e-09		pn
cg19782446	ANKRD13B	Gene_body	1.98033e-145	2.39599	1.19263e-13		pn
cg10938046	C6orf223	Gene_body	1.43451e-144	4.39943	9.62476e-28		pn
cg17426273	NEBL	Gene_body	1.61364e-144	1.93702	2.94989e-21		pn
cg06044108	PLOD3	Gene_body	1.98845e-144	1.2361	4.42182e-20		pn
cg05488465	DGAT2	Gene_body	1.40588e-143	2.377	3.83693e-17		pn
cg10117666	MMP11	Gene_body	1.48135e-143	3.63618	6.96953e-22		pn
cg15369466	MMP11	Gene_body	1.48135e-143	3.63618	9.44892e-16		pn
cg20254084	BLACAT1	Gene_body	2.64701e-143	4.55328	4.34571e-10		pn
cg23684449	GPT2	Gene_body	6.20693e-143	1.92589	3.74902e-23		pn
cg00270789	GPT2	Gene_body	6.20693e-143	1.92589	1.48201e-17		pn
cg04839706	GPT2	Gene_body	6.20693e-143	1.92589	3.83413e-15		pn
cg14274477	GPT2	Gene_body	6.20693e-143	1.92589	1.4062e-19		pn
cg14880584	GPT2	Gene_body	6.20693e-143	1.92589	4.59229e-19		pn
cg03533472	GPT2	Gene_body	6.20693e-143	1.92589	8.87235e-21		pn
cg08554627	LRRC20	Gene_body	1.50255e-142	1.41055	6.7911e-32		pn
cg03344100	LOXL2	Gene_body	2.50508e-142	2.50571	1.27101e-12		pn
cg24096234	LOXL2	Gene_body	2.50508e-142	2.50571	5.11425e-11		pn
cg09535960	LOXL2	Gene_body	2.50508e-142	2.50571	3.68569e-09		pn
cg15892950	LOXL2	Gene_body	2.50508e-142	2.50571	1.21435e-08		pn
cg16080308	RRP1B	Gene_body	3.86597e-142	1.0025	5.03769e-15		pn
cg06654510	TRIM29	Gene_body	1.07561e-140	3.77329	1.20645e-11		pn
cg12841359	TRIM29	Gene_body	1.07561e-140	3.77329	1.12242e-09		pn
cg26247168	TRIM29	Gene_body	1.07561e-140	3.77329	3.23196e-16		pn
cg18015534	TRIM29	Gene_body	1.07561e-140	3.77329	9.97336e-11		pn
cg05726013	SLC7A11	Gene_body	2.12749e-140	2.24101	2.85978e-11		pn
cg05371417	SLC7A11	Gene_body	2.12749e-140	2.24101	1.20214e-16		pn
cg02826233	CDK2	Gene_body	2.23774e-140	1.16731	5.93792e-12		pn
cg13020664	CTHRC1	Gene_body	2.54584e-140	3.82917	1.1254e-07		pn
cg11325777	WDR62	Gene_body	9.77485e-140	1.80365	8.81043e-11		pn
cg04491419	SLC6A20	Gene_body	1.14168e-138	4.54253	2.10405e-20		pn
cg05461503	SLC6A20	Gene_body	1.14168e-138	4.54253	6.00567e-10		pn
cg13570347	CD44	Gene_body	5.33752e-138	1.28495	5.58274e-13		pn
cg25135159	RFWD3	Gene_body	1.9959e-137	1.00857	1.00963e-12		pn
cg27442432	CCT6A	Gene_body	1.04266e-136	1.26054	4.49603e-11		pn
cg04345787	CCT6A	Gene_body	1.04266e-136	1.26054	4.87763e-27		pn
cg19356544	GALNT6	Gene_body	2.27001e-135	1.75945	3.93742e-12		pn
cg08220149	NDE1	Gene_body	2.26451e-133	1.1192	6.39943e-19		pn
cg13862376	OSBPL3	Gene_body	5.74771e-132	1.06355	2.23705e-14		pn
cg15389995	OSBPL3	Gene_body	5.74771e-132	1.06355	1.70935e-41		pn
cg22778435	OSBPL3	Gene_body	5.74771e-132	1.06355	1.47174e-15		pn
cg16810415	OSBPL3	Gene_body	5.74771e-132	1.06355	5.68509e-15		pn
cg12994248	MTBP	Gene_body	1.66317e-131	1.4163	4.45423e-12		pn
cg14947070	LINC00346	Gene_body	1.89473e-131	2.32119	7.60697e-13		pn
cg12768993	DDX10	Gene_body	3.45646e-131	1.02547	1.87858e-13		pn
cg18822299	DDX10	Gene_body	3.45646e-131	1.02547	5.96261e-10		pn
cg07637085	HM13	Gene_body	2.55147e-130	1.05181	2.21888e-31		pn
cg04306926	HM13	Gene_body	2.55147e-130	1.05181	6.36963e-10		pn
cg11789917	SCLY	Gene_body	8.82236e-130	1.14814	1.5572e-17		pn
cg04003327	SCLY	Gene_body	8.82236e-130	1.14814	6.54043e-09		pn
cg11820931	DDX21	Gene_body	2.11581e-129	1.26049	6.99969e-18		pn
cg04422227	E2F7	Gene_body	8.0313e-128	1.9275	2.84311e-23		pn
cg05146046	NT5DC2	Gene_body	1.69933e-126	1.53055	1.73397e-12		pn
cg21062155	NT5DC2	Gene_body	1.69933e-126	1.53055	6.3489e-12		pn
cg27338333	NT5DC2	Gene_body	1.69933e-126	1.53055	6.062e-13		pn
cg03560652	WDR66	Gene_body	9.77828e-126	2.03461	2.40969e-18		pn
cg25607267	WDR66	Gene_body	9.77828e-126	2.03461	2.24834e-15		pn
cg04876252	CKS2	Gene_body	1.00218e-125	1.86859	1.11047e-15		pn
cg24341768	CHEK1	Gene_body	1.47204e-125	1.50336	7.25727e-29		pn
cg23544286	LRP11	Gene_body	2.26238e-125	1.30007	7.06874e-13		pn
cg00407820	LRP11	Gene_body	2.26238e-125	1.30007	3.99559e-14		pn
cg08944241	LRP11	Gene_body	2.26238e-125	1.30007	2.66402e-36		pn
cg21567371	COL7A1	Gene_body	2.63492e-125	3.19499	1.05268e-09		pn
cg05125838	COL7A1	Gene_body	2.63492e-125	3.19499	4.83894e-25		pn
cg11565377	COL7A1	Gene_body	2.63492e-125	3.19499	2.69897e-16		pn
cg17619755	VARS	Gene_body	4.05272e-125	1.14922	5.11697e-10		pn
cg11372881	SLC22A3	Gene_body	4.74382e-124	2.88827	2.02009e-21		pn
cg12631283	SLC22A3	Gene_body	4.74382e-124	2.88827	4.18023e-19		pn
cg14817114	SLC22A3	Gene_body	4.74382e-124	2.88827	2.631e-28		pn
cg06295784	SLC22A3	Gene_body	4.74382e-124	2.88827	7.09925e-15		pn
cg10070027	SLC25A32	Gene_body	2.91145e-100	1.0898	5.48745e-06		pn
cg02433509	ZC3HAV1L	Gene_body	2.27452e-123	1.47531	2.54271e-08		pn
cg19165946	ZC3HAV1L	Gene_body	2.27452e-123	1.47531	2.79278e-18		pn
cg21800196	CELSR3	Gene_body	2.29911e-123	2.32529	1.47763e-09		pn
cg13256645	PDPN	Gene_body	3.92793e-123	2.55642	3.85582e-06		pn
cg09732307	PDPN	Gene_body	3.92793e-123	2.55642	4.52395e-19		pn
cg17020524	PDPN	Gene_body	3.92793e-123	2.55642	2.57902e-12		pn
cg14027957	PDPN	Gene_body	3.92793e-123	2.55642	4.01382e-08		pn
cg06401677	TG	Gene_body	5.68884e-123	3.5698	2.04062e-06		pn
cg12515917	TG	Gene_body	5.68884e-123	3.5698	1.34007e-19		pn
cg24348334	TG	Gene_body	5.68884e-123	3.5698	5.82869e-09		pn
cg08622826	TG	Gene_body	5.68884e-123	3.5698	1.03496e-11		pn
cg05330139	TG	Gene_body	5.68884e-123	3.5698	2.87295e-15		pn
cg02662399	TG	Gene_body	5.68884e-123	3.5698	1.65593e-06		pn
cg15516499	TG	Gene_body	5.68884e-123	3.5698	1.4477e-08		pn
cg25222804	TG	Gene_body	5.68884e-123	3.5698	1.11734e-06		pn
cg12168100	CCT4	Gene_body	7.26111e-123	1.09084	4.7047e-10		pn
cg09926562	FANCI	Gene_body	7.74082e-123	1.39971	1.0781e-08		pn
cg20213654	FANCI	Gene_body	7.74082e-123	1.39971	5.67302e-18		pn
cg18287758	LMNB2	Gene_body	7.96236e-123	1.3723	2.5399e-09		pn
cg23059701	LMNB2	Gene_body	7.96236e-123	1.3723	7.60553e-13		pn
cg22539738	NUFIP1	Gene_body	8.38396e-123	1.36585	2.78458e-16		pn
cg16039539	NUFIP1	Gene_body	8.38396e-123	1.36585	6.45863e-14		pn
cg20663219	STX1A	Gene_body	1.05173e-122	1.73318	2.23801e-12		pn
cg20592349	ADAM12	Gene_body	2.9929e-121	4.15862	3.70004e-06		pn
cg21655453	ADAM12	Gene_body	2.9929e-121	4.15862	3.81599e-19		pn
cg04834770	ADAM12	Gene_body	2.9929e-121	4.15862	2.07702e-11		pn
cg06124683	ADAM12	Gene_body	2.9929e-121	4.15862	5.09164e-15		pn
cg27630209	ADAM12	Gene_body	2.9929e-121	4.15862	3.61462e-08		pn
cg22975853	ADAM12	Gene_body	2.9929e-121	4.15862	3.56587e-09		pn
cg01045466	ADAM12	Gene_body	2.9929e-121	4.15862	3.01646e-16		pn
cg14083058	ADAM12	Gene_body	2.9929e-121	4.15862	2.32543e-11		pn
cg10084554	ADAM12	Gene_body	2.9929e-121	4.15862	3.91824e-22		pn
cg24947212	ADAM12	Gene_body	2.9929e-121	4.15862	5.74466e-12		pn
cg09866104	ADAM12	Gene_body	2.9929e-121	4.15862	3.10643e-22		pn
cg14594063	ADAM12	Gene_body	2.9929e-121	4.15862	6.86269e-22		pn
cg19139167	ADAM12	Gene_body	2.9929e-121	4.15862	5.32201e-09		pn
cg24166018	ADAM12	Gene_body	2.9929e-121	4.15862	7.93432e-20		pn
cg00637040	ADAM12	Gene_body	2.9929e-121	4.15862	1.33511e-12		pn
cg27489640	ADAM12	Gene_body	2.9929e-121	4.15862	1.79603e-12		pn
cg09531751	ADAM12	Gene_body	2.9929e-121	4.15862	6.14087e-19		pn
cg00529231	ADAM12	Gene_body	2.9929e-121	4.15862	1.43451e-28		pn
cg15280358	ADAM12	Gene_body	2.9929e-121	4.15862	8.33874e-08		pn
cg03274046	ADAM12	Gene_body	2.9929e-121	4.15862	1.36348e-32		pn
cg02235497	ADAM12	Gene_body	2.9929e-121	4.15862	3.71936e-12		pn
cg05118056	ADAM12	Gene_body	2.9929e-121	4.15862	3.30879e-19		pn
cg04666122	ADAM12	Gene_body	2.9929e-121	4.15862	1.51764e-17		pn
cg16471540	ADAM12	Gene_body	2.9929e-121	4.15862	1.27788e-17		pn
cg20667008	ADAM12	Gene_body	2.9929e-121	4.15862	3.85206e-13		pn
cg06676354	ADAM12	Gene_body	2.9929e-121	4.15862	9.6938e-19		pn
cg00840725	ADAM12	Gene_body	2.9929e-121	4.15862	7.8212e-07		pn
cg17053902	ADAM12	Gene_body	2.9929e-121	4.15862	3.98493e-21		pn
cg25238274	ADAM12	Gene_body	2.9929e-121	4.15862	7.3921e-08		pn
cg17308774	ADAM12	Gene_body	2.9929e-121	4.15862	5.91346e-25		pn
cg01898056	ADAM12	Gene_body	2.9929e-121	4.15862	9.51055e-21		pn
cg03463446	ADAM12	Gene_body	2.9929e-121	4.15862	7.32279e-09		pn
cg22390041	ALDH4A1	Gene_body	4.26445e-121	1.97659	1.98329e-06		pn
cg13621612	NKD2	Gene_body	8.00672e-121	3.17077	1.72929e-12		pn
cg18586529	PERP	Gene_body	1.11195e-120	1.29979	5.05688e-13		pn
cg24884985	PERP	Gene_body	1.11195e-120	1.29979	1.45993e-21		pn
cg09712306	AURKA	Gene_body	3.44799e-120	1.69404	4.82347e-18		pn
cg17302948	LDLRAD3	Gene_body	5.41314e-120	1.8956	5.50337e-47		pn
cg07774533	LDLRAD3	Gene_body	5.41314e-120	1.8956	4.74393e-38		pn
cg07945092	WNT3	Gene_body	2.05698e-119	2.03312	2.42032e-09		pn
cg04310579	CALU	Gene_body	6.98174e-119	1.28691	1.02144e-07		pn
cg09615874	MMP3	Gene_body	1.93285e-118	6.25701	1.81913e-13		pn
cg19002124	ZP3	Gene_body	1.10016e-117	1.81737	6.99541e-09		pn
cg25036498	SHB	Gene_body	4.81226e-117	1.0541	1.2674e-25		pn
cg22814257	SHB	Gene_body	4.81226e-117	1.0541	2.31257e-09		pn
cg06594079	SHB	Gene_body	4.81226e-117	1.0541	3.71337e-26		pn
cg23768127	SHB	Gene_body	4.81226e-117	1.0541	6.42296e-52		pn
cg13591204	SHB	Gene_body	4.81226e-117	1.0541	2.19353e-23		pn
cg03605190	SHB	Gene_body	4.81226e-117	1.0541	1.25264e-19		pn
cg01361579	SHB	Gene_body	4.81226e-117	1.0541	5.57768e-17		pn
cg18584803	PTP4A3	Gene_body	4.87602e-117	2.56078	8.16703e-12		pn
cg19465374	AZGP1	Gene_body	1.61237e-116	3.08669	3.38356e-15		pn
cg01236932	RACGAP1	Gene_body	3.43066e-116	1.39227	4.75321e-10		pn
cg23562973	URB1	Gene_body	4.23368e-116	1.08371	2.99943e-17		pn
cg05295550	URB1	Gene_body	4.23368e-116	1.08371	3.32938e-10		pn
cg20900413	URB1	Gene_body	4.23368e-116	1.08371	1.07621e-21		pn
cg02354719	PPA1	Gene_body	1.54716e-115	1.29089	6.19725e-15		pn
cg18179663	TTI1	Gene_body	2.96959e-115	1.15391	3.49519e-08		pn
cg07676391	EZH2	Gene_body	4.44965e-115	1.15165	6.062e-13		pn
cg10407894	EZH2	Gene_body	4.44965e-115	1.15165	3.01245e-13		pn
cg03843656	WNT5A	Gene_body	2.04169e-114	1.97205	8.98323e-14		pn
cg14507014	WNT5A	Gene_body	2.04169e-114	1.97205	4.81034e-13		pn
cg23392358	ARID3A	Gene_body	2.1257e-114	2.05545	7.13635e-15		pn
cg11809085	TNFSF15	Gene_body	3.27549e-114	1.59403	5.0626e-10		pn
cg07627628	DNMT1	Gene_body	9.61074e-114	1.0007	7.91551e-11		pn
cg11845168	XPO4	Gene_body	1.59915e-113	1.10296	1.53762e-18		pn
cg03130248	KIF26B	Gene_body	1.73244e-113	3.4819	1.25588e-06		pn
cg02030410	KIF26B	Gene_body	1.73244e-113	3.4819	1.59603e-09		pn
cg02873442	KIF26B	Gene_body	1.73244e-113	3.4819	1.44546e-09		pn
cg11263372	KIF26B	Gene_body	1.73244e-113	3.4819	1.34223e-09		pn
cg09979763	KIF26B	Gene_body	1.73244e-113	3.4819	1.24087e-19		pn
cg26304458	KIF26B	Gene_body	1.73244e-113	3.4819	7.3636e-10		pn
cg13805874	KIF26B	Gene_body	1.73244e-113	3.4819	1.32482e-13		pn
cg13433516	KIF26B	Gene_body	1.73244e-113	3.4819	1.44377e-10		pn
cg07730853	KIF26B	Gene_body	1.73244e-113	3.4819	9.38766e-17		pn
cg26677288	KIF26B	Gene_body	1.73244e-113	3.4819	2.7445e-13		pn
cg12660249	KIF26B	Gene_body	1.73244e-113	3.4819	7.40753e-09		pn
cg16591381	KIF26B	Gene_body	1.73244e-113	3.4819	5.80759e-10		pn
cg18248753	KIF26B	Gene_body	1.73244e-113	3.4819	4.71986e-14		pn
cg11455109	KIF26B	Gene_body	1.73244e-113	3.4819	7.18558e-10		pn
cg11424312	KIF26B	Gene_body	1.73244e-113	3.4819	8.2969e-05		pn
cg02728172	KIF26B	Gene_body	1.73244e-113	3.4819	6.12863e-10		pn
cg00643651	KIF26B	Gene_body	1.73244e-113	3.4819	2.80323e-10		pn
cg21961852	RHEB	Gene_body	2.63515e-113	1.01162	6.81675e-18		pn
cg05844117	RHEB	Gene_body	2.63515e-113	1.01162	1.16409e-10		pn
cg09355865	RHEB	Gene_body	2.63515e-113	1.01162	4.68749e-09		pn
cg12033591	RHEB	Gene_body	2.63515e-113	1.01162	1.17128e-12		pn
cg12942257	ECE2	Gene_body	1.51864e-112	1.36242	6.70027e-09		pn
cg22980150	ECE2	Gene_body	1.51864e-112	1.36242	2.07817e-15		pn
cg01179696	ECE2	Gene_body	1.51864e-112	1.36242	4.7066e-09		pn
cg11755372	ECE2	Gene_body	1.51864e-112	1.36242	8.36552e-11		pn
cg23898497	PVT1	Gene_body	1.54326e-112	2.01064	4.59229e-21		pn
cg00780520	PVT1	Gene_body	1.54326e-112	2.01064	1.63583e-18		pn
cg25922329	PVT1	Gene_body	1.54326e-112	2.01064	5.03405e-20		pn
cg25247520	PVT1	Gene_body	1.54326e-112	2.01064	1.09351e-18		pn
cg11201447	PVT1	Gene_body	1.54326e-112	2.01064	4.35436e-21		pn
cg25558617	PVT1	Gene_body	1.54326e-112	2.01064	6.12478e-22		pn
cg06804483	GPSM2	Gene_body	2.80073e-112	1.49031	1.01448e-28		pn
cg06376426	GRHL3	Gene_body	5.47429e-112	4.11013	7.8158e-18		pn
cg11709405	GRHL3	Gene_body	5.47429e-112	4.11013	8.4143e-10		pn
cg08774410	GRHL3	Gene_body	5.47429e-112	4.11013	1.5244e-10		pn
cg13987674	GRHL3	Gene_body	5.47429e-112	4.11013	2.02803e-11		pn
cg25083792	GRHL3	Gene_body	5.47429e-112	4.11013	5.27224e-11		pn
cg18196063	GRHL3	Gene_body	5.47429e-112	4.11013	2.17303e-14		pn
cg23439009	LIMK1	Gene_body	6.15523e-112	1.03245	1.79845e-18		pn
cg08638917	CCDC113	Gene_body	7.8898e-112	1.80396	3.63258e-25		pn
cg15255408	CCDC113	Gene_body	7.8898e-112	1.80396	6.75346e-08		pn
cg26130864	SLC4A11	Gene_body	1.21158e-110	3.31926	1.00849e-22		pn
cg01455187	BRIX1	Gene_body	1.49912e-110	1.1574	4.04869e-10		pn
cg19425289	BRIX1	Gene_body	1.49912e-110	1.1574	9.66838e-09		pn
cg04350645	SHISA2	Gene_body	6.21171e-110	2.84081	3.87807e-22		pn
cg15233380	SHISA2	Gene_body	6.21171e-110	2.84081	2.35103e-21		pn
cg19478260	TMEM97	Gene_body	3.76563e-109	1.55156	8.87871e-11		pn
cg04929665	TMEM97	Gene_body	3.76563e-109	1.55156	4.18932e-14		pn
cg05653423	NOX4	Gene_body	1.5224e-108	3.74807	3.65943e-24		pn
cg02531140	NOX4	Gene_body	1.5224e-108	3.74807	1.80318e-25		pn
cg23721711	NOX4	Gene_body	1.5224e-108	3.74807	8.17893e-19		pn
cg09409773	NOX4	Gene_body	1.5224e-108	3.74807	2.07975e-13		pn
cg23045417	NOX4	Gene_body	1.5224e-108	3.74807	3.22255e-19		pn
cg05188645	NOX4	Gene_body	1.5224e-108	3.74807	2.35093e-10		pn
cg26664301	NOX4	Gene_body	1.5224e-108	3.74807	1.2882e-19		pn
cg10466675	DTL	Gene_body	4.10663e-108	1.37021	8.68713e-19		pn
cg05811208	DDX11	Gene_body	4.16729e-108	1.30362	1.53787e-28		pn
cg17572313	SLCO1B3	Gene_body	4.87954e-108	6.55762	3.47826e-17		pn
cg25281671	CPNE1	Gene_body	7.44794e-108	1.44095	1.49528e-07		pn
cg19489885	ADAMTS2	Gene_body	4.46937e-107	2.73891	2.85383e-25		pn
cg13193565	ADAMTS2	Gene_body	4.46937e-107	2.73891	9.03136e-18		pn
cg23132611	ADAMTS2	Gene_body	4.46937e-107	2.73891	7.08856e-14		pn
cg04919202	ADAMTS2	Gene_body	4.46937e-107	2.73891	1.01116e-12		pn
cg15766097	ADAMTS2	Gene_body	4.46937e-107	2.73891	3.13983e-21		pn
cg23329372	ADAMTS2	Gene_body	4.46937e-107	2.73891	3.55617e-15		pn
cg02699673	ADAMTS2	Gene_body	4.46937e-107	2.73891	1.73737e-21		pn
cg02257281	ADAMTS2	Gene_body	4.46937e-107	2.73891	1.83392e-13		pn
cg01387905	ADAMTS2	Gene_body	4.46937e-107	2.73891	3.00064e-09		pn
cg04568643	ADAMTS2	Gene_body	4.46937e-107	2.73891	3.36482e-19		pn
cg08902683	ADAMTS2	Gene_body	4.46937e-107	2.73891	4.23077e-12		pn
cg24985738	ADAMTS2	Gene_body	4.46937e-107	2.73891	4.45102e-25		pn
cg24249171	ADAMTS2	Gene_body	4.46937e-107	2.73891	5.28627e-16		pn
cg25550425	ADAMTS2	Gene_body	4.46937e-107	2.73891	5.63547e-19		pn
cg11854146	ADAMTS2	Gene_body	4.46937e-107	2.73891	5.81008e-14		pn
cg26457130	ADAMTS2	Gene_body	4.46937e-107	2.73891	7.90169e-16		pn
cg07940013	ADAMTS2	Gene_body	4.46937e-107	2.73891	2.52164e-07		pn
cg18275958	ADAMTS2	Gene_body	4.46937e-107	2.73891	7.12718e-12		pn
cg01322248	ADAMTS2	Gene_body	4.46937e-107	2.73891	1.04203e-20		pn
cg07942178	ADAMTS2	Gene_body	4.46937e-107	2.73891	1.89325e-12		pn
cg25441661	ADAMTS2	Gene_body	4.46937e-107	2.73891	6.21858e-09		pn
cg00335600	ADAMTS2	Gene_body	4.46937e-107	2.73891	1.13425e-17		pn
cg11811217	ADAMTS2	Gene_body	4.46937e-107	2.73891	1.38655e-15		pn
cg21043746	ADAMTS2	Gene_body	4.46937e-107	2.73891	2.38833e-10		pn
cg17173355	ADAMTS2	Gene_body	4.46937e-107	2.73891	1.59867e-15		pn
cg21607137	ADAMTS2	Gene_body	4.46937e-107	2.73891	6.59996e-10		pn
cg23319104	ADAMTS2	Gene_body	4.46937e-107	2.73891	4.23048e-10		pn
cg16451601	ADAMTS2	Gene_body	4.46937e-107	2.73891	1.18981e-11		pn
cg16237961	ADAMTS2	Gene_body	4.46937e-107	2.73891	6.17738e-17		pn
cg02816611	ADAMTS2	Gene_body	4.46937e-107	2.73891	2.5099e-05		pn
cg05924229	ADAMTS2	Gene_body	4.46937e-107	2.73891	4.62096e-10		pn
cg25010832	ADAMTS2	Gene_body	4.46937e-107	2.73891	1.82154e-17		pn
cg21849875	ADAMTS2	Gene_body	4.46937e-107	2.73891	1.48109e-10		pn
cg02644405	ADAMTS2	Gene_body	4.46937e-107	2.73891	9.48934e-20		pn
cg16262661	ADAMTS2	Gene_body	4.46937e-107	2.73891	1.36287e-18		pn
cg08556479	ADAMTS2	Gene_body	4.46937e-107	2.73891	4.27541e-13		pn
cg10747858	ADAMTS2	Gene_body	4.46937e-107	2.73891	8.64743e-20		pn
cg09430364	ADAMTS2	Gene_body	4.46937e-107	2.73891	9.72963e-14		pn
cg06002305	ADAMTS2	Gene_body	4.46937e-107	2.73891	3.00696e-23		pn
cg20510144	ADAMTS2	Gene_body	4.46937e-107	2.73891	3.01821e-15		pn
cg07648983	ADAMTS2	Gene_body	4.46937e-107	2.73891	5.13558e-26		pn
cg20860323	ADAMTS2	Gene_body	4.46937e-107	2.73891	1.60064e-13		pn
cg20695730	ADAMTS2	Gene_body	4.46937e-107	2.73891	3.10277e-16		pn
cg00889441	ADAMTS2	Gene_body	4.46937e-107	2.73891	5.29198e-14		pn
cg15466493	ADAMTS2	Gene_body	4.46937e-107	2.73891	2.59367e-14		pn
cg18556326	ADAMTS2	Gene_body	4.46937e-107	2.73891	8.05018e-09		pn
cg05571316	ADAMTS2	Gene_body	4.46937e-107	2.73891	9.62682e-18		pn
cg11776988	ADAMTS2	Gene_body	4.46937e-107	2.73891	2.60575e-15		pn
cg23746050	MYEOV	Gene_body	7.55917e-107	2.67773	7.95095e-15		pn
cg22749623	MYEOV	Gene_body	7.55917e-107	2.67773	3.64242e-22		pn
cg11676032	GPR180	Gene_body	2.10608e-106	1.07901	3.70965e-20		pn
cg05406863	FAP	Gene_body	2.35349e-106	3.94893	3.05581e-21		pn
cg03506656	FAP	Gene_body	2.35349e-106	3.94893	3.42772e-18		pn
cg04322428	FAP	Gene_body	2.35349e-106	3.94893	2.42889e-17		pn
cg10856972	FAP	Gene_body	2.35349e-106	3.94893	6.34528e-11		pn
cg09131511	FAP	Gene_body	2.35349e-106	3.94893	5.2825e-07		pn
cg01844235	RAB36	Gene_body	2.72777e-105	1.87428	1.95241e-12		pn
cg26117104	CDK5RAP1	Gene_body	8.48909e-105	1.04962	4.12687e-18		pn
cg23895096	PFDN2	Gene_body	2.71522e-104	1.09993	1.47201e-18		pn
cg11373352	KIF23	Gene_body	7.33766e-104	1.46482	3.08806e-09		pn
cg06940367	KIF23	Gene_body	7.33766e-104	1.46482	4.4364e-21		pn
cg10700076	KIF23	Gene_body	7.33766e-104	1.46482	2.66272e-19		pn
cg13409544	ERO1A	Gene_body	2.49016e-103	1.21944	1.10323e-13		pn
cg01943337	DPY19L1	Gene_body	8.79425e-103	1.03537	3.25329e-15		pn
cg12321421	DPY19L1	Gene_body	8.79425e-103	1.03537	5.57987e-24		pn
cg20013963	DPY19L1	Gene_body	8.79425e-103	1.03537	4.44695e-14		pn
cg16178855	PMEPA1	Gene_body	4.22233e-102	1.77258	2.92226e-22		pn
cg23638048	PMEPA1	Gene_body	4.22233e-102	1.77258	1.32468e-11		pn
cg22469870	PMEPA1	Gene_body	4.22233e-102	1.77258	4.01018e-12		pn
cg02775131	PMEPA1	Gene_body	4.22233e-102	1.77258	5.40505e-11		pn
cg22609466	PMEPA1	Gene_body	4.22233e-102	1.77258	1.19431e-06		pn
cg25286768	ADCY3	Gene_body	6.15078e-101	1.03735	8.86708e-14		pn
cg17522929	PKM	Gene_body	5.9391e-100	1.04204	7.71358e-13		pn
cg07433982	GTF2F2	Gene_body	1.65469e-99	1.14628	3.36122e-14		pn
cg09676484	NME1	Gene_body	2.52947e-99	1.6043	1.45373e-08		pn
cg02691407	CLEC5A	Gene_body	4.81246e-99	4.31806	1.10283e-11		pn
cg10823511	CLEC5A	Gene_body	4.81246e-99	4.31806	7.15694e-06		pn
cg11665114	CLEC5A	Gene_body	4.81246e-99	4.31806	2.26315e-20		pn
cg24319022	CLEC5A	Gene_body	4.81246e-99	4.31806	1.37079e-17		pn
cg13744920	CLEC5A	Gene_body	4.81246e-99	4.31806	7.64534e-26		pn
cg23878255	CLEC5A	Gene_body	4.81246e-99	4.31806	5.20303e-20		pn
cg18670236	CHCHD6	Gene_body	1.10609e-98	1.2463	1.248e-16		pn
cg04860285	CHCHD6	Gene_body	1.10609e-98	1.2463	3.57296e-21		pn
cg23658355	JPH1	Gene_body	2.80381e-98	1.45314	2.56647e-21		pn
cg14132022	JPH1	Gene_body	2.80381e-98	1.45314	3.84365e-12		pn
cg09994117	JPH1	Gene_body	2.80381e-98	1.45314	1.08395e-08		pn
cg04053021	GRB10	Gene_body	2.92437e-97	1.35608	2.57785e-10		pn
cg01177190	GRB10	Gene_body	2.92437e-97	1.35608	2.85383e-25		pn
cg19904014	LPCAT1	Gene_body	8.52551e-97	1.29441	1.06655e-13		pn
cg14209764	LPCAT1	Gene_body	8.52551e-97	1.29441	4.35762e-18		pn
cg01880551	LPCAT1	Gene_body	8.52551e-97	1.29441	3.00782e-09		pn
cg00861003	SULF1	Gene_body	1.37895e-96	2.84633	4.13234e-35		pn
cg13880467	SULF1	Gene_body	1.37895e-96	2.84633	4.34097e-08		pn
cg02887723	SULF1	Gene_body	1.37895e-96	2.84633	6.7516e-15		pn
cg17512943	SULF1	Gene_body	1.37895e-96	2.84633	4.52686e-16		pn
cg08225389	SULF1	Gene_body	1.37895e-96	2.84633	3.59421e-13		pn
cg03140889	SULF1	Gene_body	1.37895e-96	2.84633	8.42932e-30		pn
cg16472014	SULF1	Gene_body	1.37895e-96	2.84633	5.49063e-25		pn
cg20407088	FANCD2	Gene_body	1.20503e-95	1.09404	1.72198e-15		pn
cg02047803	RELL2	Gene_body	3.42674e-95	1.74182	5.97026e-26		pn
cg21794396	SLC7A6	Gene_body	5.32071e-94	1.08579	2.53593e-17		pn
cg06682371	CMTM8	Gene_body	5.90039e-94	1.09361	5.7181e-10		pn
cg11965692	UBE2T	Gene_body	1.48386e-93	1.65572	2.0308e-19		pn
cg26277344	C2	Gene_body	2.12848e-93	1.73945	2.91229e-17		pn
cg25614549	C2	Gene_body	2.12848e-93	1.73945	1.33856e-10		pn
cg18338105	C2	Gene_body	2.12848e-93	1.73945	9.4923e-11		pn
cg03664893	C2	Gene_body	2.12848e-93	1.73945	1.37513e-11		pn
cg02061229	MMP10	Gene_body	2.52996e-93	4.5831	1.91623e-16		pn
cg25559664	CCDC150	Gene_body	3.30014e-93	1.45834	4.2471e-32		pn
cg17231373	CDC6	Gene_body	3.8524e-93	1.90758	5.71187e-16		pn
cg06611720	GPATCH4	Gene_body	6.94687e-91	1.04969	7.27686e-08		pn
cg01982533	AXIN2	Gene_body	8.80531e-91	1.91272	1.05251e-07		pn
cg27527595	AXIN2	Gene_body	8.80531e-91	1.91272	2.10503e-08		pn
cg08005093	AXIN2	Gene_body	8.80531e-91	1.91272	4.35578e-07		pn
cg18956355	AXIN2	Gene_body	8.80531e-91	1.91272	5.45391e-07		pn
cg23011419	AXIN2	Gene_body	8.80531e-91	1.91272	1.81999e-07		pn
cg26921093	AXIN2	Gene_body	8.80531e-91	1.91272	1.9887e-07		pn
cg17016242	LZTS1	Gene_body	1.11195e-90	2.24228	7.42833e-12		pn
cg13583414	LZTS1	Gene_body	1.11195e-90	2.24228	4.72297e-13		pn
cg25167650	LZTS1	Gene_body	1.11195e-90	2.24228	1.06746e-17		pn
cg06879998	LZTS1	Gene_body	1.11195e-90	2.24228	1.2764e-10		pn
cg01815167	LZTS1	Gene_body	1.11195e-90	2.24228	6.94989e-11		pn
cg07269491	LZTS1	Gene_body	1.11195e-90	2.24228	6.81501e-12		pn
cg25306432	LZTS1	Gene_body	1.11195e-90	2.24228	2.98459e-09		pn
cg18147181	KRT7	Gene_body	1.22675e-90	4.50944	1.1372e-35		pn
cg22460123	KRT7	Gene_body	1.22675e-90	4.50944	8.82148e-42		pn
cg07022048	KRT7	Gene_body	1.22675e-90	4.50944	7.29469e-28		pn
cg03024187	KRT7	Gene_body	1.22675e-90	4.50944	1.54462e-05		pn
cg06482260	KRT7	Gene_body	1.22675e-90	4.50944	7.35606e-16		pn
cg20553452	CORIN	Gene_body	2.52106e-90	3.80747	3.04201e-20		pn
cg10358206	CORIN	Gene_body	2.52106e-90	3.80747	8.41595e-19		pn
cg04066968	CORIN	Gene_body	2.52106e-90	3.80747	1.68974e-09		pn
cg23776785	CORIN	Gene_body	2.52106e-90	3.80747	6.66134e-15		pn
cg23441066	CORIN	Gene_body	2.52106e-90	3.80747	6.80414e-10		pn
cg03808462	CORIN	Gene_body	2.52106e-90	3.80747	3.85783e-08		pn
cg05813952	CORIN	Gene_body	2.52106e-90	3.80747	2.64876e-08		pn
cg08163798	CORIN	Gene_body	2.52106e-90	3.80747	1.89022e-10		pn
cg04050782	CORIN	Gene_body	2.52106e-90	3.80747	1.53034e-07		pn
cg24549609	CORIN	Gene_body	2.52106e-90	3.80747	5.76269e-15		pn
cg15075638	CORIN	Gene_body	2.52106e-90	3.80747	5.2084e-16		pn
cg25367851	CORIN	Gene_body	2.52106e-90	3.80747	1.0654e-13		pn
cg04032946	CORIN	Gene_body	2.52106e-90	3.80747	4.01976e-08		pn
cg12718528	CORIN	Gene_body	2.52106e-90	3.80747	5.77224e-09		pn
cg07242531	EEF1E1	Gene_body	3.03624e-90	1.16428	4.18678e-11		pn
cg07144177	EEF1E1	Gene_body	3.03624e-90	1.16428	0.00225558		pn
cg16739092	BFSP1	Gene_body	4.65731e-90	1.96466	2.82758e-39		pn
cg13393661	BFSP1	Gene_body	4.65731e-90	1.96466	1.84522e-15		pn
cg04015097	BFSP1	Gene_body	4.65731e-90	1.96466	5.94565e-19		pn
cg21536783	TACSTD2	Gene_body	1.79204e-89	4.42739	1.26737e-25		pn
cg03023935	NPFFR1	Gene_body	3.24181e-89	3.12888	4.29578e-18		pn
cg26094579	KIAA0895	Gene_body	5.07127e-89	1.60679	9.44622e-13		pn
cg08498262	UBTD1	Gene_body	2.44849e-88	1.58526	6.44465e-08		pn
cg04948438	UBTD1	Gene_body	2.44849e-88	1.58526	8.65556e-17		pn
cg10634284	SIX4	Gene_body	3.64387e-88	2.51005	4.44467e-07		pn
cg19788079	CELSR1	Gene_body	4.91678e-87	1.76304	6.93452e-15		pn
cg06652313	CELSR1	Gene_body	4.91678e-87	1.76304	4.3855e-16		pn
cg24408469	CELSR1	Gene_body	4.91678e-87	1.76304	1.21379e-19		pn
cg10905391	CELSR1	Gene_body	4.91678e-87	1.76304	5.4209e-16		pn
cg12122408	CELSR1	Gene_body	4.91678e-87	1.76304	6.14195e-29		pn
cg05653887	CELSR1	Gene_body	4.91678e-87	1.76304	2.03057e-20		pn
cg25358294	ACSL6	Gene_body	7.54699e-87	3.35705	3.97199e-14		pn
cg25531963	ACSL6	Gene_body	7.54699e-87	3.35705	4.86971e-15		pn
cg22607451	ABCC1	Gene_body	1.01637e-86	1.15647	9.49781e-12		pn
cg03165391	CIT	Gene_body	2.4872e-86	1.21117	2.92592e-10		pn
cg03601895	CIT	Gene_body	2.4872e-86	1.21117	1.5867e-18		pn
cg00685314	CIT	Gene_body	2.4872e-86	1.21117	1.02351e-22		pn
cg22477100	CIT	Gene_body	2.4872e-86	1.21117	1.83815e-20		pn
cg10326986	ZNRF3	Gene_body	3.4771e-86	1.35057	7.15933e-12		pn
cg04219468	ZNRF3	Gene_body	3.4771e-86	1.35057	3.0819e-10		pn
cg13980623	ZNRF3	Gene_body	3.4771e-86	1.35057	3.58128e-09		pn
cg17729327	ZNRF3	Gene_body	3.4771e-86	1.35057	1.13063e-10		pn
cg03518156	OLFML2B	Gene_body	9.81335e-86	2.15127	4.40997e-07		pn
cg05524246	OLFML2B	Gene_body	9.81335e-86	2.15127	7.50631e-09		pn
cg02769615	OLFML2B	Gene_body	9.81335e-86	2.15127	2.21412e-09		pn
cg03334538	OLFML2B	Gene_body	9.81335e-86	2.15127	1.43157e-09		pn
cg03938015	OLFML2B	Gene_body	9.81335e-86	2.15127	2.73998e-16		pn
cg14865303	BMP7	Gene_body	1.04975e-85	2.8212	4.59215e-18		pn
cg03388679	BMP7	Gene_body	1.04975e-85	2.8212	8.9256e-14		pn
cg12631773	BMP7	Gene_body	1.04975e-85	2.8212	4.34383e-08		pn
cg12066621	BMP7	Gene_body	1.04975e-85	2.8212	3.93198e-13		pn
cg17434676	KIFC3	Gene_body	1.32341e-85	1.61728	1.95815e-29		pn
cg16429725	KIFC3	Gene_body	1.32341e-85	1.61728	2.92661e-25		pn
cg08259950	KIFC3	Gene_body	1.32341e-85	1.61728	6.54607e-08		pn
cg24371954	COL4A2	Gene_body	2.73074e-85	1.78741	3.86623e-11		pn
cg09238199	COL4A2	Gene_body	2.73074e-85	1.78741	1.89235e-15		pn
cg04775856	COL4A2	Gene_body	2.73074e-85	1.78741	4.4898e-21		pn
cg04766772	COL4A2	Gene_body	2.73074e-85	1.78741	1.74503e-15		pn
cg10283311	COL4A2	Gene_body	2.73074e-85	1.78741	2.67988e-09		pn
cg03469869	COL4A2	Gene_body	2.73074e-85	1.78741	2.79544e-27		pn
cg24401193	COL4A2	Gene_body	2.73074e-85	1.78741	2.67209e-06		pn
cg01827124	COL4A2	Gene_body	2.73074e-85	1.78741	5.37125e-08		pn
cg08959039	COL4A2	Gene_body	2.73074e-85	1.78741	2.33627e-22		pn
cg14295815	COL4A2	Gene_body	2.73074e-85	1.78741	2.30505e-10		pn
cg20553577	COL4A2	Gene_body	2.73074e-85	1.78741	5.27615e-08		pn
cg25318785	COL4A2	Gene_body	2.73074e-85	1.78741	1.29502e-16		pn
cg01499479	COL4A2	Gene_body	2.73074e-85	1.78741	2.67393e-17		pn
cg21005369	COL4A2	Gene_body	2.73074e-85	1.78741	4.526e-09		pn
cg18642719	COL4A2	Gene_body	2.73074e-85	1.78741	4.30658e-27		pn
cg26463289	COL4A2	Gene_body	2.73074e-85	1.78741	2.56253e-20		pn
cg26500478	COL4A2	Gene_body	2.73074e-85	1.78741	6.34468e-11		pn
cg16522557	COL4A2	Gene_body	2.73074e-85	1.78741	6.54807e-30		pn
cg03239936	COL4A2	Gene_body	2.73074e-85	1.78741	2.66043e-10		pn
cg20898905	COL4A2	Gene_body	2.73074e-85	1.78741	7.21116e-11		pn
cg05161682	COL4A2	Gene_body	2.73074e-85	1.78741	4.1603e-13		pn
cg17482227	COL4A2	Gene_body	2.73074e-85	1.78741	1.88218e-16		pn
cg13487631	COL4A2	Gene_body	2.73074e-85	1.78741	7.98091e-33		pn
cg21233180	COL4A2	Gene_body	2.73074e-85	1.78741	1.17771e-26		pn
cg16776744	COL4A2	Gene_body	2.73074e-85	1.78741	8.56955e-11		pn
cg16558214	COL4A2	Gene_body	2.73074e-85	1.78741	2.51247e-21		pn
cg20450058	COL4A2	Gene_body	2.73074e-85	1.78741	1.07817e-10		pn
cg11096515	COL4A2	Gene_body	2.73074e-85	1.78741	1.12247e-19		pn
cg25205321	COL4A2	Gene_body	2.73074e-85	1.78741	7.59362e-16		pn
cg03528486	COL4A2	Gene_body	2.73074e-85	1.78741	1.90662e-14		pn
cg17453252	COL4A2	Gene_body	2.73074e-85	1.78741	3.46041e-09		pn
cg19520280	COL4A2	Gene_body	2.73074e-85	1.78741	9.24575e-32		pn
cg24069884	COL4A2	Gene_body	2.73074e-85	1.78741	3.67969e-13		pn
cg05480191	COL4A2	Gene_body	2.73074e-85	1.78741	4.78555e-26		pn
cg01541926	COL4A2	Gene_body	2.73074e-85	1.78741	1.98636e-25		pn
cg19735406	COL4A2	Gene_body	2.73074e-85	1.78741	1.17267e-22		pn
cg02100381	COL4A2	Gene_body	2.73074e-85	1.78741	4.55689e-30		pn
cg18201092	COL4A2	Gene_body	2.73074e-85	1.78741	8.1562e-34		pn
cg09286253	COL4A2	Gene_body	2.73074e-85	1.78741	3.23185e-23		pn
cg10596489	COL4A2	Gene_body	2.73074e-85	1.78741	4.57109e-28		pn
cg26312784	COL4A2	Gene_body	2.73074e-85	1.78741	7.05282e-16		pn
cg07955762	COL4A2	Gene_body	2.73074e-85	1.78741	6.511e-07		pn
cg13672379	COL4A2	Gene_body	2.73074e-85	1.78741	1.86669e-08		pn
cg14059959	COL4A2	Gene_body	2.73074e-85	1.78741	1.68299e-16		pn
cg12434735	COL4A2	Gene_body	2.73074e-85	1.78741	2.10621e-19		pn
cg24413778	COL4A2	Gene_body	2.73074e-85	1.78741	1.36731e-20		pn
cg08702745	COL4A2	Gene_body	2.73074e-85	1.78741	2.03155e-22		pn
cg27336611	COL4A2	Gene_body	2.73074e-85	1.78741	3.15813e-11		pn
cg20373771	COL4A2	Gene_body	2.73074e-85	1.78741	3.01685e-17		pn
cg06437703	EIF4EBP1	Gene_body	5.41173e-85	1.316	1.21791e-10		pn
cg07474211	CLSPN	Gene_body	7.02944e-85	1.45396	1.77199e-18		pn
cg02514318	HECW2	Gene_body	1.25196e-84	1.57991	1.5358e-21		pn
cg02387312	HECW2	Gene_body	1.25196e-84	1.57991	2.60987e-07		pn
cg25557612	HECW2	Gene_body	1.25196e-84	1.57991	1.13024e-13		pn
cg06279548	HECW2	Gene_body	1.25196e-84	1.57991	2.36938e-19		pn
cg26443248	HECW2	Gene_body	1.25196e-84	1.57991	1.78393e-19		pn
cg12455053	HECW2	Gene_body	1.25196e-84	1.57991	7.65809e-17		pn
cg23409861	HECW2	Gene_body	1.25196e-84	1.57991	2.77155e-16		pn
cg18341851	HECW2	Gene_body	1.25196e-84	1.57991	8.85398e-11		pn
cg17497640	HECW2	Gene_body	1.25196e-84	1.57991	1.45402e-09		pn
cg18053869	HECW2	Gene_body	1.25196e-84	1.57991	8.17595e-15		pn
cg15259000	HECW2	Gene_body	1.25196e-84	1.57991	4.3106e-12		pn
cg24179979	HECW2	Gene_body	1.25196e-84	1.57991	2.09988e-08		pn
cg09907068	HECW2	Gene_body	1.25196e-84	1.57991	2.49103e-17		pn
cg04002480	TFR2	Gene_body	9.54923e-84	2.46973	1.18108e-09		pn
cg22677985	TFR2	Gene_body	9.54923e-84	2.46973	2.20484e-09		pn
cg17561788	RANBP1	Gene_body	1.57885e-83	1.14904	1.00042e-15		pn
cg03257236	TACC3	Gene_body	2.96384e-83	1.14647	7.68871e-11		pn
cg01121965	TACC3	Gene_body	2.96384e-83	1.14647	2.67918e-06		pn
cg01222128	RNFT2	Gene_body	6.86918e-83	1.51542	9.13888e-17		pn
cg16378549	RNFT2	Gene_body	6.86918e-83	1.51542	4.5551e-09		pn
cg02880726	RNFT2	Gene_body	6.86918e-83	1.51542	5.96421e-11		pn
cg10069985	FADS2	Gene_body	7.8206e-83	2.41055	5.99799e-07		pn
cg08737189	PODXL	Gene_body	3.14125e-82	1.24843	2.98679e-48		pn
cg14500206	PODXL	Gene_body	3.14125e-82	1.24843	2.33564e-44		pn
cg15323638	PODXL	Gene_body	3.14125e-82	1.24843	1.14531e-06		pn
cg13263472	HSP90AA1	Gene_body	3.43274e-82	1.14569	5.11491e-13		pn
cg14313350	EEPD1	Gene_body	3.84131e-82	1.09527	1.14849e-14		pn
cg01314165	EEPD1	Gene_body	3.84131e-82	1.09527	2.87176e-11		pn
cg14920026	EEPD1	Gene_body	3.84131e-82	1.09527	9.60267e-23		pn
cg01009216	EEPD1	Gene_body	3.84131e-82	1.09527	4.11861e-09		pn
cg09244104	EEPD1	Gene_body	3.84131e-82	1.09527	9.22039e-22		pn
cg07048996	EEPD1	Gene_body	3.84131e-82	1.09527	8.16756e-13		pn
cg14398957	PRC1	Gene_body	4.97337e-82	1.33638	2.20971e-08		pn
cg03675645	TRIM16	Gene_body	1.04269e-81	1.1152	3.74746e-13		pn
cg07466651	COL5A2	Gene_body	1.34369e-81	2.12619	1.74435e-16		pn
cg16823620	COL5A2	Gene_body	1.34369e-81	2.12619	2.89714e-17		pn
cg19405040	COL5A2	Gene_body	1.34369e-81	2.12619	5.42588e-17		pn
cg04396803	COL5A2	Gene_body	1.34369e-81	2.12619	9.04145e-15		pn
cg08975641	COL5A2	Gene_body	1.34369e-81	2.12619	4.6496e-08		pn
cg02580308	COL5A2	Gene_body	1.34369e-81	2.12619	6.86284e-06		pn
cg08466256	COL5A2	Gene_body	1.34369e-81	2.12619	2.91732e-14		pn
cg25934969	COL5A2	Gene_body	1.34369e-81	2.12619	3.71932e-12		pn
cg24900931	COL5A2	Gene_body	1.34369e-81	2.12619	5.48625e-15		pn
cg24571553	COL5A2	Gene_body	1.34369e-81	2.12619	3.39971e-18		pn
cg06976434	COL5A2	Gene_body	1.34369e-81	2.12619	9.15529e-14		pn
cg13275908	COL5A2	Gene_body	1.34369e-81	2.12619	1.94827e-15		pn
cg12329318	COL5A2	Gene_body	1.34369e-81	2.12619	4.69963e-20		pn
cg25080630	COL5A2	Gene_body	1.34369e-81	2.12619	1.85153e-08		pn
cg08247938	COL5A2	Gene_body	1.34369e-81	2.12619	7.45574e-15		pn
cg26592283	IRAK2	Gene_body	1.87421e-81	1.47618	5.75367e-13		pn
cg13419330	IRAK2	Gene_body	1.87421e-81	1.47618	1.74445e-34		pn
cg19553158	IRAK2	Gene_body	1.87421e-81	1.47618	4.89029e-11		pn
cg26992949	DNAH5	Gene_body	2.77694e-81	2.44493	5.28589e-07		pn
cg05260048	DNAH5	Gene_body	2.77694e-81	2.44493	1.66986e-10		pn
cg26100597	DNAH5	Gene_body	2.77694e-81	2.44493	4.78762e-10		pn
cg07548982	DNAH5	Gene_body	2.77694e-81	2.44493	9.04457e-08		pn
cg21635471	DNAH5	Gene_body	2.77694e-81	2.44493	7.86279e-09		pn
cg07563943	DNAH5	Gene_body	2.77694e-81	2.44493	9.36519e-12		pn
cg22751678	DNAH5	Gene_body	2.77694e-81	2.44493	2.10642e-25		pn
cg13896699	DNAH5	Gene_body	2.77694e-81	2.44493	1.94552e-06		pn
cg08814490	DNAH5	Gene_body	2.77694e-81	2.44493	3.36281e-08		pn
cg20451005	DNAH5	Gene_body	2.77694e-81	2.44493	3.29948e-24		pn
cg12645287	SHH	Gene_body	1.00006e-80	1.82677	2.86609e-13		pn
cg03742890	ZSWIM4	Gene_body	4.10346e-80	1.61661	1.55e-07		pn
cg04127657	ZSWIM4	Gene_body	4.10346e-80	1.61661	1.25277e-08		pn
cg17367077	PTTG1	Gene_body	5.36444e-80	1.52112	2.41786e-07		pn
cg03967504	SLC11A1	Gene_body	7.80652e-80	3.30398	4.38694e-34		pn
cg00634542	SLC11A1	Gene_body	7.80652e-80	3.30398	4.16636e-21		pn
cg12243753	RCC1	Gene_body	2.11636e-79	1.08232	6.10472e-12		pn
cg19667566	RBCK1	Gene_body	3.75532e-79	1.02673	2.97554e-14		pn
cg07373723	IMMP2L	Gene_body	4.15718e-79	1.00157	5.24097e-30		pn
cg24530404	IMMP2L	Gene_body	4.15718e-79	1.00157	3.58016e-16		pn
cg26096887	IMMP2L	Gene_body	4.15718e-79	1.00157	8.5489e-10		pn
cg24209126	IMMP2L	Gene_body	4.15718e-79	1.00157	5.37772e-20		pn
cg05655307	IMMP2L	Gene_body	4.15718e-79	1.00157	8.40692e-20		pn
cg21267497	IMMP2L	Gene_body	4.15718e-79	1.00157	1.29335e-06		pn
cg26202181	GINS4	Gene_body	7.80582e-79	1.47973	6.2395e-15		pn
cg16672818	DLGAP1-AS2	Gene_body	1.05735e-78	1.5185	5.95041e-19		pn
cg01971264	SERPINE1	Gene_body	2.54354e-78	3.34558	4.5824e-07		pn
cg05617790	OLR1	Gene_body	3.40449e-78	4.12703	7.51937e-12		pn
cg05008701	OLR1	Gene_body	3.40449e-78	4.12703	3.52809e-34		pn
cg12203957	OLR1	Gene_body	3.40449e-78	4.12703	6.13351e-08		pn
cg22212217	OLR1	Gene_body	3.40449e-78	4.12703	3.56501e-34		pn
cg19518069	OLR1	Gene_body	3.40449e-78	4.12703	1.52595e-29		pn
cg26938302	OLR1	Gene_body	3.40449e-78	4.12703	1.98067e-23		pn
cg14660676	SQLE	Gene_body	5.34715e-78	1.80274	6.99155e-32		pn
cg06438578	ANXA3	Gene_body	6.03999e-78	1.37416	5.00799e-08		pn
cg18618815	COL1A1	Gene_body	6.37506e-78	3.27909	1.13523e-25		pn
cg22809726	COL1A1	Gene_body	6.37506e-78	3.27909	1.37753e-17		pn
cg08681473	COL1A1	Gene_body	6.37506e-78	3.27909	2.83333e-10		pn
cg00638021	COL1A1	Gene_body	6.37506e-78	3.27909	4.42758e-11		pn
cg20641481	EPHB1	Gene_body	8.37257e-78	3.45245	1.89346e-15		pn
cg23093151	EPHB1	Gene_body	8.37257e-78	3.45245	7.76901e-13		pn
cg24761763	EPHB1	Gene_body	8.37257e-78	3.45245	6.26647e-14		pn
cg09133808	EPHB1	Gene_body	8.37257e-78	3.45245	5.15792e-08		pn
cg17313986	EPHB1	Gene_body	8.37257e-78	3.45245	6.61222e-07		pn
cg05343027	EPHB1	Gene_body	8.37257e-78	3.45245	4.86561e-06		pn
cg18071374	EPHB1	Gene_body	8.37257e-78	3.45245	3.73237e-15		pn
cg05883499	KLHL29	Gene_body	1.09278e-77	1.34943	1.59515e-06		pn
cg15773219	EBNA1BP2	Gene_body	1.4699e-76	1.00185	9.90768e-14		pn
cg13580172	BACE2	Gene_body	2.14287e-76	1.31465	6.30665e-13		pn
cg20423977	BACE2	Gene_body	2.14287e-76	1.31465	5.96319e-16		pn
cg14867395	BACE2	Gene_body	2.14287e-76	1.31465	1.45579e-09		pn
cg09491363	BACE2	Gene_body	2.14287e-76	1.31465	4.09063e-09		pn
cg15266021	BACE2	Gene_body	2.14287e-76	1.31465	2.93548e-14		pn
cg09176287	BACE2	Gene_body	2.14287e-76	1.31465	6.51177e-13		pn
cg23189290	BACE2	Gene_body	2.14287e-76	1.31465	4.22998e-13		pn
cg20127243	BACE2	Gene_body	2.14287e-76	1.31465	1.036e-08		pn
cg00972622	BACE2	Gene_body	2.14287e-76	1.31465	1.70907e-11		pn
cg24129193	HAPLN3	Gene_body	5.33442e-76	1.82579	4.44629e-08		pn
cg19446858	PRKAR1B	Gene_body	1.8122e-75	1.01644	3.6288e-09		pn
cg11183991	PRKAR1B	Gene_body	1.8122e-75	1.01644	2.74343e-12		pn
cg25184202	PRKAR1B	Gene_body	1.8122e-75	1.01644	1.00645e-10		pn
cg00497046	PRKAR1B	Gene_body	1.8122e-75	1.01644	9.73398e-11		pn
cg25361663	PRKAR1B	Gene_body	1.8122e-75	1.01644	9.01594e-12		pn
cg17741572	CFB	Gene_body	1.88478e-75	2.0972	1.34009e-15		pn
cg01596284	RASL10B	Gene_body	2.74812e-74	3.57315	5.13302e-16		pn
cg01473830	RASL10B	Gene_body	2.74812e-74	3.57315	2.1383e-17		pn
cg08549781	AP1S3	Gene_body	8.50811e-74	1.19916	2.43016e-08		pn
cg23450214	AP1S3	Gene_body	8.50811e-74	1.19916	2.11861e-13		pn
cg11345402	AP1S3	Gene_body	8.50811e-74	1.19916	1.14446e-08		pn
cg09502149	SLC2A1	Gene_body	2.07872e-73	1.56105	8.75556e-37		pn
cg00737593	SLC2A1	Gene_body	2.07872e-73	1.56105	4.34498e-10		pn
cg15158893	SLC2A1	Gene_body	2.07872e-73	1.56105	2.19251e-22		pn
cg22121705	P3H1	Gene_body	3.32242e-73	1.20994	6.79157e-08		pn
cg19368823	BLM	Gene_body	1.5094e-72	1.13349	1.64497e-15		pn
cg03322922	SAMD10	Gene_body	2.22163e-72	1.1104	7.60104e-23		pn
cg20126681	ADAMTS6	Gene_body	3.46177e-72	1.5745	9.63861e-12		pn
cg02306844	ADAMTS6	Gene_body	3.46177e-72	1.5745	6.22613e-11		pn
cg13522144	ADAMTS6	Gene_body	3.46177e-72	1.5745	1.26369e-12		pn
cg21033632	ADAMTS6	Gene_body	3.46177e-72	1.5745	1.27273e-10		pn
cg05205094	ADAMTS6	Gene_body	3.46177e-72	1.5745	4.08748e-11		pn
cg21878650	ADAMTS6	Gene_body	3.46177e-72	1.5745	1.34004e-07		pn
cg22484209	ADAMTS6	Gene_body	3.46177e-72	1.5745	2.26313e-09		pn
cg25070392	ADAMTS6	Gene_body	3.46177e-72	1.5745	1.11596e-26		pn
cg03216867	HTRA3	Gene_body	4.45412e-72	1.90157	2.10827e-22		pn
cg19303305	HTRA3	Gene_body	4.45412e-72	1.90157	4.25012e-16		pn
cg21224972	HTRA3	Gene_body	4.45412e-72	1.90157	1.53355e-10		pn
cg19339902	HTRA3	Gene_body	4.45412e-72	1.90157	1.59431e-13		pn
cg11202160	HTRA3	Gene_body	4.45412e-72	1.90157	1.28283e-15		pn
cg14688905	SLC11A2	Gene_body	6.88121e-72	1.37504	1.09399e-11		pn
cg02218381	SLC11A2	Gene_body	6.88121e-72	1.37504	4.47046e-11		pn
cg08835985	PDF	Gene_body	1.00944e-71	1.03686	4.57258e-11		pn
cg01130978	PDF	Gene_body	1.00944e-71	1.03686	1.07448e-14		pn
cg02004370	PDF	Gene_body	1.00944e-71	1.03686	1.92797e-16		pn
cg17549699	LAPTM4B	Gene_body	1.06165e-71	1.49749	1.68536e-06		pn
cg18331249	LAPTM4B	Gene_body	1.06165e-71	1.49749	2.07722e-07		pn
cg03607648	UGT1A6	Gene_body	7.28554e-13	1.31272	6.85005e-18		pn
cg10137533	UGT1A6	Gene_body	7.28554e-13	1.31272	1.52186e-12		pn
cg05609091	UGT1A6	Gene_body	7.28554e-13	1.31272	1.60503e-19		pn
cg01478198	UGT1A6	Gene_body	7.28554e-13	1.31272	7.99002e-12		pn
cg27386431	KIF21B	Gene_body	2.3421e-71	1.18014	1.04659e-20		pn
cg17889623	KIF21B	Gene_body	2.3421e-71	1.18014	3.72361e-11		pn
cg14225450	THBS2	Gene_body	2.61273e-71	3.60176	6.458e-11		pn
cg07741263	THBS2	Gene_body	2.61273e-71	3.60176	5.4158e-10		pn
cg14841790	THBS2	Gene_body	2.61273e-71	3.60176	1.86041e-17		pn
cg17719402	THBS2	Gene_body	2.61273e-71	3.60176	7.40099e-11		pn
cg06119452	THBS2	Gene_body	2.61273e-71	3.60176	2.57833e-12		pn
cg01557332	THBS2	Gene_body	2.61273e-71	3.60176	5.12697e-14		pn
cg22250413	THBS2	Gene_body	2.61273e-71	3.60176	6.9949e-22		pn
cg16806245	THBS2	Gene_body	2.61273e-71	3.60176	4.43683e-16		pn
cg08114761	THBS2	Gene_body	2.61273e-71	3.60176	4.03376e-20		pn
cg02997295	THBS2	Gene_body	2.61273e-71	3.60176	1.04907e-11		pn
cg24586528	PCDH17	Gene_body	3.13014e-71	1.5894	6.64948e-24		pn
cg02994463	PCDH17	Gene_body	3.13014e-71	1.5894	2.09613e-18		pn
cg07629125	PCDH17	Gene_body	3.13014e-71	1.5894	1.71454e-22		pn
cg22103831	PCDH17	Gene_body	3.13014e-71	1.5894	3.17117e-11		pn
cg20594465	PCDH17	Gene_body	3.13014e-71	1.5894	1.18431e-22		pn
cg07651080	ROBO2	Gene_body	5.06127e-71	2.35861	4.85591e-13		pn
cg05883149	ROBO2	Gene_body	5.06127e-71	2.35861	1.11628e-07		pn
cg08512168	ROBO2	Gene_body	5.06127e-71	2.35861	3.02541e-13		pn
cg16669228	ROBO2	Gene_body	5.06127e-71	2.35861	1.13934e-21		pn
cg05926955	ROBO2	Gene_body	5.06127e-71	2.35861	9.12514e-07		pn
cg02863817	ROBO2	Gene_body	5.06127e-71	2.35861	8.16473e-09		pn
cg15315418	ROBO2	Gene_body	5.06127e-71	2.35861	1.65808e-12		pn
cg04546691	ROBO2	Gene_body	5.06127e-71	2.35861	2.43357e-07		pn
cg23609036	ROBO2	Gene_body	5.06127e-71	2.35861	3.34182e-12		pn
cg19731158	ROBO2	Gene_body	5.06127e-71	2.35861	1.17013e-06		pn
cg07457820	ROBO2	Gene_body	5.06127e-71	2.35861	3.33032e-12		pn
cg16933762	ROBO2	Gene_body	5.06127e-71	2.35861	3.12628e-07		pn
cg11793689	ROBO2	Gene_body	5.06127e-71	2.35861	1.2656e-16		pn
cg05180412	ROBO2	Gene_body	5.06127e-71	2.35861	1.45179e-08		pn
cg21924617	ROBO2	Gene_body	5.06127e-71	2.35861	1.36362e-20		pn
cg20500978	ROBO2	Gene_body	5.06127e-71	2.35861	3.5881e-07		pn
cg20543478	ROBO2	Gene_body	5.06127e-71	2.35861	3.04288e-09		pn
cg04136251	ROBO2	Gene_body	5.06127e-71	2.35861	6.38181e-08		pn
cg14173561	ROBO2	Gene_body	5.06127e-71	2.35861	5.69257e-13		pn
cg01211801	ROBO2	Gene_body	5.06127e-71	2.35861	1.0911e-08		pn
cg21000520	ROBO2	Gene_body	5.06127e-71	2.35861	7.10242e-08		pn
cg00703422	ROBO2	Gene_body	5.06127e-71	2.35861	6.80817e-17		pn
cg11012153	RTEL1	Gene_body	6.55357e-71	1.32844	1.50869e-12		pn
cg21953717	RTEL1	Gene_body	6.55357e-71	1.32844	1.34153e-05		pn
cg03339910	RTEL1	Gene_body	6.55357e-71	1.32844	1.13903e-18		pn
cg13830297	RTEL1	Gene_body	6.55357e-71	1.32844	1.53581e-21		pn
cg13830297	RTEL1-TNFRSF6B	Gene_body	3.02098e-62	1.39427	1.53581e-21		pn
cg27178045	STK31	Gene_body	1.74303e-70	2.45856	7.3214e-22		pn
cg26950885	TTYH3	Gene_body	1.78309e-70	1.3439	1.11454e-14		pn
cg02393470	TTYH3	Gene_body	1.78309e-70	1.3439	6.05451e-10		pn
cg19013522	TTYH3	Gene_body	1.78309e-70	1.3439	7.44839e-09		pn
cg24878536	POFUT1	Gene_body	2.75434e-70	1.09213	1.16307e-23		pn
cg21777553	KLF7	Gene_body	4.73543e-70	1.29806	3.74744e-24		pn
cg01475826	PALM2-AKAP2	Gene_body	6.21277e-70	2.43445	3.65723e-12		pn
cg06891212	PALM2-AKAP2	Gene_body	6.21277e-70	2.43445	4.40385e-17		pn
cg06891212	PALM2	Gene_body	5.16281e-43	1.63225	4.40385e-17		pn
cg02861298	PALM2-AKAP2	Gene_body	6.21277e-70	2.43445	3.1771e-14		pn
cg11358988	PALM2-AKAP2	Gene_body	6.21277e-70	2.43445	1.97252e-12		pn
cg11358988	PALM2	Gene_body	5.16281e-43	1.63225	1.97252e-12		pn
cg04292594	PALM2-AKAP2	Gene_body	6.21277e-70	2.43445	2.00684e-08		pn
cg04292594	PALM2	Gene_body	5.16281e-43	1.63225	2.00684e-08		pn
cg02587004	PALM2-AKAP2	Gene_body	6.21277e-70	2.43445	9.07027e-05		pn
cg02587004	PALM2	Gene_body	5.16281e-43	1.63225	9.07027e-05		pn
cg16141411	PALM2-AKAP2	Gene_body	6.21277e-70	2.43445	3.77302e-08		pn
cg16141411	PALM2	Gene_body	5.16281e-43	1.63225	3.77302e-08		pn
cg09340693	PALM2-AKAP2	Gene_body	6.21277e-70	2.43445	1.41632e-08		pn
cg07218643	PALM2-AKAP2	Gene_body	6.21277e-70	2.43445	1.17543e-19		pn
cg07218643	PALM2	Gene_body	5.16281e-43	1.63225	1.17543e-19		pn
cg05604322	PALM2-AKAP2	Gene_body	6.21277e-70	2.43445	4.77846e-09		pn
cg05604322	PALM2	Gene_body	5.16281e-43	1.63225	4.77846e-09		pn
cg14768206	PALM2-AKAP2	Gene_body	6.21277e-70	2.43445	4.98256e-14		pn
cg07458366	PALM2-AKAP2	Gene_body	6.21277e-70	2.43445	1.54668e-19		pn
cg07458366	PALM2	Gene_body	5.16281e-43	1.63225	1.54668e-19		pn
cg00361393	PALM2-AKAP2	Gene_body	6.21277e-70	2.43445	6.23517e-16		pn
cg05792501	PALM2-AKAP2	Gene_body	6.21277e-70	2.43445	7.67631e-18		pn
cg05792501	PALM2	Gene_body	5.16281e-43	1.63225	7.67631e-18		pn
cg27182750	KHK	Gene_body	1.32463e-69	1.49992	5.02823e-10		pn
cg07905908	LEF1	Gene_body	2.22785e-69	1.76595	2.23381e-15		pn
cg20895840	LEF1	Gene_body	2.22785e-69	1.76595	9.18822e-10		pn
cg06442750	MKI67	Gene_body	8.80504e-69	1.37411	3.24863e-10		pn
cg04944583	MKI67	Gene_body	8.80504e-69	1.37411	1.29511e-15		pn
cg04534711	ABLIM2	Gene_body	1.75499e-68	1.38226	8.07234e-18		pn
cg13871187	ABLIM2	Gene_body	1.75499e-68	1.38226	1.74373e-11		pn
cg01040200	ABLIM2	Gene_body	1.75499e-68	1.38226	3.94847e-15		pn
cg12478742	ABLIM2	Gene_body	1.75499e-68	1.38226	5.80942e-10		pn
cg22688802	ABLIM2	Gene_body	1.75499e-68	1.38226	1.47809e-12		pn
cg19676285	ABLIM2	Gene_body	1.75499e-68	1.38226	1.15323e-13		pn
cg14037937	ABLIM2	Gene_body	1.75499e-68	1.38226	1.44753e-12		pn
cg23928713	ABLIM2	Gene_body	1.75499e-68	1.38226	1.48671e-12		pn
cg26280040	ASGR1	Gene_body	1.85818e-68	2.58218	7.83695e-10		pn
cg21294616	EPHA1	Gene_body	2.02345e-68	1.20469	2.0771e-11		pn
cg03760621	EPHA1	Gene_body	2.02345e-68	1.20469	2.24018e-13		pn
cg15324232	IGF2BP3	Gene_body	6.40567e-68	4.27878	1.90522e-07		pn
cg02302089	IGF2BP3	Gene_body	6.40567e-68	4.27878	1.09646e-10		pn
cg03240301	IGF2BP3	Gene_body	6.40567e-68	4.27878	6.26338e-22		pn
cg18792116	IGF2BP3	Gene_body	6.40567e-68	4.27878	2.11156e-23		pn
cg16335268	IGF2BP3	Gene_body	6.40567e-68	4.27878	3.87623e-08		pn
cg22306127	IGF2BP3	Gene_body	6.40567e-68	4.27878	1.34534e-14		pn
cg27302054	IGF2BP3	Gene_body	6.40567e-68	4.27878	4.19333e-09		pn
cg11944480	IGF2BP3	Gene_body	6.40567e-68	4.27878	1.60688e-08		pn
cg17209188	IGF2BP3	Gene_body	6.40567e-68	4.27878	7.95761e-19		pn
cg26581218	IGF2BP3	Gene_body	6.40567e-68	4.27878	3.95586e-08		pn
cg13030011	IGF2BP3	Gene_body	6.40567e-68	4.27878	4.622e-10		pn
cg07286689	IGF2BP3	Gene_body	6.40567e-68	4.27878	2.341e-07		pn
cg16467687	GABRD	Gene_body	9.90967e-68	2.21072	3.8548e-15		pn
cg25154424	GABRD	Gene_body	9.90967e-68	2.21072	1.60669e-11		pn
cg02456981	ANO6	Gene_body	1.23208e-67	1.01783	3.02089e-10		pn
cg09223486	ANO6	Gene_body	1.23208e-67	1.01783	5.59385e-25		pn
cg03143747	ANO6	Gene_body	1.23208e-67	1.01783	1.4985e-17		pn
cg10892950	ANO6	Gene_body	1.23208e-67	1.01783	1.4518e-14		pn
cg01201748	SPC24	Gene_body	2.06694e-67	1.24015	1.44277e-17		pn
cg11661054	ZNF503	Gene_body	2.5391e-67	1.42799	3.15498e-07		pn
cg12593204	ZNF503	Gene_body	2.5391e-67	1.42799	4.27258e-15		pn
cg17015527	MLXIPL	Gene_body	4.70572e-67	2.2603	2.40808e-20		pn
cg00461299	DNAH17	Gene_body	5.08452e-67	2.77114	2.09941e-09		pn
cg12071008	DNAH17	Gene_body	5.08452e-67	2.77114	4.84728e-22		pn
cg25727828	DNAH17	Gene_body	5.08452e-67	2.77114	1.1667e-13		pn
cg17680252	DNAH17	Gene_body	5.08452e-67	2.77114	2.75174e-12		pn
cg24539060	DNAH17	Gene_body	5.08452e-67	2.77114	2.99739e-15		pn
cg03659961	DNAH17	Gene_body	5.08452e-67	2.77114	7.52637e-11		pn
cg09656382	DNAH17	Gene_body	5.08452e-67	2.77114	1.71074e-18		pn
cg10692636	DNAH17	Gene_body	5.08452e-67	2.77114	2.73454e-07		pn
cg23053525	DNAH17	Gene_body	5.08452e-67	2.77114	9.0063e-15		pn
cg18935231	DNAH17	Gene_body	5.08452e-67	2.77114	1.60902e-12		pn
cg22990955	DNAH17	Gene_body	5.08452e-67	2.77114	9.96049e-09		pn
cg13912318	DNAH17	Gene_body	5.08452e-67	2.77114	1.57553e-09		pn
cg24063036	DNAH17	Gene_body	5.08452e-67	2.77114	1.01495e-11		pn
cg10308396	DNAH17	Gene_body	5.08452e-67	2.77114	3.07726e-12		pn
cg08013563	DNAH17	Gene_body	5.08452e-67	2.77114	2.20011e-14		pn
cg12979394	DNAH17	Gene_body	5.08452e-67	2.77114	1.51702e-06		pn
cg19829381	DNAH17	Gene_body	5.08452e-67	2.77114	1.70536e-10		pn
cg10375710	DNAH17	Gene_body	5.08452e-67	2.77114	1.69857e-22		pn
cg21799168	DNAH17	Gene_body	5.08452e-67	2.77114	3.16507e-14		pn
cg08587948	DNAH17	Gene_body	5.08452e-67	2.77114	1.61482e-17		pn
cg09687005	DNAH17	Gene_body	5.08452e-67	2.77114	5.7775e-09		pn
cg08734241	DNAH17	Gene_body	5.08452e-67	2.77114	1.08228e-12		pn
cg18259339	DNAH17	Gene_body	5.08452e-67	2.77114	6.73158e-12		pn
cg23974850	DNAH17	Gene_body	5.08452e-67	2.77114	9.46177e-11		pn
cg19863456	GPR157	Gene_body	7.02272e-67	1.12813	2.39582e-09		pn
cg25003147	GPR157	Gene_body	7.02272e-67	1.12813	5.30382e-15		pn
cg07967373	MAPK15	Gene_body	9.79255e-67	2.80815	4.67306e-13		pn
cg03581670	MAPK15	Gene_body	9.79255e-67	2.80815	8.91643e-15		pn
cg07364320	MAPK15	Gene_body	9.79255e-67	2.80815	4.42107e-10		pn
cg17148437	TSPAN5	Gene_body	4.15239e-66	1.28569	1.2589e-11		pn
cg05312882	PTK7	Gene_body	7.53994e-66	1.61747	6.18379e-18		pn
cg11948637	PTK7	Gene_body	7.53994e-66	1.61747	5.49242e-15		pn
cg06233873	CDC25C	Gene_body	7.54407e-66	1.35646	1.3362e-12		pn
cg12335709	IFFO2	Gene_body	1.51448e-65	1.05684	5.57937e-11		pn
cg19839415	IFFO2	Gene_body	1.51448e-65	1.05684	2.86152e-12		pn
cg13617376	ABCC2	Gene_body	1.82723e-65	3.18939	3.88277e-09		pn
cg00540088	ABCC2	Gene_body	1.82723e-65	3.18939	1.11599e-09		pn
cg02672229	ABCC2	Gene_body	1.82723e-65	3.18939	7.13684e-10		pn
cg17044311	ABCC2	Gene_body	1.82723e-65	3.18939	1.8731e-19		pn
cg17334389	FAM57A	Gene_body	2.13798e-65	1.05818	1.70088e-14		pn
cg14890168	PFKFB3	Gene_body	1.78224e-64	1.42901	1.48383e-09		pn
cg15703970	ELFN1	Gene_body	3.05098e-64	1.68641	6.47705e-18		pn
cg21883285	REEP6	Gene_body	1.42706e-63	1.92617	3.34145e-10		pn
cg10215414	LRRC36	Gene_body	1.89843e-63	1.99068	1.31447e-17		pn
cg18355137	NDUFAF2	Gene_body	2.09075e-63	1.00381	1.74825e-11		pn
cg26019259	DNAH2	Gene_body	3.52043e-63	2.15746	7.59095e-21		pn
cg10501189	DNAH2	Gene_body	3.52043e-63	2.15746	2.1201e-06		pn
cg01082072	DNAH2	Gene_body	3.52043e-63	2.15746	1.18462e-10		pn
cg26194889	DNAH2	Gene_body	3.52043e-63	2.15746	4.46396e-24		pn
cg04244857	DNAH2	Gene_body	3.52043e-63	2.15746	1.37242e-08		pn
cg10053622	DNAH2	Gene_body	3.52043e-63	2.15746	2.46271e-14		pn
cg03027800	DNAH2	Gene_body	3.52043e-63	2.15746	4.03908e-08		pn
cg12356155	DNAH2	Gene_body	3.52043e-63	2.15746	8.72691e-13		pn
cg10016872	DNAH2	Gene_body	3.52043e-63	2.15746	1.51315e-14		pn
cg26579892	PLA2G16	Gene_body	5.98158e-63	1.87918	3.81951e-25		pn
cg15277915	PLA2G16	Gene_body	5.98158e-63	1.87918	3.385e-15		pn
cg09518969	PLA2G16	Gene_body	5.98158e-63	1.87918	1.77968e-14		pn
cg04424244	SPARC	Gene_body	6.14381e-63	1.80364	5.91388e-15		pn
cg08189863	ASIC1	Gene_body	1.27458e-62	1.96652	1.46491e-13		pn
cg01470535	CXCL2	Gene_body	1.56733e-62	2.38295	2.66388e-16		pn
cg23171642	CDH6	Gene_body	4.0234e-62	1.35581	1.08141e-16		pn
cg03718411	CDH6	Gene_body	4.0234e-62	1.35581	5.99345e-11		pn
cg26372885	CDH6	Gene_body	4.0234e-62	1.35581	1.13944e-15		pn
cg22809176	CDH6	Gene_body	4.0234e-62	1.35581	1.72823e-08		pn
cg04508575	CDH6	Gene_body	4.0234e-62	1.35581	3.83424e-12		pn
cg14304291	DCLK3	Gene_body	6.35037e-62	1.75779	1.75696e-21		pn
cg10059540	DCLK3	Gene_body	6.35037e-62	1.75779	3.54967e-20		pn
cg23448803	DCLK3	Gene_body	6.35037e-62	1.75779	1.14697e-11		pn
cg04878349	DCLK3	Gene_body	6.35037e-62	1.75779	2.93611e-11		pn
cg24700707	DCLK3	Gene_body	6.35037e-62	1.75779	5.24355e-24		pn
cg14490131	HELZ2	Gene_body	1.20382e-61	1.15094	7.17479e-10		pn
cg14398592	COL22A1	Gene_body	2.53717e-61	2.69662	4.11357e-15		pn
cg12358061	COL22A1	Gene_body	2.53717e-61	2.69662	5.84935e-13		pn
cg17374981	COL22A1	Gene_body	2.53717e-61	2.69662	8.44916e-28		pn
cg02068345	COL22A1	Gene_body	2.53717e-61	2.69662	2.57213e-12		pn
cg10549331	COL22A1	Gene_body	2.53717e-61	2.69662	1.49676e-20		pn
cg09853792	COL22A1	Gene_body	2.53717e-61	2.69662	1.05575e-11		pn
cg21471783	COL22A1	Gene_body	2.53717e-61	2.69662	6.52549e-14		pn
cg13229537	COL22A1	Gene_body	2.53717e-61	2.69662	4.48953e-13		pn
cg17783213	COL22A1	Gene_body	2.53717e-61	2.69662	1.29967e-10		pn
cg14902990	COL22A1	Gene_body	2.53717e-61	2.69662	2.65089e-21		pn
cg14571508	COL22A1	Gene_body	2.53717e-61	2.69662	1.36617e-29		pn
cg04567724	COL22A1	Gene_body	2.53717e-61	2.69662	2.52675e-22		pn
cg24282488	COL22A1	Gene_body	2.53717e-61	2.69662	1.11012e-14		pn
cg16930728	COL22A1	Gene_body	2.53717e-61	2.69662	2.26419e-14		pn
cg10493961	COL22A1	Gene_body	2.53717e-61	2.69662	1.5782e-17		pn
cg05879638	COL22A1	Gene_body	2.53717e-61	2.69662	9.01434e-08		pn
cg17099048	COL22A1	Gene_body	2.53717e-61	2.69662	5.68317e-18		pn
cg07999826	COL22A1	Gene_body	2.53717e-61	2.69662	3.38933e-16		pn
cg06951752	COL22A1	Gene_body	2.53717e-61	2.69662	1.0565e-10		pn
cg13933511	COL22A1	Gene_body	2.53717e-61	2.69662	9.92617e-14		pn
cg00008034	COL22A1	Gene_body	2.53717e-61	2.69662	3.05709e-30		pn
cg07513607	COL22A1	Gene_body	2.53717e-61	2.69662	3.7247e-24		pn
cg09989694	COL22A1	Gene_body	2.53717e-61	2.69662	4.27964e-19		pn
cg21363515	COL22A1	Gene_body	2.53717e-61	2.69662	7.42297e-19		pn
cg03083517	COL22A1	Gene_body	2.53717e-61	2.69662	8.34829e-13		pn
cg14365112	COL22A1	Gene_body	2.53717e-61	2.69662	1.26132e-11		pn
cg10834330	C2orf70	Gene_body	2.79059e-61	2.3404	1.92817e-10		pn
cg23255176	LYPD1	Gene_body	1.72514e-60	2.4696	3.28158e-06		pn
cg07264319	UCHL3	Gene_body	1.88444e-60	1.00802	6.30389e-21		pn
cg02993349	UCHL3	Gene_body	1.88444e-60	1.00802	8.63608e-09		pn
cg25832305	COL18A1	Gene_body	3.19168e-60	1.45533	5.73597e-09		pn
cg04278371	COL18A1	Gene_body	3.19168e-60	1.45533	7.3263e-15		pn
cg02811434	COL18A1	Gene_body	3.19168e-60	1.45533	6.56471e-08		pn
cg00925436	COL18A1	Gene_body	3.19168e-60	1.45533	1.42359e-06		pn
cg08590776	COL18A1	Gene_body	3.19168e-60	1.45533	4.58029e-14		pn
cg16942644	COL18A1	Gene_body	3.19168e-60	1.45533	1.33888e-14		pn
cg02999431	COL18A1	Gene_body	3.19168e-60	1.45533	9.06422e-10		pn
cg18502618	COL18A1	Gene_body	3.19168e-60	1.45533	2.05188e-12		pn
cg23323187	COL18A1	Gene_body	3.19168e-60	1.45533	6.81556e-12		pn
cg01129211	COL18A1	Gene_body	3.19168e-60	1.45533	1.09382e-10		pn
cg01212562	COL18A1	Gene_body	3.19168e-60	1.45533	4.48359e-11		pn
cg06240465	COL18A1	Gene_body	3.19168e-60	1.45533	3.75644e-08		pn
cg01153116	COL18A1	Gene_body	3.19168e-60	1.45533	3.69358e-10		pn
cg10415509	COL18A1	Gene_body	3.19168e-60	1.45533	1.63264e-13		pn
cg08287175	COL18A1	Gene_body	3.19168e-60	1.45533	1.0878e-08		pn
cg07716287	COL18A1	Gene_body	3.19168e-60	1.45533	1.48085e-12		pn
cg00937175	COL18A1	Gene_body	3.19168e-60	1.45533	2.29503e-14		pn
cg25390243	COL18A1	Gene_body	3.19168e-60	1.45533	7.23796e-11		pn
cg01821994	COL18A1	Gene_body	3.19168e-60	1.45533	4.98362e-06		pn
cg24028557	COL18A1	Gene_body	3.19168e-60	1.45533	1.00149e-10		pn
cg05915278	NMU	Gene_body	3.2838e-60	2.96749	5.81416e-13		pn
cg00426855	NMU	Gene_body	3.2838e-60	2.96749	2.71731e-07		pn
cg14514385	FAM19A5	Gene_body	1.88934e-59	1.75055	5.54432e-11		pn
cg01616797	FAM19A5	Gene_body	1.88934e-59	1.75055	1.08492e-14		pn
cg15770098	FAM19A5	Gene_body	1.88934e-59	1.75055	1.06809e-15		pn
cg26700320	FAM19A5	Gene_body	1.88934e-59	1.75055	3.58919e-18		pn
cg14517004	FAM19A5	Gene_body	1.88934e-59	1.75055	9.35551e-16		pn
cg10685542	FAM19A5	Gene_body	1.88934e-59	1.75055	2.5247e-12		pn
cg25964527	FAM19A5	Gene_body	1.88934e-59	1.75055	8.90161e-13		pn
cg22704769	FAM19A5	Gene_body	1.88934e-59	1.75055	7.32684e-13		pn
cg03312805	FAM19A5	Gene_body	1.88934e-59	1.75055	2.71593e-16		pn
cg04493000	FAM19A5	Gene_body	1.88934e-59	1.75055	1.13658e-17		pn
cg12986453	FAM19A5	Gene_body	1.88934e-59	1.75055	4.59978e-22		pn
cg08760753	FAM19A5	Gene_body	1.88934e-59	1.75055	6.72977e-09		pn
cg09853414	FAM19A5	Gene_body	1.88934e-59	1.75055	1.80302e-14		pn
cg23486308	FAM19A5	Gene_body	1.88934e-59	1.75055	5.04112e-18		pn
cg02648313	FAM19A5	Gene_body	1.88934e-59	1.75055	5.91777e-09		pn
cg27648141	FAM19A5	Gene_body	1.88934e-59	1.75055	2.70614e-11		pn
cg04302775	FAM19A5	Gene_body	1.88934e-59	1.75055	5.66082e-12		pn
cg05072413	FAM19A5	Gene_body	1.88934e-59	1.75055	5.5563e-21		pn
cg13872278	FAM19A5	Gene_body	1.88934e-59	1.75055	8.2825e-10		pn
cg15187790	FAM19A5	Gene_body	1.88934e-59	1.75055	2.09031e-09		pn
cg14114758	FAM19A5	Gene_body	1.88934e-59	1.75055	3.78353e-17		pn
cg15212895	FAM19A5	Gene_body	1.88934e-59	1.75055	6.28182e-12		pn
cg21077731	FAM19A5	Gene_body	1.88934e-59	1.75055	8.99423e-11		pn
cg04155571	FAM19A5	Gene_body	1.88934e-59	1.75055	5.55974e-22		pn
cg14885002	FAM19A5	Gene_body	1.88934e-59	1.75055	5.65806e-12		pn
cg14596108	FAM19A5	Gene_body	1.88934e-59	1.75055	9.73148e-13		pn
cg18642942	FAM19A5	Gene_body	1.88934e-59	1.75055	6.40022e-17		pn
cg13216160	FAM19A5	Gene_body	1.88934e-59	1.75055	4.36871e-16		pn
cg23400715	FAM19A5	Gene_body	1.88934e-59	1.75055	3.24691e-22		pn
cg23700928	FAM19A5	Gene_body	1.88934e-59	1.75055	1.11289e-14		pn
cg06242549	FAM19A5	Gene_body	1.88934e-59	1.75055	3.35277e-11		pn
cg10025030	FAM19A5	Gene_body	1.88934e-59	1.75055	1.55497e-20		pn
cg15665276	FAM19A5	Gene_body	1.88934e-59	1.75055	2.62914e-18		pn
cg04382374	FAM19A5	Gene_body	1.88934e-59	1.75055	1.81795e-12		pn
cg09503234	IGF2	Gene_body	1.95967e-59	4.69424	3.97179e-08		pn
cg06676088	IGF2	Gene_body	1.95967e-59	4.69424	4.41704e-11		pn
cg02719427	IGF2	Gene_body	1.95967e-59	4.69424	2.87868e-07		pn
cg06029905	IGF2	Gene_body	1.95967e-59	4.69424	3.09065e-19		pn
cg00394303	IGF2	Gene_body	1.95967e-59	4.69424	1.72614e-16		pn
cg04451353	TREM1	Gene_body	2.93394e-59	3.57073	7.97164e-10		pn
cg01278888	TREM1	Gene_body	2.93394e-59	3.57073	3.62126e-19		pn
cg03208259	TREM1	Gene_body	2.93394e-59	3.57073	8.89037e-10		pn
cg05677600	C20orf196	Gene_body	3.03026e-59	1.27574	7.73048e-09		pn
cg21148670	C20orf196	Gene_body	3.03026e-59	1.27574	2.42832e-10		pn
cg10547761	C20orf196	Gene_body	3.03026e-59	1.27574	2.53065e-10		pn
cg15747192	C20orf196	Gene_body	3.03026e-59	1.27574	1.71454e-13		pn
cg03182745	COL1A2	Gene_body	8.70104e-59	2.11052	3.03656e-25		pn
cg14918650	COL1A2	Gene_body	8.70104e-59	2.11052	1.62563e-22		pn
cg27190024	COL1A2	Gene_body	8.70104e-59	2.11052	2.10392e-20		pn
cg20663709	COL1A2	Gene_body	8.70104e-59	2.11052	4.4636e-09		pn
cg14340196	COL1A2	Gene_body	8.70104e-59	2.11052	3.00566e-17		pn
cg01207666	COL1A2	Gene_body	8.70104e-59	2.11052	7.46456e-14		pn
cg08662732	CHN1	Gene_body	1.53019e-58	1.51645	8.28174e-14		pn
cg12675403	CHN1	Gene_body	1.53019e-58	1.51645	2.14163e-17		pn
cg18734246	CHN1	Gene_body	1.53019e-58	1.51645	7.16693e-21		pn
cg24084780	CHN1	Gene_body	1.53019e-58	1.51645	3.36564e-23		pn
cg25350511	CHN1	Gene_body	1.53019e-58	1.51645	8.13393e-09		pn
cg23576695	CHN1	Gene_body	1.53019e-58	1.51645	1.9893e-16		pn
cg01073465	CHN1	Gene_body	1.53019e-58	1.51645	6.06981e-08		pn
cg05143398	CHN1	Gene_body	1.53019e-58	1.51645	5.21161e-13		pn
cg17374310	CHN1	Gene_body	1.53019e-58	1.51645	1.3936e-25		pn
cg06585198	CHN1	Gene_body	1.53019e-58	1.51645	6.80015e-17		pn
cg18588441	CHN1	Gene_body	1.53019e-58	1.51645	3.75274e-17		pn
cg01592108	CHN1	Gene_body	1.53019e-58	1.51645	9.28959e-09		pn
cg08725113	CHN1	Gene_body	1.53019e-58	1.51645	1.412e-18		pn
cg10508185	CHN1	Gene_body	1.53019e-58	1.51645	2.88229e-16		pn
cg03478739	CHN1	Gene_body	1.53019e-58	1.51645	1.68885e-12		pn
cg24166924	P4HA3	Gene_body	1.54308e-58	2.66359	8.2254e-11		pn
cg21963544	P4HA3	Gene_body	1.54308e-58	2.66359	2.91871e-13		pn
cg13841043	P4HA3	Gene_body	1.54308e-58	2.66359	1.91805e-10		pn
cg15579971	COL5A3	Gene_body	2.68394e-58	1.75033	2.81831e-17		pn
cg01757643	COL5A3	Gene_body	2.68394e-58	1.75033	8.50939e-14		pn
cg00890580	COL5A3	Gene_body	2.68394e-58	1.75033	2.78066e-14		pn
cg08057896	COL5A3	Gene_body	2.68394e-58	1.75033	4.95986e-06		pn
cg06169048	MME	Gene_body	3.01585e-58	2.2992	3.5222e-08		pn
cg16769027	MME	Gene_body	3.01585e-58	2.2992	6.70506e-19		pn
cg12095177	LINC01605	Gene_body	3.43294e-58	2.28348	4.02168e-15		pn
cg05102422	ARG2	Gene_body	5.58461e-58	1.9588	1.87157e-25		pn
cg20929476	NEDD4	Gene_body	5.60236e-58	1.10855	6.07226e-07		pn
cg14809340	NEDD4	Gene_body	5.60236e-58	1.10855	2.1459e-15		pn
[truncated: 8,985 more rows]

## Sheet: CMS_Promoter
CpG	gene	type	methylqval_CMS1	methylFC_CMS1	methylqval_CMS2	methylFC_CMS2	methylqval_CMS3	methylFC_CMS3	methylqval_CMS4	methylFC_CMS4	type2
cg26549174	ICAM1	Promoter	0.013706	-0.103151	0.499885	0.00912832	0.0834011	0.0656668	0.423502	-0.0238639	CMS1_negative
cg16871475	KYNU	Promoter	0.000154038	-0.131573	0.100166	0.0456306	0.67437	0.0037369	0.617394	0.00699942	CMS1_negative
cg27078364	SAMD9	Promoter	0.00427774	-0.130073	0.0615052	0.0674412	0.251298	0.0480275	0.283311	-0.0375279	CMS1_negative
cg22585301	GCNT3	Promoter	0.000462237	-0.190841	0.0311212	0.0979362	0.52675	-0.0271575	0.486319	0.0258493	CMS1_negative
cg06755319	OLR1	Promoter	0.0410207	-0.11243	0.162254	0.0546107	0.546331	0.0233427	0.64863	0.00597123	CMS1_negative
cg20818778	GNG4	Promoter	0.000147397	0.19558	0.00802193	-0.117231	0.62216	0.0139631	0.544413	-0.0187979	CMS2_negative
cg03693099	CEL	Promoter	0.0526601	0.0812403	0.000144766	-0.123387	0.173842	0.0504502	0.474398	0.0196879	CMS2_negative
cg12432807	KRT23	Promoter	0.499843	0.0283443	0.0188638	-0.124707	0.66194	-0.0090197	0.0956148	0.0799261	CMS2_negative
cg07384589	DPEP1	Promoter	0.00495867	0.124731	0.00117287	-0.117923	0.425935	0.0307533	0.340591	0.0317746	CMS2_negative
cg22492435	ABCC2	Promoter	0.349135	-0.0487687	0.0159632	-0.110609	0.0542503	0.098635	0.441639	0.0304111	CMS2_negative
cg22813950	FZD10	Promoter	0.0770574	0.0782099	0.00463749	-0.100161	0.183284	0.0517113	0.610691	-0.00887342	CMS2_negative
cg21386611	FZD10	Promoter	0.0172877	0.134722	0.000729166	-0.15297	0.13813	0.0755632	0.605512	0.0125332	CMS2_negative
cg18209212	FZD10	Promoter	0.192925	0.0890543	0.00347296	-0.16043	0.424312	0.0460344	0.405677	0.0401857	CMS2_negative
cg17537177	FZD10	Promoter	0.191002	0.072134	0.00358327	-0.128987	0.155403	0.0695147	0.51176	0.0220162	CMS2_negative
cg10265502	SLC4A4	Promoter	0.000223445	0.1884	0.25896	-0.0399176	0.00701484	-0.129647	0.250233	0.0465218	CMS3_negative
cg10623230	ZBTB7C	Promoter	0.544007	0.0151535	0.159782	-0.0521359	0.00768702	-0.123801	1.9519e-05	0.142242	CMS3_negative
cg20953047	PIGR	Promoter	0.434082	-0.036341	0.165374	0.0586096	0.0422153	-0.108209	0.024127	0.0916727	CMS3_negative
cg26594335	F2R	Promoter	0.526829	0.0170554	0.565378	0.00279356	0.330012	0.0424074	0.000619417	-0.108356	CMS4_negative
cg11765288	HDAC9	Promoter	0.189736	0.0594142	0.340633	0.0250753	0.0417668	0.0822429	0.000231607	-0.106092	CMS4_negative
cg19585556	HDAC9	Promoter	0.621968	0.00101685	0.240283	0.042465	0.156123	0.0687193	0.000874783	-0.116394	CMS4_negative
cg05744064	SECTM1	Promoter	0.0151033	0.105385	0.0487236	-0.0672004	0.562792	0.0170564	0.616235	0.00839316	CMS1_positive
cg09999873	HSPA4L	Promoter	0.014689	0.115714	0.0649589	-0.0677777	0.542408	0.0207373	0.680731	-0.000763535	CMS1_positive
cg06688781	KIAA1549L	Promoter	0.00380672	0.1298	0.275423	-0.0323623	0.681582	0.00386048	0.462175	-0.0229386	CMS1_positive
cg14151498	TIAM1	Promoter	0.00530016	0.158158	0.330622	-0.0336591	0.565232	0.0221518	0.034241	-0.0852802	CMS1_positive
cg27118059	TIAM1	Promoter	0.0248743	0.148791	0.106415	-0.080152	0.678997	0.00596335	0.560226	-0.0209568	CMS1_positive
cg12734954	TIAM1	Promoter	0.0185471	0.126408	0.154546	-0.0551188	0.696217	-0.00169694	0.224995	-0.0489654	CMS1_positive
cg02367930	TIAM1	Promoter	0.0480437	0.113278	0.114338	-0.0666456	0.655693	-0.00897023	0.519296	-0.022256	CMS1_positive
cg00615473	TIAM1	Promoter	0.0429746	0.121756	0.0715119	-0.0825054	0.592127	-0.0193269	0.572988	0.0173195	CMS1_positive
cg00197612	TIAM1	Promoter	0.00718151	0.106053	0.0872916	-0.0520826	0.53858	0.0179059	0.27289	-0.0330171	CMS1_positive
cg06464111	TIAM1	Promoter	0.0255466	0.122547	0.0871198	-0.0712125	0.611698	0.0153721	0.392332	-0.0337043	CMS1_positive
cg01349489	TIAM1	Promoter	0.0118221	0.115209	0.100537	-0.0571563	0.691022	-0.00234798	0.52115	0.0179614	CMS1_positive
cg12444385	UST	Promoter	1.25657e-06	0.108232	0.118918	-0.0270392	0.329547	-0.0202901	0.43231	-0.012891	CMS1_positive
cg23775011	UST	Promoter	0.000154073	0.106611	0.159568	-0.0300638	0.407507	-0.0212489	0.550122	-0.0099378	CMS1_positive
cg21273029	UST	Promoter	0.000151836	0.130996	0.151219	-0.0379309	0.460128	-0.0221931	0.655473	0.0032376	CMS1_positive
cg15053915	SLC4A4	Promoter	0.00243155	0.108382	0.214307	-0.0314548	0.0260586	-0.0739828	0.0100536	0.0638201	CMS1_positive
cg10265502	SLC4A4	Promoter	0.000223445	0.1884	0.25896	-0.0399176	0.00701484	-0.129647	0.250233	0.0465218	CMS1_positive
cg07991704	SLC4A4	Promoter	0.00270173	0.134162	0.192732	-0.0420463	0.020346	-0.0958724	0.0215379	0.0725424	CMS1_positive
cg08216584	SLC4A4	Promoter	0.00736551	0.122169	0.0113111	-0.0946141	0.0674293	0.0761461	0.63551	-0.00664246	CMS1_positive
cg19152529	GNG4	Promoter	0.00604103	-0.138	0.00903507	0.108709	0.376003	-0.0396916	0.26416	0.0430187	CMS2_positive
cg06673490	GNG4	Promoter	0.000762112	-0.150657	0.00328365	0.113179	0.289841	-0.0443223	0.168569	0.0479056	CMS2_positive
cg19492010	PLCB4	Promoter	0.0422031	-0.130673	0.0189186	0.120102	0.465261	-0.0379681	0.323812	-0.0466333	CMS2_positive
cg10706013	PDE9A	Promoter	0.000502151	-0.157072	0.427968	0.0177623	0.00896293	0.111706	0.502265	-0.0199698	CMS3_positive
cg13764763	NR3C1	Promoter	0.605721	0.00447231	0.00934148	-0.112079	0.351109	-0.0437171	0.000782078	0.115455	CMS4_positive
cg19561607	BCAT1	Promoter	0.1044	0.0840224	0.0574896	-0.0745353	0.0706398	-0.0822427	0.00247082	0.100486	CMS4_positive
cg11855708	GPR176	Promoter	0.576405	0.0100518	0.170581	-0.0508723	0.180915	-0.0626687	0.00247494	0.103765	CMS4_positive
cg00009200	GPR176	Promoter	0.409365	0.0321677	0.0915144	-0.0600508	0.0782841	-0.0744323	1.53307e-05	0.130554	CMS4_positive
cg25674134	GPR176	Promoter	0.52737	-0.0162964	0.504626	0.00962548	0.0834095	-0.0730888	0.000817547	0.101984	CMS4_positive

## Sheet: CMS_Genebody
CpG	gene	type	methylqval_CMS1	methylFC_CMS1	methylqval_CMS2	methylFC_CMS2	methylqval_CMS3	methylFC_CMS3	methylqval_CMS4	methylFC_CMS4	type2
cg09606832	TFAP2A	Gene_body	0.00357258	-0.146712	0.190904	0.0474231	0.61597	0.0140391	0.567586	0.0156104	CMS1_negative
cg03342498	TFAP2A	Gene_body	0.0258815	-0.108802	0.457409	0.0150271	0.372407	0.0380734	0.171938	-0.0494653	CMS1_negative
cg25238982	FARP1	Gene_body	0.0221768	0.132301	0.00627778	-0.128811	0.239967	0.0609208	0.68149	-0.000713708	CMS2_negative
cg02857774	FARP1	Gene_body	0.106004	0.0938141	0.00682873	-0.124448	0.165981	0.0705792	0.664949	-0.00362052	CMS2_negative
cg17572445	FARP1	Gene_body	0.251724	0.0618593	0.00773345	-0.117816	0.296727	0.0507884	0.417994	0.0312416	CMS2_negative
cg09547173	ACSL6	Gene_body	0.026363	0.119202	0.0135266	-0.106489	0.513688	-0.0267568	0.682008	0.000505282	CMS2_negative
cg17961200	CEL	Gene_body	0.0047444	0.136943	0.000856607	-0.131712	0.397432	0.0363714	0.270316	0.0410275	CMS2_negative
cg00940894	TFCP2L1	Gene_body	0.00734522	0.119917	0.00602547	-0.10168	0.189627	-0.0533731	0.0293477	0.0685549	CMS2_negative
cg18525432	FER1L4	Gene_body	0.000665178	0.23039	0.000199587	-0.204089	0.152295	0.0911438	0.646288	0.00827614	CMS2_negative
cg09795382	FER1L4	Gene_body	0.0367563	0.108239	0.00214141	-0.129133	0.31818	0.0457902	0.494096	0.0224798	CMS2_negative
cg17343107	SLC9A2	Gene_body	0.441185	-0.0298529	0.184196	0.047162	0.00541025	-0.128189	0.00772898	0.0896781	CMS3_negative
cg01272393	SLC9A2	Gene_body	0.19459	0.0648667	0.28503	0.0336709	0.00541025	-0.126334	0.0309387	0.0739549	CMS3_negative
cg15704872	SLC9A2	Gene_body	0.58166	0.00914599	0.128687	0.059286	0.00842201	-0.125704	0.0520407	0.0728427	CMS3_negative
cg26572770	SLC9A2	Gene_body	0.592068	0.00714816	0.116525	0.0624475	0.000878915	-0.159512	0.0742155	0.0685456	CMS3_negative
cg26829418	SLC9A2	Gene_body	0.195811	0.0610124	0.382285	-0.0220195	0.0169126	-0.100944	0.00244009	0.0927569	CMS3_negative
cg00492574	KLF4	Gene_body	0.477132	-0.0277755	0.299243	0.0367469	0.00523411	-0.147289	0.0290813	0.0853758	CMS3_negative
cg01309011	PIGR	Gene_body	0.502353	0.0211937	0.405896	0.0213371	0.00930218	-0.118492	0.0138319	0.0840772	CMS3_negative
cg11486640	PIGR	Gene_body	0.378797	-0.0429729	0.100349	0.0693154	0.00541025	-0.139607	0.0169966	0.0909428	CMS3_negative
cg23795217	ITGA5	Gene_body	0.50479	0.0199565	0.475182	0.0130542	0.124276	0.0666765	0.0011845	-0.102115	CMS4_negative
cg05342835	SYNC	Gene_body	0.15805	0.064967	0.0595787	0.0657066	0.539417	0.0199952	0.000309921	-0.104654	CMS4_negative
cg07810039	TGFB2	Gene_body	0.620255	-0.00137149	0.307973	0.0304355	0.0761291	0.0770863	0.000844773	-0.104495	CMS4_negative
cg15867963	SLC7A11	Gene_body	0.0123864	0.116558	0.516216	0.00835468	0.00541025	-0.118301	0.0255599	0.0722438	CMS1_positive
cg07661704	SLC7A11	Gene_body	0.018778	0.103303	0.528607	-0.00662474	0.0281873	-0.0871055	0.331791	0.0315473	CMS1_positive
cg22068574	KIAA1549L	Gene_body	0.00914233	0.109845	0.0761258	-0.0579239	0.189872	-0.0500522	0.121573	0.0483945	CMS1_positive
cg01857925	KIAA1549L	Gene_body	0.0258815	0.113315	0.074921	-0.0691865	0.667441	0.00602659	0.484431	0.0230977	CMS1_positive
cg17245552	KIAA1549L	Gene_body	0.00140716	0.121163	0.0537615	-0.0590514	0.52744	-0.018601	0.24866	0.0341201	CMS1_positive
cg27506503	KIAA1549L	Gene_body	0.0206381	0.10993	0.517657	-0.00829582	0.621903	-0.0122121	0.639202	-0.00638892	CMS1_positive
cg11782902	KIAA1549L	Gene_body	0.0109366	0.107347	0.0592035	-0.0623324	0.668639	-0.00492519	0.279634	0.0345836	CMS1_positive
cg27177870	KIAA1549L	Gene_body	4.6793e-05	0.121228	0.0226874	-0.0575622	0.649942	-0.00562673	0.573325	0.00915082	CMS1_positive
cg14213783	KIAA1549L	Gene_body	0.010912	0.1222	0.165982	-0.0479939	0.46813	-0.0284916	0.214422	0.0451546	CMS1_positive
cg19826115	KYNU	Gene_body	0.0104997	0.128156	0.077825	-0.0683256	0.570635	-0.0188722	0.356853	0.0341591	CMS1_positive
cg03184584	KYNU	Gene_body	0.0107241	0.117397	0.053603	-0.0697553	0.445852	-0.0295581	0.317776	0.0344491	CMS1_positive
cg05636112	KYNU	Gene_body	0.011191	0.133861	0.283714	-0.0364582	0.634101	0.0117528	0.510888	-0.0216624	CMS1_positive
cg11499854	TIAM1	Gene_body	0.00676307	0.138497	0.439212	-0.0181667	0.495672	-0.028082	0.600738	-0.0120897	CMS1_positive
cg07880904	UST	Gene_body	0.00950294	0.160365	0.00934148	-0.13216	0.42879	0.0420232	0.599337	0.014721	CMS1_positive
cg09550397	UST	Gene_body	0.0305912	0.118622	0.0495327	-0.0836367	0.698134	0.00143439	0.505868	0.0226444	CMS1_positive
cg10900437	UST	Gene_body	0.00350721	0.154151	0.0302385	-0.0932618	0.479853	-0.0306948	0.435403	0.0295339	CMS1_positive
cg16831713	IGF2BP3	Gene_body	0.015255	0.11579	0.169735	-0.0468989	0.0761291	-0.0765985	0.0558874	0.0650667	CMS1_positive
cg15324232	IGF2BP3	Gene_body	0.0363856	0.106721	0.208441	-0.0440989	0.604848	0.0149219	0.656496	0.00429371	CMS1_positive
cg03078488	IGF2BP3	Gene_body	0.0232848	0.11556	0.104188	-0.0620914	0.426678	-0.0343975	0.384365	0.031989	CMS1_positive
cg06298623	IGF2BP3	Gene_body	0.000930047	0.170832	0.153108	-0.0554553	0.119467	-0.0751342	0.102119	0.063919	CMS1_positive
cg02302089	IGF2BP3	Gene_body	0.000501576	0.203657	0.394773	-0.0273042	0.300132	-0.056987	0.549935	0.0204816	CMS1_positive
cg17380693	IGF2BP3	Gene_body	0.0236251	0.102746	0.541909	-0.00540641	0.0806061	-0.071329	0.485558	0.0205112	CMS1_positive
cg08584665	IGF2BP3	Gene_body	0.00306744	0.16181	0.0821419	-0.0745199	0.418097	-0.0389607	0.30787	0.0425981	CMS1_positive
cg16335268	IGF2BP3	Gene_body	0.00741409	0.140419	0.253144	-0.040254	0.319248	-0.04733	0.486256	0.0240649	CMS1_positive
cg27302054	IGF2BP3	Gene_body	0.0359359	0.120291	0.241083	-0.0447201	0.437175	-0.0373059	0.496489	0.0246017	CMS1_positive
cg18608761	IGF2BP3	Gene_body	0.000165131	0.197311	0.144693	-0.0587901	0.367096	-0.0440017	0.199178	0.053266	CMS1_positive
cg11944480	IGF2BP3	Gene_body	0.00619797	0.159446	0.387043	-0.0273777	0.632521	-0.0134329	0.482075	0.0273005	CMS1_positive
cg17209188	IGF2BP3	Gene_body	0.0215671	0.13258	0.306099	0.0366197	0.611463	0.0162704	0.11238	-0.0668353	CMS1_positive
cg26581218	IGF2BP3	Gene_body	0.00411439	0.119077	0.109983	-0.0508343	0.544516	-0.018357	0.56801	0.0128161	CMS1_positive
cg09087961	IGF2BP3	Gene_body	0.000533068	0.154826	0.0600765	-0.0682201	0.0982614	-0.0692264	0.0196273	0.0748692	CMS1_positive
cg13030011	IGF2BP3	Gene_body	0.0144887	0.130639	0.400614	-0.0233174	0.360254	-0.0433574	0.57426	0.0153927	CMS1_positive
cg07286689	IGF2BP3	Gene_body	0.00184235	0.158336	0.263672	-0.0384188	0.541211	-0.0231349	0.666152	-0.00319373	CMS1_positive
cg06632790	IGF2BP3	Gene_body	0.00136326	0.19164	0.0838401	-0.0817304	0.119774	-0.0866122	0.135971	0.0681031	CMS1_positive
cg26306888	IGF2BP3	Gene_body	1.58914e-06	0.275143	0.300175	-0.0394623	0.04182	-0.11192	0.614259	0.0119614	CMS1_positive
cg22627091	SPON1	Gene_body	0.00366086	0.166599	0.068346	-0.0823909	0.64853	0.0107055	0.60259	-0.0134458	CMS1_positive
cg24556573	SPON1	Gene_body	0.0265883	0.120922	0.173929	-0.0524397	0.685532	-0.0038461	0.545587	0.0186122	CMS1_positive
cg23387056	SPON1	Gene_body	0.0345095	0.100544	0.0834768	-0.0622372	0.0929435	0.0711266	0.0748931	-0.0603597	CMS1_positive
cg01987417	AHNAK2	Gene_body	4.67968e-05	0.112618	0.175808	-0.0281847	0.656724	-0.004562	0.412256	-0.0171537	CMS1_positive
cg01224949	HSD17B2	Gene_body	0.0387495	0.107832	0.0110451	-0.10642	0.500382	0.0273715	0.427627	0.0289819	CMS1_positive
cg10646020	HSD17B2	Gene_body	0.000619711	0.155878	0.000199587	-0.138226	0.685082	0.00343418	0.0830549	0.0595986	CMS1_positive
cg06121226	SLC4A4	Gene_body	0.00358378	0.139913	0.0480144	-0.0763349	0.020394	0.1026	0.200604	-0.0472656	CMS1_positive
cg18907362	SLC4A4	Gene_body	0.010438	0.126148	0.00679833	-0.109202	0.187675	0.0586428	0.552344	0.0164201	CMS1_positive
cg12786601	SLC4A4	Gene_body	0.0353888	0.11163	0.0939221	-0.0667057	0.0313753	0.10239	0.481275	-0.024309	CMS1_positive
cg12673726	ABCC2	Gene_body	0.390461	0.0415062	0.0138793	0.111693	0.170262	-0.069311	0.389338	-0.0349686	CMS2_positive
cg00540088	ABCC2	Gene_body	0.2926	-0.0573875	0.0115384	0.114727	0.466867	-0.0333002	0.480252	0.0261243	CMS2_positive
cg02672229	ABCC2	Gene_body	0.0223399	-0.103158	0.00578831	0.101431	0.509576	0.0229769	0.0542449	-0.0615653	CMS2_positive
cg13530673	SLC4A4	Gene_body	0.478968	0.0228137	0.091758	-0.059951	0.00689741	0.11431	0.411878	-0.0274147	CMS3_positive
cg02782805	SLC4A4	Gene_body	0.183745	0.0727981	0.112407	-0.0639236	0.020109	0.113517	0.528971	-0.0201838	CMS3_positive
cg06121226	SLC4A4	Gene_body	0.00358378	0.139913	0.0480144	-0.0763349	0.020394	0.1026	0.200604	-0.0472656	CMS3_positive
cg12786601	SLC4A4	Gene_body	0.0353888	0.11163	0.0939221	-0.0667057	0.0313753	0.10239	0.481275	-0.024309	CMS3_positive
cg25222848	PTGER2	Gene_body	0.616039	0.00206192	0.493437	0.0102447	0.00541025	0.110741	0.00328447	-0.0855447	CMS3_positive
cg10706013	PDE9A	Gene_body	0.000502151	-0.157072	0.427968	0.0177623	0.00896293	0.111706	0.502265	-0.0199698	CMS3_positive
cg01536306	CPS1	Gene_body	0.352658	0.0422825	0.0321841	-0.0849362	0.0176779	0.107874	0.642221	-0.00641467	CMS3_positive
cg20567570	MATN2	Gene_body	0.188438	-0.0786744	0.102419	0.0724311	0.0133293	0.132806	0.0343068	-0.0868736	CMS3_positive
cg15627152	MATN2	Gene_body	0.289036	-0.051355	0.329252	-0.0291782	0.020109	0.105047	0.654684	0.00450145	CMS3_positive
cg08176733	SPOCK1	Gene_body	0.291388	0.0419365	0.0980552	-0.0511722	0.0384499	-0.0771421	5.26028e-05	0.106323	CMS4_positive
cg18395206	FBLN1	Gene_body	0.408467	0.0274456	0.102745	-0.0489244	0.0310196	-0.0777527	2.28307e-05	0.108474	CMS4_positive
cg19816400	FBLN1	Gene_body	0.439248	-0.0237231	0.465785	-0.0114782	0.0303058	-0.0775828	3.35843e-05	0.104975	CMS4_positive
cg21181457	C14orf132	Gene_body	0.056265	0.0964893	0.0922476	-0.063513	0.018606	-0.106009	0.000106078	0.123877	CMS4_positive
cg11855708	GPR176	Gene_body	0.576405	0.0100518	0.170581	-0.0508723	0.180915	-0.0626687	0.00247494	0.103765	CMS4_positive
cg00009200	GPR176	Gene_body	0.409365	0.0321677	0.0915144	-0.0600508	0.0782841	-0.0744323	1.53307e-05	0.130554	CMS4_positive
cg25674134	GPR176	Gene_body	0.52737	-0.0162964	0.504626	0.00962548	0.0834095	-0.0730888	0.000817547	0.101984	CMS4_positive
cg20758834	ANK2	Gene_body	0.54031	-0.0122983	0.0663517	-0.0571656	0.352205	-0.0333075	7.57604e-05	0.102695	CMS4_positive
cg06013604	COL4A2	Gene_body	0.0160548	0.110827	0.0207978	-0.0855796	0.0658348	-0.0763999	0.000484282	0.104193	CMS4_positive
cg01005365	F2R	Gene_body	0.411515	0.0334016	0.133734	-0.053984	0.152252	-0.0632685	0.000347409	0.113199	CMS4_positive
cg24931885	MYH10	Gene_body	0.625057	0.000278031	0.112482	-0.0456299	0.0303061	-0.0754949	4.8059e-06	0.113875	CMS4_positive
cg23851415	LEF1	Gene_body	0.185601	0.067886	0.0488905	-0.0778523	0.224628	-0.0550871	0.000309921	0.117421	CMS4_positive
cg05993353	HDAC9	Gene_body	0.113146	0.0685293	0.0284477	-0.0735305	0.100378	-0.0619748	0.000216509	0.100657	CMS4_positive
cg23017530	FADS2	Gene_body	0.103439	0.0831818	0.0919454	-0.0637192	0.0760418	-0.0798899	0.000336887	0.115186	CMS4_positive
